# Supplementary material for: Stable maternal proteins underlie distinct transcriptome, translatome, and proteome reprogramming during mouse oocyte-to-embryo transition
Source: Genome Biol. 2023 Jul 13;24:166. doi: 10.1186/s13059-023-02997-8 (PMC10347836; doi:10.1186/s13059-023-02997-8)
Supplement: Supplementary file 2 — Additional file 2: Table S1. The processed proteomics data in this study. [file 13059_2023_2997_MOESM2_ESM.xlsx]

## Sheet: Table S1
gene name	FGO_rep1	FGO_rep2	FGO_rep3	FGO_rep4	MII_rep1	MII_rep2	1C_rep1	1C_rep2	2C_rep1	2C_rep2	4C_rep1	4C_rep2	8C_rep1	8C_rep2	Blastocyst_rep1	Blastocyst_rep2
Aaas	21.3643	21.5983	22.2702	22.3282	24	21.6259	23.4273	22.2641	21.8516	22.3415	22.4413	20.0267	19.8939	20.5142	20.3927	20.6767
Aacs	0	0	0	17.3689	0	0	0	0	0	0	0	0	20.9073	17.8282	18.4412	18.2686
Aagab	0	0	14.5766	16.1082	0	0	0	0	0	0	0	0	0	0	18.3388	18.8961
Aak1	0	0	16.4908	16.1317	0	0	0	0	0	0	0	0	0	0	0	17.9957
Aamdc	0	0	18.3629	19.1977	0	0	0	0	0	0	0	0	0	0	0	18.3116
Aar2	0	21.8644	0	0	0	0	0	0	0	0	0	0	0	0	0	17.8694
Aars1	21.174	21.3236	22.1131	21.6999	23.3742	22.7658	23.795	21.6765	23.012	22.626	23.5605	20.4628	23.4788	22.0419	23.5724	23.819
Aars2	0	0	17.4182	17.4044	0	0	0	0	0	0	0	0	16.7453	0	18.3052	18.3472
Aarsd1	23.4349	22.3729	22.6286	22.7885	0	0	0	0	0	0	0	0	17.5381	0	18.971	19.7108
Aass	26.5325	26.876	25.9957	25.952	28.2047	27.8194	28.2777	27.0926	27.9731	28.064	27.8962	26.747	28.5085	27.5284	24.6436	24.8258
Aatf	0	0	0	0	0	0	0	0	0	0	0	0	19.6256	17.3431	21.538	21.5517
Abat	0	0	17.3767	16.3664	19.4231	17.4523	19.8659	0	19.2725	18.0162	18.0856	0	19.2047	0	15.8956	17.9691
Abca13	0	0	15.5338	16.2398	0	0	0	0	0	0	0	0	0	0	14.0689	15.9441
Abca3	0	0	15.2244	14.6439	0	0	0	0	0	0	0	0	0	0	17.3849	17.2452
Abcb10	0	0	0	0	0	0	0	0	0	0	0	0	0	0	0	15.1563
Abcb11	16.8887	0	16.2498	15.9308	20.7511	0	18.5559	0	18.3753	0	19.1968	0	17.9913	0	16.1897	16.1631
Abcb1a	0	0	13.3392	12.71	0	0	0	0	0	0	0	0	0	26.1539	13.6663	12.2648
Abcb1b	0	0	13.3392	12.71	0	0	0	0	0	0	0	0	0	26.1539	13.6663	12.2648
Abcb6	20.7791	20.6347	19.8498	19.6184	22.3101	21.006	21.3648	19.2513	22.8656	20.7708	21.8138	20.2614	21.4826	20.7967	17.3836	19.1351
Abcb7	16.6833	0	18.7679	19.0253	22.8365	19.8106	20.4101	0	21.3302	20.6433	21.7152	19.7969	21.5696	18.9912	19.9412	19.6994
Abcb8	0	0	15.4648	14.0241	0	0	0	0	0	0	0	0	0	0	13.8963	15.9455
Abcb9	0	17.6311	17.4931	18.1455	19.7055	18.8047	0	0	16.5391	20.4169	16.3559	17.3227	17.7312	17.3749	16.2256	14.263
Abcc1	0	17.0443	18.4371	18.3319	19.768	18.0655	19.782	16.5399	18.4402	19.1412	0	16.4997	18.3809	0	0	13.3779
Abcd1	0	0	0	15.2102	0	0	0	0	0	0	0	0	0	0	0	14.2322
Abcd3	19.8755	20.82	21.575	21.4503	23.9471	23.0592	22.7858	20.8898	22.4112	22.9526	22.937	21.4713	21.9871	21.9625	19.1498	17.4395
Abcd4	0	0	0	0	0	0	0	0	0	0	0	0	0	0	15.7056	16.2739
Abce1	17.9028	19.776	20.7965	20.5106	21.6891	21.0666	21.8319	20.2735	21.1873	22.0337	21.7877	18.346	21.2331	21.5002	22.0224	22.418
Abcf1	19.281	20.791	20.0378	20.4637	21.9014	19.5291	21.0517	19.7956	20.9488	21.4642	21.7745	18.8394	23.9593	21.8313	21.6087	21.8389
Abcf2	0	0	16.9549	16.7053	17.5794	0	0	0	19.2515	19.1986	20.7338	18.4626	21.4803	20.7427	21.0878	21.2133
Abcf3	23.0136	23.2674	22.572	22.5333	24.6992	23.3351	24.2323	22.4477	23.5268	22.4492	23.5627	21.6706	22.1969	21.98	19.2396	19.3623
Abhd10	19.4894	21.5535	21.1988	21.3929	22.3892	22.273	22.9433	21.9154	22.788	22.2832	23.1575	20.5739	21.3957	21.1133	19.7262	20.1459
Abhd11	0	0	20.2945	20.6506	0	19.8701	20.874	0	21.1088	0	21.2078	17.8749	20.7625	19.9523	20.4019	20.116
Abhd12	22.777	22.6126	23.3657	23.0572	25.1359	24.0842	24.4967	22.0695	23.6297	22.878	23.722	21.7626	20.5219	17.4261	19.4978	21.0169
Abhd14b	0	0	0	0	0	0	0	0	0	0	0	0	0	0	0	19.1083
Abhd16a	0	0	19.2195	19.0307	20.8316	19.6715	19.3105	19.0231	19.366	0	18.7415	0	0	0	16.0439	17.4285
Abhd4	0	0	0	0	19.0238	0	0	0	0	0	0	0	0	0	0	0
Abhd5	0	0	17.1982	17.0775	0	0	0	0	0	0	0	0	0	0	0	16.3517
Abhd6	0	19.6857	20.2852	19.2731	22.1346	20.9084	21.7397	0	20.4405	20.8162	21.4808	19.669	18.3445	20.4853	18.7388	18.6592
Abi1	20.0379	19.7634	19.1631	18.0207	20.2772	20.9795	21.1678	20.8179	19.9332	21.0655	17.4427	19.2631	19.3817	21.01	19.5303	20.2152
Abi2	18.5235	0	0	0	0	0	0	0	0	0	0	0	0	0	0	0
Abitram	0	0	0	0	0	0	0	0	0	0	0	0	0	0	18.8123	19.7484
Abl2	19.4795	18.1954	17.4365	17.3915	19.5637	0	19.173	18.7122	18.4033	18.3195	18.9153	0	19.3536	0	0	0
Ablim1	17.1339	17.1836	14.9411	15.0369	0	0	0	0	0	0	0	0	0	0	0	13.0206
Abr	20.5108	21.7425	20.9732	21.187	23.0292	22.4673	22.2954	21.0986	21.266	21.0898	22.1142	20.4973	20.802	18.7404	16.0928	17.4303
Abracl	0	0	0	15.7764	0	0	0	0	0	0	0	0	0	0	21.0248	22.2877
Abraxas2	0	0	19.2536	19.5303	19.6793	0	0	20.3264	0	0	0	0	0	0	16.7693	18.6794
Acaa1a	23.6651	23.1828	23.3692	23.4412	24.5964	24.0356	24.621	23.507	23.6623	24.0434	24.2013	22.5479	23.4609	22.8048	22.442	22.6884
Acaa1b	20.8262	19.668	19.9351	20.0233	0	0	20.0906	19.8315	21.7776	21.595	19.4036	20.1076	22.2331	20.1766	0	0
Acaa2	20.22	21.4565	20.5491	20.8795	22.8584	22.8506	22.3067	21.9477	21.9694	22.889	22.3604	21.3286	23.0297	21.7751	24.2609	24.669
Acaca	0	0	0	0	0	0	0	15.3546	0	0	0	0	0	0	0	0
Acacb	16.1533	16.7182	18.2281	17.8419	0	0	0	0	0	0	0	0	16.2898	0	12.9781	10.5666
Acad10	16.8368	19.2925	18.8911	18.7852	21.3201	18.681	21.4875	19.5612	20.8768	20.988	21.2293	20.0395	20.1561	20.6596	18.8438	18.5198
Acad11	16.9743	0	17.7296	18.669	19.2126	20.2305	21.9555	0	20.8177	20.5693	19.2806	19.5687	20.0006	19.9984	0	15.1847
Acad9	19.6343	19.7133	19.3943	19.1366	22.0553	19.1751	21.3734	19.7284	19.4989	20.5352	19.4714	19.5471	21.2301	19.5115	20.9753	20.7814
Acadl	0	0	18.3249	18.9577	20.406	19.7098	19.8787	0	19.2456	20.609	19.8941	0	22.0479	21.9301	23.4045	23.7811
Acadm	0	0	18.2249	16.3665	0	0	0	0	0	0	16.8232	0	18.9361	20.7124	23.2105	23.5482
Acads	21.2409	20.7027	22.2939	22.1596	23.6545	23.251	23.5112	21.4743	23.1484	23.0182	22.8908	20.796	22.5797	22.7008	23.5015	23.6322
Acadsb	20.4348	22.2398	22.4056	22.2653	23.8738	22.8423	21.922	22.8468	21.6698	22.2092	21.278	22.0038	21.6394	19.2417	19.2071	20.6344
Acadvl	0	19.7044	20.6242	20.5177	19.0392	19.5857	19.6767	18.2238	26.1749	17.6367	0	17.8995	19.1794	15.8163	20.5342	21.2665
Acat1	27.0321	27.3943	26.0539	25.958	28.1081	27.4281	27.8573	28.2197	27.7845	27.8599	27.7273	26.9939	27.8223	27.0777	25.3551	25.5102
Acat2	19.6588	21.0533	21.5469	21.6886	22.289	21.7169	22.2906	21.1184	20.697	21.9496	22.0059	18.9398	21.6501	19.8323	21.402	21.2749
Acbd3	21.0048	22.9326	23.2728	23.1279	25.2566	24.2686	25.0402	23.8108	24.7261	25.1728	25.21	23.7472	23.6413	23.0443	20.5637	21.0085
Acbd5	19.6247	18.7468	0	0	21.3745	19.6976	20.2918	19.6263	21.6335	21.4251	21.588	20.2525	21.0595	19.4578	0	0
Acbd6	18.0099	0	18.8607	18.9309	0	0	0	0	0	0	0	0	18.9873	0	18.7928	19.165
Acbd7	22.7741	22.2354	20.1574	20.1023	22.1658	0	21.5762	20.7201	0	0	22.4929	0	23.0321	20.4618	0	0
Accsl	0	0	0	0	22.9577	21.5465	24.3217	20.2604	23.3225	23.0446	22.7185	0	21.1301	18.4203	0	0
Acd	20.0953	20.0962	18.3263	18.2816	17.0821	0	16.8582	0	0	17.1275	0	0	0	0	0	18.1363
Acin1	0	15.7161	15.8399	14.4531	0	16.2861	0	0	0	17.3976	17.6536	0	19.1881	15.9781	20.9023	21.3004
Acly	19.5018	20.8311	21.0194	21.214	22.138	20.6196	21.3598	19.5074	21.671	21.9606	21.3717	19.8042	22.7053	20.9684	20.1334	21.0912
Aco1	22.2046	23.1565	22.7655	22.7273	24.2765	23.6476	24.4672	22.6087	23.9077	22.9552	23.8368	20.6926	23.2663	21.625	19.5095	20.094
Aco2	22.9018	23.3635	23.1262	23.132	24.6624	24.4203	24.3882	23.5588	24.388	24.3664	24.5888	22.9067	24.7338	24.0503	24.2131	24.7563
Acot1	0	0	16.7654	17.2034	0	0	0	17.3957	0	19.2541	0	17.765	0	16.9065	19.7951	19.911
Acot10	0	0	18.8965	19.0575	0	19.9503	0	0	0	0	0	0	0	0	19.6448	19.8032
Acot13	22.6564	22.8268	22.5136	22.585	25.1174	23.7206	24.6921	23.6857	23.4136	23.6962	24.6098	23.2734	25.4053	23.4895	21.0887	21.3407
Acot2	0	0	16.7654	17.2034	0	0	0	17.3957	0	19.2541	20.974	17.765	18.9582	16.9065	19.7951	19.911
Acot3	0	0	0	0	0	0	0	0	0	0	0	17.4233	0	0	0	0
Acot7	21.6012	22.395	22.4359	22.3232	25.3728	23.0203	24.5182	22.1132	23.8442	24.5011	24.1638	22.5546	24.3699	22.5599	20.2477	20.5329
Acot8	23.8727	24.4989	22.9171	22.9941	25.4927	24.1447	24.9777	24.618	24.6921	24.6201	24.6835	23.3219	24.3043	23.7432	18.7282	20.0743
Acot9	20.1695	16.9362	18.8965	19.0575	23.163	19.9503	22.8255	20.1163	22.4215	22.4394	22.7585	21.2861	22.6332	22.1038	19.6448	19.8032
Acox1	0	0	0	0	0	0	0	0	0	17.8579	0	0	19.3945	0	16.6757	0
Acox3	23.9317	23.7612	24.5156	24.5806	26.9638	25.4432	26.2612	25.3192	25.8871	26.397	26.2266	25.2079	26.1252	25.683	20.4663	20.9103
Acp1	25.6402	25.2154	24.1625	24.3163	26.7831	26.2668	25.9795	24.762	26.3051	26.4967	26.7075	24.7473	24.6029	25.8021	22.8158	22.9787
Acp2	0	0	0	0	0	0	0	0	0	0	0	0	0	0	15.8471	15.8625
Acp5	0	0	0	0	0	0	0	0	0	0	0	0	0	0	18.1884	19.6712
Acp6	0	0	18.4795	18.333	18.9248	17.3581	19.2657	20.7174	20.995	19.9844	21.4479	0	17.7927	0	17.4566	18.4925
Acsf2	20.5061	19.0232	20.6428	20.2617	22.1433	20.505	21.9303	0	21.3659	20.9635	21.6633	19.2989	21.736	21.5586	23.6305	23.4805
Acsf3	0	0	13.7979	0	0	0	0	0	0	0	0	0	0	0	16.7759	17.3091
Acsl1	23.4098	23.3634	23.2009	23.2023	25.4757	25.0483	24.9439	22.826	25.0301	24.9927	24.9983	23.5176	24.0092	23.8143	20.9967	20.5826
Acsl3	0	0	0	0	0	0	18.8291	17.0272	0	20.9142	18.8879	17.2625	18.0678	19.9955	18.1947	18.6072
Acsl4	20.4047	20.0899	20.7401	20.7477	22.9239	20.3874	21.2465	20.6439	21.3602	22.1525	21.6074	20.594	22.8409	21.3168	17.041	18.4783
Acsl6	0	0	0	0	0	0	0	0	0	0	0	0	0	0	15.2832	15.5902
Acss1	0	0	0	0	0	0	0	0	0	0	0	0	0	0	18.9708	19.9393
Acss2	0	0	16.3315	16.0086	19.8991	19.4636	18.4957	18.4073	18.631	0	18.6582	0	19.1835	0	17.6576	17.6511
Acta1	27.2446	27.0972	0	0	28.8849	26.8673	28.4647	24.9941	28.0606	28.3085	28.565	25.9113	27.838	26.7004	0	0
Actb	27.4081	26.3201	24.339	24.4961	27.26	27.2309	26.7023	26.607	26.1462	25.8948	26.6846	24.1993	27.1356	24.7446	23.7103	24.6191
Actbl2	21.6035	0	19.1569	26.7512	23.8973	20.0122	23.3167	0	22.6531	0	23.9591	0	0	20.0175	19.3664	19.8508
Actc1	27.2446	27.0972	25.8293	25.8207	28.8849	0	28.4647	24.9941	28.0606	28.3085	28.565	25.9113	27.838	26.7004	26.1276	25.9983
Actg1	32.1338	31.6709	30.3324	30.1756	32.6642	32.074	32.3969	31.2632	31.8139	32.2567	32.2298	30.3818	32.1095	30.926	30.3403	30.3637
Actg2	0	0	25.8293	25.8207	0	26.8673	0	0	0	0	0	0	0	0	26.1276	25.9983
Actl6a	21.4492	21.1275	20.9833	21.2324	22.842	22.3632	22.8984	0	21.9663	19.2184	18.4304	0	22.9219	19.7776	21.8175	22.0149
Actn1	23.0503	22.0595	22.5482	22.6451	23.7588	23.1361	23.7021	20.8118	23.0584	23.3718	23.535	20.4487	23.3065	22.1555	22.2103	23.1829
Actn2	0	0	0	0	0	0	0	0	0	0	0	0	0	0	0	0
Actn3	17.1595	17.088	17.9587	17.3428	17.7362	16.1316	0	0	17.3006	16.3608	17.2845	0	15.8268	14.7338	0	0
Actn4	26.0982	25.4881	25.0878	24.8803	26.2515	25.7754	26.151	24.8636	26.0411	26.1565	26.3158	24.3035	25.4827	25.2652	25.8826	26.5428
Actr10	20.7687	18.6751	19.4269	19.4046	19.1323	19.582	20.2528	19.9621	20.4806	19.8808	21.6774	0	21.2363	18.1657	18.1419	17.8874
Actr1a	22.9927	23.6634	22.8177	22.6728	25.5738	24.5604	25.2766	23.4362	24.7996	24.7604	25.2795	21.5438	24.5802	22.7043	21.1044	21.652
Actr1b	22.2027	20.7132	20.697	21.1924	22.9887	21.8502	23.2822	20.5603	22.2248	21.6514	22.7838	19.8911	23.1529	19.788	19.5119	19.5
Actr2	24.0911	24.3714	24.0492	24.0776	26.2681	25.294	26.0016	24.6965	25.45	25.9431	25.9538	24.1622	26.0241	25.5253	24.5012	24.7557
Actr3	25.0561	24.6702	24.787	24.6762	26.5777	26.1133	26.3277	24.7678	26.0707	26.3918	26.4987	23.6703	25.8391	25.42	25.1046	25.4139
Actr5	0	0	0	0	0	0	0	0	0	0	0	0	17.32	0	16.8718	17.242
Actr6	0	0	0	0	0	0	0	0	0	0	0	0	0	0	0	14.8807
Acy1	0	0	0	15.9538	0	0	0	16.5708	0	0	0	0	0	0	0	15.294
Acyp1	22.5319	20.545	21.9385	22.3285	24.4621	23.8795	24.3408	22.3434	23.7988	22.6616	23.9862	21.9215	24.1435	23.1395	20.65	21.5898
Ada	25.7231	26.0974	25.4075	25.2927	27.7265	25.7904	27.0133	25.7353	26.6975	27.0995	27.2631	25.6903	26.8293	26.1875	22.3326	22.7073
Adal	0	0	0	0	0	0	0	0	0	0	0	0	0	0	19.3196	15.9053
Adam10	19.959	19.7532	21.5005	21.3865	21.5726	20.655	20.2384	0	16.9746	20.5348	0	0	0	0	17.1978	17.6985
Adam17	0	0	17.808	18.2502	0	0	0	0	0	0	0	0	0	0	15.1681	16.5583
Adam5	0	0	0	0	0	0	0	0	0	0	0	0	19.7885	0	0	0
Adam9	0	0	0	0	0	0	0	0	0	0	0	0	0	0	0	13.3556
Adamts12	0	0	0	0	0	0	0	21.2869	0	0	0	20.1167	0	0	0	0
Adck1	0	0	15.7595	15.6493	20.2088	0	19.5567	16.8066	18.684	18.3079	0	16.6093	17.9938	16.6017	0	15.5021
Adck2	0	0	0	0	17.5117	0	15.5743	0	0	0	0	0	0	0	0	0
Add1	0	20.7551	19.4971	19.4124	19.4925	19.1123	20.6246	21.3594	0	19.9633	0	18.2616	0	17.4682	18.8529	19.6459
Add2	0	0	14.5372	14.4555	0	0	0	0	0	0	0	0	0	0	0	0
Add3	0	0	0	0	0	0	0	0	0	0	0	0	0	0	0	17.8443
Adgre5	0	0	0	0	0	0	0	0	0	0	0	0	0	0	13.7805	16.7522
Adgrg1	0	0	17.3188	16.926	19.08	19.5653	18.9645	0	0	0	0	0	0	0	0	0
Adh1	0	0	18.0977	16.9621	0	0	0	0	0	0	0	0	0	0	24.9005	25.5927
Adh5	24.03	24.3169	23.7505	23.739	26.1191	24.8151	25.9794	24.6141	25.6254	25.8446	26.1254	23.6739	25.2183	25.1569	22.825	22.4805
Adi1	0	0	0	0	0	0	0	0	0	0	0	0	0	0	19.8177	19.0819
Adk	23.9384	24.9212	25.0433	25.1097	26.6958	25.4681	26.433	25.3307	26.1426	26.412	26.5822	24.1935	24.347	25.6425	22.6916	23.2922
Adnp	0	0	0	0	0	0	0	0	0	0	0	0	0	0	17.8403	18.7247
Ado	0	18.004	17.48	18.3761	0	0	0	18.4165	0	0	0	0	0	0	0	17.9301
Adpgk	21.9288	22.4929	22.722	22.5161	24.4498	23.05	24.9353	23.2087	24.3846	24.8241	24.9743	22.8662	20.8848	21.564	21.3771	21.6638
Adprh	25.4412	25.1518	25.0688	25.0829	26.9821	26.5213	26.3405	24.4918	25.0953	26.6166	26.2816	24.5558	26.2565	25.3291	22.6698	23.3579
Adprs	21.9733	20.7517	19.8063	19.6506	22.5277	20.8096	22.4299	21.0413	21.7532	22.3326	21.6086	20.3389	21.1269	22.0732	20.1671	21.0264
Adrbk2	0	0	0	0	0	0	16.8896	0	0	0	0	0	0	0	0	0
Adrm1	0	21.3388	21.5395	21.2754	23.2456	21.7091	22.9521	20.0658	20.3706	21.4489	22.0579	18.0818	21.3528	20.6927	22.6715	22.4253
Adsl	23.0546	23.1917	23.6476	23.2237	25.6951	23.4969	25.1168	22.8088	24.8691	23.831	25.0452	22.7958	24.6747	23.5369	21.8355	21.62
Adss1	17.7751	19.02	18.2616	19.1149	19.1087	17.8303	19.3754	18.7589	17.6823	19.1915	0	15.4162	17.4806	18.2985	0	12.015
Adss2	27.7178	27.8565	26.8936	26.8172	29.3424	28.2523	28.9435	27.2522	28.316	28.4184	28.6077	26.6185	27.8313	27.203	22.9866	23.8263
Aebp2	0	0	0	0	0	0	0	0	0	0	0	0	18.3457	0	17.6446	17.1185
Aen	0	0	0	0	0	0	0	0	0	0	0	0	0	0	19.3076	19.8894
Afap1l2	0	0	0	0	0	0	21.0265	20.9087	19.5846	0	17.9474	0	0	0	0	0
Afdn	23.2881	22.9295	22.7927	22.8276	23.8594	22.7719	23.4102	21.7103	22.5977	22.5719	22.9627	20.4701	21.8481	20.2409	19.3637	21.1118
Afg3l1	0	0	16.6757	16.9668	0	0	0	0	0	0	0	0	0	0	17.6142	17.7999
Afg3l2	22.4624	26.2248	22.6424	22.4249	24.5665	24.1238	24.7205	26.1768	24.7845	24.6497	24.9439	25.6891	24.0563	23.6347	21.3285	21.9815
Afmid	0	0	0	0	18.8268	0	0	0	0	0	0	0	0	0	0	0
Aftph	0	0	17.3539	17.0312	0	0	0	0	0	0	0	0	0	0	17.7828	16.9378
Agap3	0	0	15.9894	14.8099	0	0	0	0	0	0	0	0	0	0	0	13.5802
Agfg1	21.1425	21.7848	22.0239	21.6363	22.3437	20.9319	21.337	21.9288	20.6752	20.8382	0	16.9619	20.1249	18.3624	22.6835	22.9143
Agfg2	0	0	15.4778	16.0084	0	18.5567	0	0	0	0	0	0	0	0	0	15.4217
Agk	0	0	16.8013	16.1775	0	0	0	0	0	0	0	0	0	17.6405	0	18.9534
Ago2	0	0	18.4559	18.2787	17.6366	0	16.4815	0	0	0	0	0	0	16.5597	18.8512	20.1131
Ago3	0	0	0	15.6563	18.4465	18.0027	18.1766	16.885	0	16.7487	0	0	17.2916	0	0	0
Agpat1	0	0	17.5454	0	0	20.089	0	18.8006	0	0	0	0	0	0	17.0375	18.1508
Agpat2	0	18.6941	18.3067	18.9513	22.2874	19.8055	0	0	0	21.8205	0	21.1602	18.1958	0	18.9199	20.8128
Agpat3	0	0	0	0	20.9561	0	19.5296	0	0	17.9903	0	17.409	0	0	0	0
Agpat4	0	0	0	0	0	0	0	0	0	0	0	0	0	0	0	18.1186
Agpat5	0	0	0	17.0017	0	0	0	0	0	0	0	0	0	0	0	0
Agps	20.413	18.7339	20.5288	20.4159	22.4404	20.6823	22.265	20.5106	22.5171	22.0114	22.962	20.7793	22.5417	21.6058	18.4291	19.7582
Agr3	23.5301	0	22.1978	21.8626	22.6191	0	22.4392	0	0	0	0	0	0	0	0	0
Agtrap	0	0	21.9218	21.9666	23.0485	0	22.3963	0	22.2667	0	22.7647	0	0	0	23.1419	0
Ahctf1	0	0	0	0	0	0	0	15.6862	0	0	0	0	17.2179	0	16.6336	18.2072
Ahcy	23.7487	24.4005	23.9302	24.0092	26.0084	25.7333	25.7726	24.7991	25.3437	26.2133	25.8289	24.2355	25.8167	25.325	25.0656	24.9138
Ahcyl1	23.4197	22.6396	19.9432	20.0326	25.8204	18.1723	25.6783	21.8021	23.067	23.4568	24.1648	21.3837	22.329	21.5519	0	17.2202
Ahcyl2	20.14	20.5174	21.7162	21.6591	20.2901	22.0597	20.8882	19.8427	19.0343	20.7106	20.7525	18.4328	19.4901	19.6704	18.4509	19.2242
Ahsa1	24.1216	24.6091	25.3936	25.2135	27.4872	26.3031	27.106	23.9826	26.8119	26.9771	27.1544	24.4777	26.1933	25.4482	23.8173	23.5296
Ahsa2	18.4873	20.5288	19.622	20.1201	21.2314	0	0	0	0	0	0	0	0	0	17.8436	17.3562
Ahsg	22.5312	0	19.9398	19.922	0	0	0	0	0	0	0	0	0	0	14.3576	0
Aida	18.4667	20.4141	19.9423	19.6621	20.4535	20.4124	20.7798	19.9045	0	20.077	19.3306	16.9638	0	18.5976	0	0
Aif1l	29.266	0	0	0	0	0	0	0	0	0	0	0	0	0	0	0
Aifm1	24.3764	25.0394	24.4837	24.3053	26.3787	25.4151	26.0642	25.1813	25.162	25.4426	24.55	23.7016	24.6001	24.0329	22.5308	22.3954
Aimp1	24.4908	24.2517	23.391	23.2332	25.5465	24.7887	25.0982	24.1076	25.0976	25.0839	25.0729	23.9481	24.7699	24.2805	23.7384	24.2513
Aimp2	23.3897	23.3314	23.4994	23.4964	25.1471	24.3681	25.0606	23.2528	24.801	25.2552	24.9967	22.7918	23.3596	23.9221	23.4592	23.4229
Aip	23.8782	23.8845	22.0831	21.9936	25.3703	24.9274	25.3873	24.2283	24.2368	25.0699	24.9934	23.2102	22.5262	23.3099	0	18.0226
Ak2	27.5403	26.7041	25.3786	25.4357	27.9158	26.7375	27.7543	26.6195	27.6315	27.6681	27.6616	26.0604	27.3393	26.4018	25.2496	25.0593
Ak4	27.2508	26.4793	25.1558	25.2576	27.8836	26.3627	27.572	26.5851	26.7709	27.1266	27.66	25.8268	27.0237	26.1425	25.2383	25.7585
Ak6	0	0	0	0	0	0	0	0	0	0	0	0	0	0	18.7658	19.3505
Akap1	23.646	24.4262	24.0355	23.7955	24.8581	23.5575	23.1172	23.0213	20.3051	21.8685	20.8276	18.9699	20.4263	20.5007	20.9163	21.9507
Akap12	25.0515	25.5191	24.7306	24.5703	25.8111	24.6164	25.5353	25.6308	25.3213	25.5653	25.5423	24.4974	24.187	24.2851	22.9972	23.6707
Akap13	0	16.2029	0	0	0	0	17.4452	17.2322	0	0	0	0	0	0	0	0
Akap4	0	0	0	0	0	0	22.7243	0	0	17.1959	0	0	0	0	0	0
Akap7	0	0	0	0	0	0	0	0	0	17.8037	0	17.6562	0	17.5329	0	0
Akap8	0	0	13.8537	16.1095	0	0	0	0	0	0	0	0	21.1554	19.8112	21.7469	21.4777
Akap9	0	16.3563	0	0	0	0	0	0	0	0	0	18.556	0	20.2165	0	0
Akirin2	0	19.532	0	0	23.309	22.7722	0	20.8975	20.106	20.4266	20.6104	20.5136	20.7521	19.7347	0	17.8539
Akr1a1	27.5411	27.5582	26.086	26.0732	28.7206	27.9708	28.4286	27.8816	28.0746	28.4247	28.5652	27.2312	27.8905	27.5302	23.804	24.2879
Akr1b1	27.4217	28.4703	28.0754	28.0917	29.611	28.8282	29.5361	28.6407	29.1861	29.3487	29.4226	28.0752	28.8985	29.2253	25.4254	25.8003
Akr1b7	19.0933	0	19.0593	19.1574	20.5937	22.9414	20.119	0	19.9054	0	20.307	0	19.9982	0	20.5079	21.7534
Akr1b8	22.3919	21.8008	22.4655	22.7762	24.8611	22.9414	24.9664	22.7052	24.2378	22.7115	24.5379	21.4683	22.8482	21.8016	25.4434	25.5954
Akr1e2	0	0	0	16.5585	0	0	0	0	0	0	0	0	0	0	17.6024	17.9019
Akr7a2	26.7255	24.9927	25.298	25.2285	27.4245	26.3264	27.1504	23.5894	26.9475	26.3957	27.2571	24.8819	26.5692	25.5303	23.3623	22.474
Akt1	0	0	0	0	0	0	18.2041	0	0	0	0	0	0	0	0	13.861
Akt1s1	0	0	0	0	0	0	0	0	0	0	0	0	0	0	17.407	19.4343
Akt2	0	0	0	0	0	0	0	0	0	0	0	0	0	0	0	13.861
Akt3	0	0	19.0207	19.0947	21.1292	0	19.9471	0	20.7596	20.0838	19.4304	16.5405	18.5742	17.6787	0	16.7523
Aktip	21.1822	20.9063	20.5038	20.6645	23.3572	22.2391	23.0163	18.5554	22.2351	22.3697	21.9639	20.4877	22.1692	17.0783	16.4102	14.7781
Alad	20.2825	18.1526	21.1686	21.4868	23.1928	20.4811	22.3522	20.761	21.922	21.7431	22.5273	19.004	22.2556	20.3932	22.4435	21.6754
Alas1	0	0	0	0	0	0	0	0	0	0	0	0	0	0	17.9045	17.7577
Alb	26.1543	23.8954	24.2535	23.6883	23.6734	21.7853	24.4127	20.7179	0	21.2437	17.5708	0	18.2011	17.6632	20.0878	23.4131
Aldh16a1	21.0897	19.2302	21.2288	21.5502	21.1565	20.2258	21.6137	19.2988	21.7798	21.8368	21.1415	19.6517	22.1005	20.7032	21.0088	20.8387
Aldh18a1	0	0	11.5394	0	0	0	0	0	0	0	0	0	0	0	20.5757	21.6382
Aldh1a1	0	0	16.2584	0	0	0	0	0	0	0	0	0	0	0	0	0
Aldh1a7	0	0	15.9331	14.7306	0	0	0	0	0	17.3192	0	0	0	0	14.6784	0
Aldh1b1	0	23.0967	0	0	0	24.4992	0	0	0	0	0	0	0	0	17.8964	17.8533
Aldh1l1	16.3896	15.7982	17.6413	16.1522	0	17.291	0	16.3695	0	0	0	0	0	0	19.1544	19.8895
Aldh2	28.0962	28.3249	27.8367	27.7128	29.8351	29.1366	29.7038	28.6221	29.3398	29.4763	29.5016	27.7794	28.8367	28.1494	25.2778	25.391
Aldh3a2	21.1151	22.3859	21.441	21.5477	24.3863	22.9501	23.8629	22.2626	23.3357	23.8691	22.7484	22.1783	22.1758	20.7312	19.824	20.2806
Aldh4a1	22.5423	22.836	22.9796	22.6913	24.22	23.4857	24.0551	22.986	23.8426	23.9847	23.8713	22.4107	24.0884	23.4769	22.6626	22.3387
Aldh5a1	21.1078	21.2219	20.313	20.4896	21.8546	21.3327	22.5013	23.8955	21.4334	22.5396	21.8191	20.278	22.2111	25.0176	19.1204	19.42
Aldh6a1	22.1213	23.0297	23.0595	23.2129	24.7126	23.4138	23.8255	23.6135	23.6761	24.8206	24.5225	22.9051	23.5649	22.9649	22.6795	22.2562
Aldh7a1	27.3757	27.725	27.2375	27.2199	29.5545	28.6507	29.4826	28.1285	29.1075	29.1655	29.6377	27.3874	28.7704	28.1964	25.0627	24.8953
Aldh9a1	27.4084	28.0855	27.1935	27.2039	29.6207	29.156	29.6294	28.4261	29.2629	29.7039	29.4132	27.7583	28.7219	29.1237	24.4419	24.8193
Aldoa	27.4447	28.1812	27.0809	27.1139	29.4128	28.6643	29.164	27.9116	28.6081	29.0532	28.9671	27.5088	28.5887	28.1266	26.4285	26.514
Aldoc	0	19.3775	0	0	0	0	0	0	0	0	0	0	0	0	0	0
Alg1	0	19.338	20.8802	20.5621	22.2964	22.9191	21.9906	19.1352	21.7077	21.285	16.6233	16.0233	0	0	17.9281	17.4247
Alg10b	0	0	17.5795	19.0257	20.7141	0	20.5552	0	20.6643	0	20.3547	0	0	0	13.9196	0
Alg12	0	0	15.6527	15.4868	0	0	0	0	0	0	0	0	0	0	14.6688	0
Alg13	17.2302	20.4395	21.0517	20.8575	21.3543	0	18.0072	0	17.7083	0	0	0	0	0	17.1675	18.8139
Alg2	18.4608	0	19.5032	19.5718	20.7453	20.8551	20.4745	0	0	20.7158	0	0	0	0	17.2505	17.8892
Alg5	0	20.8661	20.0164	19.9719	0	20.2124	0	21.1072	0	0	21	19.6743	19.2796	0	18.7585	19.0346
Alg8	0	0	13.139	13.5984	19.6485	0	0	0	0	0	0	0	0	0	0	0
Alkbh5	20.5849	20.8292	18.9875	19.3987	21.5932	21.5372	20.7071	20.4301	0	19.0014	0	0	0	0	0	0
Alkbh6	0	0	0	0	0	0	0	0	0	0	0	0	0	0	0	15.8354
Alkbh7	20.0817	19.2238	18.7241	19.0628	0	19.7379	0	0	0	0	0	0	0	0	18.0968	18.1037
Alpg	0	0	18.4876	17.4089	0	0	0	0	22.4367	22.6745	25.4209	22.8111	26.9138	26.0922	26.88	26.6031
Alpl	0	0	0	0	0	0	0	0	0	17.9885	0	16.1547	0	0	23.2502	23.1704
Alyref	21.8864	20.0077	20.7966	19.8304	18.675	0	19.3825	17.3009	19.7152	0	18.2068	18.6762	21.7494	21.6883	24.0667	24.2385
Alyref2	21.8864	20.0077	0	0	18.675	0	19.3825	17.3009	19.7152	0	18.2068	18.6762	21.7494	21.6883	0	0
Amacr	20.5004	20.5339	20.6643	21.0127	22.4431	22.2161	22.5903	21.5564	22.2264	22.7604	22.1942	20.1554	21.9456	20.2575	15.3241	16.2826
Ambra1	0	0	0	14.0992	19.3718	0	19.2166	0	16.3283	0	0	0	0	0	15.1113	16.6268
Amdhd2	22.3209	21.8847	21.4098	22.0066	24.155	23.2263	24.0705	22.3288	23.5745	22.8943	23.9689	21.7124	23.6419	22.6488	21.8597	21.4077
Amfr	0	0	0	0	0	0	0	19.1117	0	0	0	0	0	0	0	0
Amhr2	0	0	16.2029	16.5138	0	0	0	0	0	0	0	0	0	0	0	0
Ammecr1l	0	0	0	0	0	0	0	0	0	0	0	0	0	17.9524	0	0
Amot	0	0	0	0	0	0	0	0	0	0	0	0	0	0	15.7697	15.9839
Ampd2	0	16.6255	0	0	20.0634	0	0	18.4711	17.9948	0	0	16.3739	17.1402	0	0	0
Ampd3	0	0	0	0	0	0	16.9061	17.1722	16.2474	0	0	0	0	0	0	0
Amt	0	0	0	0	0	0	0	0	0	0	0	0	17.8299	0	18.4084	19.8743
Anapc1	0	0	16.1339	16.1328	0	0	0	0	0	0	0	0	0	13.2229	16.1893	17.1681
Anapc10	0	0	0	0	0	0	0	0	0	0	0	0	0	0	17.5258	16.6071
Anapc13	20.1705	0	0	16.9472	0	0	0	0	0	0	0	0	0	0	20.2917	20.0686
Anapc2	0	0	12.0156	12.593	0	0	0	0	0	21.2682	0	0	0	0	15.5584	15.8073
Anapc4	0	17.2422	14.4992	14.2492	0	0	0	16.4226	0	0	0	0	0	0	16.2316	17.3132
Anapc5	0	0	15.4531	14.6582	0	0	0	0	0	0	0	0	0	0	16.0132	16.1294
Anapc7	0	0	17.3106	16.9153	0	16.7954	0	0	0	0	0	0	0	0	17.7819	18.466
Angel1	18.8362	0	19.6113	19.6777	20.8326	0	19.1202	0	17.765	0	0	0	0	0	0	15.8172
Angel2	0	0	0	0	0	0	20.4827	0	0	0	0	0	0	0	15.8533	14.5844
Ank3	0	0	0	14.1077	0	0	0	0	0	0	0	0	0	0	0	0
Ankfy1	20.6321	18.931	20.9701	20.766	22.2849	21.0779	21.7212	19.7902	21.4837	21.4203	21.2687	18.3876	21.7143	20.0319	19.6833	20.1653
Ankh	0	0	16.6197	16.2045	0	0	0	0	0	0	0	0	0	0	18.7673	19.3961
Ankle2	19.8332	19.7264	19.3154	19.1741	20.3083	20.3107	18.663	19.8793	0	18.412	17.8674	17.5654	17.0424	0	0	17.272
Ankmy2	0	0	0	0	0	0	0	0	0	0	0	0	0	0	16.2116	17.4738
Ankrd10	0	0	0	0	0	0	0	0	0	0	0	0	19.9805	20.3914	0	0
Ankrd13a	0	0	16.2479	14.8137	0	0	0	0	0	0	0	0	0	0	0	17.2873
Ankrd17	0	17.3477	18.5204	17.7998	19.3754	0	20.7389	19.7284	0	0	0	0	0	14.3289	18.0094	17.9171
Ankrd27	16.9835	18.6598	19.4461	18.8111	0	17.7513	0	18.2309	0	0	0	15.7493	14.5977	0	0	0
Ankrd28	0	0	0	0	0	0	0	0	0	0	0	0	0	0	0	16.7617
Ankrd34b	0	0	0	0	0	20.6121	0	0	0	0	0	0	0	0	0	0
Ankrd44	21.4622	19.8512	19.5112	19.6071	21.8821	19.3991	21.9606	19.9908	21.2792	21.5578	21.3883	20.1245	19.569	19.8275	0	13.2273
Ankrd9	0	0	0	0	0	0	0	0	0	0	0	0	0	0	14.0861	13.7211
Anln	22.1588	0	13.1239	0	0	17.4864	18.8813	19.3035	0	0	17.1645	16.9054	17.5185	16.9136	20.5705	21.3024
Ano10	21.603	21.6215	22.0331	21.8747	24.2923	22.3754	23.6665	22.3855	23.2451	24.1727	23.9119	22.4042	22.2261	21.6416	17.2754	17.8781
Ano6	0	0	15.0283	0	0	0	0	0	0	0	0	0	0	0	0	15.22
Anp32a	23.9762	24.5863	21.3441	18.3507	24.462	22.5408	0	23.8681	21.5457	24.7037	22.2886	22.5146	23.3441	24.7847	25.1984	25.8192
Anp32b	25.7962	25.4123	23.9603	23.8411	27.2028	26.0979	26.6486	25.2351	26.892	25.7948	26.1923	24.6849	27.002	25.4154	25.7321	25.2101
Anp32e	0	0	0	0	0	0	0	0	22.2508	22.4444	24.8633	0	23.5868	22.8632	24.2806	23.8765
Anpep	0	0	0	0	0	0	0	0	0	0	0	0	18.1936	0	0	0
Anxa1	0	21.5567	0	0	0	0	0	0	0	21.1662	0	0	0	20.3064	0	0
Anxa11	0	0	17.4314	17.8553	0	18.7069	0	0	0	0	0	17.6494	0	18.7399	21.6859	22.2467
Anxa2	18.5681	19.3319	19.7007	19.5252	0	0	0	0	0	0	0	0	0	17.129	24.241	24.8445
Anxa3	0	0	0	14.848	0	0	0	0	0	0	0	0	0	0	18.8475	19.6074
Anxa4	0	17.9354	19.1287	18.7144	0	17.6555	0	0	0	0	0	0	0	0	16.9954	19.0028
Anxa5	20.0526	20.1147	20.3229	19.3899	20.7001	19.8954	20.4252	17.6692	19.2402	19.8157	20.9286	21.8146	18.8865	17.7041	16.3942	18.8641
Anxa6	25.7012	25.5352	25.3653	25.2448	27.3972	26.9618	27.1162	25.819	26.7317	26.9959	27.3241	25.6357	26.704	26.0372	23.3215	24.1395
Anxa7	27.3067	27.2645	26.9909	26.7918	28.7279	28.0926	28.6034	27.7715	28.4963	28.8475	28.9992	27.7876	28.2584	27.9297	23.9015	24.3755
Anxa8	0	0	0	0	0	0	0	0	0	0	0	0	0	0	15.5031	18.7336
Ap1b1	22.8673	24.3757	24.7516	24.6708	26.7429	25.4514	26.0897	24.177	25.7454	26.3271	26.0305	24.2126	24.7862	25.0511	23.4177	23.8746
Ap1g1	0	15.3062	20.5027	20.2922	21.7593	20.1168	20.9632	18.3525	20.6458	21.8323	19.9798	19.4964	21.0746	21.3082	21.3426	21.2841
Ap1m1	21.1199	22.3736	22.1624	21.9352	23.3147	22.9479	22.0105	22.1028	23.2041	23.4549	22.5148	21.8863	22.9913	22.3525	18.8009	19.4203
Ap1m2	22.2492	22.6654	23.0959	22.3031	24.5703	23.1343	23.7351	22.2162	23.0879	23.8356	24.0549	22.2209	23.3435	22.1808	22.1763	23.4147
Ap1s1	19.6114	21.6297	20.3399	19.9706	22.2854	21.2694	0	21.7673	21.4218	21.9714	21.9371	20.442	0	20.9876	20.5253	21.5382
Ap2a1	18.4185	19.7354	20.8484	20.9085	22.9455	21.7484	22.0439	16.7141	21.4166	20.3865	20.9888	17.9415	20.5386	18.9402	19.5762	19.8031
Ap2a2	0	16.4516	20.0411	20.4315	19.3935	0	0	17.8441	0	20.8681	0	17.038	19.6131	18.0623	23.5321	23.7336
Ap2b1	21.0183	22.0642	22.1088	22.1774	23.6764	21.85	22.8808	19.2733	22.4942	22.3885	20.8494	19.9668	21.5621	20.5091	23.0972	23.0312
Ap2m1	20.6832	21.3722	21.7885	21.5703	21.9907	21.0898	19.8777	21.7589	19.8252	21.0136	20.6999	19.0755	21.259	20.716	22.6694	23.1462
Ap2s1	0	0	18.9843	19.8946	23.3148	0	22.4476	0	21.5531	0	21.762	0	21.6101	0	22.6524	22.1105
Ap3b1	17.5565	18.2007	19.9855	20.1419	20.968	19.9186	21.1289	17.8115	20.7078	20.3869	20.5418	18.3155	20.1668	18.9774	19.574	20.4885
Ap3d1	19.6217	19.7946	19.8515	19.444	21.9404	18.9772	21.2494	18.0472	20.8991	20.2068	21.0911	18.976	20.7032	19.0034	18.8744	20.1433
Ap3m1	17.7129	0	19.4145	19.4792	22.1766	20.9588	21.9481	0	20.5403	21.5632	20.4733	19.394	21.1791	19.6946	20.5017	20.9669
Ap3s1	20.1755	20.8069	19.8727	19.7472	22.148	21.6985	21.8393	21.7044	22.0326	0	21.4712	20.652	21.9622	0	0	18.8088
Ap4e1	0	0	0	0	0	0	0	0	0	0	0	0	0	0	12.1969	10.8887
Apbb1	0	0	17.7509	17.829	0	0	0	0	0	0	0	0	0	0	15.8728	17.8936
Apeh	26.2007	26.0288	25.5009	25.4463	27.8457	26.518	27.4657	25.7677	27.2386	27.1334	27.5678	25.4572	27.1127	25.9423	21.487	21.7996
Apex1	0	0	17.6804	17.1535	0	0	0	0	19.4473	0	21.1017	0	19.8773	22.0088	24.4752	24.2816
Api5	0	19.1889	18.1877	17.648	20.241	0	20.9198	20.6078	19.9314	21.077	20.8993	18.5123	19.8362	21.1238	22.988	23.2677
Apip	18.7223	20.9116	20.4969	20.5207	22.7545	21.4318	21.6681	21.024	20.7511	20.9526	20.0113	0	20.508	18.715	19.8487	20.4373
Aplf	0	19.1295	17.5178	17.4983	0	0	0	19.1277	0	0	0	0	0	0	0	0
Aplp2	17.7165	0	14.8594	14.8127	0	0	0	0	0	0	0	0	0	0	16.0889	0
Apmap	0	0	0	17.7212	0	0	0	0	0	0	0	0	0	0	18.2339	19.5804
Apoa1	21.2739	21.7805	20.4494	20.1591	0	0	0	0	0	0	0	0	0	0	17.7351	17.5878
Apoa4	17.3053	0	0	0	19.8028	0	0	0	0	0	0	0	0	0	0	0
Apob	0	0	0	0	0	0	0	0	0	0	0	0	0	0	0	0
Apoe	20.5111	19.4257	19.6362	19.8785	0	0	0	0	0	0	0	0	0	0	20.8597	22.088
Apoo	25.1674	25.4804	23.8851	24.0002	26.9547	26.025	26.7474	26.0093	26.3742	25.668	26.7056	24.3661	26.0094	24.8456	23.2371	23.1041
Apool	21.0655	22.6735	21.5299	21.427	23.8457	24.3701	23.6406	23.223	22.4297	23.3707	22.7355	21.9978	23.449	21.8181	21.8378	22.4414
Appl1	17.1017	0	17.7882	17.7598	18.432	16.8566	18.5943	0	17.8962	0	19.3124	0	19.1996	0	16.7062	18.1643
Appl2	0	16.8625	13.5788	14.7006	0	0	0	0	0	0	0	0	0	0	0	0
Aprt	20.1378	21.1169	23.7283	22.1768	23.5159	22.7585	24.2699	20.4531	23.564	22.2799	23.6582	19.8337	24.4136	24.0839	24.4418	24.1437
Aqr	0	0	15.5941	13.5507	0	0	0	0	0	15.6283	0	0	0	0	19.5222	19.2503
Araf	0	0	0	0	0	0	0	0	0	0	0	0	0	0	13.4049	15.6594
Arap1	0	0	0	0	0	0	0	0	0	0	0	0	0	16.3637	13.9814	15.1799
Arcn1	23.2262	23.7364	23.622	23.7182	25.6874	25.0394	24.9744	23.8556	25.068	24.8497	25.0891	24.0895	25.1451	24.6263	21.8812	22.5574
Arf1	21.3974	24.3106	24.4894	24.4416	26.5124	26.8129	26.1252	24.304	24.4913	27.407	25.7357	24.3595	25.0822	25.6349	24.4438	24.4004
Arf2	0	0	15.8862	16.3239	19.8165	0	19.6493	0	19.9774	0	0	0	0	0	17.3715	16.3944
Arf3	21.3974	24.3106	24.4894	24.4416	26.5124	26.8129	26.1252	24.304	24.4913	27.407	25.7357	24.3595	25.0822	25.6349	24.4438	24.4004
Arf4	18.6576	0	17.4384	17.9307	0	0	0	0	0	0	0	0	20.6382	0	20.4312	21.5929
Arf5	25.085	24.4013	26.2356	26.0697	28.8374	24.8012	28.3624	23.3991	27.8455	26.4668	28.075	23.224	27.1466	24.774	25.0918	24.9879
Arf6	0	19.0394	23.0215	22.8719	24.7475	21.4995	23.3397	0	21.9871	21.9176	23.0757	19.5865	23.0042	21.1659	22.1707	22.2704
Arfgap1	0	0	16.0631	16.7583	0	0	0	0	0	0	0	0	0	0	18.4166	19.5417
Arfgap2	0	19.0815	18.4097	18.5252	0	0	0	16.2549	0	0	0	0	0	18.4128	20.2478	20.3669
Arfgap3	17.4226	19.7516	17.8173	16.3437	0	19.5999	18.0041	20.0131	16.6833	17.9435	0	18.7002	18.2249	18.2013	0	14.8522
Arfgef1	16.1089	17.5297	18.2802	18.4832	19.2295	17.6996	20.1517	18.6404	0	19.0081	17.2913	15.7141	15.5954	16.7475	14.9771	16.4905
Arfgef2	0	14.2345	13.9701	0	0	0	0	13.5557	0	0	0	15.994	15.4648	14.9144	17.5512	17.8948
Arfip2	0	0	17.3764	17.9762	0	19.7048	0	0	0	0	0	0	0	0	13.8859	17.758
Arfrp1	0	0	17.2514	17.1716	20.9582	17.135	0	0	19.4386	0	20.4632	19.4902	19.3263	18.3376	19.121	18.388
Arg2	27.3292	26.3934	25.9554	26.0312	27.6115	26.5922	27.8321	26.51	27.3588	27.2797	27.5402	26.0129	26.8869	26.456	23.8982	23.8004
Arglu1	0	0	0	0	0	0	0	0	0	0	0	0	0	0	18.4588	20.9893
Arhgap1	19.9941	21.7687	21.3265	20.6288	23.0645	22.523	23.3502	22.2797	22.8961	23.2279	23.0816	21.6098	21.9226	21.705	22.7758	22.868
Arhgap12	19.5234	17.615	19.8093	20.0833	22.1466	26.4682	23.0463	18.4789	22.011	23.3697	23.5427	22.9357	19.4061	0	14.7257	14.0795
Arhgap17	18.4825	18.8195	19.354	19.1638	21.0281	19.8064	19.8907	18.2788	20.0992	19.2859	16.7627	17.8249	19.7893	17.8516	19.404	19.7924
Arhgap23	0	0	0	0	0	0	0	0	0	0	0	0	0	0	13.1127	12.8182
Arhgap28	19.811	19.0064	19.1955	19.4206	19.7976	19.8257	0	0	15.5673	0	0	0	0	0	0	0
Arhgap29	0	0	0	0	0	0	0	0	0	0	0	0	0	0	16.5787	18.8605
Arhgap31	0	0	0	0	0	0	0	17.2387	0	0	0	0	0	21.7308	0	0
Arhgap5	0	0	0	0	0	0	0	0	0	0	0	0	0	0	14.8965	14.4825
Arhgap8	0	0	0	0	0	0	0	0	0	20.9874	0	0	0	0	18.6466	18.2378
Arhgdia	27.6792	27.8159	26.8426	26.7702	29.274	28.302	28.9183	28.615	28.8911	28.9332	29.2274	27.2382	28.2359	27.7679	24.9024	25.1843
Arhgdib	0	0	0	0	0	0	0	0	0	0	0	0	0	0	16.8768	18.0639
Arhgef1	0	0	0	0	0	0	0	0	0	0	0	0	0	0	16.997	18.6575
Arhgef16	20.1926	19.3588	20.9553	20.9427	21.6084	20.6212	20.8712	19.4336	21.2998	18.8984	19.9469	14.8401	0	17.2492	0	16.5137
Arhgef18	0	15.2882	16.2192	15.8099	0	0	0	17.7086	0	0	0	0	0	17.0553	15.6219	16.8887
Arhgef39	0	0	17.8103	16.8585	0	0	0	0	0	0	0	0	0	0	17.4538	16.4813
Arhgef7	18.6891	18.545	19.8668	19.6978	21.5315	19.8142	19.8251	18.5745	19.4498	20.0364	20.1854	16.4814	18.3572	18.0766	15.1213	17.6102
Arid1a	0	0	0	13.1736	0	0	0	0	0	0	0	0	0	0	19.4416	20.0627
Arih1	22.0683	20.4244	22.5177	22.5936	23.9566	23.7824	24.2637	21.1077	24.1922	24.4752	24.8368	22.3153	22.3839	24.4039	20.4863	20.6074
Arih2	0	0	0	0	0	0	0	0	0	0	0	0	0	0	0	15.4407
Arl1	21.1957	18.9136	22.886	22.8707	25.213	23.122	24.6264	20.4736	24.0539	24.7697	24.6551	22.0301	23.3527	22.9362	21.4028	21.577
Arl15	0	0	0	0	0	0	0	0	0	0	0	0	0	0	19.0814	18.9685
Arl2	21.2098	21.9396	22.6478	22.7216	24.8352	23.4169	24.2863	19.2721	23.4502	24.2503	23.4746	22.0191	23.9693	23.4697	20.1249	20.3322
Arl3	22.8922	23.436	23.1514	23.0253	25.1517	25.2992	25.6234	23.5642	25.3303	25.3874	25.3816	23.5744	24.786	24.2341	20.5165	21.1025
Arl6	0	0	0	0	21.0446	19.452	21.3568	0	21.2965	19.4429	0	0	20.8228	0	0	0
Arl6ip1	25.3724	25.1495	22.7264	22.2646	0	25.2635	0	21.9368	0	25.9214	24.4625	23.8581	0	22.4881	21.3766	21.5618
Arl6ip5	0	0	16.7935	16.8815	0	0	0	0	0	0	0	0	0	0	0	17.2757
Arl8a	20.7714	22.2876	20.2287	20.9712	23.9927	25.4248	22.0216	21.4475	21.475	23.1833	21.6681	22.323	20.7885	21.9487	15.8223	0
Arl8b	25.2952	25.3063	25.6671	25.6998	27.3496	24.5399	26.861	25.5318	26.4563	26.8709	27.1709	24.8602	26.1257	25.9448	23.6401	23.7335
Armc1	0	21.4602	22.4096	22.955	24.1271	21.9506	23.2768	20.9913	22.2507	24.1012	23.1119	23.3441	23.6078	23.2557	21.8454	21.5068
Armc10	22.5909	22.959	23.101	22.9375	24.3236	24.9349	24.8392	24.7651	24.4363	24.7707	24.2064	23.3798	24.2614	24.4651	22.5142	22.3348
Armc6	16.8603	17.0531	18.201	18.6097	20.7668	0	0	0	19.021	17.3711	0	0	18.6604	17.8014	19.7555	18.6728
Armc8	18.2936	19.3911	19.0855	18.9288	18.8144	20.9368	19.2368	18.0189	17.2837	20.3535	18.2398	17.3322	18.6625	18.8442	18.3032	19.1355
Armh3	0	0	15.1555	15.5857	18.0885	0	16.723	0	0	0	0	0	16.9283	0	14.2086	14.5536
Armt1	0	0	15.7333	0	0	0	0	0	0	0	0	0	0	0	0	15.8468
Arnt	0	0	0	0	0	0	0	0	0	0	0	0	0	0	0	16.8317
Arpc1a	0	20.0048	20.6573	20.767	21.3079	19.528	20.8991	0	20.5351	21.235	21.5589	19.0217	21.7617	19.4202	18.388	19.7098
Arpc1b	22.7814	24.464	23.4587	23.0222	24.5776	24.7012	24.3703	23.6834	24.2743	25.2487	24.5445	23.5146	23.5121	24.1876	23.7945	23.928
Arpc2	21.8872	23.5205	23.2912	23.3853	25.1618	23.2181	24.8487	23.4946	24.103	24.7393	24.643	23.4328	23.9501	23.8638	24.3302	23.5603
Arpc3	22.4925	22.29	23.8153	23.4866	24.6657	24.1402	24.1728	19.9745	24.2295	24.9754	25.3208	20.4229	24.6142	23.4274	24.0109	24.2995
Arpc4	22.8548	25.0322	23.2286	23.1361	25.1799	24.3941	24.3705	24.7898	24.67	25.1472	24.4453	24.0768	25.1096	24.2463	22.6925	24.1023
Arpc5	0	0	19.9934	19.6005	0	0	0	0	0	0	0	0	0	0	23.7844	24.5975
Arpc5l	23.7227	24.531	24.4617	24.604	24.8228	23.2051	24.2778	24.1695	22.6398	25.3797	24.52	24.4008	23.4072	24.9082	22.1535	23.2045
Arpp19	25.9164	24.2862	22.9001	22.8489	25.1151	22.5043	24.3868	24.9897	23.4835	24.0315	23.5502	22.4378	24.4418	21.8966	21.964	21.9095
Arrdc1	20.1504	0	20.4081	20.1569	21.2796	0	19.3606	0	0	0	0	0	0	0	16.3444	0
Arvcf	18.3666	18.1628	16.275	16.8332	18.043	19.5963	0	19.3163	17.6005	17.0163	18.0919	0	17.2818	0	19.6714	20.5077
As3mt	0	0	15.6604	14.4615	0	0	0	0	0	0	0	0	0	0	18.5552	18.9981
Asah1	0	0	13.5524	0	0	0	0	0	0	0	0	0	0	0	22.2513	22.0426
Asap1	0	0	0	0	0	0	0	0	0	0	17.3521	0	0	0	0	0
Asap2	0	0	14.0527	13.9725	0	0	0	0	0	0	0	0	0	0	13.2518	13.8559
Asb15	0	0	16.547	16.9826	0	0	0	0	0	0	0	0	0	0	0	0
Asb6	0	0	0	0	0	0	0	0	0	0	0	0	0	0	0	15.0364
Ascc2	0	0	0	14.8767	0	0	0	0	0	0	0	0	0	0	16.7621	16.8986
Ascc3	0	0	13.6464	0	0	0	0	0	0	0	0	0	0	0	0	15.0901
Asf1a	0	0	19.5376	19.4213	21.8338	21.8787	23.3237	0	21.9051	0	0	0	21.9836	0	20.9474	20.9563
Asf1b	0	0	20.1765	20.2893	0	22.696	23.6933	0	0	21.2487	0	0	0	0	18.2263	18.0146
Ash2l	0	0	0	15.1715	0	0	0	0	0	0	0	0	0	0	19.7284	20.2499
Asl	0	0	15.6696	13.8024	0	0	0	0	0	0	0	0	0	0	16.7697	16.9639
Asns	0	0	0	0	0	0	0	0	0	0	0	0	0	0	21.2852	21.6991
Asph	21.1267	21.6121	18.9904	18.9694	21.838	20.5152	21.9151	22.5836	22.1636	23.1163	22.2573	21.5369	19.5779	17.9605	0	0
Aspm	14.2031	16.676	17.8722	17.9826	19.3886	0	15.6979	17.2329	17.1261	18.9812	17.4946	0	16.4718	17.4236	13.648	11.7638
Aspscr1	23.72	24.1833	23.7887	23.9104	24.4009	23.1427	24.5726	23.0772	24.2968	23.1786	24.1809	22.6912	23.6368	21.7616	20.032	20.9772
Ass1	0	0	18.0232	0	0	0	0	0	0	0	0	0	0	0	25.0363	24.8323
Astl	26.6614	26.0802	27.5892	27.4205	28.3834	26.4615	24.9385	21.9102	22.3427	22.1104	21.8559	0	19.378	17.9574	18.1548	17.2384
Asz1	22.9708	18.7906	22.3894	22.6389	23.1038	22.6722	22.7307	0	22.0198	0	0	0	0	0	0	0
Atad1	22.5175	22.248	22.3657	22.2445	24.7073	24.1216	25.0034	23.6379	23.8288	25.1298	24.417	23.3766	23.1696	23.4607	21.1832	21.2566
Atad2	0	0	0	0	0	0	0	0	0	0	0	0	0	0	16.7236	17.6237
Atad3	15.4556	18.2928	19.9153	20.4448	19.9469	14.7302	20.984	18.542	19.6303	20.3537	21.1613	17.245	20.5052	18.5907	21.0668	22.1667
Ate1	0	0	0	0	0	0	0	0	0	0	0	0	0	0	18.3282	0
Atf1	0	0	0	0	0	0	0	0	0	0	0	0	0	0	19.3882	21.0606
Atf6	0	0	0	0	0	0	0	18.621	0	0	0	0	0	0	0	0
Atf7ip	0	0	0	0	0	0	0	0	0	0	0	0	0	0	14.6299	16.8575
Atg12	24.4403	21.4535	23.7259	23.4296	25.6799	24.352	25.1553	0	25.1501	26.1476	25.9982	24.0265	24.1165	24.5717	19.3947	19.387
Atg13	0	0	0	14.7835	0	0	0	0	0	0	0	0	0	0	0	17.2285
Atg14	0	0	0	15.6869	0	0	0	0	0	0	0	0	18.2981	20.0003	15.8364	0
Atg16l1	24.066	24.799	23.3561	23.2895	25.9415	23.9514	25.6832	24.7724	25.0884	25.1957	25.4216	24.0442	24.4462	24.3546	19.9972	19.385
Atg2a	18.2681	16.3605	19.2976	19.1714	20.0885	16.5915	17.7775	17.9029	17.992	17.3824	17.9849	0	0	0	16.564	16.8252
Atg2b	0	0	0	0	0	0	0	0	0	0	0	0	0	0	12.8049	11.7207
Atg3	21.905	20.4853	19.2737	17.7373	23.2667	21.316	23.3041	21.5999	22.9967	22.7003	23.6157	20.2387	22.6293	22.5838	17.4881	0
Atg4a	0	0	17.5367	17.2819	17.7708	0	19.2786	0	18.3898	20.353	17.413	17.5698	0	0	0	0
Atg4b	20.0423	19.4041	19.056	17.6749	19.4902	20.1514	18.7233	17.318	0	17.8201	18.7869	0	20.0705	19.6496	21.148	21.2509
Atg5	24.6601	24.5233	24.0472	23.9618	26.1124	25.5351	26.0326	24.4726	25.2897	25.9505	25.8961	23.9689	24.7322	24.7831	20.1342	20.7777
Atg7	0	15.8783	16.2531	17.1495	18.0587	19.1742	18.1367	0	19.4569	20.7199	21.1838	18.4916	20.9205	19.8344	19.518	19.4888
Atg9b	0	0	0	0	0	20.8384	0	0	0	0	0	0	0	0	0	0
Atic	21.4039	21.8021	21.862	21.9094	23.4583	22.4624	22.6202	21.8794	22.926	23.423	23.7126	21.0789	23.4527	23.5397	23.3259	23.665
Atl1	22.0682	22.5621	23.3164	23.1336	25.8341	24.304	25.1452	23.0467	24.9734	25.0376	25.1967	23.8557	22.93	22.8748	17.9259	18.0263
Atl2	0	17.3231	18.101	18	23.5651	21.215	23.4473	21.8617	23.5902	23.7794	24.0082	22.1504	20.7379	19.9262	19.7646	20.0329
Atl3	22.1135	23.0619	23.6817	23.541	25.5839	24.408	25.1699	23.2732	25.349	25.1572	25.4034	23.6666	22.9261	22.6515	20.1278	22.0492
Atn1	0	0	0	0	0	0	0	0	0	0	0	0	0	0	16.9742	0
Atox1	28.6685	27.4069	26.6148	26.4813	29.1269	27.9824	28.4558	28.4414	28.5034	28.9147	28.6446	27.4162	27.9238	28.2337	25.01	25.4178
Atp11c	18.4336	17.1772	18.9617	18.801	19.6249	0	20.0159	16.9427	0	17.5502	18.9856	16.4097	16.3284	16.2707	16.8086	16.9609
Atp12a	18.4455	19.5108	15.9171	0	0	0	0	0	0	0	0	0	0	0	15.0546	17.6464
Atp13a1	17.3307	18.5713	17.9398	17.7808	20.4336	19.7926	20.5383	18.9269	0	0	0	0	0	0	16.4541	17.5592
Atp13a2	0	0	14.1268	16.768	0	0	0	0	0	0	0	0	0	0	0	17.0658
Atp1a1	23.4067	24.0605	23.7099	23.5654	24.532	23.9959	24.0383	23.1913	23.194	23.9571	22.9387	22.195	23.4397	21.9494	23.9744	24.5661
Atp1a3	0	0	0	0	0	0	0	0	0	0	0	0	17.1296	0	0	0
Atp1a4	0	18.8224	15.2295	15.2933	0	0	0	0	0	19.3039	0	0	0	17.4423	0	16.3458
Atp1b1	23.0187	21.3596	20.4243	20.5154	22.6608	0	23.1472	0	20.6621	20.0636	20.6923	0	19.5736	0	22.9278	23.9938
Atp1b3	22.2204	20.7571	23.4721	23.2108	23.6716	23.402	24.0138	20.8706	22.8718	23.3009	24.0046	21.1142	20.2511	21.6297	22.0731	22.4376
Atp2a2	23.9313	24.0868	23.9828	23.8672	26.4187	25.5001	25.7319	24.1386	25.8571	25.9953	25.8867	24.2651	23.7004	23.0323	21.9254	22.3083
Atp2b1	19.3586	21.6158	20.552	21.1021	20.209	20.2223	19.3636	20.5465	19.0383	20.8675	18.9378	19.6806	18.3853	18.0457	18.6381	19.313
Atp2b4	19.3586	0	14.4107	14.5176	20.209	20.2223	19.3636	0	19.0383	0	18.9378	0	18.3853	0	0	0
Atp2c1	23.4339	23.0499	22.7747	22.7866	25.3614	24.6218	25.2445	23.9447	24.6128	24.3057	24.8514	23.0339	23.2572	22.5773	19.1448	19.6841
Atp5f1a	26.8517	27.0812	25.7935	25.7783	28.1726	27.5039	27.9948	27.5963	27.6609	27.8614	27.7122	26.7256	28.1038	27.1454	26.2248	26.7849
Atp5f1b	27.5347	27.0827	26.5581	26.5916	28.918	27.943	28.7939	27.3278	28.5611	28.796	28.8185	26.9826	28.4232	27.617	27.7666	27.7786
Atp5f1c	23.2737	23.54	23.1551	23.2229	25.9496	24.8963	25.7329	24.4025	25.522	25.4571	25.3364	24.4689	25.3573	24.9858	23.448	24.8945
Atp5f1d	24.9987	25.4619	23.1812	23.7955	25.849	25.6767	26.0756	24.688	25.7204	26.0733	25.9832	24.9398	25.7668	25.5638	22.7115	25.6267
Atp5if1	0	0	21.6007	18.3115	0	0	0	0	0	24.607	0	23.7137	0	0	20.6058	22.6174
Atp5md	0	0	23.2141	22.8847	26.2098	25.4509	25.9339	0	25.79	0	25.4057	0	24.6718	0	24.0932	24.7536
Atp5me	26.7231	21.5366	23.9851	24.5311	27.0743	25.1628	27.0015	22.7717	26.5466	0	26.8425	0	26.3981	22.9579	24.3028	25.8505
Atp5mf	23.6777	23.6297	23.55	23.391	22.7956	24.4737	25.0646	24.7831	22.514	23.778	22.5345	23.2428	25.2349	23.7894	25.4913	24.8674
Atp5mg	22.6449	22.5314	22.6908	23.4425	24.5366	0	23.8381	24.0627	23.5953	25.3903	23.9754	25.6783	26.8971	25.0826	22.8837	24.7554
Atp5mpl	20.2186	0	22.453	22.5061	24.8964	0	24.2516	0	21.4528	20.1554	0	22.8279	23.9285	23.444	22.6776	24.0652
Atp5pb	21.5182	20.5974	22.2692	22.0799	24.5016	19.4206	24.1493	0	23.7672	22.7836	23.9262	21.8332	23.657	21.6472	22.6046	22.5355
Atp5pd	25.7774	25.2733	24.7282	24.5681	26.2008	25.0524	26.2237	25.0718	26.0705	25.5298	26.1585	24.5047	25.4643	24.6798	25.7465	25.4409
Atp5pf	26.1317	25.4975	24.3241	24.0054	25.7615	25.846	25.4396	26.194	24.3226	26.006	22.9445	24.5887	25.1842	24.4054	24.9213	25.7576
Atp5po	24.098	24.3842	23.718	23.4092	26.3659	25.7149	25.3606	24.3767	25.4395	25.6102	25.5049	25.0676	25.3532	24.6986	25.2917	25.4748
Atp6ap1	22.1131	23.8093	22.9665	22.849	25.4485	24.2409	24.6944	21.595	23.9902	23.6302	24.0667	21.6728	22.6189	20.9232	20.3998	20.844
Atp6ap2	22.2275	22.2176	22.4705	22.6504	24.5264	24.1787	24.4712	21.9323	23.0491	23.6152	23.2764	22.4538	22.0791	21.5878	20.0216	20.6972
Atp6v0a1	18.167	17.8715	20.0552	19.9678	20.7617	20.0234	19.9912	20.547	20.7543	21.2483	19.8252	19.0175	20.2787	17.4369	18.24	17.8987
Atp6v0a2	0	18.8984	17.2494	17.243	21.1032	20.1682	19.714	15.761	19.7599	20.4862	19.8886	18.6291	16.9442	16.7794	0	0
Atp6v0a4	0	0	17.3684	18.1797	19.1359	0	17.2715	0	18.3556	0	17.0471	16.3651	20.2679	0	20.8636	21.2783
Atp6v0c	19.9025	0	25.1002	25.0575	23.4589	0	21.7225	0	0	0	0	0	0	0	23.7014	0
Atp6v0d1	23.124	22.9539	23.3104	23.4381	25.9834	24.1521	25.5956	24.1564	25.3719	25.4538	24.9631	23.6241	23.6463	23.5131	22.6083	22.2732
Atp6v1a	24.5984	23.783	24.1995	24.1293	26.5409	24.9989	26.2135	24.1396	25.8254	25.3723	26.2233	23.3512	25.6611	24.2735	23.725	23.567
Atp6v1b2	24.9356	24.9813	24.6013	24.3426	26.8686	25.9889	26.2297	25.0982	25.8549	25.9708	26.1979	24.3255	25.6983	24.6589	23.8835	23.7723
Atp6v1c1	23.6366	23.3837	23.1298	23.0837	25.3784	24.0059	25.0866	22.0566	24.3117	23.1458	24.3164	21.3019	23.0181	21.8565	21.1682	21.7885
Atp6v1d	22.5434	21.3952	21.1925	21.4313	24.7741	23.0376	23.9471	22.3133	23.8002	22.6834	24.0327	21.5044	24.0442	21.772	20.7711	21.6493
Atp6v1e1	24.4149	21.5631	22.841	23.0572	24.8604	23.2241	25.0956	23.6549	24.8818	21.7439	24.7591	19.3994	24.1432	20.4799	20.3898	22.2645
Atp6v1f	25.523	24.8852	23.6856	23.8739	26.3157	26.7803	25.4585	24.945	25.2717	26.0832	25.7298	24.4255	24.6866	23.8707	22.2566	22.3302
Atp6v1g1	25.5348	25.6789	23.8038	23.4305	24.7247	25.3889	25.4271	26.1266	25.727	26.2793	25.8245	24.8861	23.7702	25.283	23.0088	23.2148
Atp6v1h	21.9286	22.7923	22.2622	22.0976	24.3202	23.8728	24.0195	23.0697	23.0831	23.8208	23.7792	22.2481	22.3113	22.3556	21.9368	21.684
Atp7a	0	0	0	13.1827	0	0	0	0	0	0	0	0	0	0	0	0
Atp8a1	0	14.9341	16.5968	16.215	18.9423	0	18.1134	0	18.5261	17.7294	18.1709	16.7061	18.7441	0	0	0
Atp8a2	17.1405	16.9979	15.3887	15.5557	0	0	0	0	0	0	0	0	0	0	0	0
Atp9a	17.3989	17.3601	17.7521	17.593	21.9761	18.7947	17.8392	17.129	17.5535	19.4111	18.9606	16.952	17.7913	0	0	0
Atpaf1	0	0	17.5673	17.6119	20.03	0	0	0	19.0557	0	19.7159	0	0	0	19.7597	19.4332
Atpaf2	0	0	0	0	0	0	0	0	0	0	0	0	0	0	0	18.3953
Atr	0	0	14.5489	13.5161	0	0	0	0	0	0	0	0	0	0	13.7667	15.5192
Atrn	0	0	17.8603	18.1363	0	0	0	0	0	0	0	0	0	0	0	10.4356
Atrx	0	0	0	0	16.5962	0	16.4219	0	0	0	0	0	16.2753	0	17.9436	18.5517
Atxn10	0	0	0	14.9137	0	0	0	0	0	0	0	0	0	0	21.9916	22.5384
Atxn2	17.4631	0	14.5344	12.518	0	0	0	0	0	0	0	0	0	0	18.5212	18.8468
Atxn2l	17.493	19.1498	17.5272	17.2613	22.8527	20.5925	22.8576	23.4577	20.2431	20.7866	20.7241	19.6967	21.9856	22.0294	21.5374	22.7069
Atxn3	0	0	0	0	0	0	0	16.7444	0	18.2164	0	0	0	17.7033	0	0
Atxn7l3b	0	0	0	0	0	0	0	0	0	0	0	0	0	0	19.7121	19.9259
Aup1	0	0	16.6345	16.5597	0	0	0	0	0	0	0	0	0	0	18.7605	18.6161
Aurka	0	0	17.5233	18.4348	21.7304	20.1136	21.0358	19.4207	21.2788	0	22.0689	0	22.5778	19.996	19.9277	19.4191
Aurkb	0	0	0	0	0	0	0	0	0	0	0	0	0	0	18.1711	17.0565
Aurkc	0	0	0	0	21.2703	23.1225	20.0273	21.3251	0	0	0	19.4346	0	0	0	0
Aven	21.2834	21.3904	19.7399	21.8546	20.7614	19.8216	20.7667	22.5335	19.6658	21.7633	19.4822	19.1998	20.8291	21.4499	17.7085	18.7731
Axin1	0	0	17.7415	18.2136	0	0	0	0	0	0	0	0	0	0	0	0
Axl	0	0	16.522	16.3963	0	0	0	0	0	0	0	0	0	0	0	0
B3galnt1	0	0	0	16.5324	0	0	0	0	0	0	0	0	0	0	0	0
B3glct	0	0	18.9992	18.7358	20.5845	0	18.5208	0	18.0229	0	0	0	0	0	0	0
B3gnt7	0	0	0	0	0	0	0	0	0	0	0	0	0	0	14.3459	12.7906
B4galt2	19.8541	0	17.2202	17.3381	19.9326	0	19.7255	17.913	0	19.3828	0	18.0443	19.0442	17.5394	0	0
B9d2	0	0	16.923	0	0	0	0	0	0	0	0	0	0	0	0	0
Babam1	0	0	0	16.9735	0	0	0	0	0	0	0	0	0	0	17.1157	19.1047
Babam2	0	0	18.2136	16.4878	0	0	0	17.205	0	19.5988	0	0	0	18.8644	18.4265	18.1902
Bach1	0	0	16.5473	0	0	0	0	0	0	0	0	0	16.7307	0	20.0059	20.4259
Bag1	0	0	17.7367	16.2989	0	0	0	18.9253	0	0	0	0	18.9963	17.7705	0	19.7919
Bag3	0	0	15.004	15.5056	0	0	0	0	0	21.0704	0	0	0	18.0219	20.0571	20.3495
Bag4	17.651	18.3545	15.5299	17.0685	0	0	0	17.8439	0	0	0	0	0	0	0	17.2241
Bag5	0	0	16.2432	16.8401	0	0	0	0	0	0	0	0	16.8266	17.8992	17.3742	19.062
Bag6	21.5474	20.8087	22.4614	22.6322	23.9822	18.8729	23.5506	21.5039	22.8655	21.6838	23.2209	20.6008	22.6056	20.8496	21.4116	22.08
Baiap2l1	16.4786	18.8328	17.8266	18.5591	22.5182	19.6031	22.8392	22.1037	21.8636	22.4448	22.5324	20.0587	20.7957	18.8744	17.8715	16.8814
Banf1	26.4974	24.4321	24.8954	24.4563	26.9941	26.1254	26.8872	25.8812	26.7019	26.6001	26.8609	25.1713	25.8776	25.7458	26.0938	25.6486
Bap18	0	0	0	0	0	0	0	0	0	0	0	0	0	0	0	20.4684
Basp1	0	0	20.2646	20.5332	0	0	0	0	0	0	0	0	0	0	21.4759	23.3644
Bax	0	0	19.145	18.553	0	0	0	20.2887	0	0	0	0	21.3927	18.3422	21.8518	22.1696
Baz1a	0	0	0	0	0	0	0	0	0	0	0	0	18.4131	18.7843	19.4087	19.7377
Baz1b	0	0	0	0	0	0	0	16.5075	0	0	0	0	0	14.5724	18.6506	19.8352
Baz2a	0	0	0	0	0	0	0	0	0	0	0	0	0	0	17.2429	17.5359
Bbs5	0	0	17.306	17.3369	0	0	0	0	0	0	0	0	0	0	0	0
Bcap29	19.7119	22.156	21.7205	20.4848	23.1739	18.7724	22.4172	20.1966	21.5821	22.3951	20.6961	0	0	0	17.4	16.893
Bcap31	0	23.4941	22.1347	21.8472	24.5765	21.5712	23.2949	23.0004	23.5013	23.5882	23.9088	22.6588	21.163	21.2318	21.3534	22.418
Bcar1	0	17.1917	0	0	0	18.1483	0	0	0	0	0	18.9085	0	0	0	0
Bcar3	0	0	17.4716	16.021	0	17.7797	0	0	0	0	0	0	0	0	16.9115	18.3625
Bcas2	19.8037	19.133	19.9338	19.5952	19.4117	19.4769	0	0	0	19.3878	18.2531	0	0	0	21.3875	22.1132
Bcas3	0	0	0	0	0	0	0	0	0	0	0	0	0	16.0217	18.3714	18.1008
Bcat1	0	0	0	0	0	0	0	0	0	0	0	0	21.3384	22.8646	23.1165	23.017
Bcat2	0	0	0	0	0	0	0	0	0	0	0	0	0	0	19.8936	20.7775
Bccip	0	0	0	0	0	0	0	0	0	0	0	0	0	0	20.3222	21.2167
Bckdha	0	0	0	15.2625	0	0	0	0	0	0	0	0	0	0	17.8375	17.9584
Bckdhb	0	0	0	0	0	0	0	0	0	0	0	0	0	0	19.3418	19.3282
Bckdk	0	0	16.9525	14.7965	0	0	0	0	0	0	0	0	0	0	0	17.703
Bcl2l1	17.9933	0	17.9891	17.0042	0	20.72	19.8538	0	20.0438	0	0	0	0	0	0	19.1679
Bcl2l10	21.593	0	20.3045	20.6457	27.7664	27.6207	29.1356	27.5635	29.4013	29.6013	29.607	27.7955	28.2817	27.8539	23.6925	23.571
Bcl2l13	0	0	19.6306	20.1123	22.1246	20.9953	21.6542	0	22.6942	22.9279	23.0096	21.0543	21.9521	21.9699	20.8943	22.4252
Bcl2l14	0	0	0	0	0	0	0	0	0	0	0	0	18.8981	19.5504	19.1216	19.5586
Bcl7b	0	0	0	0	0	0	0	0	0	0	0	0	0	0	17.3978	20.0442
Bcl7c	0	0	0	0	0	0	0	20.2302	0	0	0	0	0	0	0	0
Bclaf1	0	0	15.3959	17.0795	0	0	0	0	0	0	19.4139	17.9071	19.779	17.8426	21.7376	21.867
Bcr	0	0	0	0	0	0	0	0	0	0	0	0	0	0	13.8132	0
Bdh1	0	18.2081	18.2946	17.6429	18.9732	0	20.4664	19.0444	20.8055	21.7054	20.3672	19.6855	21.5389	20.9486	20.8203	21.1089
Becn1	17.7873	20.6349	20.9294	21.1251	21.4404	21.4767	20.4271	22.3299	21.5904	22.7645	21.5925	21.1533	20.4492	20.254	15.032	17.5601
Becn2	0	0	0	0	0	0	0	0	0	0	0	0	0	0	16.0536	0
Bend3	0	0	0	0	0	0	0	0	0	0	0	0	18.1849	0	19.2094	19.5278
Bet1	24.3539	21.4819	22.2596	22.5816	24.5098	23.1613	25.1086	0	23.462	0	23.818	0	22.9364	0	20.4427	20.7664
Bet1l	0	0	0	0	0	0	0	0	0	0	0	0	0	0	17.8566	17.3638
Bhmt	0	0	14.352	16.6377	0	0	0	0	0	0	0	0	24.6622	24.3807	25.4947	25.5127
Bhmt2	0	0	0	0	0	0	0	0	0	0	0	0	17.3773	0	0	0
Bicd2	18.0833	17.0073	18.7913	18.7367	0	17.8562	0	0	17.8957	0	18.4019	0	16.5923	0	12.5251	0
Bin2	23.3834	23.0337	21.7725	21.8686	24.4126	22.7949	23.4211	23.2752	22.3198	23.3927	23.4738	21.899	22.7835	21.9966	19.9083	21.1001
Birc3	0	0	0	0	0	16.4886	18.1394	0	0	0	0	0	0	0	0	0
Birc5	21.8032	0	19.4826	19.2819	18.8655	0	18.2788	0	0	18.8105	18.9427	0	0	0	17.3099	18.4502
Birc6	16.2436	16.2096	18.2347	18.1295	19.2317	17.8439	19.1075	17.3386	18.1468	18.2644	17.4636	0	15.4823	0	17.1185	18.5037
Blm	0	0	0	0	0	0	0	0	0	0	0	0	0	0	0	12.7396
Blmh	20.8564	21.1371	21.9082	22.2948	23.8583	22.3457	23.07	21.098	23.4427	23.9319	23.4529	20.6541	23.6212	23.0659	20.4863	20.7854
Bloc1s1	0	0	18.3064	0	0	0	0	0	0	0	0	0	0	0	18.3635	0
Bloc1s2	0	0	0	0	0	0	0	0	0	0	0	0	0	0	0	0
Bloc1s3	22.5341	0	18.8143	17.7369	0	0	0	0	0	0	0	0	18.9143	0	18.3852	0
Bloc1s5	20.2948	19.5466	18.0887	0	0	0	0	0	19.7839	0	0	0	0	0	16.4647	0
Bloc1s6	0	0	0	0	0	0	0	0	20.894	0	0	0	0	0	0	0
Blvra	0	19.1658	19.4756	19.4711	19.8611	0	19.8344	18.4353	19.2388	19.6269	0	18.1942	19.3661	19.0801	19.3364	21.361
Blvrb	0	0	16.7843	15.8933	0	0	0	0	0	0	0	0	0	0	20.2383	21.3109
Bmp15	21.935	23.4773	23.9423	23.7352	25.4686	23.1819	23.295	0	21.0834	21.4348	20.6459	0	0	0	0	16.2186
Bmp2k	17.0805	0	14.729	0	0	0	0	18.0924	17.4423	18.744	0	0	16.3362	0	0	0
Bmpr2	0	0	17.5736	16.9808	0	0	0	0	0	0	0	0	0	0	0	0
Bnc1	0	0	13.8796	13.9631	0	19.0676	0	0	0	0	0	0	0	0	0	0
Bnip1	18.7226	0	19.4885	19.3303	21.0856	19.4891	20.676	0	21.035	20.0554	0	0	0	0	0	19.3956
Bnip3l	23.5134	23.6896	22.8643	22.7807	20.1748	0	20.4934	0	19.2725	19.7542	19.2927	0	0	20.0595	18.166	20.1345
Bod1	19.0586	0	0	0	23.884	22.426	24.7141	24.0353	20.9778	0	21.2327	0	19.6717	0	0	0
Bod1l	0	0	0	0	0	0	0	0	0	19.9659	0	0	0	0	0	14.1518
Bola1	23.7314	22.9847	22.2801	22.3408	23.9018	0	23.2333	22.2431	21.9271	23.9619	23.0714	21.9112	23.3856	22.0486	21.3296	22.6879
Bola2	25.9068	24.87	24.6837	25.0211	26.9562	25.3242	26.7229	24.3415	26.332	25.6151	26.5836	23.6275	26.4436	24.8364	23.1666	23.4412
Bola3	0	0	20.9396	20.2802	0	21.452	0	20.6615	21.5702	21.9618	0	0	21.7757	0	18.9303	20.6742
Bop1	0	0	13.3859	14.5745	0	0	0	0	0	0	18.1178	0	20.5287	0	21.3368	20.9527
Bora	0	0	0	0	0	0	0	19.2256	0	0	0	0	0	0	0	0
Borcs5	0	0	17.1681	16.9129	0	0	0	0	0	0	0	0	0	0	17.2971	16.9867
Borcs7	0	0	0	0	0	0	0	0	0	0	0	0	0	0	0	18.4554
Borcs8	0	0	0	0	19.1266	0	19.8963	0	19.0012	0	0	0	0	0	0	0
Bpgm	28.7564	29.4448	27.5547	27.5219	30.9173	30.3623	30.8936	29.9426	30.4462	31.0205	30.9364	29.541	30.227	30.263	25.2709	25.8104
Bpnt1	21.3107	21.5862	22.6705	22.6073	24.2991	23.0336	23.6161	21.9811	23.4527	23.4195	23.3889	21.7213	23.3431	23.5611	20.1412	21.4877
Bpnt2	0	0	0	0	0	0	0	0	0	0	0	0	0	0	0	17.8375
Braf	0	0	0	0	0	0	0	15.7268	0	0	0	0	0	0	0	0
Brap	0	17.8561	17.2376	17.3685	20.4829	20.5304	22.105	20.0388	21.1138	20.6876	21.0699	0	18.5832	0	0	0
Brat1	0	0	14.3883	12.5063	0	0	23.8541	0	0	0	0	0	17.5347	0	14.4855	16.2464
Brca2	0	0	0	0	0	0	15.8188	0	0	0	0	0	0	0	0	0
Brcc3	19.0813	0	20.1485	19.6451	0	0	0	0	0	0	0	0	18.1423	0	18.7681	18.9616
Brd1	0	0	0	0	0	0	0	0	0	0	0	0	0	0	15.2607	16.8307
Brd2	0	0	0	0	0	0	0	0	0	0	0	0	0	0	16.2229	17.216
Brd4	0	0	0	0	0	0	0	0	0	0	0	0	0	18.0093	19.4574	19.5944
Brd7	0	0	0	0	0	0	0	0	0	0	0	0	0	0	15.7573	12.0938
Brd8	0	0	0	0	0	23.6163	0	0	0	0	0	19.8388	0	0	19.1199	15.9174
Bri3	0	0	0	21.1077	0	0	0	0	0	0	0	0	0	0	0	0
Bri3bp	0	0	0	0	0	0	0	0	0	0	0	0	0	19.5357	20.6209	20.3355
Brix1	0	0	0	0	0	0	0	0	0	0	0	0	21.0101	19.9472	22.4414	21.9276
Brk1	24.4881	23.306	22.3807	21.8153	23.9856	22.5485	23.9522	22.736	23.267	22.6315	24.3653	21.6087	22.1151	21.7437	21.3139	21.5058
Brms1l	0	0	0	0	0	0	0	0	0	0	0	0	0	0	0	17.519
Brox	0	20.5309	15.9496	16.291	0	20.2177	21.6744	21.9274	22.4669	23.6013	22.7788	21.9252	22.5803	22.4488	16.18	17.0308
Brwd1	0	0	14.3746	14.5348	0	0	0	0	0	0	0	0	0	0	0	12.2111
Bscl2	18.0035	21.3227	23.7129	23.1824	25.6218	20.9007	23.5048	19.7652	22.8686	22.9052	22.471	20.3225	20.5899	19.5997	0	0
Bsdc1	21.4097	19.5034	20.0526	19.569	21.7041	19.874	22.0655	0	18.7717	19.6049	21.3683	0	0	17.7281	17.8914	17.0942
Bsg	25.7545	25.143	24.0489	23.9551	22.9513	21.9124	22.3998	22.3833	19.9725	22.3039	21.3629	20.5338	21.0261	21.205	21.6497	22.5803
Bspry	0	0	19.1256	19.286	19.2495	16.4389	20.6283	0	18.7978	0	0	0	20.4182	18.0054	15.1474	14.9903
Bst2	22.3239	0	20.3278	20.2783	20.8783	21.6532	22.0609	0	20.4774	0	0	0	0	0	0	18.0145
Btbd1	0	0	16.0929	16.5368	0	0	0	0	0	0	0	0	0	0	15.5625	18.2624
Btbd10	0	0	0	0	21.1459	0	22.067	19.7625	0	0	0	0	0	0	0	0
Btbd16	20.0228	0	0	0	21.4251	22.9994	22.2992	0	20.9265	20.3011	24.4751	0	0	0	0	0
Btf3	0	0	0	17.3779	0	0	21.3292	21.1615	20.3344	0	0	0	23.085	20.9491	26.4993	26.4337
Btf3l4	26.9048	26.9226	25.3027	25.1317	26.6716	22.6216	26.8588	27.6077	26.1719	26.477	26.2341	26.0383	25.9711	26.0428	24.4027	25.0718
Btg4	0	0	0	0	24.2706	22.8303	24.3314	22.3319	19.4624	19.2104	0	0	0	0	0	0
Btrc	16.8588	16.246	18.0639	17.8774	19.2886	0	0	0	0	18.628	18.319	0	24.7525	19.2413	15.909	16.8207
Bub1	16.9884	18.5721	19.1701	19.2492	19.3412	19.9922	17.305	0	0	17.3236	17.7931	0	0	0	0	15.8813
Bub1b	20.0397	19.999	19.1608	19.3156	25.898	25.0927	26.5939	25.7562	25.7734	25.7848	25.877	24.0373	24.386	24.2367	17.0993	17.8677
Bub3	20.4558	21.7168	21.3359	21.6895	23.8185	20.9804	24.0043	22.0305	23.9136	23.5647	23.2306	22.4492	24.2123	23.6658	23.5416	23.0882
Bud13	0	0	0	0	0	0	0	0	0	0	0	0	0	0	18.0037	17.8326
Bud23	0	0	0	0	0	0	0	0	0	0	0	0	0	0	21.0229	21.744
Bud31	0	16.9058	19.2698	18.1717	19.7071	0	0	0	0	0	19.5466	0	19.2891	19.439	21.9115	22.3065
Bysl	0	0	17.8075	16.5764	0	0	0	0	0	0	0	0	18.6793	16.9489	20.3102	20.8421
Bzw1	20.8118	20.368	21.0989	21.1323	21.4966	21.5307	21.5878	19.4016	21.4824	21.7092	22.4727	20.312	21.8163	22.5101	22.7612	22.9785
Bzw2	0	0	0	17.3911	0	0	0	0	0	19.4273	0	18.2674	0	20.0027	20.0969	21.0124
C1qb	0	0	0	0	0	0	0	0	0	22.6445	0	0	0	0	0	0
C1qbp	26.0849	24.4269	23.8924	24.0971	26.4891	24.6487	26.3295	24.8386	26.1853	25.8213	26.7656	24.7414	25.9106	25.3244	24.8662	25.5582
C2cd2	19.2919	18.6199	18.056	17.41	0	0	0	0	0	0	0	0	0	0	0	0
C2cd5	0	0	17.2767	16.4629	20.8402	20.6272	21.8106	20.9009	19.6016	20.9238	20.2069	17.2187	20.4089	16.5121	0	15.0081
C3	18.5397	0	16.3364	16.7039	0	0	0	0	0	0	0	0	0	0	0	0
C4b	0	0	16.6684	16.0696	0	0	0	0	0	0	0	0	0	0	0	0
Ca1	19.8321	0	0	0	0	0	0	0	0	0	0	0	21.211	0	0	0
Ca14	22.734	21.9709	22.9008	22.9201	0	0	0	0	0	0	0	0	0	0	0	0
Ca2	0	0	0	0	0	0	0	0	0	0	0	0	0	0	0	0
Ca4	0	0	0	0	0	0	0	0	0	0	0	0	0	0	0	17.3519
Caap1	0	0	0	0	0	0	0	0	0	0	0	0	0	0	0	18.7539
Cab39	18.43	17.5385	21.3398	21.1998	23.6505	21.5075	23.5483	0	23.273	22.5276	23.4448	19.1059	22.4804	22.5901	21.3666	21.8018
Cab39l	21.5925	19.9011	21.7417	21.4758	23.8551	23.1333	23.6443	20.8488	22.5844	23.5812	23.2921	21.2018	22.5482	22.7289	18.7805	19.0605
Cactin	0	0	0	0	0	0	0	0	0	0	0	0	0	0	0	16.8614
Cacul1	0	0	0	0	0	0	0	0	0	0	0	0	0	0	19.1955	18.3953
Cacybp	21.0797	21.9526	22.0713	22.1103	21.7374	21.2261	0	20.9374	19.5135	0	0	20.6307	17.7809	21.9995	22.9307	23.2757
Cad	0	16.8485	17.0742	16.7244	0	15.8708	15.4403	0	17.3175	15.5679	18.5548	14.1198	21.4653	21.3314	20.9274	21.0636
Cadm1	20.7156	21.2014	20.4918	20.5378	0	0	0	0	0	0	0	0	0	0	17.8729	17.602
Cadps2	0	0	16.7179	16.1905	0	0	0	0	0	0	0	0	0	0	18.2061	0
Calb1	22.4146	21.5177	21.5867	21.9076	23.2784	22.797	23.6364	21.6927	23.2326	21.7991	22.9829	19.9135	21.602	22.1223	18.1514	18.3245
Calb2	0	19.3829	0	0	22.6906	0	23.7979	18.9869	23.0488	22.7343	23.0191	19.9385	23.04	21.4144	0	0
Calcoco1	20.5075	22.1196	18.5437	18.0719	21.2258	19.7372	20.7784	20.6243	21.4814	19.5456	20.1254	18.4149	20.168	0	14.788	16.3095
Calcoco2	0	0	0	0	0	0	0	0	0	0	20.5519	17.3034	23.566	22.7976	22.0775	22.0423
Calm1	28.0857	27.1504	24.3593	24.3876	27.5939	26.6445	27.2451	26.9124	26.8114	26.8086	27.3205	25.7516	27.1866	25.1718	23.1108	24.3506
Calm2	28.0857	27.1504	24.3593	24.3876	27.5939	26.6445	27.2451	26.9124	26.8114	26.8086	27.3205	25.7516	27.1866	25.1718	23.1108	24.3506
Calm3	28.0857	27.1504	24.3593	24.3876	27.5939	26.6445	27.2451	26.9124	26.8114	26.8086	27.3205	25.7516	27.1866	25.1718	23.1108	24.3506
Calr	27.9751	28.042	27.6351	27.6325	30.0537	29.2717	29.7588	28.2246	28.7277	29.0121	28.9555	26.7444	25.2664	25.0154	25.82	26.0291
Calu	25.9687	25.7029	24.008	23.6126	24.7278	23.2833	22.9442	23.3548	21.8711	22.3843	21.8942	19.0247	19.1566	0	21.7815	22.6003
Camk1	0	0	0	0	0	0	0	0	0	0	0	0	0	0	19.8032	20.5848
Camk2d	0	0	0	0	0	0	0	0	0	0	0	0	0	0	17.7208	0
Camk2g	21.552	22.6333	22.4857	22.3488	25.1631	24.6816	24.6398	23.1088	24.1242	24.7078	24.3743	22.3605	24.1577	23.413	20.1074	20.4901
Camsap1	0	16.3187	18.7164	16.8675	18.8578	0	18.313	18.3322	18.5533	19.5551	17.9475	16.8986	18.2713	15.5628	13.0278	15.022
Camsap3	19.3218	20.5996	20.2776	19.8755	21.4529	17.7592	20.793	20.5262	19.4996	19.3718	18.8401	17.2801	17.2889	16.1249	17.8877	18.965
Cand1	24.7275	25.4383	24.9087	24.8573	27.2766	26.4477	27.1437	25.7962	26.9131	27.2407	27.2017	25.4657	26.8603	26.5137	23.792	23.7913
Canx	26.7985	25.5471	25.3766	25.3537	27.5758	26.6306	27.1811	25.5272	27.1307	27.5611	27.3494	26.0776	25.799	25.2005	23.811	24.5508
Cap1	23.5106	24.1211	23.7579	23.5357	25.5937	24.983	25.3615	23.6535	24.6931	25.1692	25.0891	23.034	24.6534	23.8149	25.134	25.6191
Capg	18.4021	20.8624	19.5637	20.0465	20.8018	18.678	19.3861	17.7982	0	19.5904	20.1085	18.7291	20.719	18.9599	23.1755	23.4021
Capn1	20.2223	19.541	20.9366	20.4549	22.3422	20.9022	19.5801	21.472	21.0969	21.1239	20.4535	20.4458	22.3231	21.8096	19.1872	20.7275
Capn15	0	0	0	0	0	0	0	0	0	0	0	0	0	0	11.6098	0
Capn2	0	0	0	0	0	0	0	0	0	0	0	0	0	0	20.629	21.5226
Capn5	0	0	16.8997	17.0205	0	0	0	0	0	0	0	0	0	0	15.9719	14.9947
Capn7	0	16.3744	17.8145	17.976	19.3651	19.5333	18.5652	17.173	19.3039	20.2864	20.4755	16.1942	19.3694	18.3866	0	0
Capns1	19.2185	20.7345	21.2052	20.8818	22.3568	19.0278	20.6574	0	16.0951	0	21.0818	0	21.1975	0	21.0421	22.3647
Caprin1	21.5476	0	16.9705	18.855	18.2563	0	0	19.285	0	18.7784	19.9121	0	23.3159	20.9853	25.1692	25.1042
Caprin2	20.8873	23.3908	23.0254	22.807	20.5872	0	0	0	0	0	0	0	0	0	16.3558	16.6368
Capza1	24.908	24.2628	24.3829	24.5365	26.032	25.6862	25.9136	25.0216	25.3117	25.6153	26.2156	23.5502	24.6403	24.7155	25.0425	24.9123
Capza2	23.8393	24.3993	24.2064	24.0742	25.8311	25.0309	25.9431	24.4007	25.4443	25.6489	25.794	23.8664	24.9389	25.0154	24.9711	24.865
Capzb	24.583	25.0591	24.262	24.0524	25.2455	24.4654	25.0986	24.7731	25.0598	25.9336	25.3955	23.8974	24.02	25.1088	23.5232	24.5855
Carhsp1	29.8111	28.1305	27.1884	27.1364	29.8259	28.3111	29.2689	27.3126	28.9335	28.7335	29.2889	26.5896	29.2882	27.2552	24.8245	24.6898
Carm1	18.1942	20.4613	20.1547	19.6582	21.533	20.1274	20.2497	20.0061	18.7711	20.9803	20.2335	18.6548	21.5973	20.512	20.0646	20.7899
Carmil1	0	14.8002	15.2152	16.1111	18.7777	18.4481	20.2685	18.5077	19.1233	19.7101	19.9173	17.1974	18.5738	16.6995	17.3433	17.9937
Carnmt1	0	18.4742	19.5755	19.9064	0	0	18.7487	0	0	0	0	0	0	17.8066	18.3202	19.0239
Cars1	21.9938	22.5933	21.4721	21.5622	23.4649	22.0938	23.0703	22.8141	22.1163	22.7873	23.0433	21.5454	22.2677	21.4585	20.2066	21.5243
Cars2	0	18.0729	17.1875	17.8017	19.0809	0	19.0094	19.996	19.644	21.1077	0	19.1032	20.6054	17.8438	16.2073	16.3234
Casc3	0	0	0	0	0	0	0	0	0	0	0	0	0	0	0	17.4741
Caskin1	0	0	0	0	0	0	0	0	0	0	0	0	0	0	0	17.0542
Casp2	0	0	15.2459	17.3203	0	17.471	0	0	0	0	0	0	0	0	0	0
Casp3	0	0	0	0	0	0	0	0	0	0	19.565	0	20.9543	20.5306	18.8597	20.2046
Casp4	18.3282	0	0	0	23.5403	0	0	18.0638	21.5678	0	21.717	0	17.803	0	0	0
Casp6	0	0	0	0	0	0	0	0	0	0	0	0	0	16.9574	18.5626	19.7217
Casp7	0	0	0	0	0	0	0	0	0	0	0	0	0	0	16.3448	17.4581
Casp8	17.8619	15.5454	17.0719	16.9695	0	18.393	18.8006	0	0	0	0	0	18.1699	0	20.7526	18.0431
Casp9	0	0	0	0	0	0	17.7477	0	0	0	0	0	0	0	0	15.5718
Cast	23.8056	23.1756	22.2282	22.3064	23.7212	23.1655	23.4448	24.0283	23.19	23.3543	23.6556	22.075	22.6305	22.6862	19.4971	20.7555
Cat	0	0	13.8886	13.5677	0	0	0	0	0	0	0	0	0	0	18.2636	18.9935
Cbl	0	0	0	0	0	0	0	0	0	0	0	0	0	0	17.1541	17.1147
Cbll1	0	0	0	0	0	0	0	0	0	0	0	0	0	0	17.9118	17.7554
Cbr1	23.0642	23.1969	22.9459	23.141	25.4728	23.4992	23.9377	22.9678	24.251	24.6372	24.54	22.7671	24.1826	23.2947	21.8962	22.1438
Cbr4	0	0	18.3518	19.1671	0	0	0	19.7812	0	20.5452	0	0	19.3111	19.6878	19.4515	20.0504
Cbs	0	0	0	17.3462	0	0	0	0	0	0	0	0	0	0	21.0601	21.004
Cbwd1	0	0	13.0092	16.1065	0	0	0	0	0	0	0	0	22.6912	23.6203	18.8775	18.9511
Cbx1	24.0367	21.7122	22.2594	22.4288	24.0727	21.639	22.6314	22.0461	23.9167	23.4923	24.2351	20.2119	23.531	20.725	24.5847	24.7696
Cbx2	0	0	0	0	0	0	16.0604	19.7461	0	18.4492	0	0	0	0	0	0
Cbx3	0	0	0	0	0	21.639	0	20.5922	0	21.8524	22.1222	0	23.8347	22.7109	24.4478	25.42
Cbx5	0	0	16.3402	0	0	0	0	0	0	0	0	0	0	19.3318	22.7867	23.6741
Cc2d1a	0	17.5643	17.9829	18.3099	0	17.0209	0	16.9863	0	16.7995	0	0	0	0	0	19.0868
Cc2d1b	19.2901	20.5757	19.9634	19.7605	21.8185	21.1021	19.928	20.2805	20.8445	20.5705	18.7699	17.4725	20.5964	18.5462	18.6092	18.8679
Ccar1	0	0	15.4655	15.231	0	0	0	0	0	0	0	0	19.2934	0	20.7061	21.1924
Ccar2	0	0	0	0	0	0	0	0	0	0	0	0	0	0	18.1928	18.7956
Ccdc112	0	0	0	0	0	0	0	0	0	20.762	0	0	0	0	0	0
Ccdc115	24.7872	24.6033	23.6483	23.6902	24.6394	23.9979	24.173	25.2033	24.5746	24.8862	24.6599	22.826	22.8256	21.7004	18.605	20.4241
Ccdc117	0	19.0826	17.1866	0	23.8256	20.0909	24.1061	23.5343	20.7416	21.0886	20.8592	0	21.0666	20.8961	0	16.4501
Ccdc12	0	0	19.185	19.2196	0	0	0	0	0	0	0	0	0	0	20.1739	20.8548
Ccdc124	22.4944	0	20.6951	20.6623	0	0	0	20.5257	0	0	20.8381	0	22.4923	19.2525	17.6154	21.8507
Ccdc125	17.459	0	0	0	20.5555	0	20.0544	0	19.2127	0	19.3525	0	18.8817	0	0	0
Ccdc127	0	0	16.0018	17.6019	0	0	0	0	0	0	0	0	0	0	16.342	17.5155
Ccdc134	22.3761	21.406	20.0775	20.6891	23.1393	0	0	19.6705	0	0	0	0	0	0	0	17.0032
Ccdc136	0	20.8109	19.0884	18.8097	21.0509	0	0	21.4207	20.5115	21.682	20.6652	19.5097	0	20.5985	16.4906	16.476
Ccdc167	21.2243	0	0	0	0	0	0	0	0	0	0	0	0	0	0	0
Ccdc171	0	0	0	0	0	20.5602	0	17.0162	0	0	0	0	0	20.0852	0	0
Ccdc18	0	0	0	0	0	0	0	16.8553	0	0	0	0	0	0	0	0
Ccdc186	0	15.6572	14.6362	16.0001	19.6761	18.1539	19.4938	18.9399	19.5495	18.3003	17.7809	19.4435	16.2027	0	0	0
Ccdc22	0	0	14.9659	16.2209	0	0	0	0	0	0	0	0	0	0	18.9266	19.1681
Ccdc25	0	0	17.3597	17.674	0	0	0	0	0	0	0	0	19.4499	0	19.3993	19.7546
Ccdc43	0	0	0	0	0	0	0	0	0	0	0	0	0	0	20.529	21.1848
Ccdc47	0	0	15.8136	16.4984	19.1014	0	21.9481	0	16.2779	0	16.3453	0	0	0	20.2245	20.4591
Ccdc50	21.484	20.9645	19.8709	18.4457	0	0	0	0	0	0	18.0723	0	0	0	20.7657	17.3464
Ccdc51	0	0	14.8752	15.6021	0	0	0	0	0	0	0	0	0	0	15.4511	16.7717
Ccdc58	21.5363	0	20.2841	20.26	22.2132	22.1815	22.4005	19.85	21.0477	21.3265	21.9931	19.5356	22.2906	21.5587	23.2883	23.6226
Ccdc6	22.7971	23.4627	22.2325	22.5916	24.0187	20.3745	24.5516	25.8233	24.8432	25.6235	25.5801	23.9424	24.8954	24.586	20.2129	20.5246
Ccdc69	21.4644	21.7161	19.041	20.1445	24.1538	21.5398	24.8634	23.1711	22.0859	22.2199	0	21.6309	21.2974	0	16.0846	15.8924
Ccdc85c	0	0	15.2856	17.5053	0	0	0	0	0	0	0	0	0	0	0	0
Ccdc86	0	0	0	0	0	0	0	0	0	0	0	0	0	0	19.6556	20.0641
Ccdc9	0	0	0	0	0	0	0	0	0	0	0	0	0	0	16.7212	18.7348
Ccdc90b	0	0	0	0	16.7783	0	18.1071	19.5678	17.0653	20.3172	19.1984	18.8901	0	0	0	17.3996
Ccdc93	0	0	0	16.414	0	0	0	0	0	0	0	0	0	0	17.9283	18.8189
Ccdc97	19.551	17.1394	17.2299	17.2375	19.8055	18.9785	19.0793	19.2902	19.5804	0	0	0	0	0	0	0
Ccm2	0	0	0	15.4679	0	0	0	0	0	0	0	0	0	0	19.4097	0
Ccna2	0	0	0	0	0	0	19.5513	0	20.6835	20.7643	0	0	18.5946	0	18.5571	18.664
Ccnb1	0	0	0	0	19.5705	19.5532	0	19.1564	0	20.1647	0	0	19.188	0	18.8439	20.1148
Ccndbp1	20.6856	21.9192	18.4759	0	22.9961	22.7838	23.5198	23.3203	21.3442	21.304	0	0	21.4993	0	14.7106	17.0912
Ccnh	0	0	0	0	0	0	0	0	0	0	0	0	0	0	0	17.3576
Ccnk	0	0	0	0	0	0	0	0	0	0	0	0	0	0	18.596	19.392
Ccnl2	0	0	0	0	0	0	0	0	0	0	0	0	0	0	16.3405	17.118
Ccno	0	18.9662	19.428	19.4777	0	19.49	0	16.503	0	0	0	0	0	0	0	0
Ccnt1	0	0	0	0	0	0	0	0	0	0	0	0	0	0	16.4451	18.8343
Ccnt2	0	0	0	0	17.7121	0	0	0	0	0	0	0	0	0	0	0
Ccs	19.779	0	19.0703	20.4879	22.0898	0	21.3485	19.108	0	19.651	18.3849	0	19.7135	0	18.5363	17.4783
Ccsmst1	0	0	17.8277	18.018	0	0	0	0	0	0	0	0	0	0	0	20.6871
Cct2	26.4418	26.043	25.5071	25.5888	28.0022	26.9264	27.5923	25.5242	27.146	27.0142	27.6128	24.8166	27.2827	25.9607	25.7874	25.6037
Cct3	26.0471	25.9239	25.3119	25.3096	26.9952	26.207	26.54	25.5024	26.1906	26.6955	26.7932	24.9008	26.7159	26.1233	25.176	25.5803
Cct4	24.7625	25.4706	24.8506	24.8416	26.8078	26.0749	26.3269	25.1783	25.9183	26.5486	26.5056	25.2537	26.7929	26.0532	24.4673	24.8321
Cct5	25.8659	26.1186	25.628	25.5517	27.5345	26.8758	27.5138	25.7267	27.0828	27.0591	27.6376	25.5352	27.252	26.2707	25.2261	25.1801
Cct6a	25.8177	26.4008	25.1582	25.0195	27.1785	26.8777	27.2106	26.3179	26.6165	26.809	27.2467	25.4035	27.1638	26.3576	24.7833	25.0801
Cct6b	0	0	0	0	0	0	0	0	0	0	0	0	0	0	18.1717	14.8081
Cct7	25.1649	25.8129	24.8188	24.7693	27.0494	26.5133	26.6407	25.6819	26.3428	26.8653	26.7478	25.4039	26.9637	26.3903	24.4962	24.6638
Cct8	25.6594	26.1575	24.8668	24.9727	27.2439	26.3083	26.7562	26.07	26.5406	27.2272	26.7796	25.5491	26.5732	26.3106	24.5972	24.9467
Ccz1	0	18.6104	0	14.0142	0	19.0982	18.226	20.2077	18.9908	18.9277	0	18.3845	18.8045	18.5395	16.4852	16.7131
Cd151	18.4191	24.1088	20.647	17.9687	23.9428	21.063	0	22.3328	21.7091	22.1574	0	20.2981	19.9813	0	0	17.952
Cd164l2	18.2831	0	20.281	18.8908	0	23.7238	15.8432	0	15.5719	0	16.7827	0	16.3645	0	16.6071	0
Cd200	0	0	18.8666	19.8843	0	0	0	0	0	0	0	0	0	0	0	0
Cd209c	0	0	0	0	0	0	25.7261	0	25.1538	0	27.2436	0	23.4149	0	0	0
Cd247	0	0	0	0	0	0	0	0	0	0	0	0	0	0	17.0068	16.5874
Cd2ap	22.3471	22.2352	21.1171	21.105	22.5471	19.3622	21.804	22.0484	20.9924	21.6408	21.7102	19.4153	21.4241	19.5006	21.644	22.7709
Cd2bp2	23.2949	21.1443	19.1339	17.5234	20.5719	18.3712	0	20.0549	0	0	0	18.5564	0	19.3104	20.9065	20.357
Cd36	20.1992	21.6281	20.7223	20.985	0	0	23.7341	0	0	0	0	0	0	0	0	0
Cd47	0	18.6753	0	0	0	0	0	0	0	0	0	0	0	0	0	0
Cd55	23.0488	21.0491	22.8034	22.6877	23.8618	22.6438	21.7939	0	19.0974	20.2996	0	0	0	0	0	17.1149
Cd55b	18.3872	0	0	0	0	22.6438	0	0	0	0	0	0	0	0	0	0
Cd63	0	0	0	0	0	0	0	0	0	0	0	0	0	22.8258	24.6312	24.4234
Cd7	0	0	19.0734	18.7869	0	0	0	0	0	0	0	0	0	0	0	0
Cd81	0	21.2569	23.6629	23.5664	0	0	0	0	0	0	0	0	0	0	20.2815	18.9957
Cd82	0	0	0	18.0534	0	0	0	0	0	0	0	0	0	0	0	17.1202
Cd9	26.6281	25.8435	25.3415	25.1906	24.0742	24.9557	25.5742	24.3414	23.5925	22.1296	24.9822	23.9238	22.4951	22.8689	23.7376	24.2384
Cd99	0	0	20.8154	20.4633	0	0	0	0	0	0	0	0	0	0	0	0
Cd99l2	0	20.088	18.1516	0	0	0	0	0	0	0	0	0	0	0	0	0
Cdan1	0	0	0	0	0	0	0	0	0	0	0	0	0	0	14.0713	13.0038
Cdc123	17.9044	0	16.6196	16.4635	0	0	0	0	0	0	0	0	0	0	18.9236	20.0822
Cdc16	0	0	0	0	0	0	0	0	0	0	0	0	0	0	17.3163	14.9128
Cdc20	0	0	0	0	0	0	17.0151	0	0	0	17.1923	0	0	0	17.6265	16.2177
Cdc23	0	0	0	0	0	0	0	0	0	0	0	0	0	0	18.1836	18.3466
Cdc25b	21.8745	17.4278	17.9862	18.018	0	0	0	0	0	0	0	0	19.7658	0	0	0
Cdc26	0	0	0	0	0	0	0	0	0	0	0	0	0	0	0	19.8676
Cdc27	0	0	0	0	0	18.0803	0	0	0	0	0	0	0	0	17.3202	18.0456
Cdc34	22.0416	20.5079	16.2965	18.9344	23.2071	22.6647	22.9941	20.7335	21.5627	23.2142	22.223	0	20.3619	21.7094	20.4977	20.86
Cdc37	23.6266	24.3517	23.2941	23.1432	25.3011	24.5988	25.5959	25.2415	23.9158	23.9927	24.8014	22.1677	24.5299	23.2659	22.5554	23.2713
Cdc37l1	0	0	18.6735	19.4054	20.5379	0	19.7587	19.1391	0	0	20.5174	0	0	0	0	0
Cdc40	0	0	0	0	0	0	0	0	0	0	0	0	0	0	18.1947	18.5674
Cdc42	26.1425	26.0076	24.6406	24.9317	27.3939	25.8106	26.6211	24.7315	26.5241	26.3089	26.8771	24.5039	26.1942	25.9394	24.5959	24.7198
Cdc42bpb	17.1223	0	17.7512	18.2297	17.616	0	20.3385	0	19.5358	18.5112	20.6079	15.7953	20.156	0	12.1591	18.7911
Cdc42ep4	0	0	0	0	0	0	0	0	0	0	0	0	0	0	0	16.3389
Cdc42se2	23.5707	22.2976	23.3048	23.6904	24.5021	23.5886	24.6269	24.9018	24.4532	0	24.8228	0	22.2685	21.8623	20.5197	20.7461
Cdc5l	0	16.2287	0	0	0	0	0	0	0	17.9689	19.5805	18.4782	20.8886	18.5162	22.5103	22.9036
Cdc73	0	0	14.1046	17.2146	0	0	0	0	0	18.5424	0	0	0	17.0819	19.8892	20.2561
Cdca2	0	0	0	0	0	0	0	0	0	0	0	0	0	0	14.8101	14.4057
Cdca3	0	0	0	0	0	0	0	19.8914	0	0	0	0	0	0	19.7315	19.9009
Cdca5	0	0	0	0	0	0	0	17.912	0	0	0	0	0	0	18.8218	19.2595
Cdca8	0	0	0	0	0	18.0984	19.6174	0	0	0	0	0	20.0634	0	18.8587	19.8397
Cdcp1	0	0	0	0	0	0	0	0	0	0	0	0	0	0	13.9682	0
Cdh1	20.3952	20.1764	19.7954	19.8586	20.4378	21.6871	22.3829	21.8135	21.0614	20.9693	20.6537	18.8699	21.8571	19.5621	23.4131	24.0209
Cdh2	20.427	19.899	18.9528	19.1788	0	0	0	0	0	0	0	0	0	0	0	0
Cdh3	0	17.5442	16.0571	15.0163	0	0	0	0	0	0	0	0	0	0	0	0
Cdh4	0	19.899	0	0	0	0	0	0	0	0	0	0	0	0	0	0
Cdipt	0	0	19.7778	20.061	22.3988	20.9022	21.6588	0	21.4812	0	21.5628	20.4244	21.1333	0	22.1212	22.3826
Cdk1	23.7539	24.9893	24.0488	23.9338	26.0138	24.95	25.8097	24.6118	24.9272	25.0814	25.2215	23.5255	24.4621	24.2177	22.8544	23.188
Cdk11b	0	0	17.7656	17.6134	0	0	0	16.4774	0	0	0	0	0	0	18.8857	20.643
Cdk12	0	0	13.3604	0	0	0	0	0	0	0	0	0	0	0	15.4617	16.7767
Cdk14	0	0	0	0	0	0	0	0	0	0	0	0	0	0	14.3717	16.3803
Cdk2	0	17.9477	15.2555	16.5138	17.8582	0	0	0	0	0	0	0	0	0	19.569	20.3279
Cdk2ap1	0	0	18.3644	0	0	0	0	0	0	0	0	0	0	0	20.7122	21.0452
Cdk3	0	0	0	0	17.8582	0	0	0	0	0	0	0	0	0	0	0
Cdk4	0	0	0	0	0	0	0	0	0	0	0	0	19.7037	0	0	0
Cdk5	24.3384	24.241	23.1955	22.7948	25.7662	25.0914	25.7444	23.752	24.899	24.9555	25.4462	22.9995	24.6738	23.9018	19.5311	19.701
Cdk5rap2	0	0	14.8469	14.6734	0	0	0	0	0	18.1762	0	0	0	0	19.5572	14.5329
Cdk5rap3	0	17.926	17.5755	18.907	0	19.491	0	18.4558	0	0	0	21.2655	0	0	18.56	19.3924
Cdk7	0	0	0	0	0	0	0	0	0	0	0	0	0	0	19.9026	19.3479
Cdk9	0	0	0	0	0	0	0	0	0	0	0	0	0	0	18.1994	19.5137
Cdkn2aip	0	0	0	0	0	0	0	17.9426	0	0	0	0	0	0	17.5996	18.9838
Cdkn2aipnl	0	0	0	0	0	0	0	0	0	0	0	0	0	0	18.9293	18.2592
Cdo1	25.0494	25.1354	24.4249	24.6653	26.3474	25.3324	25.7422	24.8552	25.4232	26.5752	25.8712	24.2507	24.9566	25.3898	20.0469	21.108
Cdr2	18.2249	18.6911	18.999	19.3809	20.9134	19.5005	16.7555	18.0886	0	17.9479	0	0	0	0	0	0
Cds1	18.9944	0	20.6752	20.4798	23.2308	21.1111	22.2793	0	20.7693	20.743	21.7648	19.6024	0	17.6331	0	16.2162
Cds2	0	19.1271	19.122	18.9408	22.5063	21.5193	22.237	18.8723	21.8255	19.2567	22.0563	18.5446	20.8339	0	19.7171	20.0355
Cdt1	0	0	0	0	18.1953	19.4035	0	0	0	0	0	0	0	0	0	0
Cdv3	25.0949	25.4932	24.4344	24.2385	24.6418	21.5198	24.8538	25.6369	24.3324	25.325	25.4218	24.7672	24.3588	24.796	23.4512	23.7507
Cdx2	0	0	0	0	0	0	0	0	0	0	0	0	0	0	22.1521	22.8147
Ceacam2	0	0	16.7218	15.3348	19.6402	19.1383	19.9938	0	0	0	0	0	0	0	0	0
Cebpz	0	0	0	0	0	0	0	0	0	0	0	0	0	15.7311	18.2492	18.9592
Cecr2	0	0	0	14.1709	0	16.2879	0	17.7056	0	0	0	0	0	0	14.5947	14.5331
Celf1	18.9628	19.7855	20.7536	21.0558	22.0395	19.34	19.237	0	0	0	0	0	19.7824	0	20.9124	21.7525
Celf2	0	0	19.6728	19.214	19.8717	18.9908	0	0	0	0	0	0	0	0	0	15.4112
Cenpe	0	0	11.019	11.547	19.4075	18.7153	20.215	20.5613	20.8156	21.0192	18.5058	18.7883	20.155	19.3565	15.4312	15.1617
Cenpj	0	0	0	0	0	17.1069	0	0	0	0	0	0	0	0	0	0
Cenpm	0	0	16.5737	18.5508	0	0	0	0	0	0	0	0	0	0	13.8988	0
Cenpq	0	0	14.7738	14.4945	0	0	0	0	0	0	0	0	0	0	15.4726	14.4448
Cenps	0	20.9148	19.3628	19.8927	0	0	0	0	0	0	0	0	0	0	0	18.0284
Cenpv	0	0	0	0	0	0	0	0	0	0	0	0	0	0	16.6382	18.2514
Cenpx	21.8461	0	19.701	18.4269	21.729	0	0	0	0	0	0	0	0	0	0	17.6002
Cep131	0	17.3543	0	0	0	0	0	0	0	0	0	0	0	0	0	0
Cep55	0	0	0	0	19.5777	18.4788	22.8012	22.9019	22.3659	22.7649	22.2011	20.0572	19.8905	21.5661	0	0
Cep57l1	0	0	0	0	0	0	20.4929	0	0	0	0	0	0	0	0	0
Cep76	20.0268	0	0	0	0	0	0	0	19.8764	0	20.0053	0	0	0	0	0
Cep78	0	0	0	0	0	0	0	14.9052	0	0	0	0	0	0	0	0
Cep95	0	0	0	0	0	15.8159	0	0	0	0	0	0	0	18.8157	0	0
Cept1	0	0	16.9359	0	0	0	0	0	0	0	0	0	0	0	18.7745	18.6825
Cers2	0	0	0	0	21.5617	0	0	0	20.1076	0	0	0	20.3526	0	21.2317	21.3731
Cers6	0	0	18.0917	19.0671	21.5447	0	22.4275	0	20.8143	0	20.0772	0	0	0	12.8455	16.3819
Cert1	0	17.5887	15.0559	16.2188	17.9274	17.6049	20.3687	18.763	19.3018	19.5207	20.5117	18.1245	19.334	0	17.7473	15.9114
Cetn2	22.924	21.1888	19.3739	20.503	25.1629	23.1154	22.7261	21.8915	0	21.7503	22.0074	0	19.5835	0	17.5423	19.0543
Cetn3	19.488	0	0	0	21.4179	0	21.6413	18.2831	20.8923	21.1445	21.0755	19.9712	0	0	15.7433	19.336
Cfap20	0	0	0	14.1989	0	0	0	0	0	0	0	0	0	0	16.0619	17.5551
Cfap251	18.0744	0	0	0	0	0	0	0	0	0	20.5457	0	0	19.0156	0	0
Cfap298	0	0	16.5225	17.7317	0	0	0	0	0	0	0	0	0	0	0	15.875
Cfap36	18.7159	0	18.1806	18.338	19.1208	18.8707	0	18.1246	0	18.1844	0	0	0	0	0	12.5913
Cfap97	0	0	0	0	0	0	0	21.3198	0	0	0	0	0	0	0	0
Cfdp1	0	0	0	0	0	0	0	0	0	0	0	0	21.1708	20.7777	22.9648	22.5778
Cfl1	29.7111	29.2792	28.1641	28.2866	30.4578	29.3386	30.0728	29.1942	29.686	30.4776	30.1962	28.5952	29.7688	29.6025	26.7322	27.548
Cfl2	28.6912	27.1601	26.3424	26.1664	29.4528	27.2121	29.1551	26.6204	28.5096	27.8147	29.0133	25.6263	28.5671	26.4565	23.3895	23.5579
Cggbp1	0	0	0	0	0	0	0	0	0	0	0	0	0	0	21.9578	17.593
Cgn	21.5938	21.8277	20.9902	20.8753	20.0368	22.8254	21.1464	22.0269	20.4498	21.1947	20.3284	20.455	19.4224	19.5902	20.5634	21.6608
Cgnl1	0	0	16.9043	15.7329	0	0	0	0	0	0	0	0	0	0	19.1672	18.8707
Chaf1a	16.2881	0	16.9616	16.7561	18.4566	0	0	0	18.0906	0	0	0	0	0	17.6646	18.8448
Chaf1b	0	0	15.3721	16.4388	0	0	0	0	0	0	0	0	0	0	17.3824	16.0631
Chchd1	0	0	0	0	0	0	0	0	0	0	0	0	0	0	18.8969	20.0862
Chchd2	28.0001	26.8855	25.5745	26.0857	27.2961	26.5642	27.7728	26.1309	26.1954	26.7884	25.8794	24.7767	24.5035	26.1587	23.059	24.2723
Chchd3	25.6196	24.8818	23.4209	23.4131	25.8062	25.2333	25.9534	25.391	25.3991	25.6004	25.3325	24.1904	25.3311	25.063	22.7455	23.79
Chchd4	24.2209	20.6504	18.8554	19.9223	21.3718	0	23.7307	22.8727	22.8129	24.6217	24.674	22.6821	19.7599	23.7014	20.0633	0
Chchd5	0	0	0	0	0	0	0	0	0	0	0	0	0	0	22.1566	22.7456
Chchd6	25.5281	24.8005	23.591	23.0446	25.1837	25.2818	25.918	24.2564	25.3498	25.7825	25.8037	23.8975	24.7902	24.6492	20.7327	22.4068
Chd1	0	0	0	0	0	0	0	0	0	0	0	0	0	0	0	17.3092
Chd1l	0	0	15.993	16.2205	0	0	0	0	0	0	0	0	0	0	0	13.7614
Chd4	0	0	18.4777	17.3994	16.2336	0	14.803	17.2621	0	0	0	0	18.1551	16.2404	21.1042	21.3546
Chd5	0	0	0	14.2366	16.2336	0	14.803	0	0	0	0	0	18.1551	0	0	14.1899
Chd8	0	0	0	0	0	0	0	0	0	0	0	0	0	0	0	13.8671
Chdh	22.3585	22.7012	22.9761	22.9214	24.452	23.8532	24.1602	23.7525	23.5384	24.0407	24.142	22.7433	24.4045	23.3807	21.7438	22.0783
Chek1	18.8509	19.9901	19.3726	18.6371	23.4472	23.0134	23.4037	22.2494	21.4243	22.2136	19.9539	19.9859	19.9893	19.3547	16.46	16.8685
Chek2	0	0	0	0	0	0	0	0	0	0	0	0	0	0	15.512	0
Cherp	0	0	18.5042	17.0773	19.273	19.8486	19.9886	16.5322	17.5849	0	19.2587	0	19.4606	18.683	21.1535	21.2193
Chic2	0	0	0	0	21.7607	0	22.0056	0	20.9948	0	0	0	0	0	0	0
Chid1	19.9391	17.9955	18.9649	19.4751	22.6886	0	0	0	0	0	0	0	0	0	18.7548	18.0582
Chka	0	0	0	0	0	0	0	0	0	0	19.3944	0	20.97	18.406	0	17.7368
Chkb	0	0	19.1448	18.8586	0	0	0	0	0	0	0	0	0	0	0	0
Chm	0	0	19.2892	19.7014	0	0	0	0	0	16.7212	0	0	0	0	16.5851	16.4936
Chmp1a	21.9727	20.0306	0	0	20.027	21.2154	19.3334	20.6079	19.1451	19.3297	19.5023	19.6693	18.8861	0	0	0
Chmp2a	22.5004	25.0708	21.4432	24.9401	23.6268	27.5316	22.853	23.4985	22.6613	22.4459	22.4132	0	22.7629	27.3258	20.5189	21.6507
Chmp2b	0	21.6296	19.2938	19.035	0	0	0	21.3597	0	0	0	0	0	0	16.3492	18.395
Chmp3	20.6221	20.7207	20.2091	20.0796	22.5633	21.7205	21.1819	18.0116	21.1746	18.7314	0	0	19.6871	0	19.99	20.3559
Chmp4b	23.3242	23.7583	22.8096	22.786	23.3131	22.9744	23.642	24.0883	23.3344	23.9941	23.0137	21.8214	23.2152	22.9707	23.1513	23.6025
Chmp5	24.6817	24.5261	22.3438	22.845	25.3408	25.8824	24.7078	24.7739	23.8994	24.4702	24.8588	22.7146	24.4697	23.7747	22.1016	22.1265
Chmp6	20.9158	0	18.8877	18.5335	0	0	0	0	0	0	0	0	0	0	0	18.0018
Chmp7	18.5716	18.836	18.1171	18.8345	21.0186	19.6704	20.4985	18.7955	19.6609	0	19.7205	0	0	15.9725	18.0192	16.6529
Chn1	0	0	0	0	17.8644	0	0	0	17.4935	17.9639	0	0	17.0536	0	0	0
Chordc1	24.1138	23.908	24.0392	23.7848	26.077	24.7477	25.4517	23.9212	24.9753	24.0367	24.5617	22.1637	23.2098	22.185	22.2404	22.408
Chp1	21.942	21.5318	19.9636	20.264	22.2482	21.6544	22.4074	21.9342	21.569	21.8661	21.4561	20.7275	21.7028	22.154	23.741	23.2888
Chrac1	0	0	0	0	0	0	0	0	0	0	0	0	0	0	19.8271	19.9131
Chtf18	0	0	13.7501	15.4787	0	0	0	0	0	0	0	0	0	0	16.4768	17.3641
Chtf8	0	0	0	16.8659	0	0	0	0	0	0	0	0	0	0	0	19.1405
Chtop	0	0	0	0	0	0	0	0	0	0	0	0	0	0	21.7982	21.8191
Churc1	0	0	0	0	0	0	0	0	0	0	0	0	0	0	18.5188	19.3779
Ciao1	21.4291	20.2087	22.8441	22.7406	24.6254	23.7479	24.1083	21.9093	23.8148	24.4449	23.742	20.2287	23.4527	22.1993	20.9796	21.5253
Ciao2a	0	0	0	0	0	0	0	0	0	0	0	0	0	0	18.5636	19.5786
Ciao2b	25.2774	23.7456	24.4962	24.3903	26.277	25.411	25.7734	25.2408	25.4066	25.5845	25.5308	24.1315	25.1789	23.0742	22.0847	22.1454
Ciao3	0	0	15.5609	13.8097	0	0	0	0	0	0	0	0	19.3313	0	15.438	17.3927
Ciapin1	21.9595	18.3393	20.246	19.7402	23.9209	21.8836	24.0785	19.8465	23.8791	23.1452	24.2518	20.4241	23.2242	21.4393	19.5299	21.6718
Cic	0	0	0	0	0	0	0	0	0	0	0	0	0	0	13.8392	15.3394
Cip2a	20.3913	21.46	21.0915	20.9374	21.5457	20.526	21.4785	20.4517	19.67	20.1315	16.9621	18.1317	18.8563	17.6522	15.1426	18.2318
Cirbp	22.0175	22.7952	21.3915	21.217	23.5015	22.4646	23.0205	22.8875	21.8538	21.653	22.0276	20.4216	19.4928	20.478	21.0331	20.436
Cisd1	25.5951	27.3655	25.5735	25.2398	28.3809	27.6046	27.1859	27.8473	27.0734	28.6133	27.5488	27.3344	26.5586	27.6021	24.0941	25.0416
Cisd2	23.0095	0	0	19.8381	0	23.5192	22.481	22.5877	21.9065	21.5654	0	21.4927	21.4765	0	18.575	19.2316
Cit	16.6551	19.8611	19.7217	19.6746	20.0461	17.8824	20.8059	19.4175	19.9179	20.4178	19.4319	19.0691	18.5268	18.8338	17.4484	18.399
Cited1	0	0	0	0	0	0	0	0	0	0	21.2656	0	22.9478	23.4391	0	0
Ckap2	0	0	17.227	18.6101	20.1016	18.5787	18.8463	0	18.9229	18.1796	18.4489	0	0	18.9217	19.9239	20.1823
Ckap2l	0	0	0	0	0	0	0	0	0	0	0	0	0	0	14.5015	14.0227
Ckap4	0	0	0	13.6619	0	0	0	0	0	0	0	0	0	0	16.5681	20.1159
Ckap5	21.2504	22.1368	21.7711	21.5387	23.9674	22.7431	23.3936	22.2143	23.0759	23.4206	22.9556	21.8165	22.2931	22.1776	18.9716	19.8594
Ckb	29.6185	28.9233	27.9738	28.0109	30.5285	29.0678	29.9316	28.8651	29.5061	29.6905	30.0287	27.6814	29.7412	28.9974	26.8322	26.8195
Ckm	0	0	0	0	18.8097	0	0	0	0	0	0	0	0	0	0	0
Ckmt1	0	0	18.5648	18.6961	0	0	0	0	0	0	0	0	0	19.4635	24.242	24.2202
Cks1b	0	0	0	0	0	0	0	22.6528	0	0	0	21.471	0	0	0	0
Cks2	23.7438	24.0585	23.3331	23.0882	25.7693	23.7975	24.835	0	0	22.9115	24.0459	0	0	22.5488	21.3179	20.1117
Clasp1	0	16.3561	10.6036	9.94034	0	0	0	0	0	17.5713	0	0	0	15.9678	11.0657	14.3008
Clasp2	15.4976	17.9647	16.7276	16.6668	17.0281	15.7385	17.4016	16.3868	16.8451	0	0	0	0	0	16.9982	18.3834
Clasrp	0	0	0	0	0	0	0	0	0	0	0	0	0	0	0	17.0139
Clcc1	20.8548	21.0017	20.1529	20.0324	22.464	21.3321	22.3251	21.2715	22.2506	21.6067	21.898	19.187	0	0	16.3074	17.4539
Clcn5	0	0	18.8047	18.8287	0	19.9022	16.1047	0	0	0	0	0	18.1618	0	16.4982	15.5303
Clcn7	0	17.7683	0	16.8611	20.0311	0	0	17.9529	0	19.6198	0	17.7107	0	0	0	0
Cldn3	0	0	0	0	0	0	0	0	0	0	0	0	0	0	0	17.0542
Cldn4	0	0	20.7046	20.724	22.9035	0	0	0	20.6616	21.0128	20.5417	0	20.5712	0	23.8961	24.5524
Cldn7	0	0	0	0	0	0	0	0	0	0	0	0	0	0	22.156	22.9491
Clgn	0	0	17.5628	17.7739	0	0	20.2959	0	20.0419	0	18.6924	0	0	0	0	0
Clic1	0	0	0	17.8085	0	0	0	0	0	0	0	0	0	0	21.3348	22.4627
Clic3	0	0	0	0	0	0	0	0	0	0	0	0	0	0	0	18.1113
Clic4	24.6649	24.3646	24.5881	24.211	26.3275	24.7501	25.2737	23.9932	25.2794	25.4158	25.4122	23.4446	24.4132	24.3729	26.3515	26.6515
Clint1	22.1617	21.8312	21.5959	21.4876	23.2775	22.1374	22.9844	22.0607	22.7234	22.1554	22.5331	20.7918	22.0052	21.342	19.8397	21.3729
Clip1	20.0499	18.8892	18.2978	17.6879	19.2033	16.3729	19.3188	17.7275	17.0483	16.3143	0	0	16.5955	0	0	15.437
Clip2	17.9171	16.9964	17.2099	16.7604	0	0	0	17.4531	0	0	0	0	0	0	15.593	15.1421
Clk3	0	0	0	0	0	0	0	0	0	0	0	0	0	0	15.6263	0
Clns1a	22.3011	0	21.051	21.4324	21.5203	0	21.5965	23.7839	0	0	22.5262	0	23.357	23.0258	21.9778	22.1727
Clpb	22.4611	22.7522	22.9311	22.969	24.5503	23.9031	23.9952	22.0821	24.0581	24.4256	23.9576	22.367	24.006	23.2677	21.4841	21.6894
Clpp	20.9918	21.7528	19.838	19.3082	22.6494	22.2956	22.7297	22.5498	22.3819	22.1218	22.7706	20.0865	22.9275	21.0383	21.9961	22.6808
Clptm1	21.5077	22.7007	22.0955	21.7376	24.0228	22.8446	22.3073	22.6309	20.447	22.1609	18.9256	18.6966	18.9741	18.5832	20.599	23.17
Clptm1l	17.5754	0	15.8879	15.2728	20.3297	19.0124	19.8261	0	18.5603	0	19.3103	0	0	0	15.9496	0
Clpx	14.9138	18.6985	18.1159	17.5615	19.0317	0	0	17.7354	0	0	19.4675	0	20.9281	19.9508	20.4256	20.7902
Clstn1	0	0	0	0	0	0	0	0	0	0	0	0	0	0	0	15.8079
Clta	26.6259	26.4025	24.0064	23.0417	25.6609	23.6534	26.3769	25.0651	25.7894	25.8027	26.0949	25.2267	25.648	23.5925	23.1405	24.7429
Cltb	26.0615	25.2295	23.7317	23.7043	26.5851	26.3589	26.371	26.3789	25.5447	26.6785	24.8551	24.3222	26.1606	25.9435	18.1111	21.5382
Cltc	26.1394	26.5694	26.1272	26.0009	28.3715	27.0633	27.6654	26.2039	27.1236	27.9839	27.5571	26.1218	27.3085	26.7506	25.0698	25.0283
Clu	18.632	17.9006	19.2439	19.2974	0	0	0	0	0	21.0819	20.0942	0	0	0	19.2356	14.6933
Cluh	17.3736	0	17.646	17.4607	19.0298	17.5988	18.8924	16.9519	0	0	17.9959	0	16.8938	18.0111	20.1036	20.4345
Clvs1	0	0	17.3733	16.9464	0	0	0	0	0	0	0	0	0	0	0	15.1319
Clvs2	0	20.3004	0	0	20.1926	0	20.2479	19.2352	0	0	0	0	17.8317	0	0	0
Clybl	23.1136	23.333	22.3983	22.3343	24.8537	23.6932	24.6903	23.4686	24.8543	24.2466	24.5966	23.6602	24.0477	23.7198	21.3276	21.8978
Cmas	22.3534	22.6681	22.7958	22.8782	24.5093	22.5737	22.67	22.4024	19.6554	21.8626	20.5671	0	20.1293	19.6008	18.1011	18.7059
Cmbl	0	0	0	0	0	0	0	0	0	0	0	0	0	0	0	16.2477
Cmc1	0	0	0	0	0	0	0	0	0	0	0	0	0	0	20.7153	21.5472
Cmc4	21.2636	0	0	0	0	0	22.8504	0	23.2572	0	23.8962	0	0	22.5738	0	0
Cmpk1	24.722	23.9949	23.2083	23.1806	25.5529	23.4659	25.1341	22.473	25.5621	25.351	25.9026	24.3784	25.028	24.6792	21.789	22.3629
Cmpk2	17.6811	17.8081	19.2285	19.1165	21.5565	20.8625	22.1314	19.3515	21.0525	20.9024	21.4468	0	19.9748	20.368	0	15.6801
Cmss1	0	0	0	0	0	0	0	0	0	0	0	0	0	0	18.9408	19.9785
Cmtm4	0	0	0	0	0	0	0	0	0	0	0	0	0	0	0	19.5858
Cmtm7	0	0	0	0	0	0	0	0	0	0	0	0	0	0	0	20.7637
Cmtr1	0	17.4033	17.3047	17.8344	17.6455	18.2366	17.0671	15.9945	0	17.1283	0	14.9995	17.9237	16.5723	18.8966	19.4383
Cmtr2	0	0	0	0	0	17.3921	18.6039	0	18.0699	19.305	18.2156	0	0	17.2106	0	0
Cnbp	23.8598	23.288	22.0717	22.2531	24.1057	19.9089	22.5002	23.0503	22.4778	23.9997	22.7935	20.8135	22.7422	24.4059	23.0744	23.0927
Cndp2	21.744	21.4089	20.0865	21.1117	20.9201	20.7769	21.7238	22.1257	21.3795	21.1178	21.7064	20.8175	23.3419	23.1879	25.5082	25.7174
Cnih1	0	0	24.5133	24.7531	24.4866	24.9812	26.9349	0	26.5642	26.7241	27.2943	0	0	22.9456	0	21.0485
Cnih4	0	0	0	22.5508	24.0469	0	0	0	21.6791	0	23.6843	0	23.6398	0	0	21.9564
Cnn2	0	0	15.0735	0	0	0	0	0	0	0	0	0	0	0	21.8608	22.3103
Cnn3	25.6379	24.2307	23.9133	23.9799	25.1942	24.1644	25.5454	23.8269	24.3558	23.8345	24.5374	23.1522	23.3683	21.3659	24.974	25.4314
Cnnm4	0	15.2362	17.5601	17.6732	0	16.3736	17.4729	0	17.8004	0	0	0	0	0	17.0258	17.4293
Cnot1	20.6179	21.3497	20.9676	20.9301	22.6527	21.5805	21.8951	21.7363	20.8444	21.7897	21.3622	20.5548	21.5698	20.4531	19.4236	20.5305
Cnot10	0	17.8704	19.0938	19.9212	21.2176	19.867	20.461	0	18.7719	19.0459	19.424	17.8254	19.0269	0	18.1571	17.7997
Cnot11	20.2808	20.57	20.7619	20.5893	21.5519	18.8349	20.0685	20.1512	19.1394	16.7801	20.4899	0	19.1845	18.8852	18.9226	19.7027
Cnot2	19.9565	0	19.9777	20.91	22.3072	19.0309	22.3149	0	21.3432	18.3757	20.9217	18.8409	20.6556	0	19.913	19.843
Cnot3	19.4289	22.0051	21.0717	20.7378	23.2741	21.4962	23.168	21.8739	22.3721	21.6202	21.6022	20.9663	21.8922	19.4102	19.8945	20.4014
Cnot6l	0	0	0	0	20.3827	20.0714	19.5897	18.814	20.3733	20.069	19.4158	17.4163	0	18.4608	0	0
Cnot7	0	18.9433	16.6947	16.8276	23.6639	21.9455	23.9051	22.2009	23.2669	23.4142	22.8152	22.8501	21.4783	17.1116	19.2983	16.1626
Cnot8	0	0	0	0	21.8805	20.9236	0	0	0	0	0	0	0	0	18.3942	19.8626
Cnot9	20.3836	23.2186	22.3449	22.354	22.5727	22.9376	23.3884	18.296	22.5606	22.6138	22.8348	19.6805	21.5529	21.2548	20.5934	21.6805
Cnpy2	22.1116	21.2814	19.7512	20.2234	20.3978	19.6328	0	20.9504	0	19.2438	0	0	0	0	21.9533	22.0879
Cnpy3	0	18.9591	19.5218	19.3453	20.0912	21.9699	19.2883	0	0	0	0	0	0	0	0	15.8546
Cnpy4	24.7426	23.4342	23.3638	23.3337	24.8719	24.2536	24.4876	23.7317	22.2905	21.9194	21.6961	0	0	0	15.7777	18.8371
Cntrl	0	0	0	0	0	0	0	16.5453	0	0	0	0	0	0	0	0
Coa3	0	20.3169	0	19.3696	0	0	0	0	0	0	0	0	0	0	20.6776	0
Coa6	0	0	19.7389	19.2669	0	0	0	0	0	21.274	0	0	0	20.032	18.2157	20.7444
Coa7	20.0135	0	18.8776	19.1426	19.2636	19.9745	20.8854	19.2876	23.6964	21.0313	18.9515	0	20.3153	23.424	20.9083	21.5526
Coasy	19.5975	23.098	22.4897	22.5723	23.6712	23.0713	23.1593	21.6822	23.4192	24.2662	23.6098	21.6682	23.149	22.4412	20.3675	20.4104
Cobll1	20.7528	21.8322	21.0887	21.1481	21.8238	20.7979	20.5188	21.0917	20.0794	20.2736	18.4589	17.1115	18.3999	18.0721	15.6709	17.9594
Cog1	0	16.3139	16.455	15.0309	16.5328	17.8595	0	0	17.3064	0	0	0	17.8212	15.4653	15.2748	0
Cog2	17.9177	16.8637	17.4442	17.7467	19.0535	18.0676	19.0893	18.6907	18.1387	19.1098	18.0314	0	17.3416	19.0834	16.6726	15.8614
Cog3	0	0	17.0372	17.6789	19.1941	0	18.0511	16.38	0	0	15.3601	0	16.54	22.6204	14.9435	15.1638
Cog4	0	17.7338	18.4691	18.19	18.6108	17.139	19.1059	0	0	16.002	0	0	18.1388	16.0943	17.1189	18.3431
Cog5	0	17.7869	20.0964	20.6186	19.8909	18.7855	17.9674	0	16.851	18.805	18.3642	0	0	16.2789	17.9096	19.6831
Cog6	16.8615	18.779	18.8027	18.5379	18.2588	18.6469	0	18.2157	0	18.8496	0	0	17.5067	16.7243	0	14.6073
Cog7	0	0	19.1394	19.4593	0	18.2829	18.4315	17.5577	0	18.4948	0	0	17.563	18.3392	17.5702	17.857
Cog8	0	0	17.7378	18.2091	0	18.1914	17.9833	17.3327	0	20.2496	18.0004	0	0	17.8542	16.7236	16.7666
Coil	0	16.5316	0	0	0	0	0	0	0	0	0	0	0	0	16.2071	17.585
Col4a2	0	0	0	0	0	0	0	0	0	0	0	0	0	0	14.4928	16.1426
Col6a4	0	16.0083	0	0	0	0	0	0	0	0	0	0	0	0	0	0
Col6a5	0	0	14.382	15.6896	0	0	0	0	0	0	0	0	0	0	15.1733	0
Col6a6	0	19.0721	19.0723	18.8901	20.1603	16.9941	17.3884	16.6609	0	0	0	0	0	0	13.3322	0
Colgalt1	0	0	0	0	0	0	0	0	0	0	0	0	0	0	16.5722	18.5765
Commd1	0	0	17.8968	0	0	0	0	0	0	0	0	0	0	0	18.8215	19.8587
Commd10	0	0	0	0	0	0	0	0	0	0	0	0	0	0	19.8808	19.8947
Commd2	0	0	19.1865	0	0	0	0	0	0	0	0	0	0	0	0	20.3171
Commd3	0	0	19.1008	19.7874	0	18.8289	21.0423	0	19.0533	20.6838	0	0	0	0	20.7362	20.7153
Commd4	0	0	16.3541	14.3439	0	0	0	0	0	0	0	0	0	0	20.0091	20.0319
Commd5	0	0	0	0	0	0	0	0	0	0	0	0	0	0	18.7928	19.026
Commd6	19.8356	0	18.1608	18.4273	0	0	0	0	0	0	0	0	0	0	0	20.2019
Commd7	0	0	0	15.5421	0	0	0	0	0	0	0	0	0	0	19.6161	18.462
Commd8	0	0	0	0	0	0	0	0	0	0	0	0	0	0	17.9167	18.6076
Commd9	21.0969	0	18.1949	18.5288	20.0296	0	0	0	18.1319	0	0	0	19.7614	0	20.2428	18.8326
Comt	0	0	0	15.6279	0	0	0	0	0	0	0	0	0	0	18.9726	19.4059
Comtd1	0	0	18.9693	18.3724	18.0061	18.2066	18.5478	0	18.9917	0	19.9744	0	0	0	16.4176	17.8793
Copa	22.9356	23.753	23.2318	23.084	25.4334	24.2467	24.7875	23.9718	24.7126	25.1425	24.6761	23.5762	24.8096	24.3138	21.8242	21.7133
Copb1	22.3176	23.5559	23.7107	23.5448	26.0118	25.2009	25.909	24.0758	25.4065	25.6058	25.6736	23.7952	24.7541	24.6937	21.8755	22.4126
Copb2	21.9701	23.4145	23.3399	23.3122	25.4822	24.0889	24.4608	23.9301	23.7982	25.3006	24.5957	23.2336	24.7361	23.9061	22.2006	22.1541
Cope	24.0888	23.9485	23.9553	24.241	25.995	24.3892	25.2779	23.9624	24.8645	24.8701	25.3341	23.178	24.5776	24.19	23.4035	22.9977
Copg1	23.0402	23.0576	23.3076	23.3363	25.0193	24.1969	24.7689	23.2034	24.3895	25.1558	24.6754	22.7656	24.0786	23.9362	21.9336	22.1833
Copg2	20.8903	21.4876	21.4616	21.4942	23.6468	23.3677	23.2863	23.1127	23.0833	23.5944	23.7063	21.7059	22.6684	21.8387	19.6996	19.5876
Coprs	20.8378	20.4343	0	19.8126	21.4618	0	20.3897	21.7258	0	0	0	0	0	0	0	19.4125
Cops2	24.9008	25.2936	25.0452	24.9829	26.9956	26.2212	26.494	25.0783	26.4371	26.6717	27.1116	25.1674	26.1486	25.9311	22.1242	22.7799
Cops3	24.8687	25.083	25.0289	24.9013	26.4685	25.9344	26.5527	25.3305	25.94	26.6134	26.4442	24.4084	25.5004	25.1898	22.2646	22.7706
Cops4	25.5271	25.9138	25.3866	25.3573	27.6484	27.0128	27.4164	25.7408	27.1906	27.5504	27.576	25.2736	26.7325	26.1273	22.7658	23.4276
Cops5	25.3317	24.92	25.369	25.2715	27.2857	25.9141	26.894	25.2488	26.3866	26.8704	26.4322	24.2441	25.2844	25.4441	23.1975	22.9352
Cops6	25.0481	25.4071	25.4788	25.539	27.9654	27.2211	27.4895	24.9011	27.3644	27.3638	27.4248	25.3015	26.5891	26.1937	23.2096	23.236
Cops7a	25.8491	25.8609	24.9881	24.7919	26.6806	26.2018	27.0264	25.7283	26.5485	27.1202	26.4253	25.4872	26.025	25.9908	23.1425	23.2666
Cops7b	22.4041	23.6691	22.1172	22.0081	24.1201	19.6606	22.4848	21.6159	22.1296	23.2444	23.3123	21.5234	22.1286	23.5798	18.7519	22.5059
Cops8	26.1363	25.9135	25.5008	25.575	27.4285	26.1545	27.0772	26.0723	26.5333	26.4148	27.1891	25.141	26.2945	24.7515	23.0891	23.5475
Cops9	26.0533	0	25.8514	25.9631	21.4621	23.1691	22.366	0	22.8449	26.2206	21.3951	0	0	22.3897	23.5757	20.7447
Copz1	24.2418	25.1081	25.0724	24.9611	27.1712	26.2726	26.9559	25.1075	26.4255	26.8236	26.9823	25.0759	25.7667	25.3415	23.7919	23.756
Copz2	0	0	18.8811	0	0	0	0	19.9956	0	0	0	0	0	0	0	0
Coq2	0	0	0	20.9205	0	0	0	0	0	0	0	0	0	0	0	17.9194
Coq3	0	20.1575	18.9169	19.1586	20.9732	19.9105	20.6532	20.1902	0	20.7197	19.8607	18.6924	0	18.9446	19.5763	19.4349
Coq4	0	0	0	0	0	0	0	0	0	0	0	0	0	0	0	17.0711
Coq5	0	0	0	15.8834	0	0	0	0	0	0	0	0	0	0	0	19.1972
Coq6	0	0	18.4906	18.2853	19.9863	0	19.0457	0	19.6873	0	0	0	20.2134	0	18.8514	19.7308
Coq7	0	0	19.3881	0	0	0	0	0	0	0	0	0	0	0	17.4578	18.7546
Coq8b	0	0	15.4537	0	0	0	0	0	0	0	0	16.5302	0	0	17.1984	16.9663
Coq9	21.8328	21.5024	20.5732	20.3383	23.051	21.6989	22.339	21.0324	21.9703	20.4806	22.2145	19.1149	22.1749	19.8436	20.4014	20.5556
Coro1b	21.4871	21.7782	22.3434	22.1765	23.7443	20.2421	23.5728	21.3132	22.9441	22.7733	23.6132	20.6217	21.4444	20.8554	22.0609	22.348
Coro1c	24.0442	24.3534	24.1832	23.8622	25.5942	24.8353	25.1202	23.9512	25.1605	25.426	24.373	23.2892	25.1604	24.3844	24.311	24.0964
Coro2b	0	0	0	0	19.0782	18.7943	0	0	0	0	0	0	0	0	0	0
Coro7	20.1909	21.0209	20.5175	20.1837	22.3588	21.5075	22.5516	19.7361	22.2497	20.4664	21.7371	19.3231	21.0228	19.9856	19.06	19.526
Cotl1	0	20.2911	20.5806	20.7119	22.373	0	20.6651	20.2896	0	21.689	0	20.308	20.3393	22.2605	20.5785	20.4609
Cox11	0	0	14.7302	0	0	0	0	0	0	0	0	0	0	0	12.9366	0
Cox15	0	0	15.6943	13.096	0	0	0	0	0	0	0	0	0	0	17.8762	17.6266
Cox17	26.1959	26.8718	24.6432	24.14	27.3142	24.9331	26.9249	0	25.6705	26.7492	25.9108	25.6952	25.6829	25.3519	25.0895	25.4943
Cox18	0	0	0	17.3666	0	0	0	0	0	19.9273	0	0	0	18.9685	0	17.0425
Cox4i1	26.6491	27.3654	25.8592	25.8802	28.2341	26.9233	27.7544	27.361	27.5843	27.7614	27.179	26.4384	26.7234	27.461	25.0163	24.7258
Cox5a	26.0177	25.9014	24.1523	24.5611	26.4711	26.1192	26.5228	26.0827	25.563	25.9872	26.5767	25.2832	26.5113	24.9543	24.064	24.5781
Cox5b	26.2381	26.4318	23.9054	23.5866	26.4923	25.8555	25.9816	25.9053	26.0226	26.317	24.968	25.1263	26.0454	25.5435	22.6005	23.8456
Cox6a1	25.2034	0	22.5975	22.8772	23.7084	0	24.764	0	25.5492	0	23.9377	0	25.7908	0	23.5901	14.679
Cox6b1	26.3032	24.4398	24.9177	25.1999	26.0517	25.6741	26.8486	24.3082	26.4976	26.5027	26.7017	22.3268	25.1785	24.7063	23.7965	23.7029
Cox6b2	0	0	17.7595	18.2829	0	0	0	0	0	0	0	0	0	0	0	0
Cox6c	24.9086	27.0781	24.1354	23.5579	25.8879	24.758	24.7419	24.6167	24.7667	25.6919	25.4081	23.4367	24.546	0	21.7912	22.805
Cox7a2	26.0256	26.9234	25.556	25.6168	28.0309	27.3165	27.5759	25.8704	26.7477	27.6375	27.5488	25.8897	26.8669	26.3021	22.5908	24.6492
Cox7a2l	0	21.3131	0	0	0	0	0	0	0	0	0	0	0	0	0	0
Cox7b	0	0	19.3799	0	0	0	0	0	0	0	0	0	0	0	19.2397	19.4063
Cox7c	23.9042	24.1265	22.63	23.2662	25.9077	0	25.3849	0	24.96	25.5822	25.4767	0	22.9085	25.142	20.1852	22.3693
Cpa1	21.1685	22.1255	22.4279	22.5013	24.8587	24.8031	24.6394	22.7141	21.2222	20.3229	0	20.012	0	0	0	15.3048
Cpeb1	26.3352	26.4428	25.2453	25.1104	22.6242	0	0	18.6698	0	0	0	0	0	0	0	0
Cpeb2	0	0	0	0	0	0	0	0	0	0	0	0	0	0	16.3495	16.6463
Cpeb3	0	0	0	0	0	0	0	0	0	0	0	0	0	0	16.3495	16.6463
Cpne1	16.4918	17.2384	17.9729	18.7362	20.0156	19.1147	22.0982	19.3162	22.2199	20.5252	22.251	20.3967	21.8095	20.1142	18.3989	18.1186
Cpne3	21.7986	20.1045	22.2072	22.136	23.8552	22.8569	23.8809	21.8588	23.1697	23.4093	23.8012	21.1861	22.7771	22.4727	19.7707	21.0486
Cpne8	0	0	0	0	0	0	0	0	0	0	0	0	0	0	14.7698	12.9345
Cpox	0	18.0404	17.8929	17.6896	20.2651	0	19.8907	0	0	19.1983	18.5887	15.3234	17.6883	17.9767	20.6238	20.8153
Cpped1	0	0	0	0	0	0	0	18.0779	0	0	0	0	0	0	16.5819	19.0558
Cpsf1	0	16.6655	17.2841	16.8764	19.561	17.8034	0	17.5706	0	0	0	0	0	0	18.9453	18.2566
Cpsf2	20.1214	17.4834	19.5012	19.2533	20.1996	20.0628	20.7118	17.457	0	17.8458	0	0	0	0	20.4471	20.5631
Cpsf3	19.7392	16.9849	19.9972	19.4982	0	18.3303	0	17.0737	0	0	0	16.9897	0	0	19.8187	21.0144
Cpsf4	0	0	17.751	18.0828	0	0	0	0	0	20.9187	0	0	0	0	19.7979	19.9066
Cpsf6	0	0	19.0345	17.2022	0	0	17.2644	0	16.7907	16.8768	16.3622	0	0	0	21.4684	21.7102
Cpsf7	0	18.7603	13.2777	16.7969	0	0	0	19.2526	0	19.877	0	18.9587	0	20.0599	16.5455	13.0881
Cpt1a	0	0	0	0	0	0	0	0	0	0	0	0	0	0	18.4034	18.7517
Cpt2	22.793	22.9235	23.6377	23.3568	25.5739	24.7983	25.1685	22.6821	25.0925	25.2437	25.4678	23.2963	25.1509	24.3909	22.3403	22.4701
Cr1l	19.4583	0	19.6052	19.2502	0	0	0	0	0	0	0	0	0	0	0	18.4805
Crabp2	0	0	0	17.3936	22.9629	0	22.7889	20.0251	22.7987	23.2498	23.7244	21.153	22.4135	21.6579	0	0
Crb3	0	0	19.8667	18.6941	0	0	0	0	0	0	0	0	0	0	18.376	20.6469
Crbn	17.1885	19.1687	19.3248	19.087	19.071	20.7692	18.654	18.3222	0	0	0	0	0	0	17.7242	0
Crcp	18.2591	0	15.8188	15.3278	0	0	0	0	0	0	0	0	0	0	17.8484	18.3316
Creb1	0	0	0	0	0	0	0	0	0	0	0	0	0	0	0	20.2128
Crebbp	0	0	0	0	0	0	0	0	0	0	0	0	0	0	15.3849	16.2057
Creg1	0	0	16.5571	0	0	0	0	0	0	0	0	0	0	0	22.9637	21.7942
Creld2	26.8526	24.8782	25.6514	25.3065	25.6261	26.8158	27.5042	25.5327	26.3851	26.6163	25.8436	23.4623	21.1191	21.9936	20.5456	21.4602
Crhbp	0	0	0	0	0	0	0	0	0	21.3647	0	0	0	0	0	0
Crip1	0	0	0	0	0	0	0	0	0	0	0	0	0	0	22.3471	20.264
Crip2	22.4489	24.7308	23.6186	23.4659	24.1407	23.3446	24.2826	24.8276	24.5417	25.4339	23.9628	24.081	24.2975	25.2906	24.9429	26.0165
Crk	21.4639	21.6258	21.7491	22.0063	23.76	23.885	23.6254	21.2422	23.7581	24.0718	24.0518	20.5049	23.0115	22.7621	20.3676	21.0208
Crkl	21.7626	20.0026	19.757	19.9688	21.1969	20.5351	20.9632	20.0822	21.5596	21.926	22.3853	20.2583	21.5316	21.3407	19.0672	21.1747
Crlf3	0	19.5799	19.6066	19.3183	20.8723	0	19.7439	0	19.7485	19.6251	19.6379	0	20.6886	19.9307	19.0323	19.3237
Crls1	0	0	16.8226	16.6017	0	0	0	0	0	0	0	0	0	0	0	16.8656
Crnkl1	0	0	0	0	0	0	24.1662	20.1626	23.9088	0	0	0	18.9128	0	16.6399	18.7663
Crocc	0	0	15.9883	16.201	0	0	0	15.3595	0	0	0	0	0	0	14.76	16.9407
Crot	0	0	16.5931	17.3867	19.6088	17.4098	19.2203	0	18.4261	17.558	19.4152	0	17.5783	17.2539	19.276	18.8214
Cryl1	28.0677	27.6856	28.2334	28.1024	30.1705	29.2672	30.0583	26.9563	29.6834	29.3941	29.9852	26.7186	28.8201	28.5892	26.2014	25.8797
Crym	22.4939	23.6064	21.4695	21.7753	24.6027	24.0785	24.9777	23.2768	24.2998	23.3333	24.6738	22.3525	24.6463	22.9316	19.5619	18.5204
Cryz	18.0742	20.0701	20.0395	19.9504	22.8444	19.4118	23.0551	19.487	22.2113	21.668	21.8081	18.1348	22.0708	20.3459	19.8687	20.5246
Cryzl1	0	0	0	0	0	0	0	0	0	0	0	0	0	0	17.6512	19.0718
Cryzl2	0	0	0	0	0	0	0	0	0	0	0	0	0	0	17.485	17.8096
Cs	24.6967	24.389	24.5182	24.4132	26.535	26.1637	26.6737	25.6823	26.6682	26.629	26.9552	25.3289	27.1195	25.7148	24.9558	25.1989
Csad	18.9035	20.4319	20.2435	20.2464	23.0394	21.3307	22.5771	20.3951	21.6228	21.831	22.6894	18.0691	20.8762	20.2173	15.5422	0
Csde1	20.1621	21.1306	20.7894	21.3336	20.8153	19.8862	21.575	20.975	20.4187	21.7771	21.3753	20.3316	22.543	22.1775	21.52	22.3193
Cse1l	22.3961	23.879	22.9031	22.8662	25.1178	24.899	24.9891	23.2891	25.0386	25.5928	25.3751	23.9576	24.1139	25.542	22.7933	23.1412
Csk	0	0	15.076	0	0	0	0	0	0	0	0	0	0	0	17.2279	16.6884
Csmd3	0	0	0	0	0	17.8571	0	0	0	19.3806	0	0	0	18.8238	0	0
Csnk1a1	18.2931	19.5441	20.5592	20.5595	22.6119	20.3414	22.0188	0	21.3922	21.4206	20.4159	0	21.1726	18.6257	17.1787	19.207
Csnk1d	0	0	17.5057	17.7751	0	0	0	0	0	0	0	0	0	0	17.0334	17.4876
Csnk1e	21.8676	20.3506	17.5057	17.7751	20.3775	20.0571	0	0	0	0	0	0	21.3314	17.9092	17.0334	17.4876
Csnk2a1	22.6818	25.5734	22.6986	22.2532	24.5777	23.3113	24.6868	22.2081	24.4151	24.5103	24.6261	23.2191	24.3977	23.3886	23.7322	23.6701
Csnk2a2	20.7807	20.4943	20.8209	21.4671	23.527	22.9978	23.9968	0	23.939	21.6677	24.1943	20.8369	23.8213	21.1261	20.3015	21.345
Csnk2b	24.2447	22.314	22.5002	22.4101	24.5086	22.9801	24.5158	23.2807	24.4955	24.2583	24.7163	21.4868	23.9194	23.2559	24.261	24.3409
Csrp1	23.8321	23.2406	22.3811	22.6123	24.3715	23.1343	24.0368	23.0367	23.39	24.2607	23.8832	0	21.9427	23.8534	25.0026	25.7849
Csrp2	22.5383	21.4484	21.5008	21.387	0	0	0	0	0	0	0	0	0	0	19.7093	22.3145
Cst3	0	20.8554	0	0	0	0	0	19.6796	0	0	0	0	0	0	17.9561	19.3526
Csta	0	0	0	0	0	0	0	0	0	0	0	0	0	0	20.6959	24.8642
Cstb	0	19.8963	21.4532	20.6807	23.6253	0	22.132	0	22.0431	22.0473	0	0	22.5813	24.0677	26.3451	27.2793
Cstf1	0	0	16.273	0	0	0	0	0	0	0	20.1865	0	0	0	20.3673	20.4443
Cstf2	20.7912	22.3588	21.3473	21.2274	20.9888	20.7789	20.0428	21.8507	17.5099	21.5254	19.1269	19.4992	17.1739	19.8449	21.1116	21.6866
Cstf2t	20.7912	0	14.3571	0	20.9888	0	20.0428	0	17.5099	0	19.1269	0	17.1739	0	17.5116	17.6397
Cstf3	0	0	0	0	0	0	0	0	0	0	0	0	0	0	19.2614	19.789
Ctbp1	0	0	15.7488	16.2866	0	0	0	0	0	0	0	0	0	0	18.2217	18.668
Ctbp2	0	0	16.7857	17.0622	23.1781	21.8477	23.0108	22.0315	22.7941	23.1686	21.6802	20.818	21.1609	21.9952	22.4736	22.4014
Ctbs	0	0	0	0	19.3512	0	0	0	0	0	0	0	0	0	0	0
Ctc1	0	0	11.8616	11.1195	0	0	0	0	0	0	0	0	0	0	12.7176	15.8483
Ctcf	19.4492	0	0	0	0	0	0	0	0	0	0	0	0	0	20.8697	20.6005
Ctdp1	0	0	14.6282	0	0	0	0	0	0	0	0	0	0	0	19.216	19.5629
Cth	0	0	0	0	0	0	0	0	0	0	0	0	19.9825	19.026	20.1319	19.3981
Ctnna1	21.4353	21.2635	20.8118	21.057	21.8712	21.4422	22.9614	22.3172	22.7556	22.3199	21.4054	20.6063	21.6623	21.3268	24.4059	24.7561
Ctnna2	0	18.2932	17.7745	17.279	19.6413	19.7676	20.0331	19.3269	19.0068	17.5517	19.5298	18.523	18.0343	17.7257	20.3672	20.7614
Ctnna3	0	0	15.3238	15.2559	0	0	0	0	0	0	0	0	0	0	0	0
Ctnnb1	21.5245	21.5588	21.8376	21.251	21.387	19.6676	22.6453	23.022	21.5898	20.5858	21.3299	19.5948	21.0795	20.8896	23.7426	23.7051
Ctnnbl1	0	0	0	15.6736	0	0	0	0	0	0	0	0	17.8741	16.8423	19.7097	19.823
Ctnnd1	19.5695	17.9865	19.7648	19.5632	19.6605	0	21.3695	16.6209	20.7563	18.4403	20.7516	17.6239	20.2547	18.1292	22.7425	23.0289
Ctps1	23.3324	23.4252	23.4492	23.5239	25.3584	24.3179	25.098	24.0134	25.0862	25.9987	25.2313	23.8345	25.0277	24.8193	20.8566	20.7524
Ctps2	21.5609	23.7171	22.9514	22.8848	25.3259	23.3881	24.8389	23.0265	24.5103	24.1724	25.0544	22.6922	24.5034	23.4545	16.6649	18.9064
Ctr9	0	0	0	0	0	0	0	0	0	0	0	0	18.5089	0	19.2858	19.4777
Ctsa	0	0	0	0	0	0	0	0	0	0	0	0	18.6579	20.5867	22.988	23.2557
Ctsb	21.591	19.5872	20.8341	20.6372	21.0699	0	0	0	20.7541	19.9749	22.3585	20.5043	21.0822	23.148	22.5038	23.335
Ctsc	0	0	0	0	0	0	0	0	0	19.6543	21.8491	0	21.3226	21.7961	23.7934	23.6478
Ctsd	23.1204	21.9349	22.6966	22.7785	24.3156	24.4554	25.0298	22.5896	24.3888	23.2235	25.2099	21.9352	25.3429	24.8756	25.2083	25.4301
Ctsh	0	0	19.0964	19.1656	0	0	0	0	0	0	0	0	0	0	0	16.5692
Ctsl	0	0	0	17.0232	0	0	0	0	0	21.4339	22.8396	20.3695	23.2465	22.5457	22.8872	23.1489
Ctsz	0	0	0	16.1795	0	0	0	0	0	0	0	0	18.6229	0	19.7539	21.2697
Cttn	23.8251	22.5667	21.4285	21.356	23.0727	21.8953	23.0226	22.6284	22.1894	20.516	22.4802	20.9805	22.6966	20.6142	22.6262	23.5085
Ctu2	0	0	0	0	0	0	0	0	0	0	0	0	0	18.4326	17.7501	18.2888
Cul1	25.0165	25.8784	25.5082	25.5377	27.9802	26.9938	27.7095	26.2632	27.1576	28.0129	27.836	26.1782	27.5051	26.9791	22.4724	22.7332
Cul2	17.0968	16.7556	20.6266	20.4948	22.3388	21.4113	22.2572	16.0356	21.7541	21.9859	22.1547	18.8431	22.6872	21.0074	21.8529	21.324
Cul3	18.7449	21.3584	20.6925	20.7597	23.1726	18.2908	22.3193	18.3657	22.7766	22.9143	23.5232	21.5646	23.1808	21.9409	19.7688	20.6255
Cul4a	18.1922	19.516	20.5622	20.3116	22.3939	20.4209	21.5265	19.8724	20.4114	20.7606	20.135	0	15.5671	0	13.7321	15.9174
Cul4b	21.8905	23.8397	23.3041	23.1389	25.6734	24.1233	25.3895	23.3194	24.5936	25.3138	24.9127	23.5481	23.7075	24.0903	21.4441	22.0392
Cul5	0	0	18.0326	17.8541	0	0	0	0	14.5499	17.0112	17.7916	0	21.4964	21.9154	21.3082	20.9459
Custos	0	0	0	0	0	0	0	0	0	0	0	0	0	0	18.5864	19.9932
Cuta	23.5937	20.5254	21.58	22.7997	25.0517	23.0393	24.4558	0	23.7717	21.4472	24.5417	0	0	22.3263	22.4817	22.3239
Cutc	0	21.0301	21.2119	21.5194	22.3036	19.7709	22.3882	21.5799	21.6596	22.2233	22.0846	20.7317	21.4216	20.5889	20.4322	20.4472
Cux1	0	0	15.6962	16.009	0	0	0	0	0	0	0	0	0	0	20.7247	17.9927
Cwc15	0	0	0	0	0	0	0	0	0	0	0	0	0	0	21.6048	22.0446
Cwc22	0	0	0	0	0	0	0	0	17.6029	18.8752	0	0	18.5717	16.349	14.8367	17.2349
Cwc27	0	18.2865	0	18.0667	0	0	0	20.0998	0	0	0	18.0934	0	19.3827	20.5967	20.2073
Cwf19l1	0	0	16.662	17.4019	0	0	0	0	0	0	0	0	17.1918	0	20.7101	20.8894
Cxadr	20.6476	20.2769	18.6361	19.4503	0	0	0	0	0	0	0	0	21.3324	19.7276	20.3029	21.0979
Cyb561d2	21.9146	22.3087	18.7612	18.9602	23.2802	23.2956	23.2212	21.5982	22.5038	23.252	22.533	20.9407	21.7399	0	0	17.7021
Cyb5a	26.3224	26.6399	24.8086	24.7956	27.069	26.2171	26.4258	25.9577	25.6622	26.5502	26.3226	25.505	24.5587	23.3723	21.7623	22.3108
Cyb5b	27.5236	26.1647	25.323	25.391	28.0343	25.8627	27.0162	25.6476	26.4618	26.7144	27.5102	25.1621	26.8121	25.4057	24.2539	23.8407
Cyb5r1	0	0	0	0	0	0	0	0	0	0	0	0	0	0	17.8177	19.8093
Cyb5r3	23.7064	25.1243	25.6652	25.777	27.5587	25.9044	27.4197	25.4651	27.3484	27.4248	27.4038	26.092	25.4644	25.9155	23.8455	24.0306
Cyc1	23.949	23.4219	22.4935	23.037	23.8427	23.6553	24.2889	23.6044	24.1598	23.6901	23.355	22.281	22.6233	23.3979	22.1633	22.1464
Cycs	25.9091	25.7101	24.0365	24.3018	27.2484	23.6965	25.0048	26.261	23.7102	26.2307	24.5536	25.5349	27.0426	25.5156	23.7002	24.3659
Cyfip1	0	18.711	19.0331	18.9175	18.832	18.4938	18.2553	0	17.9243	16.9067	18.8334	0	19.2828	18.7882	18.633	19.5244
Cyfip2	0	0	15.3122	15.226	16.9524	0	0	0	16.3268	16.9459	16.379	0	0	0	0	15.4963
Cyp11a1	16.9399	0	19.7282	19.5628	0	0	0	0	0	0	0	0	0	0	0	15.5746
Cyp17a1	0	0	15.0158	15.7657	0	0	0	0	0	0	0	0	0	0	0	13.1768
Cyp20a1	0	17.8078	18.4994	18.4268	19.7436	0	0	17.8155	0	18.9539	0	18.0532	0	0	0	17.1179
Cyp2s1	0	0	16.9585	15.791	0	0	0	0	0	0	0	0	16.1327	18.3353	22.2745	22.1781
Cyp46a1	0	0	0	0	0	18.2785	0	0	0	0	0	0	0	0	0	0
Cyp51a1	0	0	15.4065	15.1092	0	0	0	0	0	0	0	0	0	0	0	13.3055
Cyria	0	0	0	0	0	0	18.1647	0	0	0	19.2347	0	0	0	0	0
Cyrib	0	21.8791	20.9813	20.4483	26.8792	19.2321	26.8661	20.6071	26.3026	20.5257	26.8706	18.074	24.793	21.2198	18.2443	17.2073
Cystm1	0	0	0	0	0	0	0	0	0	0	0	0	0	0	19.8304	23.6839
Cyth2	20.7932	19.2563	20.5309	20.4861	23.0638	20.7792	21.9667	19.4804	22.5443	20.87	22.0704	20.0279	21.1762	19.773	17.848	19.1437
Czib	24.6261	23.0198	23.6479	23.6028	25.6343	24.6395	25.083	23.9697	25.1865	24.5734	24.8742	23.3081	24.2946	24.4808	22.5428	22.1568
D10wsu102e	24.3857	23.1329	24.0444	23.8224	24.5742	22.0073	24.6228	23.6791	23.194	22.4614	21.7796	21.7077	0	21.0546	19.6728	19.937
D1pas1	22.833	22.5211	22.2115	22.4368	24.3742	18.7821	24.5015	23.6235	24.1266	23.8862	24.061	21.7763	24.0629	22.2409	23.0553	22.9271
D8ertd738e	0	0	0	0	0	0	0	0	0	0	0	0	0	0	0	19.0917
Dab2	21.0817	21.0612	20.2957	20.422	21.9432	20.7826	21.5986	18.5902	17.8362	18.4204	0	0	0	16.2654	24.0002	24.5275
Dad1	0	22.006	23.3745	23.1498	24.977	22.715	23.366	19.5833	22.359	23.5345	22.9337	22.7077	22.336	22.1685	21.6551	22.6626
Dag1	20.6314	18.5745	17.3694	17.5354	0	0	0	0	0	0	0	0	0	0	19.7844	20.6521
Daglb	23.5436	24.3402	24.3475	24.303	26.6126	24.8219	25.9004	22.9339	24.9558	25.6767	25.4672	24.4185	24.6836	24.7966	19.1056	21.0545
Dap	0	0	0	0	0	0	0	0	0	0	0	0	0	0	19.2207	20.05
Dap3	0	18.4275	17.9924	18.0983	17.6315	0	0	0	0	0	0	0	18.8804	0	20.9959	20.1822
Dapk1	22.7824	18.7618	0	0	0	0	0	18.9581	0	19.7665	0	19.8228	0	19.1797	0	0
Dars1	19.9973	21.9637	21.8426	21.7407	23.3438	22.7618	22.5217	21.9589	22.7901	23.5008	23.379	21.6232	23.0225	22.8097	22.7626	23.325
Dars2	0	0	0	0	0	0	0	0	0	0	0	0	0	0	15.2525	0
Dazap1	21.6374	19.8873	21.6244	21.8664	21.5579	22.2527	23.0443	17.3698	20.7225	0	0	0	20.3901	0	22.956	22.8625
Dazl	20.4564	0	21.2219	21.3509	24.0955	22.6327	0	0	0	0	0	0	0	0	0	0
Dbi	26.6214	25.7466	24.5922	24.8553	27.122	25.5119	26.84	26.2044	26.7489	26.1044	27.0349	25.678	26.9538	25.5053	24.4294	23.8691
Dbil5	0	0	0	0	0	0	20.6954	0	21.5546	0	0	0	0	0	0	0
Dbn1	20.7002	0	17.7044	17.1224	0	0	0	0	0	0	0	0	0	0	0	0
Dbndd1	23.2035	23.0664	22.0243	22.052	0	0	23.5422	23.8241	23.4091	24.3049	24.1742	20.1068	21.7851	21.5396	0	0
Dbnl	22.6344	21.3544	21.1008	21.1529	21.4387	21.3808	21.513	0	19.2042	19.9732	21.3237	18.6745	22.2778	18.7075	21.5293	22.6447
Dbt	0	0	0	0	0	0	0	0	0	24.3132	0	0	0	16.0871	21.5067	21.7827
Dcaf1	0	17.7818	18.5511	17.8438	20.3113	0	17.5621	0	14.5868	0	0	0	0	0	18.1384	18.6324
Dcaf11	20.0197	20.4798	21.2084	21.1836	23.4107	19.651	21.7455	20.3902	20.3125	19.2813	19.1956	0	18.1558	17.2625	0	15.294
Dcaf13	0	0	0	0	0	0	0	0	0	0	0	0	18.848	0	20.0018	20.6837
Dcaf6	0	0	17.8189	17.832	0	0	0	17.2281	0	0	0	0	0	0	16.0822	15.8207
Dcaf7	18.5561	0	18.441	18.4773	21.1446	20.3324	20.5536	19.8475	0	19.8021	0	0	0	0	19.2818	19.9667
Dcaf8	23.6664	24.6712	24.3317	24.4455	26.2308	24.4937	25.9268	23.9665	24.1755	23.2008	24.2113	20.7774	19.557	20.0865	18.756	19.2386
Dcakd	24.5101	24.6222	24.7186	24.5387	27.0388	25.1011	26.2691	24.9466	26.1639	25.9617	25.7337	24.8411	24.9432	24.1164	22.2841	22.075
Dcbld2	0	0	17.801	18.1515	0	0	0	17.4128	0	17.5044	0	0	0	0	0	0
Dck	0	0	0	0	0	0	0	0	0	0	0	0	0	0	0	18.176
Dclk1	0	0	0	0	0	19.1913	0	0	0	0	0	0	0	0	0	0
Dclk2	18.9327	18.1772	19.0812	18.804	22.2842	21.6734	23.4385	21.8857	23.7969	23.2642	23.1398	20.8122	22.036	20.5825	0	17.228
Dclre1a	0	0	0	0	17.6083	0	0	0	0	0	0	0	0	0	0	0
Dcp1a	0	0	16.9465	17.8839	23.667	23.6538	26.4947	26.099	25.4842	25.1257	25.8432	24.0756	24.1027	23.0318	20.3628	21.0978
Dcp2	0	0	0	0	0	0	0	0	0	19.0752	0	22.328	0	22.7197	0	0
Dcps	0	17.6443	17.9833	17.8489	21.1859	20.4935	21.1655	18.7621	0	19.3927	20.0684	17.0023	19.3433	18.184	20.1794	20.0468
Dctd	0	0	0	0	0	0	0	0	20.931	0	0	0	20.7002	0	17.5544	0
Dctn1	21.0394	21.2022	21.3534	20.9269	22.861	21.8316	22.8183	20.5534	22.3336	21.5922	22.4095	20.6387	21.6225	21.1291	18.4316	20.0784
Dctn2	24.9384	23.6852	23.0218	22.9314	25.064	24.5562	25.1358	24.3309	24.7159	24.4634	24.7005	23.1176	24.5273	22.9371	21.357	22.4356
Dctn3	20.3581	0	20.9376	21.0068	20.6717	20.8144	20.8762	18.9411	21.7725	21.664	21.6329	19.6285	20.6722	20.4329	16.9555	20.9355
Dctn4	0	19.7877	20.821	21.1946	21.0699	0	19.2347	18.5658	19.6696	19.6695	20.3624	17.4165	0	0	19.3882	20.4729
Dctn5	0	0	0	0	20.9108	21.1767	19.6612	17.8628	0	19.9031	0	0	21.0459	18.4536	0	0
Dctn6	22.2224	0	19.254	17.5106	23.4515	21.4588	23.4216	0	19.7121	0	23.4025	0	0	0	16.7816	18.8451
Dctpp1	24.8103	23.3851	22.6636	22.8003	24.955	23.6704	25.1177	24.0741	24.5191	23.7921	25.0356	22.5582	24.0429	23.1163	18.2972	20.0724
Dcun1d1	25.0146	22.2594	23.4811	23.5787	26.2402	25.1102	26.0485	22.5487	25.4893	24.9161	26.1894	20.602	25.4291	24.6877	20.6244	20.3956
Dcun1d3	0	0	0	0	0	0	0	0	0	0	0	0	0	0	16.5522	16.6846
Dcun1d5	0	0	0	0	0	19.7947	20.8339	18.6852	18.7767	0	19.8638	0	19.1977	0	17.4836	20.5518
Dcxr	0	0	18.9644	18.5884	0	19.68	22.044	0	0	0	19.0854	0	19.26	0	16.8113	20.0862
Ddah1	0	0	16.2788	15.4532	0	0	0	0	0	0	0	0	0	0	23.2421	23.661
Ddb1	24.7827	25.2493	25.8651	25.6588	27.6164	26.5521	27.4328	25.8855	27.1696	27.8803	27.2377	25.7956	26.4677	26.7636	23.9998	23.979
Ddb2	0	0	0	0	0	0	0	0	0	0	0	0	0	0	0	0
Ddhd1	17.4192	18.9434	18.1948	17.7952	20.293	0	19.8279	19.6286	19.2247	20.2822	20.2899	19.0634	0	0	0	0
Ddhd2	17.7331	0	16.5885	16.6391	17.7438	0	19.1642	0	0	0	0	0	18.2384	0	0	0
Ddi2	23.2943	24.3946	23.7198	23.6147	25.6463	25.5025	25.7235	24.8559	25.4793	25.3561	24.9944	23.6845	25	23.5374	21.8005	22.6542
Ddost	21.1764	23.1242	23.5828	23.3936	26.0593	24.4667	24.2472	21.7113	23.3745	24.6457	24.7654	23.2584	23.0511	22.2693	23.2146	22.622
Ddrgk1	21.0909	0	18.4519	16.0982	0	0	20.0971	0	0	21.4352	0	0	19.3703	0	17.9508	18.9109
Ddt	25.7606	0	24.8859	24.6595	27.1393	25.7517	27.0302	0	26.3183	26.9854	27.1311	22.446	26.0934	25.9314	23.5151	24.0639
Ddx1	22.8487	23.7885	23.5032	23.408	25.1204	23.388	24.8715	23.0588	24.5573	24.2767	24.6637	22.7853	23.9363	23.6583	23.0146	23.0633
Ddx10	0	0	0	0	0	0	0	0	0	0	0	0	0	0	17.961	18.3881
Ddx11	0	0	16.0557	15.6308	0	16.9548	0	0	0	0	0	0	0	0	0	0
Ddx17	0	0	0	14.315	0	0	0	0	0	0	0	0	21.4388	21.4685	22.1584	22.9729
Ddx18	0	0	0	14.7408	0	0	0	0	0	0	0	0	20.8086	21.5398	21.601	21.7695
Ddx19a	26.6321	26.7286	25.8235	25.7571	27.9514	26.6741	27.4669	26.5788	26.7102	27.0219	27.212	25.3999	26.6287	25.4935	21.6392	22.4102
Ddx20	0	0	17.9673	17.8687	0	0	0	0	0	0	0	0	18.575	17.1002	18.7029	20.1108
Ddx21	0	0	13.6662	0	0	0	0	0	0	0	18.8783	19.2783	23.3632	22.5941	23.5659	23.7975
Ddx24	0	0	0	16.8199	0	0	0	0	0	0	0	0	17.6466	0	17.5198	18.1429
Ddx27	0	0	0	0	0	0	0	0	0	0	0	0	16.5327	17.1547	19.8974	20.8078
Ddx28	0	0	0	0	0	0	0	0	0	0	0	0	0	0	15.0694	16.0368
Ddx31	0	0	0	0	0	0	0	0	0	0	0	0	0	0	17.242	16.6421
Ddx39a	0	20.7459	21.2908	21.3697	0	19.5914	17.4264	19.1359	20.736	21.7266	19.1668	20.904	21.9908	23.6737	24.9076	25.026
Ddx39b	21.0968	19.5042	21.3138	21.2372	23.5577	19.5914	22.746	20.0599	21.6683	20.7814	21.9397	18.6614	22.2632	21.0715	23.6821	23.4132
Ddx3x	22.833	22.5211	22.2115	22.4368	24.3742	24.0823	24.5015	23.6235	24.1266	23.8862	24.061	21.7763	24.0629	22.2409	23.0553	22.9271
Ddx3y	18.4649	17.7705	17.7315	17.6962	21.9666	18.7821	21.9339	17.6508	20.7513	19.9475	20.84	19.0275	20.2168	18.4483	17.5874	18.4774
Ddx4	22.138	23.5667	21.4868	22.4224	23.5922	24.3963	23.3412	22.7051	23.2653	24.3617	22.8375	23.3583	22.6411	24.126	17.9609	18.8282
Ddx41	0	0	14.1445	13.805	0	0	0	0	0	0	0	0	0	0	15.4939	16.0925
Ddx42	18.9424	19.6702	18.4815	18.0499	0	0	18.4071	16.5192	0	0	0	0	19.3446	15.8581	20.3271	21.0197
Ddx46	15.8084	0	17.4586	17.5584	19.4844	18.0403	17.5565	18.2406	19.6758	19.7951	20.1945	16.1544	20.6054	18.6836	19.4956	20.6701
Ddx47	0	0	0	0	0	0	0	0	0	0	0	15.9305	18.8633	18.0094	20.7217	21.6868
Ddx49	0	0	0	0	0	0	0	0	0	0	0	0	18.8683	0	19.8753	19.0518
Ddx5	20.8337	20.4896	19.8087	19.5407	21.2985	20.0024	22.8501	21.6615	22.8614	22.6883	23.5774	21.7109	24.1328	24.0569	24.5617	24.8482
Ddx50	0	0	0	0	0	0	0	0	0	0	0	0	0	0	16.2818	15.9065
Ddx51	0	0	0	0	0	0	0	0	0	0	0	0	0	0	17.9526	18.2306
Ddx52	0	0	0	0	0	0	0	0	0	0	0	0	0	0	19.7568	19.7907
Ddx54	0	0	15.2096	15.2939	0	0	0	0	0	0	15.5637	0	19.0084	0	19.3105	19.825
Ddx55	0	0	0	0	0	0	0	0	0	0	0	0	0	0	16.2964	17.6487
Ddx56	0	0	0	15.1188	0	0	0	0	0	0	0	0	0	0	20.8497	20.4375
Ddx6	26.1605	26.6063	25.9655	25.9414	27.8602	26.6422	27.2828	26.4102	24.2633	25.5422	24.3067	23.8132	24.6494	23.7717	21.8744	22.3805
Decr1	0	0	16.0211	17.2038	0	0	0	18.5001	0	0	0	0	0	0	18.7105	18.3743
Degs1	23.426	23.6238	22.8258	22.5625	26.0684	25.0707	25.68	23.6583	23.9958	24.4098	23.5949	22.2488	23.8947	21.588	18.3538	20.6526
Dek	0	0	0	0	0	19.527	21.3419	20.4039	21.5759	21.0658	22.336	19.2807	20.7813	20.746	19.3746	20.7555
Dennd10	0	0	0	0	0	0	0	0	0	0	0	0	0	18.6738	19.4203	20.072
Dennd11	19.6514	18.4011	18.1698	18.4582	20.226	0	20.2713	19.5611	19.5904	19.8923	20.1908	0	18.6293	0	0	0
Dennd1a	0	0	16.7771	16.6168	0	15.7987	0	0	0	0	0	0	0	0	12.8539	0
Dennd4c	0	0	13.7317	0	19.6325	17.979	20.4827	18.0557	20.3085	20.3552	19.9603	16.7132	17.7035	18.1019	15.1843	17.0224
Denr	21.4058	0	18.4861	19.5899	21.1758	0	0	0	19.7575	0	0	0	20.4223	0	20.3144	21.8529
Depdc7	0	0	0	12.1115	23.5341	21.7128	21.532	19.8725	18.0393	18.483	19.7363	16.1322	0	0	15.5665	15.7928
Deptor	0	0	0	0	0	0	0	0	0	0	15.4982	0	0	0	0	0
Dera	0	20.1688	20.7132	20.756	22.5521	21.2428	20.7137	21.1322	21.0065	21.2156	20.8253	19.5343	21.2565	21.1636	18.8082	20.0551
Derl1	0	0	18.7425	18.6394	21.0265	17.7237	0	0	0	0	0	0	0	0	18.6947	18.5391
Derl2	0	0	19.8208	19.4743	0	0	0	0	0	0	0	0	0	0	19.8708	0
Dffa	0	19.1287	0	0	0	0	0	0	0	0	0	0	0	0	0	0
Dgat1	19.2061	20.4487	20.6107	20.5987	22.5778	21.043	22.2373	20.9585	22.3559	21.9195	21.6779	19.1013	0	19.0453	17.8877	17.8291
Dgcr8	0	0	0	0	0	0	0	0	0	0	0	0	0	0	15.247	17.3658
Dgke	0	17.0259	18.3554	18.4572	20.1007	0	0	17.0551	20.0223	19.3676	17.4228	17.4684	18.1097	0	17.0663	17.3135
Dguok	0	0	18.4936	18.3587	21.5487	0	0	0	21.7775	20.8811	0	0	21.9482	0	18.4742	0
Dhcr7	0	0	0	0	0	0	0	0	0	0	0	0	0	0	18.2331	18.6346
Dhdh	0	0	15.9391	0	0	0	0	0	0	0	0	0	0	0	16.5614	18.9519
Dhfr	23.049	23.451	23.3449	23.2336	24.8473	25.0393	24.7274	20.7948	23.8748	22.4449	23.9376	19.6215	23.8254	23.0272	22.1129	22.4028
Dhodh	20.0107	21.8436	21.2851	21.232	21.9417	22.1044	22.7371	22.1901	22.0904	22.4239	22.0571	21.6879	22.3936	22.0417	20.1713	20.9149
Dhps	0	0	0	12.7996	0	0	0	0	0	0	0	0	0	0	18.127	18.4764
Dhrs1	18.0457	0	21.0178	20.9962	21.6397	21.4083	21.0612	19.8909	20.2412	21.0568	0	19.2354	0	18.7599	16.3677	19.3267
Dhrs13	0	0	19.9392	20.1389	0	20.0588	0	17.8329	0	0	0	0	0	0	16.0401	14.5496
Dhrs7	0	0	0	0	0	0	0	0	0	0	0	0	0	0	0	16.9395
Dhrs7b	0	19.1484	17.5035	0	0	0	0	17.7716	0	19.1396	0	18.6441	0	18.3164	16.0169	19.6411
Dhx15	17.4404	17.524	17.909	18.2447	20.2859	17.3854	19.5682	19.1085	19.3124	21.166	20.3836	17.6186	22.2922	20.2415	22.4997	22.3152
Dhx29	0	0	16.5607	15.5735	17.5347	0	0	0	0	14.8276	0	0	16.1056	14.0336	17.2477	18.4389
Dhx30	0	0	14.2676	15.0038	0	0	0	0	0	0	0	0	0	0	17.0318	16.635
Dhx32	0	0	0	0	0	0	0	0	0	0	0	0	0	0	14.4848	13.278
Dhx33	0	0	0	0	0	0	0	0	0	0	0	0	0	0	0	16.0305
Dhx34	0	0	0	0	0	0	0	0	0	0	0	0	0	0	14.5694	14.8858
Dhx36	0	17.4082	18.0772	17.7543	19.4649	0	18.6504	17.3785	17.083	17.8087	18.2051	0	0	0	15.8944	17.7095
Dhx40	0	14.8255	12.8088	12.6548	0	0	0	0	0	0	0	0	0	0	15.8424	15.0598
Dhx8	0	16.8482	16.1202	15.5406	0	0	0	0	0	16.3305	0	0	0	0	15.1332	17.3787
Dhx9	17.9469	18.5502	19.6885	19.4926	20.6932	18.3606	18.2042	15.8747	17.6098	18.2344	19.913	18.936	22.3472	21.3513	23.1073	23.0517
Diablo	21.3714	21.0162	20.2895	20.6241	22.2385	18.7773	21.3489	22.5327	20.8733	21.2756	20.6148	20.8678	21.7509	20.3199	21.1157	21.0631
Diaph1	21.7778	21.5018	21.7526	22.0083	23.9432	23.7433	24.3486	22.948	23.672	23.597	24.2648	21.6882	22.8643	22.1633	19.4501	20.4307
Dicer1	15.1376	16.7801	16.8498	16.636	20.2843	17.757	20.3955	18.7178	0	0	0	0	0	0	16.5394	13.8908
Dido1	0	0	0	0	0	0	0	0	0	0	0	0	0	0	13.6887	16.8023
Diexf	0	0	0	0	0	0	0	0	0	0	0	0	0	0	0	15.9768
Dimt1	0	0	0	0	0	0	0	0	0	0	0	0	0	0	18.1143	18.7668
Dip2b	0	0	15.1826	15.8235	0	16.5499	0	0	16.9543	18.9273	0	0	18.1214	17.0001	18.3861	16.5874
Dipk2a	20.5699	18.8208	21.1436	21.2153	22.9194	22.5999	21.4187	18.202	18.7712	20.4985	21.088	17.8156	20.9174	20.7333	16.1215	0
Diras2	0	0	0	0	21.1586	0	22.5899	19.8802	0	0	0	0	0	0	0	0
Dis3	0	0	0	0	0	0	0	0	0	0	0	0	19.5616	17.0083	19.2982	19.8788
Dkc1	0	19.7387	19.5818	19.7527	20.793	18.4166	19.0392	17.108	19.9177	18.6691	20.7254	17.1603	21.9201	21.0678	22.1138	22.625
Dlat	22.9301	24.0207	24.0263	23.9476	26.1641	25.3855	25.9361	24.2327	25.7491	25.5544	26.0895	24.1265	25.3596	24.8507	23.3688	23.8304
Dld	26.1936	26.0865	25.5764	25.3976	28.104	27.2665	28.3222	26.2506	27.9099	27.7384	28.3499	25.7611	27.647	26.9959	25.4813	25.1138
Dlg1	0	0	17.7681	0	0	0	0	0	0	0	0	0	0	0	19.47	20.3498
Dlg3	0	0	0	14.9617	0	0	0	0	0	0	0	0	0	0	18.353	19.2023
Dlgap4	23.8594	23.5947	22.7099	22.6526	24.3551	23.2925	24.1562	23.8741	23.7476	23.7584	23.5469	22.4084	22.7341	21.7186	19.0719	19.6601
Dlgap5	20.8357	21.1814	20.4282	20.5007	21.8894	22.7939	21.4296	21.3971	19.9945	20.3604	19.7087	0	18.7399	0	18.1806	19.331
Dlk1	22.4939	0	0	0	22.2603	0	24.6201	0	24.2919	0	26.1317	0	20.3947	0	0	0
Dlst	24.4923	24.7674	24.831	24.5793	26.4147	26.1066	26.51	25.398	26.3465	26.4891	26.6433	25.6312	25.8208	25.955	24.1808	24.2433
Dmac2	0	0	0	0	0	0	0	0	0	0	0	0	0	0	17.9109	17.3336
Dmap1	0	0	0	16.9138	0	0	0	0	0	0	0	0	0	0	16.9408	18.6334
Dmgdh	0	0	0	0	0	0	0	0	0	0	0	0	0	0	20.5116	20.3923
Dmxl2	0	15.6488	14.8508	14.4452	14.0382	0	15.9371	15.1956	16.0178	15.4367	16.7921	0	14.5624	12.8368	11.6001	12.9182
Dna2	0	0	0	0	0	0	0	0	0	0	0	17.218	0	0	0	0
Dnaaf4	0	0	0	0	0	0	21.6349	0	0	0	0	0	0	0	0	0
Dnaaf5	0	16.729	17.0983	16.6729	21.7496	20.9008	23.4611	18.6258	22.8356	22.9627	23.0552	21.1316	22.0102	20.3818	19.1608	18.579
Dnah1	0	0	0	0	0	0	0	0	0	0	0	0	0	18.978	0	0
Dnah17	0	0	0	0	0	0	0	0	18.4705	0	0	0	0	0	0	0
Dnaja1	24.9876	25.4758	24.6173	24.478	26.5018	25.2808	25.7732	25.1365	25.1446	25.2591	25.2543	24.2186	26.071	25.8865	24.9695	25.0644
Dnaja2	25.2073	26.0146	25.5129	25.4366	27.4675	26.4134	27.3122	26.2435	26.9196	27.0191	27.3553	25.0366	26.6331	26.2664	23.8303	23.7489
Dnaja3	23.969	23.5064	22.9645	22.9025	25.1941	23.7636	24.5037	23.545	24.693	24.7444	24.7342	23.3211	24.2798	23.5011	22.233	22.2824
Dnaja4	25.0016	24.8438	24.7473	24.9011	27.2056	25.238	26.3875	24.8328	26.223	26.4204	26.3673	24.5875	25.4045	25.2032	20.0009	19.7754
Dnajb1	22.5671	21.8455	20.9096	21.0864	21.4869	23.1225	22.8565	22.1057	20.5173	22.1216	21.0257	20.7163	22.0619	21.7776	19.8676	20.9803
Dnajb11	23.5179	23.4257	23.912	23.5675	25.8209	25.1722	25.4198	24.7464	23.8814	23.8874	22.9348	22.3183	19.2017	19.5261	21.3813	22.421
Dnajb12	0	20.1749	16.1491	17.4951	0	0	0	0	0	0	0	0	0	0	18.5002	19.0238
Dnajb2	0	0	0	0	0	17.4176	0	0	0	0	0	0	0	0	0	0
Dnajb4	20.9068	21.1546	15.9467	15.99	23.7673	22.8761	25.3461	23.8048	24.9466	25.6663	25.2081	23.8643	24.1275	23.7394	0	17.1528
Dnajb6	24.1231	24.8887	22.6677	22.3124	24.7326	23.7538	24.2415	23.0643	22.463	20.3477	23.4109	21.8282	24.3638	23.8658	22.1206	22.6073
Dnajb9	0	0	0	0	0	0	0	0	19.9634	0	21.1253	0	0	0	0	0
Dnajc10	0	15.9447	18.0717	18.6579	23.6083	18.7771	0	0	0	0	0	0	0	0	16.8482	17.7298
Dnajc11	17.7611	17.7974	19.4357	19.8085	22.1148	21.8711	21.1486	19.7784	21.5502	21.2802	21.3041	20.7533	22.0503	20.7946	21.1367	21.18
Dnajc17	0	0	0	0	0	0	0	0	0	0	0	0	0	0	18.3545	18.8972
Dnajc19	21.0723	21.9614	20.3292	20.3137	22.5089	21.4212	0	0	20.7904	20.6045	21.2215	20.8162	21.2047	21.0795	19.2457	20.4472
Dnajc2	0	0	17.3609	17.1478	0	0	17.7544	0	0	16.8291	0	0	20.2485	20.4874	21.3116	21.5906
Dnajc21	0	0	0	15.5463	0	0	0	0	0	0	19.848	18.1678	20.284	20.5579	19.2422	20.5781
Dnajc24	0	0	0	0	0	0	0	0	0	0	0	0	0	0	18.3417	18.9558
Dnajc25	0	0	15.3439	15.5264	0	0	0	0	0	0	0	0	0	0	16.9345	0
Dnajc3	18.3108	16.7599	21.8575	21.9001	23.6663	21.622	23.4674	21.9678	22.721	22.1746	23.2866	18.7819	0	17.0763	17.8479	19.2653
Dnajc5	23.7201	23.0241	22.3084	21.7969	23.0349	21.9829	22.1533	22.8994	23.4941	23.3766	23.7764	22.4992	22.576	22.0771	20.5139	21.3919
Dnajc7	24.0299	23.9827	24.1429	24.0061	26.2159	25.414	26.0242	25.0799	25.1367	25.6978	25.5532	22.7773	24.9393	24.6052	22.2574	23.2426
Dnajc8	0	0	16.8907	0	0	0	20.8553	18.8268	18.9565	0	17.9447	20.373	20.9854	20.351	22.571	22.2259
Dnajc9	24.7951	24.0354	23.3079	23.1918	24.6963	22.8685	24.4453	23.271	23.7891	22.697	23.3191	21.6897	22.3101	22.2792	20.7213	21.7339
Dnase2	0	0	0	0	0	0	0	0	0	0	0	0	0	0	14.9952	19.3044
Dnlz	0	0	20.1155	20.416	21.5052	0	0	0	0	0	21.6825	0	0	0	0	19.0727
Dnm1l	24.1847	24.0672	24.2231	24.2148	26.2784	25.4496	26.2359	24.2589	25.9274	25.6023	26.3172	23.7043	25.2709	24.6929	22.3914	22.2074
Dnm2	20.4639	20.8525	21.3469	21.291	22.5227	22.1251	22.2182	20.82	21.8637	22.0983	22.1493	19.4693	21.3128	19.3999	21.1418	21.4891
Dnm3	0	0	16.8667	0	18.8131	17.8686	18.7778	0	18.4933	0	19.0844	0	18.8934	0	17.1009	16.51
Dnmt1	27.9775	28.6427	27.8016	27.6057	30.0345	29.1748	29.7029	28.9281	29.4281	29.9566	29.9335	28.4751	29.3925	29.0934	24.5433	24.6161
Dnmt3a	0	16.622	18.4548	18.077	21.7187	20.2467	19.634	0	0	0	14.9539	0	0	0	13.4668	15.8895
Dnmt3b	0	0	15.6259	0	0	0	0	0	0	0	0	0	0	0	19.4292	19.8205
Dnmt3l	19.0499	17.8395	17.4943	18.7292	20.1868	20.8472	0	17.0253	0	0	0	0	0	0	18.82	19.5915
Dnpep	19.9106	21.4574	21.4973	21.5816	23.3385	21.2558	23.072	21.6301	21.355	22.9579	21.4753	21.5759	22.0495	20.3627	22.9778	22.6507
Dnph1	0	0	0	0	0	0	0	0	0	0	0	0	20.2409	0	20.8966	21.1987
Dnttip2	0	0	15.8779	0	0	0	0	0	0	0	0	0	0	0	21.1023	20.956
Dock1	0	15.4993	13.6123	14.628	0	0	0	0	0	0	0	0	0	0	10.932	0
Dock7	17.511	17.4643	15.4411	16.902	0	0	0	0	0	17.4725	0	0	0	0	15.4128	0
Dock9	0	16.9068	18.1786	17.7146	0	0	0	0	0	0	0	0	0	0	13.8666	14.6193
Dohh	17.927	17.7337	0	0	0	0	0	0	0	0	0	0	19.4544	17.5532	20.0168	20.9409
Dok1	0	0	0	0	0	0	0	0	0	0	0	0	0	0	16.1324	17.6643
Dolpp1	0	0	16.7184	14.6665	0	0	0	0	0	0	0	0	0	0	17.7117	0
Dop1a	17.1955	18.1018	17.5779	17.5357	18.9326	17.8346	17.2048	0	0	0	0	0	0	0	14.3332	0
Dop1b	19.0993	20.493	20.8492	20.7534	22.0896	20.8471	21.0964	19.5321	20.7415	20.9092	20.3962	18.2727	19.1893	17.5343	10.1029	0
Dpcd	16.7179	0	21.1897	21.0745	22.7201	21.2514	20.3348	0	17.6298	21.4241	17.809	0	21.388	19.6813	13.2663	17.3776
Dpf1	23.4481	0	0	0	0	0	0	0	0	0	23.0637	0	0	0	0	0
Dpf2	0	16.7486	0	0	0	0	0	0	0	0	0	0	0	17.5313	18.8829	20.6578
Dph2	0	0	17.6623	18.0935	0	0	0	0	0	0	0	0	0	0	16.529	18.0435
Dph5	0	0	0	0	0	0	0	0	0	0	0	0	0	0	17.9857	18.9275
Dph6	0	0	0	0	0	0	0	0	0	0	0	0	0	0	18.2809	17.5578
Dpm1	19.5286	0	19.9346	19.5602	22.6762	21.6014	22.4689	0	21.9265	21.9487	21.8458	20.5044	19.5808	18.6727	19.6855	20.1588
Dpm3	21.5571	23.1586	21.6097	21.3363	22.7264	23.5366	23.7157	23.3976	23.7366	23.5493	23.5439	0	0	21.7915	21.8461	21.9155
Dpp3	0	19.9967	20.5029	20.5484	22.4222	22.1405	22.1872	20.5396	21.7598	21.9593	21.7776	19.7282	21.3733	21.616	20.4884	21.2012
Dpp7	0	0	16.2182	0	0	0	0	0	0	0	0	0	0	0	18.4961	17.2154
Dpp9	0	0	0	11.2819	0	0	0	0	0	0	0	0	0	0	14.5971	13.6524
Dppa2	0	0	0	0	0	0	0	0	0	0	0	0	0	19.9892	20.6942	21.2027
Dppa3	25.7456	26.2315	23.2864	22.6955	25.7671	25.0846	24.2064	24.8492	23.2167	23.1609	23.9727	23.1021	24.6907	24.0971	18.0083	19.8953
Dppa4	0	0	0	0	0	0	0	0	0	0	20.1888	0	21.19	19.3498	20.2602	21.3858
Dppa5a	28.5681	26.7087	26.0196	26.0933	28.7692	28.2638	28.3526	25.2022	27.7086	27.8757	28.1252	25.9662	28.1396	26.4	24.6996	24.858
Dppa5b	0	0	26.0196	26.0933	0	0	0	0	0	0	0	0	0	0	24.6996	24.858
Dpy30	24.0735	22.258	21.4318	22.4139	24.6433	25.1694	25.3786	24.543	24.1573	24.2719	24.8371	22.5039	24.4569	22.1985	23.9171	23.4359
Dpysl3	18.007	0	17.024	17.4038	0	0	0	0	0	0	0	0	0	0	16.3638	16.0943
Dr1	23.3384	21.7803	21.7932	21.5266	22.0859	21.5013	22.3782	21.8575	21.3397	20.7102	23.4468	0	20.304	19.8149	21.4293	21.4026
Drap1	22.3756	20.8024	19.4062	20.2464	0	20.7188	20.5555	0	21.6205	22.0311	0	0	0	0	17.1441	20.1062
Drg1	18.4722	20.421	20.3075	20.0168	21.1507	19.8271	20.3132	17.5839	18.2705	21.4228	20.6077	19.023	22.4364	21.9559	21.4163	21.669
Drg2	0	0	19.0462	18.0997	0	0	19.4089	0	0	0	0	0	22.0096	20.9897	19.4417	19.6728
Dsc2	0	0	0	0	0	0	0	0	0	0	0	0	0	0	16.2276	17.9691
Dscc1	0	0	17.062	17.5802	0	0	0	21.4322	0	0	0	0	0	0	0	17.0122
Dsg2	0	0	15.6242	0	0	0	0	0	0	0	0	0	0	0	20.1475	21.2792
Dsg4	0	0	0	0	0	0	0	0	0	0	0	0	0	0	21.6127	21.5714
Dsn1	0	0	18.1237	17.8328	20.0309	21.5683	21.0616	21.1095	0	0	0	0	0	0	17.3469	17.2203
Dsp	15.4716	15.5988	14.2638	14.4799	0	0	0	18.3937	0	0	0	0	13.8665	14.2344	20.6152	21.2324
Dst	0	0	15.5412	14.3818	0	0	0	0	0	0	0	0	0	0	14.6142	15.4485
Dstn	26.1451	26.3103	26.0474	26.106	28.8936	26.7771	28.103	25.6993	27.7219	27.8568	28.3043	25.4239	27.1874	26.9234	24.7407	25.1805
Dtd2	0	16.3505	20.6573	20.205	21.2229	0	19.9254	18.5686	20.379	0	21.3548	0	0	0	21.0554	20.3938
Dtnbp1	0	19.6183	0	0	0	19.718	0	19.8856	0	0	0	0	0	18.7604	0	0
Dtx2	23.2146	23.8111	23.6843	23.2411	25.8894	24.7393	25.9405	24.6168	24.684	24.6501	24.746	23.0516	23.4583	23.5726	16.1362	18.5681
Dtymk	20.1406	18.1128	20.4892	20.6432	21.4261	21.1833	21.9625	0	21.9201	21.8014	20.9026	19.1558	20.9051	20.0786	21.313	21.9593
Dus2	0	0	0	0	0	0	0	0	0	0	0	0	0	0	0	16.1024
Dus3l	0	0	0	0	0	0	0	0	0	0	0	0	0	0	19.5444	19.1062
Dusp12	20.6492	0	20.4584	20.3368	22.0133	19.8417	21.8902	0	21.4922	19.9716	22.1625	0	22.2755	18.4325	18.6138	18.2304
Dusp14	0	0	16.3161	16.2688	21.7285	20.6361	22.7251	21.1993	21.713	21.3124	20.85	17.5018	0	0	18.2084	17.0279
Dusp3	0	0	0	0	0	0	0	0	0	0	0	0	0	0	19.4588	19.4098
Dusp6	0	0	0	0	0	0	0	0	0	0	0	0	0	0	16.9959	15.8059
Dusp7	18.5298	0	18.3964	17.6788	0	0	0	0	0	0	0	0	0	0	0	0
Dvl2	0	0	0	19.7556	0	0	0	0	0	0	0	0	0	0	0	16.2765
Dym	0	18.2921	17.0801	17.0235	0	0	0	0	0	0	0	0	0	0	13.9774	0
Dync1h1	22.1642	22.6773	22.7541	22.5415	24.4105	23.2928	25.1221	22.4829	23.7307	23.9376	24.1557	22.286	23.5758	23.0102	21.0288	21.535
Dync1i1	0	0	20.6024	19.4249	0	0	0	0	0	0	0	0	0	0	18.9016	17.7161
Dync1i2	23.5665	23.8151	23.2888	23.0431	25.2	23.332	24.9204	22.9189	24.5164	24.1816	24.9257	22.1533	23.8159	22.3084	22.0587	21.7154
Dync1li1	21.7294	23.0444	22.5108	22.3276	23.6464	21.9479	24.2291	22.3985	23.565	23.2406	23.8473	22.0813	22.8288	23.0631	20.0826	20.4093
Dync1li2	0	19.1301	17.3531	17.4279	0	0	0	0	0	0	0	0	0	0	18.5883	19.5669
Dync2h1	0	0	14.3382	13.2718	0	0	0	0	0	0	0	0	0	0	0	10.801
Dynll1	25.2856	28.5962	25.6575	25.8144	27.0005	26.0437	25.4128	28.1029	25.7558	28.9259	26.043	27.4774	24.9979	28.0309	23.9499	23.9661
Dynll2	27.1825	27.3359	28.0795	27.9517	29.8266	27.5177	29.1819	28.2908	28.925	27.9035	29.36	25.2332	27.8019	25.6692	24.0057	24.7201
Dynlrb1	25.4222	23.8688	24.2905	24.3923	26.2315	25.884	25.6987	25.9453	25.0267	24.8306	24.4064	18.3824	25.1513	21.216	22.4103	23.4915
Dynlt1	22.5723	24.0129	23.249	23.2441	24.4224	23.6149	24.1926	23.2747	22.6304	22.7826	21.7461	0	22.6467	19.4632	21.9725	21.2859
E2f4	0	0	15.3396	15.5071	0	0	0	0	0	0	0	0	0	0	15.2034	14.5505
E2f5	20.3495	17.4891	19.0611	18.8886	20.8533	0	20.0301	18.4884	0	0	0	0	0	0	0	0
Eaf1	0	0	0	0	0	0	0	0	0	0	0	0	0	0	17.065	18.6455
Ears2	0	0	0	0	0	0	0	0	0	0	0	0	0	0	16.8391	17.4059
Ebna1bp2	0	0	0	0	0	0	0	0	0	0	0	0	21.3262	18.4705	21.4483	22.7799
Ebp	0	0	0	0	0	0	0	0	0	0	0	0	0	0	22.3316	23.2797
Ebpl	0	0	22.632	21.1227	0	0	0	0	0	0	0	0	0	0	0	0
Ecd	0	0	17.626	17.7101	0	16.3917	0	0	0	0	0	0	0	0	16.804	12.5057
Ech1	0	18.7294	0	0	0	0	0	0	0	0	0	0	0	0	17.5509	13.3003
Echdc1	18.1211	20.2992	21.0412	20.8604	22.7741	22.0423	22.3255	20.2139	22.1828	21.6763	22.644	0	21.8275	20.3512	0	18.7053
Echdc2	0	0	0	0	0	0	0	0	0	0	0	0	18.8163	0	24.7697	25.1675
Echdc3	22.6727	21.7232	22.0939	22.1831	24.9815	22.938	24.774	20.2243	24.4449	23.5023	24.8321	22.1993	23.5328	22.3531	21.0939	20.3972
Echs1	21.6007	23.7913	23.1963	23.125	25.6843	24.2945	25.6369	24.5701	25.1622	25.0138	25.4837	23.2202	24.7553	24.0574	23.2449	23.2432
Eci1	24.4936	23.8297	22.8083	22.7977	25.8748	23.9332	25.4344	24.8971	25.0114	25.3406	25.3024	23.437	25.461	23.6045	22.8724	22.9429
Eci2	18.3543	0	17.0968	15.5211	0	0	0	0	0	0	0	0	20.1974	0	17.8889	19.3969
Ecm1	0	0	0	0	0	19.8246	0	0	0	0	0	0	0	0	0	0
Ecpas	24.5001	24.9852	24.5385	24.4749	26.4942	25.6002	26.163	24.7614	25.8598	26.2072	26.1503	24.3722	25.5255	25.1902	22.0222	21.9211
Ecsit	0	0	0	14.8518	0	0	0	0	0	0	0	0	0	0	17.4791	17.3749
Ect2	0	0	15.3493	16.0746	0	0	0	0	0	0	0	0	0	0	16.7568	16.3543
Edc3	0	0	0	0	0	0	0	0	0	0	0	0	0	0	17.6515	16.8625
Edc4	22.8152	23.58	23.4258	23.4224	24.8569	24.5362	24.9579	24.1185	24.6203	25.0175	24.3259	22.8179	24.1818	23.6049	21.3567	21.8147
Edem2	0	0	16.3399	20.0789	20.4775	0	18.4731	18.9096	0	0	0	0	18.8418	0	0	0
Edem3	0	0	0	0	0	17.2329	0	0	0	0	0	0	0	0	0	0
Edf1	20.7523	20.1052	18.6493	17.8023	21.1003	20.4011	0	19.4699	0	19.1972	20.1107	17.3984	20.5526	0	19.7951	22.3036
Edrf1	0	0	13.497	0	18.0422	16.2013	20.0572	18.7387	15.2533	0	0	0	0	0	12.8895	11.8887
Eea1	24.3054	25.2875	23.5116	23.4022	25.6564	24.7208	25.4327	25.1387	25.1269	25.4037	25.4572	24.2959	24.9607	24.5382	21.6054	21.9612
Eed	0	0	0	0	23.3142	0	21.4486	0	18.5107	0	0	0	22.9717	19.3419	21.044	21.0112
Eef1a1	28.8097	29.8048	29.0032	28.6953	31.0925	28.9585	30.4584	29.0896	29.9885	31.0457	30.4693	29.3523	30.44	30.3199	28.9619	28.976
Eef1a2	0	18.6356	0	0	0	28.9585	0	0	21.1735	21.7862	19.1746	20.5609	0	0	0	0
Eef1akmt1	0	0	17.4087	16.8001	0	0	18.7758	0	19.3106	0	0	0	0	0	18.1597	18.94
Eef1akmt2	0	0	0	0	0	0	0	0	0	0	0	0	0	0	14.3447	0
Eef1aknmt	0	0	0	12.3362	0	0	0	0	0	0	0	0	0	0	15.5154	15.3567
Eef1b	26.7133	25.7929	25.0929	24.9644	27.4506	26.4675	27.3663	25.774	26.8393	26.4802	26.4594	24.8543	26.8283	26.1834	26.2805	26.4426
Eef1d	26.4205	26.8203	25.606	25.4548	26.9892	25.9677	26.1737	26.6556	26.0175	26.6277	26.2551	25.9291	26.3467	26.8808	25.3773	26.336
Eef1e1	0	0	14.3783	17.7255	0	0	0	18.3806	19.3237	19.874	20.2661	18.5052	19.5178	21.2255	21.4436	22.1438
Eef1g	25.002	24.7849	24.8457	24.4277	26.868	25.2849	26.5914	24.7722	26.1245	26.1382	26.6525	24.8632	26.1809	25.8468	25.8422	25.9545
Eef2	26.8494	26.3145	25.8918	25.8933	28.0774	27.1615	27.7694	26.1998	27.1747	27.5949	27.8029	25.3885	27.7194	27.1967	26.665	26.6754
Eef2k	23.1484	22.7434	21.8739	23.6037	24.5554	22.93	23.9739	25.2787	24.107	23.7878	24.4566	21.4795	22.6119	20.6967	14.1625	16.0934
Eefsec	19.1241	21.2115	21.6039	21.5739	23.1048	21.4639	22.7559	20.2187	22.2506	22.4247	22.8042	20.6744	20.5894	21.7151	18.7663	19.3549
Efcab14	0	17.6523	15.8012	18.1826	20.7133	0	19.9945	18.0411	19.1073	18.6593	19.7979	16.78	18.5119	0	0	0
Efemp1	0	0	0	0	0	0	0	0	0	0	0	0	0	0	16.7702	18.2963
Efhd2	0	0	17.4518	15.7705	0	0	0	0	0	0	0	0	0	0	23.1729	23.9883
Efl1	19.8681	19.9338	20.6752	20.3878	22.0186	20.9323	21.7503	20.5545	21.1452	20.5445	21.3251	17.9417	21.5489	18.9604	18.7014	18.7195
Efnb1	0	18.0727	0	0	0	0	0	0	0	0	0	0	0	0	0	17.439
Efnb2	0	0	0	0	0	0	0	0	0	0	0	0	0	0	19.4577	20.3879
Efr3a	0	0	0	0	0	0	0	0	0	0	0	0	0	0	13.2678	16.1052
Eftud2	20.7973	20.4045	20.7125	21.048	23.099	21.7696	22.6256	20.2098	21.6192	20.8195	21.5681	18.1776	22.8561	20.9812	23.1797	23.0472
Egflam	0	0	0	16.1111	0	0	0	0	0	0	0	0	0	0	0	0
Egfr	0	0	16.3702	16.6076	0	0	0	0	0	0	0	0	0	0	0	0
Egln1	0	0	16.8087	16.524	0	0	0	0	0	0	0	0	0	0	18.117	19.635
Ehd1	19.4462	19.2558	19.5944	19.6841	19.0008	0	0	0	0	0	0	0	20.9769	20.2293	23.7782	24.026
Ehd3	20.8284	19.4257	18.8462	18.4707	20.816	20.4817	20.8283	0	20.6516	19.7589	21.1761	17.6316	19.5053	19.9854	14.5202	14.0153
Ehd4	21.9714	20.0301	22.0305	21.9214	24.2888	23.4816	23.4056	27.203	23.1407	22.6986	23.2157	21.4971	23.2307	21.9236	20.4836	22.2487
Ehmt1	0	0	0	0	0	0	0	0	0	0	0	0	0	0	14.6396	17.2489
Ehmt2	0	0	0	0	0	0	0	16.5238	0	0	0	0	0	0	15.5229	17.2917
Eid3	0	0	0	0	0	0	0	0	0	0	0	0	0	0	0	0
Eif1	25.5208	24.7941	22.1417	21.9916	26.6491	23.9704	25.7865	25.2993	25.8829	26.1945	26.1186	25.339	25.9751	25.9264	23.2288	23.8594
Eif1a	0	0	0	0	0	24.7962	0	0	21.2439	0	21.5271	0	0	0	18.5722	19.3849
Eif1ad	0	0	17.2054	0	0	0	0	0	0	0	0	0	0	0	19.7137	19.8263
Eif1ax	25.5126	25.711	23.9009	23.5359	25.8715	24.7962	25.9067	25.0521	24.7534	25.7107	25.4749	23.6126	25.9111	23.5009	21.2205	23.491
Eif1b	24.61	22.8566	24.2459	24.4195	25.1805	0	23.4225	0	22.8773	20.9883	22.9486	21.3386	0	0	25.6774	25.3561
Eif2a	19.6904	20.9543	20.6411	19.8884	22.026	17.4623	20.6141	21.2358	20.3579	21.6902	21.6616	19.7991	21.6856	22.2537	21.99	22.5622
Eif2ak4	0	18.4278	17.0329	16.1954	21.0818	20.8727	21.2477	19.2991	20.7954	21.0591	20.8266	19.94	20.8353	20.1551	0	0
Eif2b1	20.3136	21.8311	21.3114	21.3388	24.1273	23.3058	20.6811	21.7743	21.2218	22.9822	22.58	20.0438	22.7584	21.894	19.3605	20.5736
Eif2b2	19.5357	21.3432	20.6862	21.1044	23.0834	22.3334	22.6845	21.6464	21.9895	21.4867	23.1907	21.3265	22.9093	22.5374	21.4233	21.4092
Eif2b4	0	20.6241	19.6664	19.4568	20.6364	21.3835	19.3619	20.9995	19.5689	0	21.6265	19.1956	22.1581	20.0885	20.3611	21.0627
Eif2b5	0	19.8505	20.0595	19.9739	0	20.2853	20.9421	17.6441	20.3862	17.1286	20.7321	18.3814	21.2434	20.2111	20.6504	21.0257
Eif2d	0	0	18.6843	18.61	19.2303	17.6074	19.182	0	17.4397	17.882	20.4855	0	18.1825	0	20.0293	20.2908
Eif2s1	22.7835	23.9545	23.9295	23.7019	25.9269	25.3831	25.1796	24.1947	24.7909	25.5543	25.4789	23.9914	25.6611	25.3187	24.4655	24.6402
Eif2s2	22.9155	24.4332	23.4045	23.0775	25.1037	24.4285	24.4936	24.3034	24.758	25.0464	25.0032	24.1432	25.4434	25.2256	24.5976	25.2694
Eif2s3x	22.7295	24.9485	24.6479	24.4825	25.0008	24.4505	24.7031	25.1412	24.1857	26.1509	25.0246	24.4524	24.5006	25.3247	24.6167	25.1371
Eif2s3y	22.7295	0	0	0	25.0008	24.4505	24.7031	0	24.1857	0	25.0246	0	24.5006	0	17.9569	18.4944
Eif3a	20.3791	21.3022	21.8653	21.6186	22.8395	21.3674	22.6274	20.8428	22.1356	22.1894	22.4695	19.9976	23.1034	22.6571	23.5549	23.8582
Eif3b	20.339	21.3399	21.7797	21.6983	22.8443	21.5397	22.863	20.664	22.1247	22.1845	22.8408	20.7713	23.296	22.5569	23.5381	23.7578
Eif3c	20.4484	21.6386	21.2499	21.1457	22.6971	21.8852	22.1819	21.7073	22.2771	22.6131	22.1535	22.1167	23.4216	23.2592	23.0203	23.1574
Eif3d	21.5716	21.4008	21.9084	21.433	23.1824	21.185	21.9389	21.1267	21.9263	21.6731	22.6216	20.4983	23.3343	22.2696	24.0332	23.8714
Eif3e	20.8654	21.7408	20.9296	20.8789	21.1238	21.35	22.0529	20.9512	21.3806	20.6284	22.3328	21.003	22.8087	22.5732	23.0301	23.3792
Eif3f	21.845	21.3737	22.6517	22.415	23.0151	20.9072	23.322	0	22.3826	21.0245	22.5626	18.0994	24.0951	21.8164	24.4339	24.4605
Eif3g	22.9053	23.5571	22.2284	22.4044	23.3631	21.0597	22.8345	21.2024	21.8473	21.5089	22.7081	19.6708	22.8749	22.6805	23.6037	23.6918
Eif3h	18.3726	20.6248	21.594	21.3567	21.1885	19.6339	20.9512	20.6472	20.2576	20.4501	21.7682	19.904	23.265	21.8479	23.1416	23.3603
Eif3i	23.223	23.3415	22.8132	22.852	24.1579	22.7071	23.9962	21.5722	23.4595	23.4962	23.8183	20.6913	23.4616	23.1354	24.1035	24.3254
Eif3j1	24.2039	21.3336	23.2629	23.1667	25.0672	24.6738	24.7526	21.5597	24.0157	20.6343	23.9842	18.9895	23.8332	0	22.3438	23.2367
Eif3j2	24.2039	25.0661	23.2629	23.1667	25.0672	24.6738	24.7526	25.5116	24.0157	25.6879	23.9842	24.5941	23.8332	24.3958	22.3438	23.2367
Eif3k	25.2817	23.7885	23.2732	22.9374	25.2181	24.4931	24.7287	22.7361	24.2266	24.548	24.8889	21.3347	23.9913	23.4111	24.5291	23.5085
Eif3l	22.5232	22.6753	22.7475	22.4891	24.5993	23.4874	24.3462	21.8544	23.6054	23.7341	24.0513	21.81	24.3595	23.5269	23.642	24.0075
Eif3m	22.3746	22.3881	22.4395	22.4516	24.5788	22.7306	24.1077	22.396	23.5544	23.4091	24.2434	21.128	23.5341	23.0175	24.2666	23.3038
Eif4a1	25.5324	26.3079	25.9562	25.7913	28.0484	26.5725	27.5536	26.28	26.9776	27.4863	27.2209	25.4603	27.1714	27.0949	26.7708	26.5282
Eif4a2	0	19.2757	20.348	19.9268	22.3037	15.3646	22.5233	20.9354	21.203	20.6733	16.9736	19.2494	19.4961	20.3348	22.2334	22.4303
Eif4a3	20.7048	0	20.5354	20.5572	24.0686	20.558	21.6868	20.8972	22.4996	21.6585	23.7291	20.6824	24.6571	20.9621	23.2339	23.3802
Eif4b	22.9258	22.2424	22.2359	22.0374	21.5318	17.8476	22.0977	22.6004	19.7285	22.8499	21.4146	21.0071	20.2923	22.3634	22.8895	23.3679
Eif4e	23.8577	23.4044	23.0791	23.035	24.2651	23.8126	24.0344	23.3304	22.7111	23.1798	24.3205	22.3802	24.1651	23.6515	23.3266	23.4413
Eif4e1b	23.5088	25.6827	24.2833	24.6236	26.2448	24.8827	25.3356	24.8795	20.8942	23.2408	19.4531	18.2767	0	0	0	0
Eif4e2	0	0	17.5585	17.3951	0	0	0	0	0	0	0	0	0	0	20.7052	19.6783
Eif4e3	23.6813	0	24.4841	24.3379	26.6026	24.5718	26.5303	23.9249	26.0384	25.9204	26.4191	23.5883	24.463	24.9508	21.133	20.5454
Eif4ebp1	0	0	15.72	0	0	0	0	0	0	0	0	0	0	0	22.6711	24.5654
Eif4ebp2	0	0	0	0	0	0	0	0	0	0	0	0	0	0	19.1267	21.2281
Eif4enif1	26.0836	25.8663	25.0686	24.9783	25.263	24.3357	23.6781	23.8228	0	0	0	0	0	0	16.1714	19.5338
Eif4g1	21.6332	21.556	22.5302	22.3889	23.1417	22.0846	23.0436	21.2962	21.1277	21.33	21.6944	18.1183	21.9656	21.2299	23.5008	23.7368
Eif4g2	20.6778	20.9043	21.2747	21.2221	23.4476	21.7415	22.7508	20.7578	21.6768	21.9195	22.7069	20.9266	22.0013	21.6327	20.8525	21.6585
Eif4g3	0	17.4739	17.9906	18.0261	17.4775	15.9965	0	0	0	0	0	0	0	0	13.4347	16.2739
Eif4h	25.0162	22.5387	23.3429	23.6419	23.9674	23.7906	23.8554	23.1292	23.8719	23.1591	23.7676	19.3948	23.0886	24.1698	23.6265	24.044
Eif5	24.8311	24.0084	23.0813	22.9983	25.8182	24.8271	25.406	23.8548	24.9589	24.5523	25.2841	22.1916	24.9161	24.2051	22.6042	23.2492
Eif5a	28.7399	26.7698	26.6809	26.9258	28.9684	28.5464	28.9716	27.2537	28.6016	28.6786	28.8971	26.8059	28.1201	27.7196	27.0602	27.5512
Eif5b	18.755	19.4922	20.198	19.9261	22.1992	20.3609	21.8929	19.7341	21.6937	21.3463	22.4326	20.2307	22.6526	21.7795	21.2518	22.1555
Eif6	23.327	24.3313	23.995	23.8776	25.8371	24.9586	25.7983	24.5316	25.516	25.938	26.1075	23.2451	24.8875	25.7816	24.8105	24.7642
Eipr1	0	18.3578	0	0	0	20.0382	0	18.3351	0	0	0	0	0	0	0	0
Elac2	19.7424	18.3667	19.7055	19.9957	21.8326	19.9707	20.6464	18.437	20.4242	19.9477	20.8537	0	21.0606	19.0115	20.3297	20.4819
Elapor2	0	17.9686	16.6584	16.3814	0	0	0	17.6078	0	0	0	0	0	0	0	0
Elavl1	19.3172	20.9375	20.0563	20.2265	0	0	0	19.8384	0	0	0	18.7555	20.8809	20.782	23.1333	23.9143
Elavl2	23.0516	23.5219	23.0721	22.806	22.6702	21.8061	21.34	19.6475	0	0	0	0	0	0	0	0
Elavl4	23.0516	23.5219	23.0721	22.806	22.6702	21.8061	21.34	19.6475	0	0	0	0	0	0	0	0
Elf2	0	0	0	0	0	0	0	0	0	0	0	0	0	0	0	15.8364
Elmo1	0	0	0	12.8481	0	0	0	0	0	0	0	0	0	0	0	12.3322
Elmo2	0	0	0	12.8481	0	0	0	0	0	0	0	0	0	0	0	12.3322
Elmod2	21.7823	23.0764	23.0346	22.5058	25.6922	23.5833	23.9026	22.4477	22.1513	22.1129	20.6785	19.4381	20.8742	21.4054	17.5664	19.8084
Eloa	0	0	12.8991	11.589	0	0	0	0	0	0	15.499	0	19.5234	0	17.4502	17.9856
Elob	26.0835	26.1741	25.3576	25.547	27.4792	27.0921	27.5553	26.9135	27.0349	26.6289	27.1934	25.8382	26.7505	26.1297	24.176	25.1318
Eloc	28.137	28.3537	26.866	26.7311	29.8257	28.4653	29.3324	28.1699	28.9783	29.4717	29.0926	27.817	28.6853	28.2914	25.009	25.784
Elof1	23.9644	0	22.0867	22.9489	0	0	0	0	0	0	0	0	0	0	0	22.9925
Elovl1	19.4107	0	20.7391	20.621	23.3965	24.4756	20.7865	0	21.6199	0	21.7185	0	0	0	0	18.1523
Elovl5	0	0	18.0261	18.2806	20.3417	0	20.6667	0	0	0	0	0	0	0	19.5628	18.7711
Elovl6	0	0	0	0	0	0	0	0	0	0	0	0	0	0	16.0008	18.2073
Elp1	0	15.9955	18.314	17.7095	18.3287	0	0	0	0	17.8327	0	0	17.7748	17.022	19.5152	19.8681
Elp2	0	0	17.5921	15.4925	0	0	0	0	0	0	0	0	0	0	16.5674	18.4343
Elp3	0	0	16.9707	15.7223	0	0	0	0	0	0	0	0	0	0	18.1109	18.7674
Elp4	0	19.2928	0	0	0	0	0	0	0	0	0	0	0	0	16.7101	17.9908
Elp6	0	0	0	0	0	0	0	0	0	0	0	0	0	0	0	17.0297
Emc1	0	0	16.5927	17.0121	17.988	0	0	0	0	0	0	0	16.9212	0	20.0051	19.8222
Emc10	0	0	18.0463	18.0996	0	0	0	0	0	0	0	0	0	0	20.7141	17.8417
Emc2	0	0	0	17.2325	20.6158	0	0	0	0	0	0	0	0	0	19.1822	21.1516
Emc3	0	0	0	0	0	0	0	0	0	0	0	0	0	0	0	19.5331
Emc4	0	0	17.5168	0	0	0	0	19.5394	0	0	0	19.7071	0	0	19.0956	20.1817
Emc7	0	0	18.0864	16.0064	0	0	0	0	0	0	0	0	20.429	0	20.8815	20.8573
Emc8	23.0131	22.8047	21.399	21.4287	23.752	23.3543	22.9405	20.885	22.6235	23.1776	22.9441	21.9065	22.5776	21.3487	20.3186	21.978
Emd	17.9566	19.2129	0	17.5434	0	0	0	19.391	0	20.2031	0	0	0	0	22.6716	23.0187
Emg1	0	0	0	0	0	0	0	0	0	0	0	0	19.4427	19.9854	20.3881	20.5682
Eml2	0	0	17.8348	18.4592	0	0	0	0	0	0	0	0	0	0	18.7689	20.6553
Eml4	0	16.2508	17.9047	17.6672	0	0	0	0	0	0	0	0	0	0	15.9857	18.2837
Enah	19.3763	0	16.8792	16.4039	0	0	0	0	0	0	0	0	19.4169	0	21.5596	22.0076
Endog	0	0	16.93	16.4908	0	0	0	0	0	0	0	0	0	0	16.3709	16.8748
Eno1	27.5322	27.5367	26.3141	26.2961	28.8536	27.8913	28.5159	27.4684	28.2429	28.0988	28.3063	26.7943	28.3506	27.0826	24.9417	25.1287
Eno3	0	0	0	14.7083	0	0	0	0	0	0	0	0	0	0	15.4151	18.2776
Enoph1	0	0	19.135	19.7094	23.2175	21.6119	22.4934	18.7505	22.03	22.8096	23.1089	20.0892	22.5319	21.3676	19.8897	20.0279
Enpep	0	0	20.7668	20.4589	0	0	0	0	0	0	0	0	0	0	22.6082	23.5858
Enpp1	0	0	0	0	0	0	0	0	0	0	0	0	0	0	17.3601	19.3194
Enpp4	0	0	0	0	18.6869	0	0	0	0	0	0	0	0	0	0	0
Enpp5	20.2328	21.4885	21.6484	20.7055	22.3149	20.8241	20.6952	0	0	18.3038	0	0	0	0	0	0
Ensa	20.6417	0	20.1598	17.4066	20.69	22.5043	0	20.1989	19.5067	0	0	0	20.1195	0	0	0
Entpd1	19.0239	0	18.3993	18.4753	21.1982	19.8633	20.2482	17.574	19.0931	0	0	18.36	19.6624	0	0	18.3181
Entpd2	0	19.5144	20.1279	20.1643	20.1646	0	18.96	18.6091	0	19.9094	0	0	18.5041	0	12.0527	17.7883
Entpd5	0	0	0	16.3938	0	0	18.4897	0	0	16.5678	0	0	0	0	0	0
Eny2	20.7306	20.5861	0	20.3316	21.4545	0	21.9068	22.1394	19.8697	20.7811	20.1749	0	22.4803	0	18.696	20.3862
Eomes	0	0	0	0	0	0	0	0	0	0	0	0	0	0	18.3979	19.4114
Ep300	0	0	0	0	0	0	0	0	0	0	0	0	0	0	15.3849	16.2057
Ep400	0	0	0	0	0	0	0	0	0	0	0	0	0	0	16.4883	15.8366
Epb41	24.9701	0	14.2902	14.8229	0	0	0	17.4967	18.882	16.7067	0	0	0	0	18.1122	19.0871
Epb41l1	0	0	16.681	16.1315	0	0	0	0	0	0	0	0	0	0	20.6111	21.2982
Epb41l2	21.9337	23.0786	22.3233	22.1127	22.9441	21.6885	23.0517	22.4273	22.3142	22.3061	22.5026	21.1619	21.1658	20.9475	21.5432	21.475
Epb41l3	17.066	17.4428	16.4973	15.9447	19.3637	0	18.3588	18.1361	17.1308	0	19.3045	0	18.1598	0	0	0
Epb41l4b	0	0	0	17.1658	0	0	0	0	0	0	0	0	0	0	17.457	18.1279
Epb41l5	20.5741	20.3668	20.0361	20.1132	20.6732	20.2441	21.3673	21.2915	20.9441	21.0175	21.0461	19.3973	21.7716	19.0303	19.7771	20.2838
Epb42	0	0	0	0	21.4358	0	0	0	0	0	0	0	0	0	0	0
Epcam	0	0	0	0	0	0	0	0	0	0	20.8382	0	19.3717	20.073	25.6271	25.9928
Epg5	0	16.1382	17.0954	16.7456	19.6506	19.7202	19.1103	19.0089	18.8793	18.3996	19.2274	17.1221	17.9021	14.5576	0	11.287
Epha2	0	15.7573	0	0	0	0	0	0	0	0	0	0	0	0	0	0
Ephb3	0	0	0	0	0	0	0	0	0	0	0	0	0	0	15.8742	16.3851
Ephb4	0	0	0	0	0	0	0	0	0	0	0	0	0	0	15.8742	16.3851
Ephx2	16.7439	17.2531	18.7108	19.1942	0	0	0	0	0	0	0	0	0	0	17.4456	18.0783
Ephx3	0	21.1558	0	0	0	21.9539	0	21.3063	0	20.6128	21.1757	18.2049	0	0	0	0
Epm2aip1	0	0	0	0	0	0	0	0	0	0	0	0	0	0	0	15.7366
Epn1	0	18.0938	18.8453	18.652	0	0	0	18.5169	0	0	0	0	0	0	19.0247	19.2338
Epn2	18.1977	16.9416	18.0652	17.6483	0	0	0	18.6019	0	19.8069	19.8565	0	19.2851	19.8297	17.8628	18.8131
Epn3	17.9961	0	17.0171	15.639	18.1787	0	18.0952	0	18.7929	17.879	19.0362	15.5919	18.3812	17.4119	20.0008	20.1094
Eprs1	23.3348	23.1559	23.6014	23.2674	24.6441	24.4237	24.1963	23.4112	24.3142	24.25	24.2131	22.5974	24.4243	23.5695	23.0381	23.321
Eps15	22.1605	21.8409	21.0718	20.4064	22.5412	21.7626	21.4733	21.433	20.704	21.772	21.4874	19.7047	20.9666	19.4713	18.7126	19.0977
Eps15l1	21.7564	21.2579	20.9099	20.9517	22.0399	21.2274	21.2083	20.8838	20.1564	21.1412	21.1458	19.5862	18.5175	20.6345	20.1051	20.9322
Eps8	21.2392	22.2071	21.4235	21.3094	21.3865	22.1796	21.5479	20.8094	20.1083	21.601	20.2435	19.0737	18.5283	0	0	14.8625
Eps8l2	0	0	0	0	0	0	0	0	0	0	0	0	0	0	18.7603	19.2907
Eral1	0	0	0	13.5501	0	0	0	0	0	0	0	0	0	0	0	21.0672
Eras	0	20.0333	0	0	0	0	0	19.7238	0	22.0158	0	20.4474	0	21.5465	0	0
Erbin	0	0	14.9006	15.0945	0	0	0	0	0	0	0	0	0	0	14.6317	12.7263
Erc1	17.9356	0	0	0	0	0	0	0	0	0	0	0	0	0	15.5366	17.098
Ercc1	0	0	0	0	0	0	0	0	0	0	0	0	0	0	0	16.7561
Ercc3	0	0	0	16.4441	0	0	0	0	0	0	0	0	0	0	16.8596	17.6012
Ercc4	0	0	0	0	0	0	0	0	0	0	0	0	0	21.8917	0	0
Ercc6l	0	0	15.6639	16.3958	0	0	0	0	0	0	0	0	0	0	16.3907	18.3213
Erf	0	0	0	0	0	0	0	0	0	0	0	0	0	0	21.0029	21.1029
Erfe	0	0	15.2004	15.4084	0	0	0	0	0	0	0	0	0	0	13.8856	0
Ergic1	0	0	19.2166	19.4515	0	0	0	0	0	19.7425	0	0	0	0	0	0
Ergic2	18.5214	17.489	18.1117	18.5243	21.6853	22.6191	21.3179	0	19.6451	19.9331	21.2296	0	20.3049	16.3879	0	16.2005
Ergic3	0	0	20.7352	20.7857	0	20.864	0	0	0	0	0	18.927	0	0	17.9591	17.9805
Erh	25.2072	23.8624	21.9806	21.5932	25.0612	24.3234	24.2541	24.1694	23.6844	24.1891	24.8117	23.424	25.2319	25.561	25.8408	26.0575
Eri1	0	0	0	0	0	0	0	0	0	0	0	0	0	0	17.974	18.0434
Eri3	0	0	18.0333	17.457	20.6284	0	0	0	0	0	0	0	0	0	0	0
Erich5	20.2392	20.9277	19.7198	20.0642	0	0	0	21.0639	0	0	0	18.3311	0	0	0	0
Erlec1	0	20.7032	21.1533	21.089	20.7261	21.0111	21.6556	20.8465	20.326	21.4225	0	19.0174	0	18.0055	14.487	17.6351
Erlin1	0	0	17.6194	16.4489	20.9254	19.4004	20.4676	0	19.178	18.2126	20.3799	0	0	0	18.013	16.2246
Erlin2	21.0442	21.1122	20.8303	20.9676	23.1816	22.4621	22.8888	21.0784	22.8627	23.0419	22.3236	21.776	21.702	22.2386	20.7814	21.3373
Ermp1	18.7547	19.3381	19.3547	19.6464	21.6058	19.5309	21.3104	20.5997	21.1788	21.0035	21.6208	18.599	20.2435	19.2608	17.8763	17.662
Ern1	0	0	15.7841	15.7061	20.8888	20.2578	23.377	22.3109	22.0539	21.8111	23.4515	19.9958	0	0	0	0
Ero1a	19.6331	18.4064	19.3354	19.2993	21.3446	18.3727	20.1547	20.1938	18.706	17.4404	18.7624	0	17.6758	0	16.1776	16.539
Ero1b	21.954	20.9121	21.3636	21.2675	23.3131	22.5459	22.859	21.2784	19.8918	0	17.8814	18.7186	0	0	16.418	13.3043
Erp29	25.0748	25.37	23.6453	23.6236	25.7267	25.7045	26.5111	25.4192	25.5746	25.2829	25.3653	23.1349	23.7916	22.8354	22.5818	23.1465
Erp44	23.5154	23.3956	22.5076	22.1987	24.1704	22.8714	20.6606	21.8984	20.0581	22.2499	20.8438	20.8999	19.7388	21.862	21.4952	21.6851
Esco2	0	0	0	0	0	0	0	19.0603	0	0	0	0	0	0	0	0
Esd	22.7626	22.9092	23.5906	23.3702	25.0727	24.1822	25.1077	23.6135	24.3656	24.2669	24.6561	22.6641	24.4249	24.0903	21.7013	22.3897
Esf1	0	0	0	0	0	0	0	0	0	0	0	0	0	0	17.4392	19.4892
Espl1	0	19.5439	19.8329	19.9723	18.5725	19.415	0	0	17.0749	17.2295	19.796	0	16.2285	16.2943	19.2319	16.5528
Esrp1	22.4893	23.0334	22.9274	22.8391	23.1437	19.367	18.8368	0	0	0	0	0	0	0	16.994	18.7344
Esrp2	0	0	17.4591	17.5387	0	0	0	0	0	0	0	0	0	0	18.5187	18.9076
Esrra	0	0	0	0	0	0	0	0	0	0	0	0	0	0	13.5664	14.2789
Esrrb	0	0	0	0	0	0	0	0	0	0	0	0	0	0	13.5664	14.2789
Esyt1	20.2764	21.1598	21.9473	21.885	23.7162	22.6231	23.1492	20.456	22.5749	22.7101	22.8358	20.9046	21.2924	20.2817	19.7284	20.3109
Esyt2	16.9757	0	16.2516	15.8671	18.2855	18.9066	19.8793	19.0522	19.781	18.0878	18.8452	17.1288	16.8642	0	16.1419	16.7507
Etf1	19.6457	22.6204	22.4491	22.3414	23.5412	21.917	22.9023	22.1355	21.9252	23.6624	22.8396	22.4288	22.8629	23.4377	22.3643	22.9071
Etfa	23.6701	24.3379	23.7217	23.8161	26.1824	25.0398	25.6435	23.6757	25.0386	25.3214	25.3962	23.6384	25.0378	24.7816	25.1783	25.8052
Etfb	24.1413	24.5237	23.2274	23.2248	25.5674	24.6235	25.2529	24.3812	24.7976	25.2303	25.0189	24.2829	24.3572	24.327	25.5277	25.724
Etfdh	18.6519	17.01	19.3822	19.347	19.6092	20.0268	18.415	20.0114	23.3259	19.0416	18.1118	16.372	21.4844	19.9491	19.0027	20.3152
Ethe1	23.1892	22.3009	23.0381	22.6185	24.2651	23.9765	24.3531	23.6893	24.1091	24.3645	24.8832	22.6133	22.1861	22.5191	23.1915	22.8407
Evi5	0	0	0	0	17.6436	18.9779	18.9179	17.3516	17.4372	0	20.7536	0	0	0	0	0
Evpl	15.7692	0	0	0	18.7785	0	20.2216	0	17.8342	0	18.5496	0	17.8294	0	0	0
Ewsr1	21.1097	0	19.3866	19.8414	0	0	19.4058	19.1655	18.8946	0	0	0	21.2894	19.6391	22.5022	22.8299
Exd2	0	0	16.3475	16.2529	16.9187	0	0	0	0	0	0	0	0	0	0	14.6504
Exoc1	19.0633	19.6496	19.7625	19.9652	21.8149	21.7836	22.418	17.2906	21.5068	21.7322	20.7104	19.7534	19.8148	16.9164	15.0608	17.2495
Exoc2	0	0	13.5267	13.0221	0	0	0	0	0	0	0	0	0	0	13.9819	15.1033
Exoc3	0	18.636	18.2949	18.086	0	0	0	0	0	0	0	0	0	0	16.5933	15.983
Exoc4	0	0	16.4273	15.3508	0	0	0	0	0	0	0	0	0	0	15.2574	17.2055
Exoc5	0	0	15.1176	0	0	0	0	0	0	0	0	0	0	0	15.6695	0
Exoc6	17.2755	0	0	0	18.6647	0	18.937	0	18.6103	18.0615	19.0141	0	17.9537	0	0	0
Exoc7	0	17.2288	0	0	0	0	0	0	0	0	0	0	0	0	0	0
Exoc8	0	15.4699	0	0	0	0	0	0	0	0	0	0	0	0	16.8252	16.9854
Exosc1	0	0	0	0	0	0	0	0	0	0	0	0	18.6166	0	20.1099	20.5564
Exosc10	0	0	0	0	0	0	0	0	0	0	0	0	17.8866	16.9165	20.1978	20.7411
Exosc2	16.6171	0	18.618	18.0674	20.3271	0	0	18.9217	0	0	20.3161	0	19.9061	0	21.2318	20.3989
Exosc3	0	0	0	0	0	19.9948	0	0	0	0	0	0	19.5526	19.4459	18.7731	21.9575
Exosc4	20.0525	21.2249	19.1326	19.17	22.458	20.0952	21.9091	20.4548	21.2147	20.7022	21.6788	19.5694	22.2154	0	20.8636	22.1143
Exosc5	0	0	18.6522	18.5886	0	0	20.4934	19.241	20.1846	0	20.2853	0	0	0	21.6756	21.6633
Exosc6	0	0	17.8217	18.9063	0	0	0	21.3321	0	0	0	18.2653	0	0	20.8896	21.2165
Exosc7	0	0	18.1493	17.7997	20.1241	16.9816	18.1414	22.6123	0	0	0	0	19.6307	0	20.6341	21.0032
Exosc8	0	19.4199	19.8331	19.2107	22.6567	21.5333	21.1713	20.0503	0	20.7536	22.4023	18.5617	21.9817	21.1554	21.3642	21.9668
Exosc9	0	0	17.2042	16.7082	0	0	0	18.719	0	0	0	0	19.9985	19.4516	19.4362	18.2196
Eya3	0	0	16.306	0	16.3249	0	0	0	0	0	0	0	0	0	18.81	19.7099
Ezh1	0	0	0	0	0	0	0	0	0	0	0	0	0	0	17.9507	18.0947
Ezh2	0	0	0	0	0	16.946	21.3692	18.1362	20.0297	18.1567	19.2121	17.131	22.3102	17.9911	20.4865	20.9788
Ezr	16.1307	0	16.9879	18.5443	17.877	17.2645	18.3644	0	0	0	16.6981	0	0	16.0954	22.2391	22.4105
F11r	0	0	0	0	0	0	0	0	0	0	0	0	0	21.383	23.6003	23.8224
F2rl1	0	0	0	0	0	0	0	0	0	0	0	0	0	0	17.3531	17.0517
F8a1	0	0	19.4316	17.8423	19.1392	19.0743	19.7665	0	18.7219	0	19.4378	0	0	0	0	16.6599
Fa2h	0	0	14.901	14.8821	0	0	0	0	0	0	0	0	0	0	0	0
Faah	21.6307	20.1971	22.5552	22.46	25.2994	24.3097	24.402	19.8475	23.0779	25.1647	24.4179	22.7712	23.0418	23.9672	20.7599	21.2798
Faap100	0	0	0	15.2525	0	0	0	0	0	0	0	0	0	0	0	0
Fabp3	0	0	0	0	0	0	0	0	0	0	0	0	0	0	26.6647	27.7086
Fabp5	28.3095	28.0009	27.9049	27.8551	29.1631	28.4248	29.4028	27.5833	28.7875	29.7696	29.2324	27.4616	28.4219	28.9558	26.4431	26.7518
Fadd	19.8348	0	19.8176	20.0422	22.1934	20.6524	0	19.0204	18.6048	20.0062	18.1239	0	0	18.2622	19.6944	18.8113
Faf1	19.6044	19.987	19.9661	20.2775	22.8195	20.9275	22.4786	21.6103	21.894	20.8531	22.1856	0	19.7782	20.6008	20.9078	21.4852
Faf2	0	0	18.5417	18.9342	19.5024	0	20.2894	18.3335	0	19.8245	19.6895	18.5134	18.7561	17.3367	21.0189	20.2824
Fahd2	26.0494	24.4163	25.5392	25.6556	27.7015	26.7708	27.2968	25.2731	27.0238	27.197	27.4696	25.6395	27.5081	25.8567	24.1528	24.4001
Faim	16.619	0	18.8595	19.7885	19.6343	0	19.6182	0	20.9441	19.658	18.6773	0	18.4987	18.119	17.2995	15.8903
Fam107b	23.1401	23.9898	22.5044	22.3761	23.6479	22.9498	23.6132	24.4082	23.2523	22.0578	22.1779	20.7759	21.1518	21.9481	19.1749	21.3527
Fam114a2	18.6252	20.9248	20.2769	19.9062	22.5633	20.8586	21.5763	21.5488	20.8944	21.7313	21.676	19.7471	21.2044	21.2498	18.4373	18.7213
Fam117a	0	0	0	16.29	0	0	0	0	0	0	0	0	0	0	0	0
Fam117b	0	0	0	0	0	0	0	19.7366	0	19.0134	0	0	0	0	0	0
Fam118a	0	0	17.134	0	0	0	0	0	0	0	0	0	0	0	17.8485	16.5864
Fam118b	0	0	0	0	0	0	0	0	0	0	0	0	0	17.5833	0	0
Fam120a	0	0	0	16.2365	0	0	0	0	0	0	0	0	0	0	19.0986	20.2042
Fam120b	0	0	0	0	0	20.3919	0	0	0	0	0	0	0	0	0	0
Fam136a	0	0	15.7606	0	0	0	0	0	0	0	0	0	0	0	18.5109	21.5065
Fam151a	25.021	24.6692	24.5176	24.6859	26.2445	24.9244	25.5533	23.3195	24.6178	24.7485	25.1739	23.3003	24.0394	23.1464	21.6217	21.6425
Fam160a1	19.6667	18.4351	20.858	20.7133	21.8665	20.5731	21.6476	16.6459	21.1139	20.6758	19.9393	0	18.9276	18.4899	0	0
Fam162a	24.3224	21.8227	24.0471	23.8673	25.4512	23.3185	24.8482	22.6006	25.0561	24.1032	25.2553	22.106	23.6259	22.8069	22.9104	22.1258
Fam169a	0	0	16.7156	16.9949	0	0	0	0	0	0	0	0	0	0	17.3444	18.7949
Fam177a1	24.9505	23.9129	21.7961	22.9191	24.3577	24.439	24.0782	24.6166	24.1081	24.5118	24.1821	22.319	21.898	22.0317	20.1578	21.4888
Fam193a	0	0	14.918	15.2318	0	0	0	0	0	0	0	0	0	0	0	0
Fam199x	0	0	0	0	0	0	20.1535	18.5431	0	0	0	0	0	0	0	0
Fam207a	0	0	0	0	0	0	0	0	0	0	0	0	0	0	0	20.3823
Fam210a	0	0	0	18.4316	20.7442	0	0	0	0	0	0	0	19.3108	0	18.2339	0
Fam220a	0	0	0	0	0	0	0	0	0	0	0	0	19.1456	0	0	0
Fam221a	20.6787	19.0832	20.1342	19.9149	22.3702	21.2871	22.5746	18.7825	21.4085	22.1376	21.8352	0	21.5076	0	0	15.7745
Fam234a	0	19.242	19.9151	18.8868	0	0	0	0	0	0	0	0	18.4827	0	21.2556	21.61
Fam241b	0	0	0	0	0	0	0	21.2148	22.1898	22.5008	0	22.034	0	21.5853	0	18.7768
Fam25c	0	0	0	0	0	0	0	0	0	0	0	0	0	22.2246	19.1501	20.4543
Fam3c	26.3499	25.582	24.7894	24.5278	26.7493	25.5332	26.4792	25.5269	26.4412	26.4285	26.3203	24.8853	24.0013	25.1645	21.0706	21.9567
Fam50a	0	0	0	15.58	18.8679	0	17.6583	0	0	0	0	0	19.6382	18.7769	21.8907	21.6085
Fam50b	0	0	0	0	18.8679	0	17.6583	0	0	0	0	0	19.6382	0	0	0
Fam53c	0	0	0	0	0	16.2302	0	0	0	0	0	0	0	0	0	0
Fam76a	0	0	0	0	0	0	0	0	0	0	0	0	18.5515	0	17.6289	17.5583
Fam83d	0	0	0	0	0	0	0	0	0	0	0	0	0	0	0	13.7933
Fam83g	19.7385	19.9254	20.2283	20.2283	20.6348	20.1831	17.4407	18.407	0	0	0	0	0	0	0	15.2762
Fam91a1	18.0186	16.263	17.1324	16.6925	19.6986	19.5489	20.4337	17.9651	18.2698	18.3687	19.9368	17.0975	19.1403	0	0	13.7513
Fam92a	17.8039	0	0	0	0	0	0	0	0	0	0	0	0	0	0	0
Fam98a	0	18.9507	21.2959	21.4202	23.1092	18.5219	22.9814	19.0711	22.4585	21.0183	22.5046	19.9759	20.3743	20.6053	19.8133	18.8729
Fam98b	0	0	0	13.3435	0	0	0	0	0	0	0	19.0488	20.1073	20.7059	20.7933	21.5286
Fancd2	0	0	0	18.7449	0	0	0	0	0	0	0	0	0	0	13.2569	11.8593
Fanci	0	0	14.299	14.5941	15.9812	0	14.2654	0	0	0	20.1974	0	0	0	15.9794	17.4134
Far1	0	0	17.301	18.1639	20.8051	18.8937	20.1968	19.1965	19.649	18.9735	0	19.4032	19.9855	16.3651	0	0
Farp1	0	0	16.4067	17.1192	0	0	0	0	0	0	0	0	0	0	16.703	17.2742
Fars2	17.1732	18.8246	20.1058	20.1542	22.846	21.1504	22.1891	19.1286	21.06	20.8599	21.1094	18.8772	18.1907	19.1732	0	16.5267
Farsa	20.1405	20.1023	19.9934	20.703	22.5435	19.8954	23.0955	21.197	22.784	21.8295	23.1331	19.8664	23.2292	21.0432	22.6466	22.2884
Farsb	20.7125	20.7502	20.5571	20.2935	23.0783	22.2412	23.11	20.1297	22.3998	22.1388	23.032	19.6624	22.5861	22.7072	21.9458	22.3077
Fasn	17.5043	16.7724	18.3129	18.7396	20.4803	17.5106	19.3192	17.1143	18.9704	19.7094	19.9645	17.4174	21.0485	19.5324	18.0658	18.1431
Fastkd2	0	0	0	0	0	0	0	0	0	0	0	0	0	0	0	15.8726
Fastkd5	0	0	0	0	20.1021	0	0	0	0	0	0	0	0	0	0	0
Fau	26.2205	26.0051	23.7446	24.1186	26.4299	25.4975	26.2339	25.9653	22.7644	0	25.7803	0	26.9076	27.2178	27.0955	26.857
Fbl	19.409	0	18.6963	19.4191	0	0	0	0	0	18.8412	0	19.7328	22.4174	22.4614	24.1289	24.1156
Fblim1	0	0	0	0	0	0	0	0	0	0	0	0	0	0	19.2553	20.157
Fbll1	0	0	16.9721	17.0831	19.7487	0	0	0	0	0	0	0	21.371	0	21.4652	21.4292
Fbln1	0	0	0	0	0	0	0	0	0	0	0	0	0	0	16.2389	17.8236
Fbp1	25.7171	25.4663	24.813	24.7981	27.6449	26.5035	27.0787	26.0758	26.7839	26.3356	26.8369	25.2122	25.8434	25.5362	19.8546	19.5816
Fbp2	22.3753	22.7928	22.1442	21.8786	24.2161	24.0543	24.0835	23.5327	23.316	23.8579	23.7301	21.3378	24.1441	23.1683	24.9042	24.3179
Fbxl15	0	0	17.1447	0	0	0	0	0	0	0	0	0	0	0	16.126	0
Fbxl19	0	17.1847	14.8359	0	0	0	0	0	0	16.8087	0	0	0	0	15.1734	18.0156
Fbxl20	0	0	0	0	0	0	0	0	18.3442	17.539	0	16.2504	21.2282	20.4748	19.1552	19.0571
Fbxo15	0	0	15.1098	15.0399	0	0	0	0	0	20.0118	20.8102	19.7736	24.619	23.8077	22.2993	21.6263
Fbxo21	0	0	17.6398	17.3237	18.9571	0	20.6489	19.556	0	0	0	0	0	0	0	0
Fbxo22	0	18.3759	17.5595	18.9535	19.2052	0	0	18.613	0	19.6013	0	0	0	19.6077	0	18.5259
Fbxo28	0	0	0	0	19.4146	0	0	0	0	0	0	0	0	0	0	0
Fbxo3	0	19.4227	17.9748	17.5626	0	0	0	19.2363	0	0	0	0	0	0	18.3342	0
Fbxo30	18.5015	21.0999	20.9206	20.6385	20.8084	18.869	18.4293	20.5636	0	19.5787	0	0	0	0	0	16.7225
Fbxo33	0	0	0	14.1548	0	0	0	0	0	0	0	0	0	0	0	15.4931
Fbxo38	19.529	20.5967	19.7855	19.6098	20.633	19.8941	19.1781	20.3814	18.0545	17.5396	0	0	16.56	0	14.9354	16.1591
Fbxo6	0	0	0	0	0	0	0	0	0	0	0	0	0	0	19.5945	20.2041
Fbxo7	22.4799	23.4285	22.455	22.362	23.9949	23.9077	23.8491	23.3089	23.7674	24.0366	24.3321	22.4977	23.1569	23.1326	18.1561	20.7267
Fbxo9	0	22.609	0	0	0	22.7335	0	22.0888	0	0	0	26.0245	0	0	0	0
Fbxw11	0	0	16.3528	0	0	0	0	0	0	0	0	0	0	0	0	16.0504
Fbxw15	23.7914	23.7154	25.004	24.7915	27.3953	25.9235	26.6907	23.363	26.1395	26.8909	26.3737	24.6173	24.8574	24.7208	18.2834	19.0911
Fcf1	0	0	0	0	0	0	0	0	0	0	0	0	0	0	0	18.5043
Fcho2	0	0	15.2978	15.8423	16.1137	0	17.271	0	17.5779	16.8588	0	16.532	0	0	15.5007	16.9728
Fchsd1	17.7895	0	0	0	15.6817	0	16.1049	0	16.215	0	0	0	0	0	0	0
Fcsk	0	0	17.4131	18.0197	17.9906	18.6843	18.8983	18.0684	0	18.9375	19.236	0	17.6149	0	11.829	14.7295
Fdft1	20.8304	21.2869	23.6483	23.305	25.5167	24.5691	24.4047	19.0818	0	0	0	0	0	0	0	16.1377
Fdps	20.3662	18.6902	20.2846	20.0818	22.3091	19.594	21.7635	16.7404	20.491	20.075	22.0344	0	22.2892	21.579	21.5468	22.1149
Fdx1	20.3049	0	20.078	19.927	0	0	0	0	0	0	0	0	0	0	0	19.9045
Fdx2	19.1214	17.0762	18.7573	18.5139	20.5043	19.5444	0	21.5101	0	20.0505	0	0	19.9663	0	17.7849	19.6483
Fdxr	18.8966	17.7677	18.7607	17.0564	0	19.4243	0	18.5224	18.1134	17.3854	0	0	18.756	16.785	19.4174	19.5926
Fem1b	0	0	0	0	0	0	0	0	0	0	0	0	0	0	0	16.2638
Fem1c	0	0	0	0	0	0	0	0	0	0	0	0	0	0	0	14.4507
Fen1	0	0	16.5379	15.693	0	0	0	0	0	0	0	17.9523	0	0	21.697	22.2282
Fer1l5	0	0	12.6116	13.6024	0	0	0	0	0	0	0	0	0	0	13.1717	14.882
Fermt2	19.382	20.5614	21.516	21.1033	22.4074	21.7086	21.9473	0	21.9726	22.3688	22.5817	18.7932	21.5942	20.1492	19.3332	19.9907
Fetub	0	0	18.1325	17.7931	0	0	0	0	0	0	0	0	0	0	0	0
Fez2	0	0	0	0	0	0	0	0	0	0	0	0	0	0	0	18.6012
Fgd3	0	0	0	0	0	0	0	0	0	0	0	0	0	0	13.4496	12.4231
Fgfr2	0	0	0	0	0	17.7998	0	0	0	0	0	17.7216	0	0	14.9554	16.5113
Fgfr3	0	0	0	0	0	17.7998	0	0	0	0	0	17.7216	0	0	0	0
Fh	24.0894	24.6244	24.9595	24.9072	26.6855	25.7124	26.6905	25.2479	26.5218	26.4465	26.7486	24.676	26.5362	25.6655	24.7894	24.3816
Fhl2	0	0	0	0	0	0	0	0	0	0	0	0	0	0	0	16.7867
Fhod1	0	0	15.1307	14.9579	0	0	0	0	0	0	0	0	0	0	14.825	16.3766
Fhod3	0	0	0	0	0	0	17.6361	16.8218	18.3783	0	0	0	0	0	0	0
Fibp	0	0	0	17.855	0	18.5927	19.1825	0	19.3851	0	18.5965	0	20.5231	0	0	0
Fig4	17.4597	17.038	18.3907	17.732	17.8492	17.6064	17.5146	17.0099	0	19.6436	0	16.0724	18.8073	17.8099	14.1104	15.0996
Fignl1	0	0	0	0	0	0	0	0	0	0	0	0	0	0	12.7537	0
Fip1l1	24.7163	22.3926	22.6206	22.5191	24.7781	21.8771	23.6301	22.7804	20.9085	0	20.2791	0	18.6134	0	20.9637	20.571
Fis1	25.3796	24.259	22.1972	22.8207	26.053	25.0916	25.6959	24.1197	24.865	25.5737	25.3974	23.0084	24.3028	23.9282	20.8968	21.8555
Fkbp15	0	15.6668	16.0422	17.0112	0	17.5632	0	0	0	17.4507	0	0	16.8332	16.3393	18.6443	19.2891
Fkbp1a	26.3647	26.7796	25.7388	24.9242	27.9615	25.0731	27.7354	26.5454	27.5565	27.3854	27.5052	26.1172	27.0172	26.2003	24.3021	25.0845
Fkbp2	24.6581	25.9677	25.2751	25.1339	28.2145	26.8942	27.6363	26.0161	26.9984	26.183	27.343	21.5292	24.4004	21.7685	22.7828	22.5089
Fkbp3	24.5542	23.6538	22.7727	22.3432	23.9036	21.7337	23.8635	0	20.4199	23.1622	23.0677	20.1198	23.8131	22.3812	23.151	24.0601
Fkbp4	22.4146	23.6031	23.7462	23.5821	25.2706	23.6098	24.9965	23.4276	24.2743	24.8051	25.0334	23.0303	24.5193	24.5803	24.5976	25.0197
Fkbp5	0	0	0	0	0	0	0	0	0	0	0	0	0	0	0	17.6733
Fkbp6	0	0	17.8746	0	0	0	0	0	0	0	0	0	0	0	0	19.1298
Fkbp8	20.8835	21.6257	21.1824	21.7893	21.2766	22.5943	20.5583	21.7751	21.2652	22.1408	21.0797	19.9351	21.0426	17.8391	22.061	22.6235
Fkbp9	0	0	0	0	0	0	0	0	0	0	0	0	0	0	16.5916	16.9613
Flad1	20.5792	20.1582	19.8075	19.9346	22.6463	21.0933	22.4022	19.8909	21.8334	22.0449	22.3089	18.9476	18.313	20.5548	18.5315	19.0025
Flcn	0	0	0	0	18.4067	0	0	0	0	0	0	0	0	0	0	0
Flii	18.9925	18.9925	19.915	19.9461	21.7655	20.6058	20.262	17.8229	19.8787	20.0224	20.1857	16.9455	19.4058	18.3454	20.6515	21.219
Flna	23.2588	23.4738	22.4604	22.164	21.97	19.0334	21.0806	21.0029	20.4777	20.2481	20.6472	18.9267	20.824	19.8458	20.6907	21.6236
Flnb	24.5781	24.9557	24.2299	23.9666	26.0444	24.9593	25.862	25.0311	25.3202	25.6782	25.6501	24.1067	25.2594	24.5896	24.6481	25.0475
Flot1	0	0	16.631	16.5384	17.2698	0	0	0	0	0	0	0	16.1864	0	14.736	15.136
Flot2	0	0	17.4484	18.2941	0	0	0	0	0	0	0	0	16.7706	0	18.8298	19.3668
Flvcr2	0	0	16.9654	16.7555	0	0	0	0	0	0	0	0	0	0	20.6139	20.7565
Fmn2	0	0	0	0	0	0	16.193	0	0	0	0	0	0	0	0	0
Fmnl2	0	0	16.0788	0	0	0	0	0	0	0	0	0	0	0	14.6941	18.9447
Fmnl3	22.6215	23.5934	22.5313	22.3955	22.4229	20.6558	21.0421	17.2471	20.2109	19.1678	19.9618	15.7331	16.6102	0	16.2397	18.597
Fmo5	0	0	15.6476	15.6055	18.5523	0	0	0	0	0	0	0	0	0	0	0
Fmr1	19.7379	18.6908	19.7506	19.2942	18.8605	0	17.8124	17.7361	0	0	0	0	16.785	0	20.009	19.6231
Fmr1nb	0	0	0	0	0	0	0	0	0	0	0	0	0	0	19.4091	20.1877
Fn1	0	0	15.7759	14.3627	0	0	0	0	0	0	0	0	0	0	18.5948	18.902
Fn3krp	17.7468	0	19.6236	19.7663	0	0	0	0	0	0	0	0	0	0	0	0
Fnbp1l	19.8775	0	16.5059	17.0555	19.76	0	19.9678	18.5466	20.6116	18.2767	0	17.5816	18.7849	18.8852	16.9655	0
Fnbp4	0	0	0	0	0	0	0	18.3052	0	0	0	0	0	17.5215	18.6317	18.6985
Fnip1	0	0	12.5277	13.0298	15.7458	0	0	0	0	0	0	0	0	0	11.7719	0
Fnta	19.9242	0	20.2773	20.2273	19.3454	22.0152	21.8227	18.602	21.41	22.4142	22.2789	0	21.0646	20.0876	19.4792	19.9784
Fntb	0	0	20.5264	20.2226	20.8385	0	21.1323	20.7083	19.6278	19.086	19.5444	0	0	20.7193	17.9891	18.7128
Focad	16.6785	19.2728	19.6822	19.8995	20.7171	20.2496	20.4153	17.4846	20.1456	20.1896	19.608	17.7996	20.4763	19.4838	13.3887	13.7221
Folr1	0	0	0	16.2566	0	0	0	0	0	0	0	0	0	20.6877	23.5054	24.1699
Foxk1	0	0	0	0	0	0	0	0	0	0	0	0	0	0	16.574	16.705
Foxo3	19.5329	0	0	0	0	18.3544	19.6187	20.0078	0	0	0	0	0	0	0	0
Foxred2	0	0	0	0	0	0	0	0	0	0	0	0	0	0	14.2399	11.2543
Fpgs	0	0	0	0	22.2	20.3134	23.3881	21.5938	23.2718	23.6193	22.88	20.793	21.983	21.924	0	0
Fra10ac1	0	0	0	0	0	0	0	0	0	0	0	0	0	0	0	18.4581
Frg1	0	0	0	0	0	0	0	0	0	0	0	0	0	0	21.0948	21.3499
Frk	0	0	0	0	0	0	0	0	0	0	0	0	0	0	15.0938	15.0306
Frmd8	0	0	18.6303	18.1677	19.1753	0	19.0376	0	0	0	0	0	0	0	14.527	15.7337
Frrs1	0	0	0	0	0	0	0	0	0	0	0	0	0	0	16.5882	17.4312
Frs2	0	0	0	18.7844	0	0	0	0	0	0	0	0	0	0	14.1917	17.5154
Fry	0	0	0	0	0	0	0	0	0	0	0	0	0	0	0	0
Fscn1	22.2795	21.1331	22.3883	22.1669	0	0	0	0	0	0	0	0	20.0417	19.4422	19.9241	20.7059
Fsd1	22.566	22.8879	23.1962	22.9175	24.7218	23.9854	24.8413	23.0474	24.5801	24.4882	24.8682	21.8458	23.9335	23.0153	19.9148	20.2948
Fsd1l	0	0	16.3387	17.5087	0	0	0	0	0	0	0	0	0	0	0	0
Fsip2	0	0	0	0	0	0	0	0	0	0	0	17.1909	0	16.9006	0	0
Fth1	23.5939	19.0947	21.9431	21.8835	23.5387	0	22.2812	0	20.5338	0	22.3133	19.1514	21.89	0	19.3439	18.5289
Ftl1	23.1951	0	21.9311	21.6698	24.0655	19.4637	21.6652	0	19.6503	0	20.3409	0	0	0	13.1911	18.3461
Ftl2	0	0	21.9311	21.6698	0	19.4637	0	0	0	0	0	0	0	0	13.1911	18.3461
Fto	0	0	19.0037	18.8242	0	0	0	0	0	0	0	0	0	0	16.4431	17.9836
Ftsj3	0	0	17.1699	0	0	0	0	0	0	0	0	0	20.9052	18.9137	21.8474	22.2804
Fubp1	21.9213	22.4155	21.4501	21.5294	22.6598	21.6984	21.3167	22.4924	20.9813	21.7539	21.1252	20.8026	21.9402	20.783	21.944	22.7423
Fuca2	0	0	0	0	0	0	0	0	0	0	0	0	0	0	16.4847	16.5684
Fundc1	0	0	0	0	0	0	0	0	0	0	0	0	0	0	0	0
Fuom	0	0	0	0	0	0	0	0	0	0	0	0	0	0	17.868	17.395
Furin	0	0	16.6715	16.404	0	0	0	0	0	0	0	0	0	0	15.5522	0
Fus	21.779	22.4994	20.5791	20.1049	22.2226	21.7459	22.7822	23.0488	22.5241	22.7533	22.8498	21.4452	24.0008	22.5344	24.5271	24.8251
Fut11	20.1436	19.7176	19.7176	20.4107	21.4094	19.1651	21.1335	19.4766	18.0933	20.6558	21.2133	18.6297	18.003	16.2673	0	15.8733
Fut8	0	0	0	0	19.0602	0	0	0	0	18.0739	0	0	17.414	0	0	0
Fxn	19.3616	19.6582	17.5093	17.747	0	0	0	20.6279	19.2923	0	0	0	0	18.9508	17.3484	17.48
Fxr1	23.3461	24.284	23.3723	23.4775	25.6258	23.7082	24.7481	24.1671	23.6077	23.4263	23.5967	21.4658	22.0909	20.8923	22.1496	22.6653
Fxr2	21.6637	23.1012	22.503	22.3981	22.462	21.8819	22.6567	22.0743	20.9005	21.7094	20.845	18.9975	19.6867	18.8524	20.2645	20.8061
Fxyd6	22.9438	22.5734	21.2521	21.2635	0	0	0	21.4718	0	0	0	0	0	0	21.2639	22.67
Fyco1	0	0	0	0	0	0	18.6984	18.7588	19.634	20.4324	18.9637	17.5392	21.3157	0	0	0
Fyn	0	0	16.2363	15.9198	0	0	0	0	0	0	0	0	0	0	0	0
Fzr1	0	0	0	16.5761	0	0	0	0	0	0	0	0	0	0	0	0
G3bp1	20.6488	17.2274	18.7245	18.7341	0	0	0	0	20.2086	18.946	0	0	23.4057	21.1526	23.5126	23.7319
G3bp2	24.4922	24.3881	25.0657	25.0592	26.2844	24.0719	26.8532	23.3584	24.9473	23.4411	22.2987	21.787	23.8071	22.6128	25.3129	25.4185
G6pc3	0	0	0	0	18.4501	18.7364	0	0	18.4015	17.9735	17.7282	0	0	0	0	0
G6pdx	28.0872	28.5166	27.8502	27.8293	30.1667	29.4447	30.041	28.5251	29.5532	29.6626	30.0387	28.0229	29.4439	28.8599	24.0343	23.9975
Gaa	0	0	0	16.3062	0	0	0	0	0	0	0	0	0	17.3826	20.9789	21.1151
Gab1	0	0	0	14.4935	0	0	0	0	0	0	0	0	0	0	17.7317	19.8649
Gabarapl2	0	0	0	19.5501	20.1191	0	0	0	19.2422	0	21.5532	0	22.8753	24.7529	23.7243	25.0408
Gabpa	0	0	0	0	0	0	0	0	0	17.4541	0	15.3971	0	18.5158	21.244	21.1266
Gabpb1	0	0	0	0	0	0	0	0	0	0	0	0	0	0	0	18.022
Gadd45gip1	0	0	0	0	0	0	0	0	0	0	0	0	0	0	18.4497	19.5544
Gak	18.8723	18.4084	18.9246	19.205	19.6918	19.0173	18.1934	18.6265	16.1241	19.4666	17.8223	16.4518	19.4516	17.2458	18.9493	18.2191
Gale	18.3706	20.5421	21.1301	21.0161	23.1163	20.3626	22.3226	20.0795	22.8001	22.5883	22.8611	19.6059	20.2164	21.3124	18.515	18.1871
Galk1	19.5605	19.999	20.7458	20.9885	22.236	21.2192	20.4558	19.9072	21.7198	21.921	21.0068	19.4257	22.4825	22.8747	22.7584	23.2944
Galk2	0	0	15.3252	0	0	0	0	0	0	0	0	0	0	0	16.8475	17.3003
Galm	24.5117	25.0463	25.0073	25.0651	27.1845	26.2983	26.4738	25.1752	26.6767	27.1644	27.2012	25.053	26.8772	26.2109	22.0973	21.4902
Galnt12	17.4567	19.4078	15.8907	16.8185	0	20.1408	0	18.8735	0	19.1592	0	0	18.9255	17.8144	18.3277	19.6776
Galnt18	0	0	0	16.1541	0	0	0	0	0	0	0	0	0	0	0	16.1539
Galnt2	0	0	15.6506	15.3215	0	17.8905	0	0	0	0	0	0	0	0	15.04	13.8633
Galt	18.7374	0	0	16.1671	18.9406	0	0	0	0	0	0	0	0	0	18.5586	17.6726
Gamt	20.6259	0	20.2632	20.2381	20.0531	20.6978	0	0	0	0	18.3323	0	0	0	0	18.1539
Ganab	23.321	22.8899	23.8195	23.6772	26.3281	24.8787	25.9928	22.4936	24.5799	23.984	24.6061	22.4105	21.6103	20.3047	22.5483	22.2178
Gapdh	29.2517	29.5961	28.922	28.8858	30.8718	29.9296	30.5912	29.4104	30.2225	30.465	30.5207	28.6889	30.307	29.4236	27.7551	27.8182
Gapvd1	0	0	16.6022	16.6247	0	0	0	16.575	0	0	0	0	18.3288	17.6345	18.1396	19.0383
Gar1	0	0	18.4563	18.183	0	0	0	0	0	0	0	0	0	21.2299	22.7966	22.7817
Garem1	0	0	16.6439	16.3086	0	0	0	17.5119	0	20.0402	0	0	0	0	20.4064	17.8711
Gars1	22.5211	23.8548	23.2288	23.0986	24.98	24.5907	24.8354	24.0636	24.1395	24.9186	24.8443	23.1077	24.1919	23.962	22.8209	23.3555
Gart	0	19.0002	19.3536	19.5497	20.2319	20.121	20.0073	0	20.16	19.7804	19.5152	0	20.9277	20.0434	22.5427	22.6471
Gata3	0	0	0	0	0	0	0	0	0	0	0	0	0	0	19.2188	20.527
Gata6	0	0	0	0	0	0	0	0	0	0	0	0	0	0	19.7519	19.9729
Gatad2a	0	0	18.3746	17.7388	0	0	0	0	0	0	0	0	0	0	19.3869	20.789
Gatad2b	0	16.1331	17.9894	17.9939	0	0	18.0276	17.4328	0	21.4686	0	0	0	18.6128	19.0517	20.5596
Gatc	0	0	0	0	0	0	0	0	0	0	0	0	0	0	0	18.2238
Gatd1	0	19.9263	18.951	17.0351	0	0	0	20.1842	18.5725	0	0	0	19.4961	20.247	20.1526	21.4882
Gatd3a	24.7808	25.737	24.531	24.459	27.3364	25.6577	26.6598	25.7983	26.5202	26.3366	26.8948	25.4956	26.363	25.1442	24.0479	24.4381
Gba	0	20.9055	15.9731	15.5731	0	0	0	0	0	21.919	0	20.4274	0	20.4135	20.4628	20.5589
Gbe1	23.1689	23.7222	22.415	22.4073	24.601	23.689	24.3193	23.7061	23.8632	24.5485	24.0935	22.2485	23.9844	23.5163	17.5271	15.9249
Gc	0	0	14.497	14.8381	0	0	0	0	0	0	0	0	0	0	0	0
Gca	0	0	0	0	0	0	0	0	0	0	0	0	0	0	20.3012	20.8242
Gcat	24.8075	24.06	24.2339	24.3623	26.4033	25.3215	26.3621	23.5409	25.8841	25.6312	26.456	22.5481	25.8445	23.6324	21.6759	22.3412
Gcc1	0	0	0	0	0	0	0	0	0	0	0	0	0	0	0	13.7369
Gcc2	18.9414	20.4285	20.4043	20.355	22.1236	20.3378	19.7472	19.58	18.7519	19.8017	19.0003	17.2183	18.5428	18.8811	20.2653	17.1327
Gcdh	19.9489	19.3601	19.6489	19.4736	20.4671	18.8407	19.5555	0	19.406	20.4398	0	0	19.6558	18.7361	21.5178	21.1732
Gcfc2	0	15.6093	13.6586	13.821	18.8233	18.2176	18.434	0	0	17.9226	0	0	16.3193	0	0	14.2624
Gch1	19.1676	0	19.7304	19.4707	22.1729	20.2523	22.3579	19.6686	20.4342	22.6995	21.3198	19.1171	23.0567	20.9803	19.824	18.616
Gclc	0	0	0	0	0	0	0	0	0	0	0	0	16.9268	18.2254	0	0
Gclm	23.2504	22.6005	23.7905	23.6852	24.9463	24.2307	24.753	22.2245	23.9375	24.7949	24.5041	22.7998	24.0973	23.6916	21.6622	21.4563
Gcn1	18.5065	17.2641	19.6644	19.626	15.2255	17.0863	15.5759	14.7482	15.0816	16.5405	15.0726	0	15.7279	15.0446	20.3909	20.5386
Gcnt4	0	0	18.2129	18.8721	21.7955	20.6455	21.2829	18.1844	21.1354	23.8227	21.2692	18.0207	20.3233	17.9788	16.2647	0
Gcsh	21.529	0	19.9787	20.566	0	21.4064	21.5282	21.1495	21.8099	20.5558	22.2437	19.1725	24.0461	21.089	23.3137	23.1551
Gda	26.3156	26.2332	25.7478	25.7244	27.612	26.8274	27.61	26.0556	27.0685	27.448	27.2906	25.2912	26.863	26.6605	22.2224	21.8577
Gdap1	0	0	17.4203	16.7567	0	0	0	0	0	0	0	0	18.7485	0	0	0
Gdap2	0	0	16.1408	0	0	0	0	17.1386	0	0	0	0	0	0	18.2285	16.175
Gde1	0	0	0	0	0	0	0	0	0	0	0	0	0	0	16.6024	18.6912
Gdf9	25.6136	25.2527	25.2923	25.2431	27.4867	26.5783	25.9219	23.7469	22.4781	17.4695	20.4563	18.5988	0	0	16.1054	17.0608
Gdi1	20.2805	22.1519	22.2906	22.0754	24.665	21.7723	23.0551	21.2986	21.5717	23.3231	22.7493	21.9299	21.9981	22.086	20.3797	20.7857
Gdi2	27.7837	27.6885	27.0653	27.0743	29.3412	28.495	29.0863	27.479	28.69	29.1204	29.1309	27.1409	28.6513	28.2064	25.274	25.2852
Gdpd1	27.7144	28.5141	27.5748	27.2739	30.2113	29.4389	30.0347	29.0558	29.7468	29.6275	30.0038	28.2882	28.0725	27.5965	23.8864	24.4488
Gdpd2	17.8595	0	0	0	0	0	0	0	0	0	0	0	0	0	0	0
Gdpgp1	0	0	0	15.5467	0	0	0	0	0	0	0	0	0	0	15.6361	13.624
Gemin2	16.8256	0	0	0	0	0	0	0	0	0	0	0	19.0956	0	19.2022	19.6756
Gemin5	0	0	14.3266	0	0	0	0	0	0	0	0	0	17.6555	18.1313	17.8161	18.8067
Get3	24.7756	24.8634	24.8578	24.9214	26.5782	26.2333	26.2135	24.2238	25.8604	26.0453	26.1281	24.0063	25.3108	24.9309	23.4216	23.3841
Get4	0	21.3563	21.2323	21.4983	22.5679	22.4424	22.8762	21.0273	22.2982	22.8577	22.5669	19.5314	0	21.6776	19.8939	20.9274
Gfer	23.1948	22.7345	22.3577	22.244	23.0443	22.1775	22.8134	23.0292	22.5279	22.7756	22.7814	21.1726	21.4741	21.1364	21.2748	21.9634
Gfm1	20.2999	20.0288	20.1911	20.2147	23.1159	21.8411	22.9685	21.0839	21.905	21.1556	22.5462	19.4048	21.5744	20.6171	21.8274	21.5303
Gfm2	0	0	16.7571	16.4813	20.9751	19.9714	20.2067	0	18.5565	18.532	19.244	17.7093	0	17.6266	16.8223	17.3222
Gfpt1	20.6579	21.966	22.259	22.3925	23.8351	23.1757	23.5235	21.1781	23.0659	23.4115	23.6266	21.0712	23.549	23.2545	18.6738	19.957
Gga1	16.3882	0	16.9695	16.5278	0	0	0	0	0	0	18.5794	0	0	0	19.5268	19.3203
Gga2	0	0	18.282	17.6085	0	17.6893	0	0	0	0	0	0	0	16.0101	21.6664	21.5658
Gga3	19.1149	20.0919	19.8117	19.5817	16.9001	19.2295	20.5742	19.9874	18.974	19.5835	20.9647	21.3232	18.387	18.1692	18.1524	18.3706
Ggact	0	0	20.3244	21.4438	24.1679	0	21.5347	0	22.0038	0	20.4886	0	19.564	0	17.534	18.3498
Ggct	25.2319	25.9796	25.1437	25.01	27.7789	27.0528	27.6802	26.9717	27.408	28.2268	27.16	26.2685	26.8976	27.3182	22.1301	22.8239
Ggcx	0	0	0	0	0	0	0	0	0	0	0	0	0	0	0	14.7767
Ggh	0	0	0	14.1106	0	0	0	0	0	0	0	0	0	0	0	0
Ggps1	0	0	16.2576	16.7199	0	18.6031	0	0	20.3962	0	0	0	18.9189	0	0	0
Ggt1	0	0	0	0	0	0	0	0	0	0	0	0	0	0	17.9277	18.2432
Ggta1	0	0	0	0	0	0	0	0	0	19.245	0	0	0	0	18.4256	15.2543
Ghdc	18.8636	0	17.4588	16.9757	19.0183	0	0	0	19.8207	17.5158	19.4632	0	0	0	16.4225	0
Ghitm	0	0	0	0	0	0	0	0	0	0	0	0	0	0	18.1471	19.8032
Gid8	22.2992	0	20.9992	21.3285	22.2125	19.3671	21.8088	18.4013	21.4644	21.3309	22.0498	0	19.6582	18.638	20.6733	20.8704
Gigyf1	0	0	0	0	0	0	0	0	0	0	0	0	0	0	14.251	0
Gigyf2	17.3101	16.9286	17.2829	17.1416	14.7667	16.9934	0	15.1723	0	16.3158	0	0	0	15.7437	19.0559	19.8477
Gins1	0	0	0	0	0	0	0	0	0	0	0	0	19.913	0	18.5817	17.7886
Gins2	17.945	20.4033	19.2428	18.9844	0	0	20.9502	18.3317	0	18.3142	18.4891	0	0	19.5357	19.6753	20.0976
Gins3	19.6703	0	16.8626	16.2422	19.3826	0	19.6712	0	18.6031	18.4727	18.869	0	19.3732	0	18.3801	19.0714
Gins4	20.0607	20.4035	16.7673	17.5534	21.6184	20.4814	20.8409	19.6156	0	20.1604	19.5091	19.4408	19.3371	19.6194	17.9656	18.1983
Gipc1	0	0	18.2404	18.2111	0	0	0	0	0	0	0	0	0	0	18.1086	19.3768
Git1	15.3814	0	17.317	17.9799	16.2128	0	0	0	0	0	0	0	0	0	14.4969	17.3333
Git2	0	0	15.0276	15.1722	0	0	0	0	0	0	0	0	0	0	14.946	0
Gja1	23.2199	24.7308	23.6624	23.7322	19.4044	0	0	0	0	0	0	0	21.1555	19.2803	21.5442	21.1238
Gja4	0	20.344	0	0	0	0	0	0	0	0	0	0	0	0	0	0
Gjb3	0	0	0	0	0	0	0	0	0	0	0	0	0	0	20.0987	20.2946
Gjb5	0	0	0	0	0	0	0	0	0	0	0	0	0	0	16.3422	0
Gk	21.7046	22.8958	22.5869	22.5199	24.9939	23.957	24.416	23.2177	23.9005	24.5263	24.2867	22.9718	23.5602	23.454	20.8811	21.2988
Gk5	0	0	0	0	0	0	0	0	0	0	0	0	0	0	17.2048	23.4166
Gkap1	0	19.7739	20.0822	19.038	19.653	0	0	0	0	0	0	0	0	0	18.9777	18.4904
Gla	0	0	0	0	0	0	0	0	0	0	0	0	0	0	21.0049	21.2481
Glb1	0	0	0	0	0	0	0	0	0	0	0	0	0	0	20.6789	20.7738
Glb1l2	0	0	19.5238	19.5754	0	0	0	0	0	0	0	0	0	0	0	0
Glce	0	0	0	0	0	0	0	0	18.524	0	0	17.2628	19.5754	16.6203	0	0
Gldc	0	0	11.4899	12.1257	0	0	0	0	0	0	0	0	22.3086	21.6508	23.0864	22.7527
Gle1	0	0	0	0	0	16.4602	0	0	0	0	0	0	0	0	0	0
Glg1	17.153	0	18.0251	17.8699	0	0	0	0	0	0	0	0	0	0	19.4094	19.928
Glipr2	0	0	0	0	0	0	0	0	0	0	0	0	0	0	22.1594	22.8214
Glmn	21.9914	23.3741	23.5421	23.4783	25.2119	24.4502	25.0136	22.803	24.4136	25.1096	24.8929	23.6371	24.0282	24.5397	19.6309	19.1237
Glmp	20.9221	19.2921	19.0038	19.2323	20.0821	21.8333	21.6531	0	21.3093	0	21.6613	0	19.5368	19.2465	21.8056	21.2514
Glo1	22.6158	21.8853	22.3008	21.9143	23.4505	22.7775	21.9552	20.6758	22.7795	23.0995	23.3023	19.9882	20.2806	21.9073	21.0752	21.242
Glod4	22.662	21.728	21.6408	21.8125	23.827	23.9649	23.2883	22.7208	22.8777	22.7907	23.9164	20.6423	23.064	22.7577	21.7213	22.587
Glrx	28.4306	28.0732	26.8239	26.7363	29.163	29.37	29.0816	27.909	28.7903	29.14	28.9188	27.1853	28.3953	27.993	24.0955	25.1972
Glrx2	0	0	0	0	0	0	0	0	0	0	0	0	20.1777	0	0	0
Glrx3	24.9349	25.041	24.1905	24.265	26.4561	26.0362	26.3722	24.6868	26.0385	26.2705	26.3505	23.8287	26.1956	25.0196	24.1352	24.2816
Glrx5	25.5501	24.3745	24.9987	24.8187	26.4688	26.0581	26.098	24.9225	26.0609	0	26.0524	24.3324	26.167	25.1909	22.8186	23.8869
Gls	0	0	21.0331	21.6543	0	0	0	0	0	0	0	21.3495	0	23.0003	18.5991	19.6271
Gltp	20.9519	19.4496	19.1222	20.1934	22.7283	20.943	20.4732	17.0208	21.1502	22.6307	22.2194	18.5391	21.2072	21.5685	18.7453	20.659
Glud1	23.0823	23.147	22.627	22.4229	24.6857	23.4476	24.3703	23.1775	24.1259	23.9678	24.2209	22.2172	23.7787	23.7038	23.1153	23.5095
Glul	0	0	16.8016	0	0	0	0	0	20.6672	21.7682	23.1966	21.505	23.3284	23.8495	23.2515	23.2276
Glyr1	0	0	15.5079	15.2953	0	0	0	0	0	0	0	0	0	0	20.2797	20.2795
Gm2a	0	0	0	15.8459	0	0	0	0	0	0	0	0	24.1172	22.047	25.3135	26.7698
Gmds	25.5491	26.2487	25.3276	25.3732	27.6431	26.8322	27.3113	26.1487	26.8264	27.5319	27.0979	25.961	26.8033	26.5745	21.2734	21.6768
Gmeb1	0	0	0	0	0	0	0	0	0	0	0	0	0	0	16.9829	14.9321
Gmeb2	0	0	0	0	0	0	0	0	0	0	0	0	0	0	16.77	17.9012
Gmfb	23.8591	22.759	22.3765	22.0817	25.0405	24.4927	24.8273	22.7937	24.2638	24.3542	25.0042	22.4565	24.2489	23.4819	22.0314	23.1225
Gmnn	0	0	0	16.2976	19.2062	0	0	18.8407	0	0	0	0	0	0	19.46	19.2226
Gmppa	0	19.9119	16.8115	17.2223	20.5817	0	19.2874	18.8731	18.714	18.9382	20.2056	0	19.2902	18.2555	16.8868	17.7875
Gmppb	19.9888	18.2376	19.7651	19.2661	23.0856	0	18.1546	19.5876	16.7513	0	20.0022	0	20.5826	18.7515	20.153	20.7475
Gmps	23.0807	23.4391	23.403	23.4468	25.2381	24.1865	24.7019	22.7679	24.2738	23.9122	24.203	22.0437	23.2442	22.7799	23.2801	23.0069
Gna11	20.8885	21.5328	21.6584	21.5916	22.2069	20.8922	20.0689	19.3944	19.8711	20.1503	0	19.7952	20.4267	19.6851	20.6919	21.0142
Gna12	0	0	14.2134	14.2045	0	0	0	0	0	0	0	0	0	0	0	0
Gna13	0	19.8601	18.5821	18.8791	0	0	0	0	0	0	0	0	0	16.7768	19.9804	20.5765
Gnai1	0	0	0	0	0	23.8625	0	0	0	0	0	0	0	0	0	0
Gnai2	22.4939	24.2055	24.2652	24.0724	25.742	23.8625	24.9456	23.8209	23.8615	25.6098	25.1561	24.0767	23.7432	24.2134	22.9524	23.4389
Gnai3	20.281	22.5408	22.4009	22.4783	24.1147	21.5796	23.7983	21.5929	22.5955	23.8825	19.2154	22.6792	19.9035	0	20.7238	20.8489
Gnaq	17.2875	21.04	18.6885	17.3755	0	0	0	16.7062	0	0	0	0	0	0	18.429	15.1944
Gnas	22.0861	22.518	22.9405	22.8924	23.3147	23.1103	22.6224	20.3445	21.5765	22.4945	20.2328	19.2078	19.7607	20.8366	20.1395	19.9507
Gnb1	24.9706	24.4662	23.9438	24.2362	25.4835	25.6133	25.7686	24.2126	25.259	25.2977	25.1817	23.1343	22.9086	23.3384	24.4534	24.2663
Gnb2	21.3844	21.4537	24.7928	24.6123	0	0	0	0	21.0564	19.4557	0	0	19.4407	0	23.145	23.3525
Gnb4	24.0339	23.9278	23.8769	23.8034	24.7055	23.5574	24.5119	22.3175	23.8428	23.7931	23.8659	22.2754	22.5607	18.9874	18.7257	16.3421
Gng12	26.4295	25.4545	25.2886	25.2304	25.5592	26.4992	26.2706	24.9068	25.8652	26.7892	26.5966	24.41	25.3888	24.876	22.1802	22.508
Gng2	0	0	0	0	0	0	0	0	0	0	0	0	0	0	21.5445	22.6386
Gng3	0	0	19.9009	20.1788	0	0	0	0	0	0	0	0	0	0	0	0
Gng5	0	0	19.9319	0	0	0	0	0	0	0	0	0	0	0	20.9522	21.7558
Gnl1	19.0556	18.6942	19.076	19.1289	21.0152	0	18.6814	19.6211	20.014	17.866	19.9373	0	20.1587	18.6305	17.0759	18.8784
Gnl2	0	0	0	0	0	0	0	0	0	0	0	0	17.2031	16.8122	19.3972	20.3433
Gnl3	0	0	13.4678	0	0	0	0	0	0	0	0	0	21.0228	20.0358	21.3287	21.4639
Gnl3l	0	0	0	0	0	0	0	0	0	0	0	0	18.0211	0	16.1399	16.3776
Gnpat	17.8311	17.24	19.0359	19.0643	22.036	20.7788	20.4837	18.7081	20.2928	19.7068	21.6126	20.1219	20.1198	19.7685	14.889	18.5827
Gnpda1	0	0	16.9776	0	0	0	0	0	19.9337	0	19.3947	0	20.6427	19.427	21.3968	21.3505
Gnpda2	24.8072	25.6502	24.9492	24.9805	27.6171	26.0106	27.1128	25.5718	27.0394	27.1381	26.8882	24.5816	27.4569	25.6715	21.5716	20.7699
Gnpnat1	0	0	16.8846	0	0	20.076	23.0597	20.3678	22.7925	21.8139	23.859	16.8813	24.0469	20.9505	22.6405	21.664
Gnrh1	24.8102	24.6341	22.8288	22.4314	23.6242	22.8179	22.9733	22.7217	0	0	0	0	0	0	0	0
Gns	0	19.0394	17.9454	17.6714	0	0	0	0	0	0	0	0	0	0	16.8165	19.2527
Golga2	20.5765	21.2786	21.4329	21.3368	21.7367	20.7337	21.5616	21.4105	21.027	20.4217	22.055	20.2282	21.0204	20.765	19.745	19.4879
Golga3	0	0	12.9448	13.5729	0	0	0	0	0	0	0	0	0	0	13.9029	16.3622
Golga4	20.1757	19.4025	18.5405	18.6755	19.8846	16.6086	17.9122	18.5144	18.5272	18.6945	18.6768	0	17.1434	18.1792	13.9823	16.3619
Golga5	17.739	16.7208	18.9274	18.8639	21.3163	21.2043	21.8213	21.6749	22.4145	22.5905	22.3672	21.6569	21.6134	21.014	18.5023	19.4352
Golga7	20.2805	0	20.0474	19.8342	20.6351	20.5492	20.6684	0	20.0695	0	19.8369	0	0	0	17.4041	20.169
Golm1	22.9353	22.9149	22.2707	21.5019	24.3081	22.4646	21.2632	22.5021	20.9398	22.9812	24.4307	21.5078	21.4466	21.3077	17.2746	18.2504
Golph3	21.0867	23.6309	18.781	18.3199	22.5419	20.3963	21.659	21.4799	21.4282	19.6	21.868	20.5482	19.686	0	18.4043	16.8324
Golph3l	0	19.5163	0	14.214	0	19.6089	0	19.3843	0	0	0	0	0	0	0	0
Golt1b	0	0	19.8079	20.3091	21.2491	19.8183	0	0	0	0	0	0	0	0	19.7817	19.5606
Gon4l	0	0	0	0	0	0	0	0	0	0	0	0	0	0	13.0638	0
Gon7	22.1577	0	0	18.7957	0	0	0	0	0	0	22.42	0	0	0	0	21.2848
Gorasp2	23.7386	23.4299	22.258	20.9508	23.2897	23.6801	24.8355	22.9449	23.9556	24.0034	24.6022	22.7509	24.3086	23.0734	21.3463	20.6517
Gosr1	18.7113	19.9363	16.4554	16.5947	18.7218	0	0	19.7011	0	0	0	0	0	0	17.8829	0
Gosr2	0	0	20.7415	21.0251	21.5143	0	21.6098	0	22.0274	19.9103	0	0	0	0	20.0392	15.8854
Got1	0	0	18.063	17.8821	0	0	0	16.4677	0	0	18.544	16.8823	19.0916	18.5248	24.5232	24.7705
Got2	0	0	16.9118	16.6732	0	0	0	0	0	0	0	0	0	19.6207	22.1126	22.4625
Gpa33	0	0	0	0	0	0	0	0	0	0	0	0	0	0	19.3844	21.8288
Gpaa1	0	0	19.1345	18.6974	20.138	0	19.0248	17.6064	18.7565	0	19.6175	0	0	0	0	16.3093
Gpat2	16.0659	0	20.0267	20.0877	20.5179	19.5117	19.2232	0	17.5004	0	0	0	0	0	0	0
Gpat3	0	0	0	14.8502	0	0	0	0	0	0	0	0	20.5712	0	20.9008	21.0364
Gpat4	0	0	0	0	0	0	0	0	0	0	0	0	0	17.1335	0	0
Gpatch1	0	0	15.416	15.4551	0	0	0	0	0	0	0	0	0	0	0	14.9625
Gpatch11	19.7965	20.3084	15.6567	18.5625	20.1624	0	0	20.3043	0	0	0	0	0	0	0	19.1476
Gpatch8	0	0	0	0	0	15.8863	0	0	0	0	0	0	0	0	12.0865	11.3679
Gpbp1	0	0	0	0	0	0	0	0	0	0	0	17.926	0	0	0	0
Gpbp1l1	0	17.4443	0	0	0	0	0	0	0	0	0	0	0	0	0	0
[truncated: 3,934 more rows]
