# Supplementary material for: Stable maternal proteins underlie distinct transcriptome, translatome, and proteome reprogramming during mouse oocyte-to-embryo transition
Source: Genome Biol. 2023 Jul 13;24:166. doi: 10.1186/s13059-023-02997-8 (PMC10347836; doi:10.1186/s13059-023-02997-8)
Supplement: Supplementary file 3 — Additional file 3: Table S2. The high-confidence proteomics data and the matched Ribo-seq and RNA-seq data. [file 13059_2023_2997_MOESM3_ESM.xlsx]

## Sheet: Table S2-ms_table_log2T
gene	FGO	MII	1C	2C	4C	8C	Blastocyst
Ywhae	27.5828	29.726	28.9656	29.3274	28.6127	28.5284	25.8643
Cops9	26.0533	22.3156	22.366	24.5328	21.3951	22.3897	22.1602
Dppa3	25.9886	25.4258	24.5278	23.1888	23.5374	24.3939	18.9518
Mapk1	23.1247	23.9944	23.7578	24.6014	23.0653	23.008	22.9448
Snrpg	20.5805	23.638	22.6006	23.4873	23.3847	20.8146	24.958
Arpp19	25.1013	23.8097	24.6883	23.7575	22.994	23.1692	21.9367
Tsc22d1	25.7964	26.8958	26.8836	26.4917	26.3138	26.3408	21.5996
Ppa1	24.7237	26.2257	25.8027	26.7159	25.6845	26.0137	23.6523
Mtpn	26.9047	27.1691	26.7228	27.1278	26.5206	26.631	23.9189
Ppih	22.2791	23.5176	22.8073	22.0974	21.4347	22.3451	21.7281
Uqcrh	24.6675	24.0827	23.9172	24.2421	23.6876	24.2005	22.5018
Rad51	21.0378	21.8185	21.1856	21.8302	21.075	0	18.526
Hist2h2aa1	26.2619	25.7331	24.7574	25.1476	23.8453	25.5195	17.0458
Rap1b	22.6451	24.6471	23.8036	25.9847	24.3781	24.2381	23.7461
Cnot2	19.9565	20.669	22.3149	19.8594	19.8813	20.6556	19.878
Khdc3	31.2727	31.4896	31.6329	31.4139	31.0602	31.1793	25.1026
Pcna	24.9865	27.5578	27.1805	27.5543	26.7312	26.7263	25.6225
Psma5	25.215	26.9784	26.4921	26.48	25.6526	25.6912	25.8153
Cox6a1	25.2034	23.7084	24.764	25.5492	23.9377	25.7908	19.1345
Ssna1	21.3352	22.8673	21.4656	21.5511	21.196	20.198	18.0397
Tmem14c	25.6301	28.6864	27.2212	27.9149	27.9879	28.1235	24.8382
Ube2d3	29.3169	30.8468	30.1085	31.0908	30.0225	29.4682	24.6301
Cul1	25.4474	27.487	26.9864	27.5852	27.0071	27.2421	22.6028
Paip1	24.5407	26.1933	25.9235	25.1641	24.0438	23.6185	20.2043
Map4	24.8557	24.5289	25.2431	24.9177	24.5784	24.287	23.7103
Cox5b	26.335	26.1739	25.9435	26.1698	25.0472	25.7945	23.2231
Snrpf	22.4761	0	22.1426	21.4248	21.6688	0	24.44
Rpa3	21.8043	24.9016	24.0846	24.1364	23.2303	22.8792	23.8405
Srsf5	19.73	21.5057	22.0091	21.7135	21.6248	22.4758	23.0319
Cmpk1	24.3585	24.5094	23.8036	25.4566	25.1405	24.8536	22.076
Snrpd1	21.2391	23.9222	21.7432	23.6233	21.5567	22.352	24.5036
Tardbp	20.0584	24.3229	22.5886	24.503	23.1778	24.6587	25.3033
Rab35	18.4982	21.3538	0	19.9963	22.8528	22.0139	19.2068
Hnrnph1	23.4634	24.0856	24.0317	23.9948	22.8821	24.4231	25.8845
Dbi	26.184	26.317	26.5222	26.4267	26.3564	26.2296	24.1492
Tubb5	27.5537	28.2158	27.5886	27.9248	26.9665	27.3477	24.3146
Hnrnpa1	22.7705	25.2495	23.9223	25.5978	24.4266	25.7322	26.9216
Atg12	22.9469	25.0159	25.1553	25.6488	25.0123	24.3441	19.3908
Sec61g	24.6667	25.6288	24.5837	24.9555	24.704	23.6364	23.2589
Birc5	21.8032	18.8655	18.2788	18.8105	18.9427	0	17.8801
Psmb6	23.8081	24.5047	25.0045	24.7838	24.0632	24.7313	24.1201
Ywhaz	30.3859	31.2198	31.1914	31.3266	30.7941	30.9515	27.0399
Golga7	20.2805	20.5922	20.6684	20.0695	19.8369	0	18.7865
Ppib	24.5968	26.8152	26.1424	26.6688	26.075	24.7915	24.5501
Srp14	21.8158	21.851	22.2682	22.1123	21.8521	21.2459	22.3275
Dad1	22.006	23.846	21.4746	22.9468	22.8207	22.2523	22.1589
Cox6c	25.9934	25.3229	24.6793	25.2293	24.4224	24.546	22.2981
Tigar	22.8595	24.339	24.8551	23.9627	23.7657	24.9034	22.9702
Dnaja2	25.611	26.9404	26.7778	26.9693	26.1959	26.4498	23.7896
Spin1	28.3797	30.1996	30.0933	30.7858	30.2	29.9743	23.3388
Canx	26.1728	27.1032	26.3542	27.3459	26.7135	25.4998	24.1809
Sf3b1	17.0811	19.9787	19.4626	17.9777	18.2314	20.761	22.7058
Cops8	26.0249	26.7915	26.5747	26.4741	26.165	25.523	23.3183
Rab11a	25.6317	26.7056	22.5685	26.914	24.8026	25.5498	15.455
Prkab1	20.4656	22.5083	21.7561	21.9048	22.8326	22.8355	20.5803
Ppp4c	19.2362	22.7524	22.0168	20.8222	19.6898	20.7507	21.8362
Arl6ip1	25.261	25.2635	21.9368	25.9214	24.1603	22.4881	21.4692
Eloc	28.2454	29.1455	28.7512	29.225	28.4548	28.4883	25.3965
Fabp5	28.1552	28.794	28.493	29.2785	28.347	28.6888	26.5974
Sbds	19.7284	24.0736	23.0707	23.0606	22.5417	23.4217	21.8581
Cox5a	25.9595	26.2951	26.3027	25.7751	25.9299	25.7328	24.3211
Tubb4b	29.5563	30.6343	29.9806	30.3134	29.723	30.1959	28.6257
Phf5a	22.701	22.3494	22.0268	22.3617	22.877	22.4662	22.1625
Ddx5	20.6616	20.6505	22.2558	22.7749	22.6441	24.0948	24.7049
Ube2h	21.9061	24.6531	23.9266	24.4319	22.2047	22.0105	20.7895
Ptges3	26.091	27.2208	23.9503	20.1845	20.5327	22.33	25.4871
Ptbp1	18.8082	19.7034	20.8779	22.7556	21.8303	24.2109	25.816
Degs1	23.5249	25.5695	24.6692	24.2028	22.9218	22.7414	19.5032
Tacc3	26.74	27.002	25.7361	25.7753	24.9935	24.207	21.2619
Ooep	30.2838	31.232	30.8731	30.9688	30.8344	30.4591	24.2843
Csde1	20.6464	20.3507	21.275	21.0979	20.8535	22.3602	21.9196
Eif4a1	25.9201	27.3105	26.9168	27.232	26.3406	27.1332	26.6495
Hnrnpk	23.804	24.464	24.6154	24.8687	24.5302	25.2724	26.897
Hnrnpa2b1	24.2283	24.2728	23.8383	24.5686	24.294	25.1097	25.8957
Pdhb	24.3076	25.3616	24.6804	25.478	24.7495	25.1019	24.9192
Glrx	28.2519	29.2665	28.4953	28.9652	28.0521	28.1942	24.6464
Atp1b3	21.4887	23.5368	22.4422	23.0863	22.5594	20.9404	22.2554
Khdc1a	20.4278	20.1888	21.7569	22.9789	21.8118	22.6886	20.7331
Tbca	26.9698	26.2485	26.8533	27.1275	25.7019	25.9104	22.5647
Sf3b5	22.5464	22.7696	0	21.4411	22.1119	21.9327	22.7464
Npm1	23.6324	23.7773	24.763	25.5415	25.4898	27.262	28.5779
Rbbp7	24.7231	26.7854	27.6274	26.3305	25.2597	24.4625	25.6725
Atp6v1b2	24.9585	26.4287	25.6639	25.9129	25.2617	25.1786	23.8279
Fus	22.1392	21.9842	22.9155	22.6387	22.1475	23.2676	24.6761
Hnrnpul2	21.1271	20.3323	20.5664	21.7717	19.4318	19.9027	21.5774
Anxa7	27.2856	28.4102	28.1874	28.6719	28.3934	28.094	24.1385
Uchl3	24.8144	25.7495	25.2558	25.888	25.0452	25.1809	22.5584
Natd1	23.2036	24.4288	23.0195	23.3927	23.4136	21.6942	19.8211
Tmsb10	31.2962	31.4542	31.4968	31.0532	30.8011	30.8476	28.0397
Taf7	19.9131	21.8433	20.1911	20.2192	19.4036	0	19.6998
Tax1bp3	20.8945	22.7938	22.4056	22.4583	21.9772	22.4936	21.2051
Farsb	20.7313	22.6598	21.6199	22.2693	21.3472	22.6466	22.1268
Eif6	23.8292	25.3978	25.1649	25.727	24.6763	25.3346	24.7874
Eif4g2	20.791	22.5945	21.7543	21.7982	21.8168	21.817	21.2555
Eif1	25.1575	25.3097	25.5429	26.0387	25.7288	25.9508	23.5441
Ube2i	25.3925	26.3815	26.128	26.1203	26.0054	24.6721	25.0439
Lsm7	23.0973	25.2369	24.659	24.262	25.4026	24.0719	22.3826
Nudc	27.3081	27.8152	27.59	27.5317	26.7439	26.733	23.8366
Prdx1	30.8359	31.5891	31.4453	31.8996	31.4247	31.5987	26.9546
Nedd8	25.841	26.6474	27.3408	27.318	25.854	26.2397	22.9936
Srpk1	19.7971	21.3855	21.0225	21.1514	19.8374	20.8336	21.099
Rnmt	18.7933	22.1478	21.3235	21.4589	21.9629	21.8277	21.7781
Vma21	24.9575	25.7311	25.5954	25.4798	25.7691	23.0425	21.0508
Rps27l	25.4725	23.5966	24.61	24.7125	23.0774	26.3275	23.1713
Eif4a2	19.2757	18.8342	21.7294	20.9382	18.1115	19.9155	22.3318
Arpc5l	24.1268	24.014	24.2237	24.0098	24.4604	24.1577	22.679
Prdx2	28.7833	30.2959	30.2931	30.7062	30.0085	30.0191	25.7395
Mad2l1	20.3468	24.3625	24.5044	24.1974	22.9624	22.7783	21.2636
Dpy30	23.1657	24.9064	24.9608	24.2146	23.6705	23.3277	23.6765
Sms	21.7858	23.5289	22.9911	23.7896	23.9581	23.4972	21.327
Lsm2	24.7697	27.8974	26.5367	26.9338	26.2025	25.9853	24.2691
Pla2g15	19.6029	21.9249	20.3604	18.9699	20.1174	20.947	23.1189
Vdac1	23.5134	26.1147	24.8612	25.8601	25.7205	26.141	26.0741
Dynll1	26.9409	26.5221	26.7579	27.3408	26.7602	26.5144	23.958
Erh	24.5348	24.6923	24.2117	23.9367	24.1179	25.3965	25.9492
Hspa9	25.8647	26.8604	26.6567	27.0204	26.3699	26.5811	26.0949
Psma1	23.3956	24.8299	25.1137	23.7091	23.8579	23.7563	23.8051
P4hb	27.7536	28.5083	28.2097	27.6042	26.8693	25.4917	24.6961
Mat2a	21.6834	21.7959	22.3917	22.9017	23.3098	24.7607	23.6296
Sumo3	27.1361	26.1728	26.6945	26.3912	25.9342	27.3292	19.3394
Tuba1c	28.6979	31.8396	29.3766	30.0005	29.1145	29.954	28.3083
Vps26a	23.677	25.0214	24.5249	24.8608	23.8089	24.4731	22.4825
Mat2b	23.8349	25.3675	24.1197	25.3704	23.7695	23.635	20.8847
Sfpq	21.0036	21.0287	21.3537	22.2244	21.6211	22.8376	24.5496
Hnrnpl	21.539	21.5393	21.5336	22.1671	21.2585	24.0693	25.7241
Ncl	23.8983	24.4544	24.3034	24.4852	24.3367	26.0207	26.4292
Psme3	22.7294	24.7636	24.0012	24.4205	23.0118	23.3822	23.5813
Pcbp1	26.4426	26.9736	26.8034	27.1428	26.2976	26.2387	27.2751
Cdc42se2	22.9341	24.0454	24.7643	24.4532	24.8228	22.0654	20.6329
Nap1l1	24.9574	25.1518	25.5959	25.9208	25.5276	26.0669	24.2964
Wdr5	22.3647	24.263	23.8178	24.7646	23.6516	23.9611	22.1673
Ube2g1	26.9798	27.4032	26.7786	27.2445	26.2605	26.1246	20.7072
Cdc42	26.075	26.6022	25.6763	26.4165	25.6905	26.0668	24.6579
Polr2d	25.228	27.0212	26.2516	26.5539	26.0154	26.2546	23.1302
Kif23	20.6796	23.5652	23.0942	21.9924	21.2042	22.4394	21.4413
Trmt112	22.496	22.8564	22.2428	0	22.3613	23.0605	23.8266
Ufm1	24.1749	25.5607	24.6055	24.3148	24.049	24.8733	23.7207
Slc3a2	23.6326	23.0786	23.357	23.0307	22.511	22.054	22.1846
Carhsp1	28.9708	29.0685	28.2908	28.8335	27.9393	28.2717	24.7571
Nasp	24.9621	25.3167	25.7865	24.9549	24.263	25.1752	25.266
Cs	24.5429	26.3494	26.178	26.6486	26.142	26.4171	25.0774
Atp5mpl	20.2186	24.8964	24.2516	20.8041	22.8279	23.6862	23.3714
Hspe1	29.6293	29.8411	30.0509	29.9867	29.4157	29.572	27.1583
Snrpd3	21.169	23.5236	22.8922	21.5661	20.9537	24.3553	25.6371
Tnpo1	20.1627	23.7082	23.6303	24.5671	23.4774	23.0319	22.6187
Eif4a3	20.7048	22.3133	21.292	22.0791	22.2058	22.8096	23.307
Psmd3	21.9661	23.968	23.3838	23.076	22.7592	23.6684	22.6521
Lsm5	27.4972	28.3644	28.2785	27.6444	26.9892	27.0466	23.4444
Fkbp1a	26.5721	26.5173	27.1404	27.4709	26.8112	26.6087	24.6933
Nap1l4	27.9125	28.3025	27.9265	28.1018	27.5259	27.8458	23.881
Pdia6	27.5297	28.2673	27.9558	28.0193	27.1099	25.8363	24.5946
Rhoa	24.7035	25.6232	25.2339	25.9491	24.1299	23.6072	24.3938
Ubqln1	24.7804	25.9183	26.3365	26.2387	26.0247	24.912	23.8488
Atxn2l	18.3214	21.7226	23.1576	20.5148	20.2104	22.0075	22.1221
Brk1	23.897	23.2671	23.3441	22.9492	22.987	21.9294	21.4099
Larp4	19.2575	19.3403	20.2174	18.2284	19.4477	23.2875	22.1846
Cycs	25.8096	25.4725	25.6329	24.9705	25.0442	26.2791	24.033
Eif2b1	21.0724	23.7165	21.2277	22.102	21.3119	22.3262	19.9671
Pole4	21.0028	24.7316	24.2009	23.2866	23.4598	21.3201	20.5919
Swi5	24.7049	23.962	24.5235	21.8534	21.9019	0	22.6296
Ube2s	23.0559	26.223	23.9832	24.3037	21.3749	22.6461	20.148
Tmed9	24.2549	25.3727	25.2753	25.0033	24.2667	23.9723	22.3045
Bpgm	29.1006	30.6398	30.4181	30.7334	30.2387	30.245	25.5406
Actr2	24.2312	25.7811	25.3491	25.6966	25.058	25.7747	24.6285
Hnrnpdl	21.7469	21.5265	22.7896	22.5765	21.9914	21.9178	23.3485
Hnrnpab	22.1817	21.6341	22.3993	23.1826	22.9537	25.1087	25.5593
Mycbp	25.529	24.7336	21.5122	21.1231	20.4122	22.5757	23.1143
Sumo1	21.8259	21.9745	23.0988	21.7303	22.3355	23.5744	22.3366
Tcea1	21.2015	22.7426	24.5163	24.5808	23.8118	23.6976	23.0505
Laptm4b	21.7433	24.9947	25.7957	24.0704	25.1534	0	17.0974
Hsp90aa1	30.7757	31.7763	31.4047	30.4337	29.4359	29.0077	28.6126
Btf3l4	26.9137	24.6466	27.2332	26.3245	26.1362	26.007	24.7373
Arf1	22.854	26.6627	25.2146	25.9492	25.0476	25.3586	24.4221
Srsf7	22.3314	22.0552	22.0731	21.8593	20.4109	21.9215	24.6197
Ssr3	20.7128	23.3549	22.5859	22.2255	21.2038	22.8261	22.4303
Sugt1	26.7573	27.7448	27.2164	27.142	26.2012	26.4637	25.4395
Tra2b	20.4858	21.333	22.8716	22.8774	21.0914	22.748	23.174
Sec13	23.7012	25.1798	24.4942	24.8808	23.91	23.7607	23.7765
Ndufb6	21.6383	22.2901	20.9211	20.3751	20.3527	22.1205	18.4046
Sh3bgrl3	26.7953	26.7158	26.4128	27.0166	25.8689	24.7896	24.2506
Arcn1	23.4813	25.3634	24.415	24.9588	24.5893	24.8857	22.2193
Anp32b	25.6042	26.6504	25.9418	26.3434	25.4386	26.2087	25.4711
Cfl1	29.4952	29.8982	29.6335	30.0818	29.3957	29.6857	27.1401
Ubfd1	25.4083	26.2049	25.4101	25.7468	24.9196	24.6309	21.9614
Arpc3	22.3912	24.403	22.0736	24.6025	22.8719	24.0208	24.1552
Trim28	21.1537	23.3489	23.9481	23.5045	23.5962	24.865	26.628
U2af2	19.3867	20.468	19.6051	21.8825	19.8884	22.6053	24.8372
Lamtor2	23.23	25.9573	26.0791	26.135	24.4739	24.742	23.6474
Rab14	26.1952	27.9035	27.2843	27.9376	27.5648	27.8119	24.2831
Gng12	25.942	26.0292	25.5887	26.3272	25.5033	25.1324	22.3441
Arpc4	23.9435	24.787	24.5801	24.9086	24.2611	24.6779	23.3974
Ube2k	26.8622	28.0981	27.4631	28.2684	27.5289	27.3168	23.9086
Gnai3	21.4109	22.8472	22.6956	23.239	20.9473	19.9035	20.7863
Naa50	24.4602	25.469	25.3805	25.3429	24.5401	24.873	23.3359
Rbx1	25.3616	25.9731	25.2487	26.6926	25.3968	25.0648	23.1417
Uba2	23.3705	24.9178	23.5336	23.913	22.7447	23.6509	23.5904
Cox17	26.5339	26.1237	26.9249	26.2099	25.803	25.5174	25.2919
Snrpe	21.622	23.8853	24.1798	20.5776	23.1225	23.7979	24.9004
Ccdc117	19.0826	21.9583	23.8202	20.9151	20.8592	20.9814	16.4501
Calm1	27.6181	27.1192	27.0788	26.81	26.5361	26.1792	23.7307
Hsbp1	24.7938	25.1043	25.2892	24.2923	23.8207	23.0598	21.0942
Ppp2r1a	24.7726	26.4653	25.5862	26.0059	25.0246	25.1689	24.1006
Hnrnpf	24.749	25.6456	24.1843	24.6142	23.8442	25.9344	25.9762
Ddx3x	22.677	24.2283	24.0625	24.0064	22.9187	23.1519	22.9912
Vamp3	25.0906	25.5814	24.9057	25.3055	24.8621	23.5257	24.1499
Dynll2	27.2592	28.6721	28.7363	28.4142	27.2966	26.7356	24.3629
St13	28.6247	29.1402	28.9148	28.8615	28.5099	28.3523	24.4383
Myl6	27.8513	27.7029	27.4614	27.3805	26.8107	26.8466	26.4663
Med4	21.069	20.6507	20.2835	19.3004	19.6821	19.8072	18.1715
Arl8b	25.3008	25.9447	26.1964	26.6636	26.0156	26.0353	23.6868
Ak2	27.1222	27.3266	27.1869	27.6498	26.861	26.8706	25.1544
Hnrnpu	19.9953	19.6336	20.4093	22.4791	22.2129	23.9402	25.6178
Tmpo	20.3624	20.3593	20.3093	21.0874	19.9156	21.0446	23.1608
Dynlrb1	24.6455	26.0578	25.822	24.9286	21.3944	23.1836	22.9509
Usp7	21.4305	23.3427	23.0231	23.4413	22.278	22.9636	21.6316
Pfdn2	26.6463	26.9009	26.6518	26.4882	26.1105	25.8282	22.5889
Pam16	25.0931	24.1816	22.9926	23.318	19.7559	21.4482	22.7619
Ywhag	27.7879	28.7774	28.3983	28.7015	27.9853	27.6279	25.1512
Pole3	21.7098	23.1041	23.2215	22.1442	21.5706	20.2148	20.9286
Cox7a2	26.4745	27.6737	26.7231	27.1926	26.7192	26.5845	23.62
Hnrnpc	20.6547	22.7205	22.593	22.6096	23.287	25.1649	25.4341
Sub1	27.275	27.8927	28.1602	27.4778	27.2696	27.258	24.9728
Psmd4	24.1361	23.8962	24.4549	24.1358	23.4311	23.9381	24.1818
Cdv3	25.2941	23.0808	25.2453	24.8287	25.0945	24.5774	23.601
Zbed3	29.5069	30.1363	30.5688	31.5097	30.8192	30.7775	24.2297
Polr2g	24.0339	26.74	26.2663	26.9147	25.927	26.0406	22.4688
Dnajb6	24.5059	24.2432	23.6529	21.4053	22.6196	24.1148	22.3639
Fxr1	23.8151	24.667	24.4576	23.517	22.5313	21.4916	22.4074
Rac1	24.4717	25.5062	25.1877	25.4677	24.659	24.2338	23.2373
Bzw1	20.5899	21.5137	20.4947	21.5958	21.3924	22.1632	22.8699
Smagp	24.7452	25.2231	25.6914	25.2122	24.579	24.6707	23.4448
Eif5	24.4197	25.3226	24.6304	24.7556	23.7378	24.5606	22.9267
Polr2c	19.0906	23.6967	22.0075	18.824	18.971	20.3204	21.8455
Cox6b1	25.3715	25.8629	25.5784	26.5001	24.5143	24.9424	23.7497
Rbbp4	22.6922	22.2729	21.4336	18.8437	20.1197	19.3824	24.3375
Ube2n	25.2826	26.2886	25.7854	26.1144	25.7199	25.5362	24.4115
Tpt1	28.2743	29.3417	28.2684	28.7955	27.9111	27.9161	26.5168
Cks2	23.9011	24.7834	24.835	22.9115	24.0459	22.5488	20.7148
U2af1	17.9345	18.9762	21.6274	20.8012	21.1484	21.8223	23.917
Khdc1c	20.9848	21.8427	23.2185	24.7166	23.6568	23.7558	20.7331
Racgap1	21.4326	20.8991	21.7555	19.2817	19.5044	21.2537	21.036
Uqcr11	22.6969	0	22.5652	24.1662	23.0114	23.441	21.9908
Uchl1	33.3272	33.8244	33.4632	33.9279	33.2695	33.4133	29.3311
Cnn3	24.9343	24.6793	24.6861	24.0951	23.8448	22.3671	25.2027
Actr1a	23.3281	25.0671	24.3564	24.78	23.4116	23.6422	21.3782
Cand1	25.0829	26.8621	26.47	27.0769	26.3337	26.687	23.7916
Cyb5b	26.8441	26.9485	26.3319	26.5881	26.3362	26.1089	24.0473
Tbc1d15	19.8055	24.6874	25.8045	26.6727	25.7335	25.6284	21.1423
Cul4b	22.8651	24.8983	24.3545	24.9537	24.2304	23.8989	21.7416
Etfa	24.004	25.6111	24.6596	25.18	24.5173	24.9097	25.4918
Rrm2	19.9148	21.3297	22.3738	23.0477	21.5482	23.3521	22.6824
Banf1	25.4647	26.5598	26.3842	26.651	26.0161	25.8117	25.8712
Eif4e	23.631	24.0389	23.6824	22.9454	23.3504	23.9083	23.384
Chp1	21.7369	21.9513	22.1708	21.7176	21.0918	21.9284	23.5149
Rheb	20.3977	21.4297	22.34	20.8717	20.0627	0	19.2453
Sarnp	22.4131	19.4131	23.0728	21.806	21.4855	22.6548	23.6777
Plk1	20.4761	21.8115	21.4333	20.9561	20.2877	20.6616	17.6567
Cnbp	23.5739	22.0073	22.7752	23.2388	21.8035	23.574	23.0836
Usp19	18.2395	22.8742	22.2193	20.3416	17.1196	17.6269	19.7019
Gch1	19.1676	21.2126	21.0132	21.5668	20.2184	22.0185	19.22
G3bp2	24.4401	25.1782	25.1058	24.1942	22.0428	23.2099	25.3657
Psmb3	22.611	25.6129	24.8538	25.4311	24.6314	24.9248	24.8324
Paip2b	24.4104	24.2303	23.6707	22.4468	22.0154	0	20.4714
Eif5a	27.7548	28.7574	28.1126	28.6401	27.8515	27.9199	27.3057
Timm9	21.9518	24.4726	22.6688	23.3643	22.3772	22.6437	23.0159
Trip12	18.8202	21.44	20.7216	20.95	19.7691	19.676	21.742
Polr2j	22.3471	22.6762	19.3893	0	20.7302	21.4591	19.9049
Mcm2	18.371	22.218	21.6528	21.6175	20.2139	21.3219	22.8314
Snu13	21.6818	21.6178	21.0973	0	21.1751	22.7789	24.6662
Eif1b	23.7333	25.1805	23.4225	21.9328	22.1436	0	25.5168
Lsm3	26.8706	26.6922	26.2419	26.934	26.4207	26.4668	24.0564
Cltc	26.3544	27.7174	26.9346	27.5537	26.8395	27.0295	25.049
Sf3a1	18.3969	20.2381	19.7614	19.0124	18.5443	20.5333	23.0074
Gdi2	27.7361	28.9181	28.2827	28.9052	28.1359	28.4288	25.2796
Med22	21.2591	21.2985	21.259	19.1177	20.621	0	19.0245
Sec61b	25.5266	25.7351	25.36	25.3813	25.0357	24.2313	22.9859
Hmgb2	25.0458	26.671	24.7667	25.6973	23.7879	25.643	26.7515
Ndufa4	26.3587	27.5106	26.831	26.7064	26.5204	25.7011	22.0238
Atox1	28.0377	28.5547	28.4486	28.709	28.0304	28.0788	25.2139
Cct8	25.9084	26.7761	26.4131	26.8839	26.1643	26.4419	24.7719
Eny2	20.6583	21.4545	22.0231	20.3254	20.1749	22.4803	19.5411
Uba1	26.6906	27.8589	27.4284	27.8198	27.0363	27.2232	25.37
Rnf114	26.7716	27.4969	27.5665	27.5975	26.5144	26.1766	21.8211
Ddb1	25.016	27.0842	26.6592	27.525	26.5167	26.6156	23.9894
Pfdn5	26.3149	27.3495	26.817	26.8756	26.164	26.7146	22.8631
Psma2	23.4871	25.3402	24.9314	24.8818	24.4192	24.3165	24.0532
Tpd52l2	25.9839	25.2374	25.8314	26.0939	25.4964	25.4509	23.968
Ahsa1	24.3654	26.8951	25.5443	26.8945	25.816	25.8208	23.6734
Ccdc115	24.6952	24.3187	24.6881	24.7304	23.7429	22.263	19.5145
Ctnnb1	21.5417	20.5273	22.8336	21.0878	20.4623	20.9846	23.7238
Yap1	19.8371	19.6506	23.0724	22.7677	21.2397	19.6939	20.5326
Eif3i	23.2822	23.4325	22.7842	23.4779	22.2548	23.2985	24.2145
Mapre1	22.9471	24.2028	24.7962	25.5043	24.686	24.9721	23.4667
Magoh	19.3054	21.9318	20.6039	21.4625	21.1284	21.9079	22.0259
Mob4	20.3578	24.7072	24.1637	24.5414	23.129	22.8687	20.7422
Pttg1ip	22.513	22.8119	23.0874	0	23.991	22.8706	22.2166
Nup35	18.7958	21.3293	22.4084	20.501	20.5459	20.8799	21.7338
Hsp90ab1	26.9551	27.9505	27.5682	27.3033	26.4205	27.5738	27.8993
Hypk	24.8045	24.0163	23.5416	22.5543	20.0678	22.3855	22.8979
Pcbp2	24.8239	25.9668	25.2694	25.0916	24.0123	23.4595	24.1428
Rnps1	19.6818	20.125	20.6084	20.7152	20.5997	21.6286	22.2197
Psmb2	23.5548	24.8469	24.4307	24.1422	23.6957	24.6495	24.0086
Csnk2b	23.2794	23.7444	23.8983	24.3769	23.1016	23.5876	24.3009
Cops2	25.0972	26.6084	25.7862	26.5544	26.1395	26.0399	22.452
Bcas2	19.4683	19.4443	0	19.3878	18.2531	0	21.7504
Rcc2	20.3494	20.5269	21.8991	21.874	21.3396	23.2509	23.4054
Hint1	26.8034	26.9808	26.9157	26.8719	24.9367	26.4663	23.0654
Vapa	27.6122	27.6552	27.5118	27.7892	27.3699	25.8927	24.222
Eif1ax	25.6118	25.3339	25.4794	25.2321	24.5438	24.706	22.3557
Rps18	24.2964	25.1905	24.5088	23.3754	23.5608	25.4744	25.913
Eif2s2	23.6744	24.7661	24.3985	24.9022	24.5732	25.3345	24.9335
Rpl5	23.7117	24.4856	24.1459	22.1596	22.3367	25.4597	26.6246
Rad23b	26.071	27.0433	27.1689	27.0192	26.2941	26.6107	25.0766
Calm2	27.6181	27.1192	27.0788	26.81	26.5361	26.1792	23.7307
Eif3c	21.0435	22.2911	21.9446	22.4451	22.1351	23.3404	23.0889
Bcap31	23.4941	23.0739	23.1476	23.5448	23.2838	21.1974	21.8857
Calr	28.0086	29.6627	28.9917	28.8699	27.85	25.1409	25.9246
Rpl30	23.3043	23.452	22.3152	22.8435	22.8281	25.243	25.9031
Rpl10a	24.7648	25.3973	24.5819	24.1643	23.1933	25.9676	25.8851
Rpl6	25.1195	24.6314	24.9141	24.2436	24.055	25.6849	26.1912
Glrx3	24.9879	26.2462	25.5295	26.1545	25.0896	25.6076	24.2084
Stip1	27.4877	27.8133	27.7137	27.7558	27.4015	27.4552	25.6048
Arhgdia	27.7476	28.788	28.7666	28.9122	28.2328	28.0019	25.0434
Rps15	22.0287	23.807	20.9418	23.1329	22.9293	23.9926	25.6195
Metap2	22.8583	23.1424	22.9488	23.3058	22.7768	24.1191	23.2459
Rps27a	32.5415	30.9051	32.495	31.5256	31.912	32.2786	28.7174
Ywhab	26.3501	26.8619	26.9684	27.2874	26.6203	26.5215	24.0647
Tcp1	25.6263	26.4223	26.169	26.4775	25.7558	26.5589	24.4941
Eef1g	24.8935	26.0764	25.6818	26.1313	25.7579	26.0138	25.8983
Tbcb	23.7374	23.5287	23.4945	22.605	21.7004	20.7888	20.9819
Ndufa5	22.258	23.9513	22.859	23.0761	21.8891	23.8245	21.3899
Npc2	21.8977	21.9094	21.467	18.4698	20.9685	23.1762	25.9525
Eif2s1	23.369	25.655	24.6872	25.1726	24.7351	25.4899	24.5529
Ndufs5	22.4724	22.0151	22.4571	23.317	22.6888	21.8159	21.0857
Rps20	25.5663	26.0005	25.9925	24.3491	25.2215	26.3019	27.0699
Clta	26.5142	24.6571	25.721	25.796	25.6608	24.6203	23.9417
Rpl14	23.3891	26.0218	25.0394	24.097	23.746	25.591	26.3813
Rpl27a	24.7893	25.4686	25.4238	25.0115	24.0664	25.7085	25.7669
Eif3k	24.5351	24.8556	23.7324	24.3873	23.1118	23.7012	24.0188
Psmb7	22.9195	23.4904	23.4225	23.7312	22.5654	23.5428	23.3144
Impdh2	21.8209	24.1019	22.5494	24.1781	24.5623	27.3106	25.8447
Gcsh	21.529	21.4064	21.3388	21.1829	20.7081	22.5675	23.2344
Nme2	22.0778	22.8401	22.1603	22.9778	23.0946	24.9241	26.9577
Eef2	26.582	27.6195	26.9846	27.3848	26.5957	27.4581	26.6702
Fau	26.1128	25.9637	26.0996	22.7644	25.7803	27.0627	26.9762
Rps9	23.0583	25.1236	23.5642	23.8109	23.7151	25.8357	25.8885
Rps6	24.3201	25.6925	24.1922	23.3878	23.817	25.5431	26.207
Hdgf	20.2386	20.0587	19.6286	19.8958	22.2018	24.2587	25.8035
Psma6	23.6948	25.2271	24.6374	25.2107	24.5947	25.1799	24.2464
Uqcr10	24.064	25.5021	25.1992	25.7121	25.4433	24.9124	23.1116
Hnrnpd	23.5681	22.853	23.1949	23.1386	22.9385	24.9902	25.4704
Ran	26.6666	28.1192	27.9427	28.1224	27.6211	27.9908	26.2521
Set	22.7578	23.6464	21.9996	23.6015	24.4105	26.7212	27.4079
Rps10	23.6584	25.8149	23.3281	24.3447	24.4574	25.6569	25.7677
Cct4	25.1165	26.4414	25.7526	26.2335	25.8797	26.4231	24.6497
Rps24	22.4978	25.4736	23.8436	23.9801	22.3921	25.6454	25.4814
Naca	26.6519	28.0447	28.0383	27.7994	26.9091	27.2618	27.5507
Rps26	23.0651	25.3976	24.2832	23.1575	22.9588	25.6379	25.393
Ywhaq	28.3446	28.7708	28.6309	29.1322	28.4095	28.3016	24.7522
Sod1	30.2147	30.3989	30.551	30.607	30.3586	30.2292	27.1327
Rps13	23.2691	24.6219	25.2177	23.6989	23.9864	25.9798	25.9585
Rpl15	21.408	24.1487	21.8712	23.2315	22.4925	23.3278	25.2508
Uqcrb	25.2135	24.7337	24.8706	25.2464	23.9219	25.0684	22.6319
Rpl9	23.5703	25.3745	23.7879	23.0594	23.1318	26.1511	26.0811
Pfn1	27.9698	29.789	29.2245	29.7937	28.9523	29.1705	27.4999
C1qbp	25.2559	25.5689	25.5841	26.0033	25.7535	25.6175	25.2122
Ndufa2	22.0747	22.5992	22.4377	22.2937	22.5352	0	21.779
Jpt1	26.2336	25.0305	25.9508	24.9947	25.1149	25.1687	24.1622
Eif4h	23.7775	23.879	23.4923	23.5155	21.5812	23.6292	23.8353
Cox7c	24.0153	25.9077	25.3849	25.2711	25.4767	24.0253	21.2773
Hspa5	29.9206	30.228	30.2443	30.03	29.4373	28.1542	26.7456
Rps16	22.8827	24.5932	23.6766	22.8044	23.1979	25.0707	25.2929
Cox4i1	27.0073	27.5787	27.5577	27.6728	26.8087	27.0922	24.8711
Cct5	25.9922	27.2051	26.6203	27.071	26.5864	26.7613	25.2031
Uqcrq	23.5926	22.2138	23.0871	22.3161	22.5368	22.6229	21.3092
Rps4x	23.602	25.1739	24.4022	23.9071	23.7777	25.9164	26.4032
Rpl10	23.9205	23.6437	23.2177	23.2867	22.3788	24.7215	26.3165
Rplp1	27.3401	27.6138	26.3447	26.6888	25.9946	27.4354	28.3446
Rpl13a	23.5206	25.0596	23.2565	23.2096	22.9683	25.5728	25.3231
Rpl24	24.4621	25.4071	24.3944	24.1176	23.1773	25.1711	25.4717
Psmb1	23.717	25.2699	25.1047	25.4027	24.5738	24.805	24.5718
Rps3	24.6538	25.4927	24.8115	24.5069	23.9105	25.9096	26.0685
Rtn4	20.7075	21.3327	19.6449	20.9785	21.0991	21.6515	24.0989
Rpl35	23.3067	25.3262	22.7094	24.1655	22.9821	24.9774	25.7203
Ppia	29.0804	29.4696	29.0472	28.9834	28.4004	29.197	28.0101
Nme1	21.8988	23.257	24.0597	22.5533	22.6461	23.5755	23.8938
Rpl3	23.8328	24.6274	23.7674	23.5466	22.9045	25.4231	26.1662
Tpm3	24.074	19.5282	19.7534	20.331	21.5967	23.0576	25.233
Actg1	31.9023	32.3691	31.83	32.0353	31.3058	31.5178	30.352
Pa2g4	21.8066	23.4432	22.4145	23.4663	23.6553	25.5427	25.6263
Psap	22.832	22.7218	23.5727	24.3671	22.4509	23.0373	27.2401
Elob	26.1288	27.2857	27.2344	26.8319	26.5158	26.4401	24.6539
Ube2v1	22.353	24.0129	22.3889	22.7176	21.5786	22.4858	21.501
Ndufb11	23.0058	24.2462	23.4173	23.4308	23.1889	22.9112	21.5513
Aprt	20.6274	23.1372	22.3615	22.9219	21.746	24.2488	24.2928
Rpl35a	21.7212	24.0126	21.0487	20.3868	20.9964	23.6867	23.211
Dnaja1	25.2317	25.8913	25.4549	25.2019	24.7364	25.9787	25.0169
Rps25	25.9993	26.3104	25.808	25.4583	24.8153	26.3622	26.4455
Lsm8	21.4106	22.9621	21.8576	23.753	22.4152	22.6667	23.8583
Bola2	25.3884	26.1402	25.5322	25.9736	25.1056	25.64	23.3039
Etf1	21.1331	22.7291	22.5189	22.7938	22.6342	23.1503	22.6357
Mif	27.5011	28.7184	27.8609	29.1559	27.344	28.1057	25.9489
Cdk1	24.3716	25.4819	25.2107	25.0043	24.3735	24.3399	23.0212
Rps8	25.6774	26.3625	25.8255	25.3835	25.064	26.8796	26.9271
Cct6a	26.1093	27.0281	26.7643	26.7127	26.3251	26.7607	24.9317
Rps11	24.2869	23.5848	23.9303	23.0691	22.7511	25.4379	25.863
Ube2c	21.9238	23.1077	22.119	21.9806	21.7499	24.4874	21.484
Nono	20.4461	21.6411	22.1248	21.3586	22.5016	21.9574	24.3196
Pdap1	23.6566	22.2989	23.1226	22.5658	22.6151	23.7264	22.0699
Rpl18a	23.9569	25.3302	24.1571	24.1415	24.0865	25.8041	25.454
Pdia3	30.1755	30.5254	30.3584	29.4838	28.6985	26.5911	25.7337
Rpl36a	22.002	23.1109	22.1926	22.6914	20.7539	24.2889	24.479
Cct3	25.9855	26.6011	26.0212	26.443	25.847	26.4196	25.3781
Eif3g	23.2312	22.2114	22.0184	21.6781	21.1894	22.7777	23.6477
Slc25a3	22.4797	25.3515	23.8947	24.3391	24.1251	24.7217	24.7296
Rpl23	23.7051	26.4124	24.551	24.9596	23.8681	25.7593	26.2351
Rps7	24.3373	24.9919	23.7814	24.0681	22.646	25.6089	26.0692
Rps28	26.8377	26.3937	26.081	24.9201	25.1941	26.9651	26.981
Rpl7	24.4132	25.3787	24.4045	24.2377	24.1879	25.9927	26.7092
Rpl27	24.0923	24.7841	24.0146	23.6511	22.7862	24.9689	26.6586
Isyna1	24.984	25.7698	25.379	25.6344	24.9835	25.9384	25.7992
Mdh2	27.6802	28.6955	28.1797	28.6428	28.2323	28.4121	27.2232
Txndc9	20.5922	22.2028	21.2563	20.9048	21.1751	22.2459	20.2674
Otub1	26.4833	27.8161	27.0411	27.8513	26.828	26.8489	23.262
Serbp1	23.4095	22.6572	22.9733	22.5156	22.6163	23.7211	25.2152
Rps21	26.229	25.7446	25.4386	24.5689	23.3635	25.402	26.1833
Dstn	26.2277	27.8353	26.9011	27.7893	26.8641	27.0554	24.9606
Ckb	29.2709	29.7981	29.3983	29.5983	28.855	29.3693	26.8259
Rpl31	24.6195	25.612	24.5713	24.5779	24.9751	26.05	26.1707
Vamp8	24.0099	23.7931	23.5823	23.6144	22.4667	23.3265	23.4738
Ctsb	20.5891	21.0699	0	20.3645	21.4314	22.1151	22.9194
Map1lc3b	22.8947	21.9976	21.9797	24.3223	23.9869	25.0664	24.5128
Rpsa	26.1129	27.2393	25.8101	25.9722	25.2945	26.9454	27.3113
Rps17	26.3348	26.4988	26.0869	25.3532	24.2927	26.682	27.6806
Snrpd2	20.7675	22.1025	22.0025	22.3155	21.3062	22.5127	24.475
Rpl23a	26.2016	25.8566	25.531	24.9318	23.787	26.3124	26.8641
Rpl22	24.7586	22.4279	24.6685	23.7212	23.6546	26.0815	26.5404
Chchd2	27.4428	26.9301	26.9519	26.4919	25.328	25.3311	23.6657
Eif2s3x	23.839	24.7257	24.9222	25.1683	24.7385	24.9126	24.8769
Srsf1	23.5687	22.5721	21.5248	23.3724	23.2357	24.7466	24.4421
Rpl18	25.0628	25.9639	25.0671	24.4924	23.1582	26.1356	26.7308
Rplp2	28.0677	26.8146	27.7585	26.7318	26.7163	27.7859	28.9301
Ubxn1	21.9312	23.063	22.099	22.5078	22.0225	23.4167	24.0121
Rps19	25.9344	24.9983	24.6839	23.6598	23.9046	25.8991	26.0494
Cd9	26.2358	24.5149	24.9578	22.8611	24.453	22.682	23.988
Edf1	20.4288	20.7507	19.4699	19.1972	18.7545	20.5526	21.0494
Rpl11	24.1523	24.7842	24.5729	24.1921	23.908	25.7176	25.8879
Slc25a5	24.8956	27.1888	26.1667	26.5133	27.3721	26.0921	26.6197
Kpna2	25.7317	26.8075	26.6864	26.749	26.4734	26.6845	23.2335
Timm13	23.5283	23.2642	23.0077	23.7413	22.5615	23.5225	25.6535
Rpl28	22.1355	23.8532	21.5416	22.0359	21.5476	24.6278	24.6885
Eif3h	19.4987	20.4112	20.7992	20.3539	20.8361	22.5564	23.251
Cct7	25.4889	26.7813	26.1613	26.6041	26.0758	26.677	24.58
Ap1s1	20.6205	21.7774	21.7673	21.6966	21.1896	20.9876	21.0318
Cfl2	27.9256	28.3324	27.8877	28.1622	27.3198	27.5118	23.4737
Hspa8	30.7565	31.3927	31.0844	30.7393	30.1315	30.1263	28.6056
Ppm1a	19.0759	21.0973	21.945	21.9378	23.4778	22.6843	22.2902
Rpl32	20.5608	23.3993	20.5249	21.5152	22.4821	24.0607	25.5294
Srsf2	21.6754	21.4391	22.7792	22.1283	22.4387	22.9275	24.9538
Nub1	20.793	22.4997	22.0834	21.7846	22.3505	24.1312	23.0343
Rpl4	24.6476	25.8082	25.1207	24.6673	24.1741	26.1322	26.7858
Rpl8	23.9324	23.7799	23.5681	23.1557	23.666	24.8276	26.1531
Psmb4	23.825	25.4793	25.0548	25.2399	24.4882	25.1936	24.6262
Rps5	24.0813	24.209	22.5167	22.5839	22.4885	24.6979	25.5335
Mpc2	19.5303	20.1627	21.083	21.8381	21.0086	22.2058	21.1543
Eef1d	26.6204	26.4785	26.4147	26.3226	26.0921	26.6138	25.8566
Dppa5a	27.6384	28.5165	26.7774	27.7922	27.0457	27.2698	24.7788
Rpl38	23.7095	25.0013	23.1577	23.024	22.7005	25.1757	25.4534
Cct2	26.2424	27.4643	26.5583	27.0801	26.2147	26.6217	25.6955
Actb	26.8641	27.2454	26.6546	26.0205	25.4419	25.9401	24.1647
Rpl19	24.0021	25.3565	24.0493	24.3868	23.4343	25.4274	26.1964
Psma3	22.6222	25.0396	24.6361	24.6361	23.8595	24.4115	24.0396
Rplp0	25.1782	26.7401	25.7138	25.721	25.6216	27.0946	26.7892
Lrrc59	25.2502	26.0386	25.619	25.2123	24.6458	24.9625	24.9691
Rpl17	25.2338	25.5777	25.2479	24.4274	24.4412	25.9119	26.6895
Eif3j2	24.635	24.8705	25.1321	24.8518	24.2892	24.1145	22.7903
Eef1a1	29.3072	30.0255	29.774	30.5171	29.9108	30.3799	28.9689
Ranbp1	26.0114	25.388	25.9341	26.0896	25.6793	25.4534	25.5064
Atp6v1e1	22.989	24.0423	24.3753	23.3128	22.0793	22.3115	21.3271
Rpl13	21.9986	24.3271	21.6576	22.4377	22.182	25.0745	25.5345
Pfdn6	26.1466	25.6477	26.11	26.1435	25.8121	25.9155	23.177
Rack1	24.0702	26.2365	24.8603	24.6366	24.0742	25.5374	26.8005
Rps23	24.444	24.9952	23.9917	22.8301	23.2545	25.8916	25.2242
Rpl12	26.108	25.8537	25.8076	25.0105	25.0856	26.8492	26.7899
Bnip3l	23.6015	20.1748	20.4934	19.5133	19.2927	20.0595	19.1503
Dtymk	19.1267	21.3047	21.9625	21.8607	20.0292	20.4918	21.6361
Nolc1	19.7374	20.304	19.1534	19.5037	20.5396	23.6057	22.4382
Rpl26	23.2526	23.6289	24.0767	20.678	23.3626	25.4338	25.7135
Ndufa11	19.9593	22.2331	21.858	21.401	20.0028	20.8648	20.0298
Rps14	25.6639	26.0626	26.5144	25.8598	25.9163	26.9516	27.8188
Adrm1	21.3388	22.4773	21.5089	20.9097	20.0699	21.0228	22.5484
Snx3	23.0331	23.3905	23.1225	22.3062	20.9247	22.1819	23.7187
Rbm8a	20.9283	21.2639	21.6327	22.2798	22.8953	23.9964	23.9756
Psmb5	22.1567	24.3149	23.8623	24.031	23.4639	23.9011	23.6065
Sar1a	21.8705	24.5562	25.0189	24.256	23.2734	23.2215	21.1335
Ndufa12	19.1491	20.4179	20.0111	21.4962	21.8508	20.1541	20.7036
Mta3	20.0704	19.3173	19.6801	16.8717	18.5645	19.598	20.6728
Cyb5r3	24.4153	26.7316	26.4424	27.3866	26.7479	25.69	23.938
Usp14	22.4017	24.1837	23.8	24.3449	23.2412	23.2841	23.948
Rexo2	20.8183	22.2326	20.6718	20.0881	20.0588	20.1121	19.4577
Mydgf	20.3827	23.5024	19.7201	21.8371	21.1769	21.2695	19.8795
Rab11b	25.7406	27.4257	26.4386	27.1093	26.2107	26.1897	24.313
Atl3	22.5877	24.9959	24.2216	25.2531	24.535	22.7888	21.0885
Pafah1b3	24.9284	25.6718	25.0014	25.2188	24.7482	24.7675	21.784
Nudt2	21.1169	23.053	22.8483	22.9037	21.6398	23.3981	21.8407
Gspt1	21.2965	23.3655	21.8613	23.2189	22.3397	22.9379	21.8559
Sod2	23.6182	24.5952	23.8564	24.7425	23.8302	23.9505	25.4148
Strap	23.6959	24.75	24.6062	24.3657	23.9698	24.9402	24.0954
Park7	27.5428	28.1865	27.9887	27.922	27.4494	27.691	24.7108
Glmp	20.1071	20.9577	21.6531	21.3093	21.6613	19.3917	21.5285
Psma4	22.2243	24.7932	23.7976	24.9975	23.5865	24.1251	24.4962
Lclat1	19.9802	0	19.8456	19.3367	18.6323	0	19.1335
Sec62	20.5268	20.8117	21.4548	20.8855	19.5899	19.074	17.4827
Epn2	17.5696	0	18.6019	19.8069	19.8565	19.5574	18.3379
Acot7	21.9981	24.1965	23.3157	24.1727	23.3592	23.4649	20.3903
Ube2m	25.3833	26.0197	25.5471	25.9688	25.1672	24.7006	22.9422
Ssr4	20.7205	22.4024	21.1469	23.6502	21.3921	22.018	23.7901
Sdhb	22.3039	23.9701	22.9047	23.6823	23.5192	23.6046	22.3633
Psmd1	22.0143	23.9401	22.8856	23.6997	22.7172	23.3632	23.4979
Umps	17.5147	19.3148	18.776	19.8872	21.1786	21.2025	22.2911
Prkar1a	23.671	22.6597	18.8923	19.5777	17.8757	20.6085	22.384
Atp1a1	23.7336	24.264	23.6148	23.5755	22.5668	22.6946	24.2703
Rfc4	24.6942	21.1108	26.181	0	25.8499	22.2113	21.8823
Rbm39	18.5507	19.0726	20.0463	21.0616	20.3549	21.1357	22.6309
Czib	23.823	25.1369	24.5264	24.8799	24.0911	24.3877	22.3498
Ndufb10	24.4018	24.6071	24.1341	24.2246	23.0411	23.3718	22.9338
Snap29	22.195	22.4097	21.8392	21.228	19.2837	19.3627	19.3871
Oga	19.0405	17.7733	17.0092	16.654	16.168	18.4505	18.0529
Arpc2	22.7039	24.1899	24.1716	24.4212	24.0379	23.907	23.9452
Dhx15	17.4822	18.8357	19.3384	20.2392	19.0011	21.2669	22.4074
Eps15l1	21.5071	21.6337	21.046	20.6488	20.366	19.576	20.5187
Ndufa10	21.9981	22.7985	23.6427	22.2622	22.5902	22.8953	21.8155
Ywhah	24.9895	26.0948	25.662	26.1381	25.6049	25.3895	23.6247
Golph3	22.3588	21.4691	21.5694	20.5141	21.2081	19.686	17.6183
Cpsf3	18.3621	18.3303	17.0737	0	16.9897	0	20.4165
Wipi2	22.1128	23.6398	23.0322	23.3061	22.3963	22.5873	20.4934
Armc1	21.4602	23.0388	22.134	23.1759	23.228	23.4318	21.6761
Sqstm1	19.8312	0	19.3559	19.7187	18.3794	19.0494	18.5188
Rab10	23.4074	24.1429	23.9186	24.4087	23.0723	23.2982	20.7061
Rpn2	24.0382	26.2017	25.2002	25.9552	25.2607	23.5837	23.6031
Capza1	24.5854	25.8591	25.4676	25.4635	24.8829	24.6779	24.9774
Cab39	17.9843	22.579	23.5483	22.9003	21.2754	22.5352	21.5842
Wbp2	20.3463	24.1341	23.0205	22.7032	22.4111	21.8154	20.3005
Coa7	20.0135	19.619	20.0865	22.3638	18.9515	21.8697	21.2305
Ipo7	17.0328	21.5967	20.6245	21.8661	21.6578	23.448	23.1979
Atg3	21.1952	22.2914	22.452	22.8485	21.9272	22.6066	17.4881
Cbx1	22.8744	22.8558	22.3387	23.7045	22.2235	22.128	24.6772
Sae1	22.5838	24.5781	24.0308	24.2133	23.0162	23.7617	23.6154
Dld	26.1401	27.6853	27.2864	27.8241	27.0555	27.3215	25.2975
Lamtor1	25.3431	25.7943	25.8369	25.9325	24.9603	25.0496	23.5948
Ndufv1	21.1193	23.7741	21.6164	23.7746	22.2231	22.3252	22.2209
Faf1	19.7957	21.8735	22.0445	21.3736	22.1856	20.1895	21.1965
Trappc5	19.7396	20.9272	21.8849	20.6102	20.2822	19.7846	19.0448
Cad	16.8485	15.8708	15.4403	16.4427	16.3373	21.3984	20.9955
Lrpap1	25.1983	25.3472	24.5394	19.2561	18.3279	22.8055	24.7929
Hadhb	23.4377	25.1583	23.0721	24.9553	24.3724	24.8274	23.6484
Tmed2	21.1428	24.8016	22.9114	25.069	23.963	24.2653	21.1464
Eif4b	22.5841	19.6897	22.3491	21.2892	21.2109	21.3279	23.1287
Arpc1b	23.6227	24.6394	24.0268	24.7615	24.0295	23.8498	23.8612
Cstf2t	20.7912	20.9888	20.0428	17.5099	19.1269	17.1739	17.5757
Lmna	20.7533	20.752	20.188	20.5497	19.2494	20.6638	23.9269
Psmd14	22.3934	24.1835	23.135	23.4729	22.8054	24.0246	23.2902
Stk24	21.9403	20.3281	20.824	21.5705	19.724	22.5354	22.8199
Itpa	22.3691	23.8535	23.5443	23.6848	23.2199	21.8782	22.4342
Crkl	20.8826	20.866	20.5227	21.7428	21.3218	21.4362	20.1209
Cd151	21.2639	22.5029	22.3328	21.9333	20.2981	19.9813	17.952
Fnta	19.9242	20.6803	20.2123	21.9121	22.2789	20.5761	19.7288
Ogdh	25.1139	26.8815	26.1369	26.7898	26.2308	26.298	24.3616
Dnajb1	22.2063	22.3047	22.4811	21.3195	20.871	21.9197	20.4239
Sh3gl1	21.1027	21.4139	20.5669	20.4931	19.7002	22.9314	21.0135
Por	20.9477	23.3497	22.2337	22.7112	22.5373	20.5385	20.5453
Atp6ap2	22.2226	24.3525	23.2017	23.3322	22.8651	21.8335	20.3594
Hspa1b	22.3927	23.2679	22.4915	23.2067	23.2461	22.3262	18.7145
Drg1	19.4466	20.4889	18.9486	19.8467	19.8154	22.1961	21.5427
Lap3	18.4437	20.8042	18.7295	18.459	20.4858	19.9523	23.7273
Pitpnb	20.3067	20.05	18.8842	20.302	19.8723	22.2878	21.372
Hsp90b1	29.2888	30.2686	30.0755	30.1631	29.5665	28.1175	26.0098
Ndufb7	22.1686	21.7156	0	22.0653	21.424	20.8972	21.1943
Timm8a1	21.1528	24.4505	22.7192	22.9633	22.8868	24.6709	24.8566
Txlna	19.4397	19.9186	20.3476	18.8877	19.3131	21.184	19.5657
Cdc37	23.9891	24.9499	25.4187	23.9542	23.4845	23.8979	22.9134
Exosc8	19.4199	22.095	20.6108	20.7536	20.482	21.5685	21.6655
Rras2	19.3534	21.5582	19.6138	21.3139	20.1409	22.2636	21.6338
Pgd	21.6385	23.2497	22.3089	23.712	23.029	24.5935	24.2988
Dctpp1	24.0977	24.3127	24.5959	24.1556	23.7969	23.5796	19.1848
Clic4	24.5148	25.5388	24.6334	25.3476	24.4284	24.393	26.5015
Aimp1	24.3712	25.1676	24.6029	25.0907	24.5105	24.5252	23.9949
Dbnl	21.9944	21.4098	21.513	19.5887	19.9991	20.4927	22.087
Ruvbl1	23.7995	24.9507	24.1928	24.6391	23.7262	24.24	24.2794
Hikeshi	22.6839	24.6768	23.592	24.4774	23.4184	24.4124	22.5003
Ykt6	19.7726	23.0708	20.4957	22.0312	21.0345	21.3342	20.6947
Tpp2	22.1221	23.7381	23.2548	23.8737	23.2382	23.8882	21.2085
Grpel1	21.56	23.5703	22.1665	23.1151	22.3984	23.2709	23.0212
Safb	19.9974	19.1642	19.0017	19.4394	18.8581	20.5085	21.9205
Tkt	26.2402	27.0143	26.605	26.9413	26.392	26.718	25.5481
Arf3	22.854	26.6627	25.2146	25.9492	25.0476	25.3586	24.4221
Idh3a	25.5063	26.5855	26.1001	26.9111	25.9129	26.2513	25.1587
Rab5c	24.007	26.2335	25.2238	26.1515	25.4139	25.5984	24.1809
Pafah1b2	22.7458	23.5432	25.1417	23.53	22.1542	22.3691	20.7771
Cd2ap	22.2911	20.9546	21.9262	21.3166	20.5628	20.4624	22.2074
Tsn	23.6831	25.1635	24.1191	24.4686	23.4912	23.9057	22.29
Pcmt1	24.1306	25.0877	23.805	24.6931	23.5073	24.1891	22.6448
Fth1	21.3443	23.5387	22.2812	20.5338	20.7323	21.89	18.9364
Acyp1	21.5385	24.1708	23.3421	23.2302	22.9538	23.6415	21.1199
Mien1	21.2165	23.6987	22.2095	21.7582	23.0834	23.3928	22.4589
Retreg3	19.7121	21.5674	21.6013	21.1946	19.1367	16.7506	17.8011
Prdx5	27.3864	28.3827	28.173	28.185	27.6428	27.5448	24.4864
Ide	17.7325	21.6094	21.3796	21.4976	20.184	20.6347	20.9172
Taldo1	21.3246	22.8311	22.6971	24.0316	22.1397	23.9176	24.4982
Ube2v2	24.0039	24.0129	24.4549	24.3828	23.7167	24.1909	23.3761
Copb2	22.6923	24.7855	24.1955	24.5494	23.9146	24.3211	22.1773
Rpl21	23.8221	23.9802	23.2711	22.6049	21.9954	25.3073	25.234
Pin4	22.2269	23.0976	22.9421	22.3622	22.9332	22.353	22.5979
Ppp6c	20.111	21.4229	20.2833	19.9161	20.172	21.4261	19.8766
Snrpa1	20.081	0	22.4999	20.3303	20.877	22.4732	23.6957
Fkbp3	24.104	22.8186	23.8635	21.791	21.5937	23.0971	23.6055
Kpnb1	26.1749	27.2338	26.6106	27.3763	26.461	26.5403	24.7613
Chordc1	24.0109	25.4123	24.6865	24.506	23.3627	22.6974	22.3242
Huwe1	20.3562	21.833	20.9039	21.5855	19.8679	20.8361	20.5045
Galk1	19.7798	21.7276	20.1815	21.8204	20.2163	22.6786	23.0264
Gfer	22.9647	22.6109	22.9213	22.6517	21.977	21.3053	21.6191
Ola1	21.5898	22.5366	21.5674	22.5194	20.8512	23.0559	22.058
Lamtor5	25.6279	26.436	26.5705	26.2268	25.1717	24.9966	24.6387
Vkorc1	26.5314	27.1187	27.7586	28.0123	26.8157	25.3092	23.8145
Fkbp8	21.2546	21.9355	21.1667	21.703	20.5074	19.4409	22.3423
Hsph1	26.626	27.3754	26.8141	26.9059	26.1741	26.2481	24.1787
Psmd8	22.9286	23.6546	22.5976	23.1503	22.1443	22.9446	22.6417
Nans	24.3322	25.3988	24.9499	25.4682	24.7097	24.6552	22.0614
Mrps36	26.6413	27.7468	27.8327	27.7377	26.7436	26.6532	25.2544
Pgrmc1	23.5147	23.6863	22.2483	21.7043	22.827	19.6475	22.5981
Rbmxl1	20.1735	19.2955	19.9068	19.8911	19.8579	20.6691	22.6668
Mea1	26.4625	24.7546	25.8406	25.7055	24.8808	24.6173	21.1999
Fubp1	22.1684	22.1791	21.9045	21.3676	20.9639	21.3616	22.3432
Timm44	23.1928	24.6661	24.3553	24.8613	23.9816	24.3813	22.4667
Rala	22.7485	23.036	22.8429	22.3023	22.7365	22.0536	21.4513
Crip2	23.5899	23.7427	24.5551	24.9878	24.0219	24.7941	25.4797
Spryd7	21.9627	22.0111	21.3532	0	21.5944	19.6775	18.7505
Rangap1	21.7747	20.0875	21.0943	22.0659	21.0185	23.259	23.638
Tnpo2	17.0881	20.5937	20.694	16.5005	18.4559	15.4355	19.0725
Mcm7	18.7033	20.8209	20.8834	20.5639	20.5814	20.735	23.2197
Stt3a	18.7538	21.0253	20.2267	21.6433	20.9267	20.4572	20.1695
Eif3l	22.5993	24.0433	23.1003	23.6697	22.9307	23.9432	23.8248
Hyou1	25.7008	27.1572	26.7908	26.0619	24.8212	21.6549	22.0029
Gins4	20.2321	21.0499	20.2283	20.1604	19.4749	19.4783	18.082
Smap1	20.0586	21.6829	19.9195	0	21.2594	0	21.5899
Cul2	16.9262	21.8751	19.1464	21.87	20.4989	21.8473	21.5884
Diablo	21.1938	20.5079	21.9408	21.0745	20.7413	21.0354	21.0894
Calm3	27.6181	27.1192	27.0788	26.81	26.5361	26.1792	23.7307
Ppp2ca	23.5932	26.191	24.73	25.5019	24.8523	24.5144	18.9524
Ubxn4	22.3173	24.2681	24.0036	24.0947	23.5607	22.468	21.4959
Tmed5	18.2123	19.8067	18.7159	20.1601	20.4031	21.3951	19.9968
Rmdn3	23.9422	25.0284	24.7664	25.0766	24.32	24.0602	22.0686
Elac2	19.0545	20.9016	19.5417	20.1859	20.8537	20.036	20.4058
Mtx1	20.29	23.0804	22.9245	22.4964	21.2403	21.1143	21.5534
Srm	23.0526	25.5464	24.373	25.5618	24.602	24.8301	23.3628
Cdc34	21.2748	22.9359	21.8638	22.3885	22.223	21.0356	20.6789
Psen1	20.258	19.827	19.2054	19.3565	18.2892	19.3737	18.5457
Copz1	24.6749	26.7219	26.0317	26.6246	26.0291	25.5541	23.7739
Dctn2	24.3118	24.8101	24.7334	24.5896	23.9091	23.7322	21.8963
Cul3	20.0517	20.7317	20.3425	22.8454	22.5439	22.5609	20.1971
Znrd2	24.321	25.7226	24.6048	24.8366	24.0886	24.2924	21.2626
Naalad2	21.161	22.7525	21.9324	22.6257	21.6716	21.6472	20.421
Ranbp2	17.7278	15.2124	14.3084	15.6489	16.7124	19.0375	20.9098
Psmc4	23.6134	24.5568	23.2606	24.1667	23.156	23.4353	23.8473
Arl1	20.0546	24.1675	22.55	24.4118	23.3426	23.1445	21.4899
Dnajc11	17.7793	21.993	20.4635	21.4152	21.0287	21.4225	21.1583
Tial1	20.936	21.2103	20.9317	16.4361	20.014	16.8568	21.7409
Slc25a20	17.9372	21.1541	19.7179	19.4465	19.3808	20.5478	21.065
Rps12	26.3448	26.7641	25.81	25.5834	24.7843	27.0296	26.6948
Aimp2	23.3606	24.7576	24.1567	25.0281	23.8943	23.6408	23.4411
Pdcd5	26.7808	27.5273	27.5296	26.7871	26.8421	26.69	23.3708
Psmd2	23.4978	24.5738	23.788	24.3971	23.3992	23.4658	23.8524
Akap1	24.0361	24.2078	23.0692	21.0868	19.8987	20.4635	21.4335
Capns1	19.9765	20.6923	20.6574	16.0951	21.0818	21.1975	21.7034
Cops5	25.1258	26.5999	26.0714	26.6285	25.3382	25.3642	23.0664
Wasl	20.0819	20.0203	18.0999	19.343	20.0194	16.6979	20.6874
Spc24	21.45	21.8534	21.666	20.434	21.4662	19.3668	18.5039
Scfd1	23.0071	24.9637	24.2293	24.7301	24.1722	23.5352	21.9618
Naxe	25.1923	25.9299	26.0196	26.0745	25.4146	25.4728	22.7208
Ddx1	23.3186	24.2542	23.9652	24.417	23.7245	23.7973	23.039
Ppp2r2a	20.1099	21.9488	20.6537	22.1053	20.7908	22.3984	21.1339
Csrp1	23.5364	23.7529	23.5367	23.8253	23.8832	22.898	25.3937
Rab2a	25.1614	27.1678	26.7007	27.0581	26.2858	26.3391	21.562
Napa	23.8352	25.2689	24.4217	25.1979	24.7507	23.2266	22.5236
Btrc	16.5524	19.2886	0	18.628	18.319	21.9969	16.3648
Tpr	18.6121	18.6041	18.394	17.9815	18.3828	20.7058	22.0485
Cops7a	25.855	26.4412	26.3774	26.8344	25.9562	26.0079	23.2045
Bub1	17.7803	19.6667	17.305	17.3236	17.7931	0	15.8813
Ahcyl1	23.0296	21.9963	23.7402	23.2619	22.7743	21.9404	17.2202
Exosc4	20.6387	21.2766	21.182	20.9584	20.6241	22.2154	21.489
Rrm1	17.7022	21.8727	20.6286	21.5298	20.3036	22.3963	22.6965
Aifm1	24.7079	25.8969	25.6227	25.3023	24.1258	24.3165	22.4631
Tmed10	24.1252	26.4025	25.2029	26.15	25.5772	25.501	23.7002
Rab5b	21.9156	23.2482	22.8542	23.1563	22.6776	22.4599	21.4259
Ptpn11	21.1365	23.4017	22.5609	23.2948	23.0989	23.2186	19.7534
Ociad1	23.3852	23.6184	23.3416	23.1836	22.1565	22.41	23.1023
Bsdc1	20.4565	20.7891	22.0655	19.1883	21.3683	17.7281	17.4928
Maea	18.8501	20.4664	18.3086	19.4406	18.7318	18.3208	17.9953
Necap1	21.9479	21.58	21.795	20.9231	20.3713	19.0135	21.0748
Wdr48	17.7478	20.2869	20.0734	21.3973	20.6245	19.978	18.4843
Psmd6	21.735	22.8287	22.2461	21.4323	20.9132	22.0897	22.7041
Bag6	21.178	21.4275	22.5273	22.2746	21.9109	21.7276	21.7458
Rab1b	24.9405	26.5407	25.9182	26.5224	25.9343	26.0416	22.7477
Sfn	25.6833	26.3449	22.0674	25.0963	23.4639	26.1243	25.8344
Psmc5	23.3412	24.471	24.3695	24.3992	23.3244	24.3342	23.7067
Ttc4	18.2227	18.719	18.6399	0	18.2954	0	18.9372
Spata5	22.6682	23.0628	22.2832	23.0778	21.8839	22.6698	19.0557
Ap2m1	21.0277	21.5403	20.8183	20.4194	19.8877	20.9875	22.9078
Abcf3	23.1405	24.0172	23.34	22.988	22.6166	22.0885	19.3009
Ddx39b	20.3005	21.5745	21.403	21.2248	20.3006	21.6673	23.5477
Eno1	27.5345	28.3725	27.9922	28.1708	27.5503	27.7166	25.0352
Lypla1	23.6136	25.1456	24.5486	24.8409	24.3209	23.4572	22.4438
Trappc2l	17.6412	22.5742	21.5114	21.0992	20.2105	19.348	17.8808
Actl6a	21.2883	22.6026	22.8984	20.5923	18.4304	21.3498	21.9162
Sec63	18.6464	21.9908	20.3258	21.1001	19.0619	20.5731	17.9123
Ube2z	19.626	23.3483	21.7877	22.5045	23.4237	21.6428	19.066
Lsm4	24.8354	23.5875	24.6614	22.797	23.3831	23.702	22.108
Wnk1	20.2206	20.9093	19.4711	19.7561	18.2689	19.6916	17.688
Dnajc7	24.0063	25.815	25.5521	25.4173	24.1653	24.7723	22.75
Ppp6r3	18.5349	18.8659	20.0222	17.9816	20.488	21.6611	20.9325
Ostc	21.748	23.1066	22.333	22.6669	22.5117	21.5946	20.9365
Fdps	19.5282	20.9515	19.2519	20.283	22.0344	21.9341	21.8308
Trappc6b	20.5739	22.6759	21.6733	20.9292	21.8695	22.169	18.1501
Hspa4	25.972	26.943	26.7655	26.8329	26.2201	26.3003	24.1742
Ciao1	20.8189	24.1866	23.0088	24.1299	21.9854	22.826	21.2524
Mtx2	19.5795	21.6067	23.4073	23.0993	22.0671	22.0228	21.3887
Ddt	25.7606	26.4455	27.0302	26.6519	24.7886	26.0124	23.7895
Fkbp2	25.3129	27.5544	26.8262	26.5907	24.4361	23.0845	22.6458
Ap1m1	21.7467	23.1313	22.0566	23.3295	22.2006	22.6719	19.1106
Xpo1	21.7306	23.8706	23.1419	24.5013	23.3999	24.3049	23.0174
Ube2o	21.3397	22.3323	20.8357	20.8166	21.1256	21.5975	19.2426
Acot13	22.7416	24.419	24.1889	23.5549	23.9416	24.4474	21.2147
Dkc1	19.7387	19.6048	18.0736	19.2934	18.9429	21.4939	22.3694
Atp6v0d1	23.0389	25.0677	24.876	25.4129	24.2936	23.5797	22.4408
Kcmf1	20.2815	22.1221	21.2564	21.3586	21.3817	20.3326	21.2396
Capza2	24.1193	25.431	25.1719	25.5466	24.8302	24.9772	24.918
Ostf1	24.0972	25.021	24.4901	24.7273	22.387	23.1534	24.3228
Rabggtb	21.0831	21.1082	19.8573	21.7356	19.8589	21.6377	16.4937
Phb	26.2407	26.945	26.7643	27.111	26.1359	26.5055	25.154
Eif3m	22.3814	23.6547	23.2518	23.4817	22.6857	23.2758	23.7852
Lman2	22.0485	25.0164	23.3617	25.2723	24.1857	23.4249	22.0642
Pmpca	18.9997	20.4544	19.4735	19.9347	18.4755	20.1454	21.9652
Napg	21.0168	22.5237	21.5537	21.5582	21.151	21.0224	20.3993
Ier3ip1	21.2898	22.8567	21.6029	22.4756	22.5273	0	21.5653
Akr1a1	27.5497	28.3457	28.1551	28.2497	27.8982	27.7104	24.0459
Tuba4a	24.6283	26.7693	26.1305	26.6311	26.2184	25.7124	22.9178
Ndufv2	23.0242	23.5103	22.8783	23.3139	22.9979	23.0737	21.5563
Bet1	22.9179	23.8356	25.1086	23.462	23.818	22.9364	20.6045
Nudt9	20.8794	21.1642	22.9319	21.5475	22.1642	19.9753	19.1643
Med24	19.9084	20.9377	21.0206	20.1284	19.9756	20.7303	17.0997
Eif3d	21.4862	22.1837	21.5328	21.7997	21.5599	22.8019	23.9523
Pmm2	22.1826	21.7884	21.7441	21.6972	21.2452	22.4878	20.8102
Gnas	22.302	23.2125	21.4834	22.0355	19.7203	20.2986	20.0451
Gstp1	25.6195	26.7877	26.3909	26.6839	26.4804	26.646	25.1697
Ptrh2	19.8151	20.9867	19.4939	21.3355	22.0227	22.4476	21.1742
Cd2bp2	22.2196	19.4715	20.0549	0	18.5564	19.3104	20.6318
Dlst	24.6299	26.2607	25.954	26.4178	26.1373	25.8879	24.2121
Gclm	22.9255	24.5885	23.4888	24.3662	23.6519	23.8945	21.5592
Eif4g1	21.5946	22.6132	22.1699	21.2289	19.9063	21.5978	23.6188
Hmox2	23.6847	24.8676	23.4131	24.752	23.1618	22.5772	21.7454
Cuta	22.0596	24.0455	24.4558	22.6095	24.5417	22.3263	22.4028
Ak4	26.8651	27.1231	27.0786	26.9488	26.7434	26.5831	25.4984
Actr3	24.8631	26.3455	25.5478	26.2313	25.0845	25.6296	25.2593
Haus1	17.6794	19.9944	18.939	18.287	19.5772	0	15.2999
Tpm1	23.7208	21.3655	21.4179	22.1417	21.1742	22.027	21.3166
Gpx4	21.7771	23.2824	23.1524	23.2864	22.4387	23.481	22.0407
Cttn	23.1959	22.484	22.8255	21.3527	21.7303	21.6554	23.0674
Dnajc19	21.5169	21.965	0	20.6975	21.0188	21.1421	19.8464
Twf1	20.5634	21.5361	22.5657	22.3934	21.6506	22.0345	21.6341
Ilf2	19.67	21.8456	20.6461	20.9695	19.6078	21.5666	23.0184
Plin3	24.5693	25.181	25.2159	24.9332	23.9936	24.113	23.3564
Synj2bp	22.7965	22.4896	22.9383	22.8502	22.1824	21.7639	19.443
Abce1	18.8394	21.3779	21.0527	21.6105	20.0668	21.3667	22.2202
Ndc1	22.0957	20.761	22.8546	22.2982	22.5431	0	20.3435
Psmd11	23.5477	24.7012	24.0209	24.4577	23.7757	24.8412	24.0572
Prkcsh	24.6966	24.8067	25.0195	23.6524	21.6343	19.7554	22.9138
Tsg101	19.226	19.4418	17.9563	19.1484	18.8132	18.7038	18.1717
Sfr1	23.2092	23.2943	23.2098	20.9677	19.4981	0	21.025
Eif2b4	20.6241	21.0099	20.1807	19.5689	20.4111	21.1233	20.7119
Necap2	23.1668	23.2592	23.481	23.5404	22.3568	21.4879	19.2151
Get4	21.3563	22.5051	21.9518	22.578	21.0492	21.6776	20.4107
Nup43	20.2378	21.5804	20.9604	21.126	20.9837	22.0332	22.2426
Ccdc58	21.5363	22.1974	21.1252	21.1871	20.7643	21.9247	23.4554
Arf6	19.0394	23.1235	23.3397	21.9524	21.3311	22.085	22.2206
Cds2	19.1271	22.0128	20.5546	20.5411	20.3004	20.8339	19.8763
Cops4	25.7204	27.3306	26.5786	27.3705	26.4248	26.4299	23.0967
Puf60	23.5826	24.7478	23.3061	22.7805	21.5024	22.4181	23.1865
Rwdd1	22.1714	20.6788	19.0755	20.8164	20.8959	21.7922	20.9438
Adprh	25.2965	26.7517	25.4161	25.8559	25.4187	25.7928	23.0138
Stx8	22.519	22.2866	21.6344	21.159	20.6939	19.2557	20.5079
Suclg1	22.2542	23.1729	23.0308	23.3221	22.7207	23.0298	24.3512
Isca1	22.9942	24.1629	24.2188	23.9209	23.3719	22.8783	19.9856
Ndufs8	21.483	22.3281	22.2102	22.4614	21.0071	21.5163	19.9739
Bola1	23.3581	23.9018	22.7382	22.9445	22.4913	22.7171	22.0088
Atp6v1g1	25.6068	25.0568	25.7768	26.0032	25.3553	24.5266	23.1118
Cops6	25.2276	27.5933	26.1953	27.3641	26.3631	26.3914	23.2228
Arl2	21.5747	24.126	21.7792	23.8503	22.7468	23.7195	20.2285
Preb	20.8483	22.5533	22.3361	22.9566	21.6621	18.7086	20.4839
Atp6v1c1	23.5101	24.6922	23.5716	23.7287	22.8091	22.4373	21.4784
Coq3	20.1575	20.4419	20.4217	20.7197	19.2765	18.9446	19.5056
Prep	16.5457	18.7029	19.4047	19.2554	19.3081	19.936	23.4849
Tfam	24.0472	24.73	24.8735	24.8838	23.7406	24.1555	22.2872
Ttc1	22.2455	19.6018	21.9909	21.3201	20.8134	21.7419	22.3137
Ube2l3	24.3931	25.0203	23.3281	25.2949	24.7878	25.3576	25.4433
Pafah1b1	24.7538	25.8399	25.6969	25.8273	25.4074	25.5641	21.3756
Txn2	23.7548	25.3662	24.6572	25.3063	24.5875	24.2641	23.5781
Gpcpd1	17.6271	19.9844	19.0414	20.0275	20.9423	19.5825	19.4453
Myh9	25.4557	26.2831	25.8682	25.8455	25.4006	25.1432	25.5263
Prdx4	27.6154	28.4996	28.4862	28.7088	28.4304	28.2868	24.3934
Ska3	20.5673	19.1012	18.7527	18.1719	21.0945	18.2678	17.6346
Atp6v1f	25.2041	26.548	25.2017	25.6775	25.0777	24.2786	22.2934
Uqcrfs1	22.065	23.6242	22.0236	23.7597	22.7128	23.6799	23.5065
Atp6ap1	22.9612	24.8447	23.1447	23.8102	22.8698	21.7711	20.6219
Qdpr	24.4499	26.3955	25.8534	26.1753	25.1122	25.7103	22.8766
Syap1	22.1015	20.845	21.543	21.5539	22.0248	21.7585	19.139
Ssrp1	21.6733	23.5418	23.0171	22.9857	22.1514	23.4053	22.7557
Chmp7	18.7038	20.3445	19.647	19.6609	19.7205	15.9725	17.336
Pex14	24.8227	24.8419	24.9928	24.0915	24.1194	24.147	20.6433
Ppid	22.806	23.0701	23.187	23.6235	23.3332	23.5553	23.1663
Sec61a1	21.2318	21.3593	22.7127	21.4577	17.9183	19.4465	21.4063
Rpl7a	25.0247	24.7794	25.0446	23.6573	23.8134	25.8935	26.1553
Cisd1	26.4803	27.9927	27.5166	27.8433	27.4416	27.0803	24.5678
Cops7b	23.0366	21.8904	22.0503	22.687	22.4179	22.8542	20.6289
Cpne1	16.8651	19.5652	20.7072	21.3725	21.3238	20.9619	18.2588
Ap1g1	15.3062	20.9381	19.6579	21.2391	19.7381	21.1914	21.3133
Dpm3	22.3579	23.1315	23.5566	23.6429	23.5439	21.7915	21.8808
Sgta	23.2693	23.8002	23.008	23.6813	23.4413	24.0849	21.9087
Rpn1	24.1983	26.1182	25.2731	25.405	24.8465	23.5647	23.1731
Nfu1	21.5132	22.4437	21.8892	21.917	21.136	21.7475	22.0631
Scamp2	21.5035	22.9056	22.5106	22.5442	22.032	21.6774	21.5919
Zpr1	19.6094	18.7615	0	19.1986	20.3189	20.938	18.8767
Manf	24.44	25.0716	24.0183	25.0155	23.7948	22.5199	22.5492
Dhfr	23.25	24.9433	22.7611	23.1599	21.7795	23.4263	22.2578
Ist1	22.6908	23.8288	22.3563	23.2718	22.4373	23.5705	21.5514
Iscu	22.3435	23.262	22.3031	22.4712	21.5116	20.9785	20.5589
Plpp3	19.782	21.5348	20.9104	21.475	20.4201	19.9122	18.602
Bub3	21.0863	22.3994	23.0174	23.7391	22.8399	23.9391	23.3149
Creld2	25.8654	26.221	26.5185	26.5007	24.6529	21.5564	21.0029
Ipo5	24.073	26.0593	24.7404	26.0708	25.055	25.6673	23.9212
Pbdc1	23.3645	23.6466	21.968	23.5411	22.7889	23.4062	22.8263
Ndufs6	23.9874	22.8324	23.3242	23.9671	23.1294	23.3108	23.0482
Mob1a	18.7739	20.1744	18.5608	19.9759	19.2652	20.6512	19.6868
Ndufs4	22.7823	22.6833	22.8408	23.486	22.1286	22.7064	20.3736
Map2k2	20.9501	22.6219	21.5609	21.6635	20.9641	21.8153	20.7466
Vdac2	24.0086	25.8154	25.6393	26.4667	25.4545	25.7127	24.7686
Spdl1	17.4148	21.6461	20.1238	19.0783	17.4518	17.4813	17.4427
Zfpl1	21.9947	21.5607	23.2494	21.8295	21.4389	21.0161	18.9351
Micos13	23.9589	25.9794	23.6777	27.1674	24.7617	24.8413	24.7913
Pdcd2l	20.9779	21.8575	21.5667	21.4286	19.6062	18.5423	18.1173
Psmc1	24.4255	24.8182	24.0356	24.3101	24.14	24.1018	23.8898
Dync1li1	22.3869	22.7971	23.3138	23.4028	22.9643	22.946	20.2459
Immt	24.6978	26.5308	26.1326	26.5075	25.8426	25.8972	24.2733
Acly	20.1665	21.3788	20.4336	21.8158	20.588	21.8369	20.6123
Paics	22.077	23.7714	23.4171	23.6782	22.2811	23.7539	23.7695
Ppfibp2	20.4063	21.2547	20.67	20.184	18.7202	20.4102	20.2751
Cyth2	20.0247	21.9215	20.7236	21.7071	21.0492	20.4746	18.4959
Lypla2	24.0293	24.8397	24.1146	24.255	23.3226	23.7823	20.8028
Dpcd	16.7179	21.9858	20.3348	19.5269	17.809	20.5347	15.322
Ndufc2	20.7221	20.2795	21.753	22.4923	20.7598	22.5075	21.2113
Coro1c	24.1988	25.2147	24.5357	25.2932	23.8311	24.7724	24.2037
Trip13	20.372	21.4408	20.9212	21.3695	21.1668	21.8044	21.1348
Slc25a4	23.3679	25.386	25.1289	25.6035	24.9417	24.7234	22.8833
Kif11	14.3405	17.045	17.6406	18.0044	18.8014	18.6893	18.3193
Tfrc	19.6947	21.7205	20.6767	22.0437	21.7185	23.4401	18.6672
Nup133	20.2241	21.7698	20.9196	20.4796	20.0428	19.933	20.681
Fam98a	18.9507	20.8156	21.0262	21.7384	21.2402	20.4898	19.3431
Lmnb1	17.7575	20.7476	18.3928	20.8996	20.769	22.5401	24.7584
Ppp1ca	22.4289	24.9259	23.5503	23.4608	23.0125	22.6235	24.6237
Csnk2a1	24.1276	23.9445	23.4475	24.4627	23.9226	23.8932	23.7012
Cltb	25.6455	26.472	26.3749	26.1116	24.5886	26.052	19.8247
Cip2a	20.9257	21.0359	20.9651	19.9007	17.5469	18.2543	16.6872
Cnot1	20.9838	22.1166	21.8157	21.317	20.9585	21.0115	19.977
Fbp2	22.5841	24.1352	23.8081	23.5869	22.534	23.6562	24.611
Tuba1b	29.1235	28.5451	29.7234	29.9837	29.1075	29.3059	23.5886
Slc16a1	22.7656	20.6384	19.7425	20.0132	19.5897	20.1352	20.2468
Cbr1	23.1305	24.486	23.4528	24.4441	23.6535	23.7386	22.02
Psmd5	25.0803	26.8262	26.2202	26.7822	26.2647	26.3567	22.4674
Rpa2	21.5857	22.7826	22.1279	23.0387	22.1938	21.7364	22.25
Pdcd10	21.3854	20.2136	18.5097	19.8325	21.0159	20.1206	21.0881
Snd1	20.6271	20.7458	20.4769	20.1878	18.9556	19.2836	23.1955
Snrnp200	17.7636	19.4633	20.4905	18.8892	17.886	20.5186	21.7735
Tor1aip1	18.0596	19.326	20.4307	19.5395	19.1246	17.9646	18.4514
Txndc17	24.9339	25.4652	24.8579	26.1362	24.8487	24.8789	22.5914
Lonp1	24.313	25.7548	25.55	26.05	25.3292	25.4643	24.0306
Ddx6	26.3834	27.2512	26.8465	24.9028	24.06	24.2106	22.1275
Srp19	20.5817	21.5826	20.9779	21.6827	21.779	20.7273	21.4191
Hspd1	28.4392	29.0473	28.8562	29.0785	28.4148	28.5971	27.3002
Mob1b	18.7739	20.1744	18.5608	19.9759	19.2652	20.6512	19.6868
Prpf8	15.466	18.876	17.5578	18.649	16.7846	19.9678	21.7035
Gsta4	25.635	25.8308	26.331	26.7103	26.088	26.3487	23.8327
Lmbrd1	20.5207	0	19.9509	0	19.267	0	19.0133
Gpx1	23.3724	24.6228	24.0297	24.2302	24.0497	24.2269	21.7426
Kpna6	22.8828	22.8543	22.4341	23.8564	23.5464	23.2499	22.4421
Dr1	22.5593	21.7936	22.1179	21.025	23.4468	20.0594	21.4159
Actn4	25.7932	26.0134	25.5073	26.0988	25.3096	25.3739	26.2127
Ndufa9	21.3666	23.0483	21.9734	22.5583	21.925	22.0932	21.2202
Cstf2	21.575	20.8839	20.9468	19.5177	19.3131	18.5094	21.3991
Ap1m2	22.4573	23.8523	22.9756	23.4618	23.1379	22.7622	22.7955
Ndufaf7	20.4424	21.5893	21.6239	21.7677	20.4766	20.3048	18.4086
Pgrmc2	23.4071	23.1632	23.6918	24.4282	23.7212	21.8314	21.5797
Psmd13	21.2057	23.0686	22.6109	23.4009	22.6015	23.4729	23.3962
Kpna4	19.5573	20.6874	20.9878	20.1653	21.3805	18.6149	22.4408
Ndufa7	22.3048	21.233	21.6119	20.7669	20.9514	23.2023	20.3777
Aip	23.8814	25.1488	24.8078	24.6534	24.1018	22.9181	18.0226
Prkag1	17.6092	20.9745	20.0984	21.1062	21.069	21.7823	19.0122
Pitpna	22.3496	23.453	23.6766	23.478	22.8995	24.0918	21.4637
Pabpc1	24.5382	24.9809	24.6773	24.0503	23.5971	25.0298	25.005
Hadha	23.646	25.0475	24.5181	25.0112	24.5466	24.8164	23.6623
Ddx46	15.8084	18.7623	17.8986	19.7355	18.1744	19.6445	20.0828
Abhd12	22.6948	24.6101	23.2831	23.2539	22.7423	18.974	20.2573
Fkbp4	23.0089	24.4402	24.212	24.5397	24.0319	24.5498	24.8086
Slc25a10	19.8903	20.5939	21.5067	22.1787	21.4745	22.2995	21.7676
Ttc27	18.0447	18.1637	0	18.3526	18.1828	17.4671	17.0383
Gmps	23.2599	24.7123	23.7349	24.093	23.1234	23.012	23.1435
Crlf3	19.5799	20.8723	19.7439	19.6868	19.6379	20.3096	19.178
Chmp4b	23.5412	23.1437	23.8651	23.6643	22.4175	23.093	23.3769
Ubl7	20.4208	20.1658	21.0041	19.9129	22.1017	20.0252	20.4703
Mcm5	19.8296	22.6787	19.9203	21.1746	19.9965	21.5495	22.7217
Cndp2	21.5765	20.8485	21.9248	21.2487	21.2619	23.2649	25.6128
Kif2a	20.6758	21.3952	20.9396	19.2144	19.3521	19.9326	20.1427
Pip4k2c	20.5463	22.7405	23.0928	21.7723	20.8292	21.9672	21.0668
Cops3	24.9759	26.2014	25.9416	26.2767	25.4263	25.3451	22.5176
Fis1	24.8193	25.5723	24.9078	25.2194	24.2029	24.1155	21.3762
Calu	25.8358	24.0055	23.1495	22.1277	20.4594	19.1566	22.1909
Myef2	16.8956	0	17.9505	19.2449	18.9372	20.738	23.1356
Eif2b2	20.4394	22.7084	22.1654	21.7381	22.2586	22.7233	21.4163
Idh3g	21.5536	24.7871	23.9533	25.0406	23.8531	24.1814	24.1231
Ndufa13	22.1673	22.5029	22.6125	22.8981	22.3826	22.3877	21.7968
Hnrnpa0	19.6625	23.3542	22.8992	22.8685	21.662	23.1767	25.3872
Ctsd	22.5277	24.3855	23.8097	23.8061	23.5726	25.1092	25.3192
Dctn4	19.7877	21.0699	18.9002	19.6695	18.8895	0	19.9306
Sart3	21.1645	23.7675	22.9287	22.9085	21.8355	22.3408	21.5853
Trap1	21.5787	23.1197	22.3128	22.5007	22.3095	22.23	22.3575
Apoo	25.3239	26.4898	26.3783	26.0211	25.5359	25.4275	23.1706
Srp68	17.8202	18.8063	19.4118	20.0813	17.1182	19.2649	20.4981
Arhgap1	20.8814	22.7937	22.8149	23.062	22.3457	21.8138	22.8219
Abcf1	20.036	20.7152	20.4236	21.2065	20.307	22.8953	21.7238
Pgam5	21.0807	24.0418	23.385	23.6588	23.0719	23.402	21.7139
Vcp	27.0132	28.1724	27.5805	27.6243	26.9003	27.1174	25.975
Etfb	24.3325	25.0955	24.817	25.014	24.6509	24.3421	25.6259
Ppp5c	22.3316	23.7714	22.8116	24.1749	22.785	23.2868	19.9202
Atp6v1d	21.9693	23.9059	23.1302	23.2418	22.7686	22.9081	21.2102
Rps2	25.151	25.8925	25.286	24.9576	24.0518	26.2498	25.973
Erp29	25.2224	25.7156	25.9652	25.4287	24.2501	23.3135	22.8642
Atp2a2	24.0091	25.9594	24.9353	25.9262	25.0759	23.3664	22.1168
Clptm1	22.1042	23.4337	22.4691	21.304	18.8111	18.7786	21.8845
Eif3e	21.3031	21.2369	21.5021	21.0045	21.6679	22.6909	23.2046
Ndufb3	20.6014	22.6335	22.9421	21.8706	23.4472	20.3543	21.9597
Ssb	21.4541	23.8996	22.2031	22.6333	23.4265	22.1619	23.4824
Ap2b1	21.5413	22.7632	21.077	22.4413	20.4081	21.0356	23.0642
Dnajc5	23.3721	22.5089	22.5263	23.4354	23.1378	22.3266	20.9529
Ppp1r7	23.094	24.6574	23.1396	24.4308	23.5241	24.2672	22.4808
Sf3b3	18.2367	19.9005	19.3453	19.0842	18.9767	21.3426	22.7664
Mcfd2	23.0492	22.809	23.2197	21.3408	22.6261	19.6942	21.2743
Chchd4	22.4356	21.3718	23.3017	23.7173	23.678	21.7307	20.0633
Gart	19.0002	20.1764	20.0073	19.9702	19.5152	20.4855	22.5949
Dnpep	20.684	22.2972	22.351	22.1564	21.5256	21.2061	22.8142
Chmp2a	23.7856	25.5792	23.1757	22.5536	22.4132	25.0444	21.0848
Dpm1	19.5286	22.1388	22.4689	21.9376	21.1751	19.1267	19.9222
Dnajc9	24.4153	23.7824	23.8582	23.2431	22.5044	22.2946	21.2276
Sf3b4	22.7062	21.2049	21.2339	20.3445	21.5718	20.282	21.4975
Prdx6	23.765	24.5253	24.0447	24.5985	23.9311	24.5428	24.3657
Nsfl1c	25.6447	25.8688	25.7755	25.637	25.2263	24.5879	23.7164
Hnrnpa3	23.9342	24.6736	24.0934	24.6763	24.2227	25.2133	26.334
Psmd12	20.2237	22.9622	22.2611	23.3732	22.2336	23.4778	22.6821
Pebp1	30.5776	30.9989	30.7007	31.4129	30.4696	30.5795	26.9879
Dnaja3	23.7377	24.4789	24.0243	24.7187	24.0277	23.8905	22.2577
Tyms	22.4473	22.3812	22.7464	22.0861	20.6951	22.1958	21.6358
Prkaa1	21.0038	20.6184	22.202	21.0883	19.1079	21.4587	18.1826
Rab8a	22.4876	23.5511	22.9835	23.0295	22.8442	21.6956	20.2248
Pgp	23.5608	24.3608	23.703	23.9871	23.3422	24.3475	21.6042
Smc4	19.2824	20.8589	18.3958	18.3121	17.648	19.2702	19.2498
Nrbp1	20.9645	23.0429	23.122	23.2321	21.4901	22.2614	20.2326
Fxr2	22.3824	22.1719	22.3655	21.3049	19.9212	19.2695	20.5353
Dnm2	20.6582	22.3239	21.5191	21.981	20.8093	20.3563	21.3155
Chchd3	25.2507	25.5198	25.6722	25.4998	24.7615	25.1971	23.2678
Vbp1	25.2799	25.6213	25.3155	25.7282	24.6145	24.5734	21.8321
Abhd6	19.6857	21.5215	21.7397	20.6284	20.5749	19.4149	18.699
Hspbp1	19.011	20.7199	19.5829	19.9214	19.5437	19.7094	21.1455
Rab5a	22.1316	24.1206	22.949	23.5555	21.7643	23.115	22.9169
Pgam1	25.605	25.8885	25.9123	26.3537	25.7685	26.3999	24.7763
Phpt1	24.2002	24.9918	24.9594	25.9831	24.9793	25.1133	21.316
Ptrhd1	23.7794	24.7262	25.0915	24.4446	24.1221	24.4483	21.4907
Txlng	17.8367	18.7818	20.4318	18.9502	18.4154	19.7571	16.2156
Wdr53	20.2139	21.6682	20.8499	20.0613	19.5855	19.6666	18.4195
Eif2b5	19.8505	20.2853	19.2931	18.7574	19.5568	20.7272	20.838
Cope	24.0186	25.1921	24.6201	24.8673	24.256	24.3838	23.2006
Mvp	26.7264	28.0333	27.5293	27.8069	27.2178	27.5018	23.4898
Pank3	19.4972	0	21.441	21.9956	19.4683	20.6434	20.8946
Lbr	20.393	22.5741	22.6815	22.4578	22.2016	22.2695	21.9667
Trappc3	22.8209	23.9794	22.6516	22.8491	21.3218	20.5376	21.1972
Mcm6	18.4037	20.8316	22.8334	21.1023	20.3414	21.141	23.0068
Pfdn1	25.9701	25.7215	25.6157	26.1208	25.769	26.1497	22.2929
Usp5	23.7582	25.2882	24.4227	25.1696	24.6351	24.6605	23.2488
Timm50	20.5131	22.3677	21.5783	21.4465	19.6222	21.0489	22.1509
Thop1	25.3302	26.4229	26.089	26.3847	25.2662	25.9906	23.0295
Mcm3	19.2094	21.7086	21.3714	21.7688	20.647	22.0953	23.067
Vat1	25.8765	26.666	26.4823	26.4146	26.1986	25.9157	20.7431
Ndufa8	21.9416	23.1931	20.9786	22.3168	22.462	22.4306	23.0155
Prkcd	20.8143	22.1071	21.631	20.5065	20.1141	21.0658	16.3424
Gmfb	23.3091	24.7666	23.8105	24.309	23.7303	23.8654	22.5769
Atic	21.603	22.9603	22.2498	23.1745	22.3958	23.4962	23.4954
Eftud2	20.6009	22.4343	21.4177	21.2193	19.8728	21.9187	23.1135
Fam3c	25.9659	26.1413	26.0031	26.4349	25.6028	24.5829	21.5136
Eif3b	20.8394	22.192	21.7635	22.1546	21.806	22.9265	23.6479
Hdlbp	22.875	23.1483	22.3562	21.8964	21.3902	21.3962	22.6666
Atg4b	19.7232	19.8208	18.0207	17.8201	18.7869	19.8601	21.1994
Ssr1	22.441	22.6847	22.7178	22.4647	22.6598	22.0232	22.6975
Agpat2	18.6941	21.0464	0	21.8205	21.1602	18.1958	19.8664
Rab21	24.7296	26.5319	25.509	26.5142	25.8751	25.2726	20.4492
Ddost	22.1503	25.263	22.9792	24.0101	24.0119	22.6602	22.9183
Anp32a	24.2813	23.5014	23.8681	23.1247	22.4016	24.0644	25.5088
Mcee	20.8176	23.1295	21.4007	22.8117	22.9371	21.5117	17.7813
Naa15	18.6075	19.3732	17.8799	19.4562	16.6407	20.083	20.9291
Srprb	21.229	23.9937	22.6691	22.2045	21.6909	21.641	22.9852
Ndufs7	21.0134	23.2515	21.8958	22.6649	21.7903	22.2403	20.2975
Surf1	18.0552	20.9301	20.1972	19.7625	19.4864	21.2607	19.2072
Atp1b1	22.1892	22.6608	23.1472	20.3629	20.6923	19.5736	23.4608
Aldoa	27.8129	29.0386	28.5378	28.8306	28.2379	28.3577	26.4712
Actr10	19.7219	19.3571	20.1074	20.1807	21.6774	19.701	18.0146
Dhx9	18.2486	19.5269	17.0394	17.9221	19.4245	21.8492	23.0795
Vps29	22.3919	23.2491	23.9015	24.5915	24.0301	24.0937	22.3873
Ppp1r2	22.3597	0	0	21.3541	20.8497	0	22.0117
Smad2	20.3328	21.2172	19.8088	18.372	17.2823	20.0604	18.5806
Pkm	29.2296	30.6511	30.1934	30.5087	30.0442	30.1326	25.571
Farsa	20.1214	21.2194	22.1463	22.3068	21.4998	22.1362	22.4675
Prune1	23.9301	26.0956	25.3045	26.0681	24.8926	24.7069	22.9572
Uchl5	21.4742	22.5245	21.7247	22.3206	21.1631	21.6926	22.1862
Ndufb9	22.0124	22.9992	21.3775	23.1816	22.3094	22.6239	21.7735
Eif5b	19.1236	21.2801	20.8135	21.52	21.3316	22.216	21.7037
Wdr61	22.3556	24.2604	23.1884	23.5427	22.3034	22.8314	22.4075
Acp1	25.4278	26.5249	25.3708	26.4009	25.7274	25.2025	22.8972
Psmc3	23.797	25.1944	24.1875	24.9574	23.89	24.2981	24.2084
Pfkl	22.0265	23.5182	23.26	23.6813	23.0491	23.1456	18.5927
Igf2r	18.492	19.2484	18.6435	17.0012	17.9642	20.2487	21.5599
Eif3f	21.6094	21.9612	23.322	21.7035	20.331	22.9557	24.4472
Nsun2	18.2568	19.7574	19.0943	19.2824	18.4592	20.8513	23.2501
Clpp	21.3723	22.4725	22.6398	22.2519	21.4285	21.9829	22.3384
Tbcc	20.5531	22.4428	21.4394	20.7952	19.7424	20.4843	19.4642
Sucla2	20.7759	22.8818	22.5243	22.5715	22.2316	22.9345	23.3589
Bsg	25.4487	22.4319	22.3915	21.1382	20.9484	21.1156	22.115
Pdia4	26.6276	27.8098	27.3583	26.6093	25.6687	23.5409	23.3724
Sptan1	20.5796	17.8168	17.4743	21.5396	21.1437	21.0386	22.4131
Lamp1	24.552	25.96	25.4982	25.6089	25.3848	25.111	24.4655
Nploc4	22.3658	23.7369	22.468	23.1699	21.8499	22.3595	21.3546
Hmgb1	23.9599	24.7936	23.0326	23.4453	24.1088	25.6828	27.0085
Scamp3	21.9991	22.6565	23.3461	22.8172	23.5714	21.7353	22.0003
Igf2bp2	26.5379	27.1276	25.968	18.9864	18.279	19.9899	22.953
Nutf2	26.3895	27.364	26.8893	27.6712	26.399	26.5511	25.2837
Csnk1a1	18.9186	21.4767	22.0188	21.4064	20.4159	19.8991	18.1929
Plaa	25.3837	27.1315	26.8813	27.261	26.563	26.5613	22.7296
Matr3	20.3221	18.6241	18.354	19.1342	19.0005	21.3258	23.6559
Glud1	23.1147	24.0666	23.7739	24.0469	23.2191	23.7412	23.3124
Gfpt1	21.3119	23.5054	22.3508	23.2387	22.3489	23.4017	19.3154
Idh1	24.2968	25.3772	24.8727	25.3411	24.5318	25.1171	23.1318
Cetn2	22.0564	24.1392	22.3088	21.7503	22.0074	19.5835	18.2983
Eci1	24.1616	24.904	25.1657	25.176	24.3697	24.5327	22.9076
Ndufb5	23.2213	23.3803	23.6141	23.9493	22.8213	22.3591	21.3931
Tpd52	28.4302	28.3587	28.3878	28.3138	27.7813	27.4519	24.8332
Pex19	19.8232	21.1519	19.9958	21.4036	20.6218	21.2515	19.6898
Tubg1	18.4569	19.4006	18.3222	18.6307	17.232	18.0779	18.8499
Lrrc47	24.2215	25.0354	24.7152	24.8966	24.2682	24.0982	22.3738
Ssbp1	20.1552	21.7493	23.1665	22.4499	21.7766	22.2947	22.4486
Acsl4	20.2473	21.6557	20.9452	21.7564	21.1007	22.0788	17.7597
Lsm6	25.7654	25.5807	26.5116	26.0989	24.3654	25.9179	22.3421
Gins2	19.1741	0	19.6409	18.3142	18.4891	19.5357	19.8865
Vdac3	25.5738	28.2241	27.1579	27.6655	27.4368	27.5829	24.8497
Tufm	23.0106	24.8598	24.5044	24.7447	24.4249	24.932	24.3419
Psmd7	23.2079	23.0083	23.47	23.5625	22.8244	23.3766	23.5426
Pgk1	25.8156	26.991	26.6884	26.5967	26.2565	26.293	23.8334
Glrx5	24.9623	26.2634	25.5102	26.0609	25.1924	25.679	23.3527
Mindy1	21.954	24.0261	22.9898	23.5182	24.2167	22.8525	21.2338
Gps1	25.1902	26.4781	25.9946	26.578	25.8967	26.1474	22.1583
Lamp2	18.1749	18.5513	18.6575	19.0493	19.2262	21.0919	21.398
Ganab	23.1055	25.6034	24.2432	24.282	23.5083	20.9575	22.383
Cotl1	20.2911	22.373	20.4774	21.689	20.308	21.2999	20.5197
Atp6v1a	24.1907	25.7699	25.1765	25.5988	24.7873	24.9673	23.646
Emc8	22.9089	23.5531	21.9127	22.9005	22.4253	21.9631	21.1483
Dnajb11	23.4718	25.4966	25.0831	23.8844	22.6266	19.3639	21.9011
Rtraf	23.5775	24.5999	23.312	23.8913	22.9951	23.1501	22.7981
Xpo5	15.1417	19.4513	17.1657	18.8453	16.9397	19.4488	20.9001
Ndufaf2	20.0827	18.5616	20.3898	20.6462	19.746	20.6404	17.5002
Nif3l1	20.4674	21.9441	21.8935	21.831	20.8646	20.0852	19.8717
Slc11a2	20.3348	22.9817	23.8736	22.9746	21.5043	21.3907	18.1101
Ufd1	20.156	22.3821	20.8359	21.2226	20.4724	21.8899	22.0158
Mthfd1	23.4418	24.5674	24.4753	24.3137	23.7912	24.4522	23.405
Usp39	17.8406	16.7503	16.9627	16.9201	16.0864	18.9495	20.2997
Prpf19	22.2549	22.75	22.6034	21.6618	21.5378	22.1212	24.8393
Acads	20.9718	23.4527	22.4927	23.0833	21.8434	22.6403	23.5668
Tmem87a	16.9759	20.4359	19.3968	19.7544	18.6843	18.1471	18.3665
Cyc1	23.6855	23.749	23.9466	23.925	22.818	23.0106	22.1548
Gtse1	20.7073	21.1656	20.8557	20.268	20.2503	18.898	18.8127
Ndufs1	21.4279	23.5662	22.8153	23.3602	22.3789	22.6526	22.1992
Hccs	21.9197	21.9295	21.3802	21.5452	20.6707	21.9073	20.2316
Eif2a	20.3223	19.7441	20.9249	21.024	20.7304	21.9697	22.2761
Uqcc2	23.5928	24.3423	24.505	24.3182	24.0307	23.961	18.6194
Aspscr1	23.9517	23.7718	23.8249	23.7377	23.4361	22.6992	20.5046
Cnot10	17.8704	20.5423	20.461	18.9089	18.6247	19.0269	17.9784
Cse1l	23.1376	25.0084	24.1391	25.3157	24.6663	24.8279	22.9672
Psmc2	23.9216	24.8956	24.4786	24.641	23.9664	24.1843	23.7352
Spc25	18.3039	20.8352	19.5124	18.5996	20.1995	20.3683	18.4657
Uqcrc2	24.8169	25.9931	25.3386	25.3951	25.1764	25.054	24.5051
Luc7l3	19.0216	19.9426	19.2088	0	21.4398	20.5753	21.5701
Ube2a	22.5888	23.3383	22.917	23.6622	23.5777	21.6711	22.2324
Ndufs2	19.5568	23.1492	21.9569	22.9049	22.1784	22.0393	21.5721
Copg1	23.0489	24.6081	23.9862	24.7726	23.7205	24.0074	22.0584
Uqcc1	20.163	22.2475	20.9713	21.6569	21.7598	22.0289	19.1923
Hadh	19.8166	21.2887	20.379	20.7576	19.7093	20.764	24.6079
Ndufb8	22.4098	22.5106	21.9013	21.7098	22.5786	21.4654	20.0566
Pin1	23.7202	23.9559	24.0898	24.7294	23.8063	23.902	22.7391
Ruvbl2	23.2163	24.3693	23.9545	23.9629	23.4375	24.7129	23.3627
Hat1	20.6376	23.3103	22.4423	23.3111	21.2068	22.1053	23.8075
Nubp2	19.8361	20.0356	19.5433	18.7128	18.7635	18.7916	20.4467
Nup155	17.1911	18.236	19.0853	17.8467	17.8755	23.7465	21.368
Eif3a	20.8406	22.1034	21.7351	22.1625	21.2336	22.8803	23.7066
Ube2e1	20.9466	22.2705	22.9616	22.347	21.5136	21.4906	18.1201
Cap1	23.8159	25.2884	24.5075	24.9311	24.0615	24.2341	25.3765
Gnai2	23.3497	24.8023	24.3833	24.7356	24.6164	23.9783	23.1957
Rab1a	26.4822	27.9388	27.4628	27.9731	27.3141	27.3434	24.5281
Cacybp	21.5162	21.4817	20.9374	19.5135	20.6307	19.8902	23.1032
Psmc6	24.3925	25.6892	24.5753	24.7065	24.3056	23.8054	23.9883
Trnt1	19.022	20.2778	19.0162	21.3917	20.9016	20.8039	20.8691
Crk	21.5449	23.8225	22.4338	23.9149	22.2783	22.8868	20.6942
Dctn6	22.2224	22.4552	23.4216	19.7121	23.4025	0	17.8133
Capzb	24.821	24.8555	24.9359	25.4967	24.6464	24.5644	24.0543
Myl12b	26.0257	25.6587	25.7755	25.727	24.9154	25.1139	25.579
Mfge8	21.1657	22.1528	22.6553	22.9332	23.5808	19.2487	20.3602
Dync1i2	23.6908	24.266	23.9196	24.349	23.5395	23.0621	21.8871
Ndufb4	23.1178	23.0164	23.2171	23.6186	22.8568	22.0932	21.8371
Chmp5	24.6039	25.6116	24.7409	24.1848	23.7867	24.1222	22.1141
Acot8	24.1858	24.8187	24.7978	24.6561	24.0027	24.0237	19.4012
Pak2	21.7945	0	21.6712	22.3667	21.0289	22.0966	21.9473
Ndufaf4	19.8538	20.6222	19.9186	20.2386	19.3271	19.9798	17.9151
Aldh2	28.2105	29.4858	29.1629	29.4081	28.6405	28.493	25.3344
Psma7	24.2055	25.5542	25.671	26.143	25.2444	25.7292	25.0966
Ndufs3	22.2281	24.5113	23.7465	23.9136	23.3921	23.5052	21.9946
Igbp1	24.7832	25.3184	25.0343	25.0566	24.5165	24.3738	21.2409
Gnb1	24.7184	25.5484	24.9906	25.2784	24.158	23.1235	24.3599
Dcakd	24.5662	26.07	25.6079	26.0628	25.2874	24.5298	22.1796
Fam151a	24.8451	25.5845	24.4364	24.6832	24.2371	23.5929	21.6321
Ap1b1	23.6215	26.0972	25.1334	26.0363	25.1216	24.9186	23.6461
Scp2	23.4147	24.8714	24.5423	25.1601	24.4265	24.4634	21.8839
Rtcb	23.971	24.4218	24.7226	23.8023	23.7341	23.5768	23.2296
Phb2	23.8183	25.109	24.8608	25.3351	24.8051	25.319	24.3555
Txnl1	23.8336	24.8284	24.8663	24.9154	23.7131	24.3505	24.3034
Adsl	23.1231	24.596	23.9628	24.3501	23.9205	24.1058	21.7277
Uqcrc1	25.0401	25.4399	25.2053	25.8203	24.7819	25.3019	24.6695
Prdx3	21.5503	24.3911	23.5814	24.7753	24.402	24.517	24.1308
Cnot9	21.8011	22.7551	20.8422	22.5872	21.2577	21.4038	21.137
Syncrip	23.0589	23.3116	23.0145	22.4925	22.597	23.9771	23.6617
Ubxn7	18.0705	20.8431	21.081	20.1876	19.5869	20.8491	19.4482
Rfk	23.2029	24.3663	23.8177	23.5242	22.3771	22.9891	23.0582
Pdha1	21.9692	24.1604	23.5984	24.3876	24.2481	24.0681	24.3317
Hmgcl	18.5453	19.8985	19.6788	20.7925	21.0874	20.2941	22.2725
Ubl4a	24.1361	24.4242	23.9359	23.4881	22.8926	22.6635	20.9859
Ehd3	20.1271	20.6488	20.8283	20.2052	19.4039	19.7454	14.2677
Abcb9	17.6311	19.2551	0	18.478	16.8393	17.5531	15.2443
Ugp2	19.738	22.2282	20.6804	22.1362	21.4172	21.0836	22.85
Flii	18.9925	21.1856	19.0425	19.9506	18.5656	18.8756	20.9353
Acot9	18.5528	21.5566	21.4709	22.4305	22.0223	22.3685	19.724
Pisd	21.5604	23.7486	23.2094	23.056	22.8694	22.807	19.585
Calb1	21.9662	23.0377	22.6646	22.5158	21.4482	21.8622	18.2379
Camk2g	22.0926	24.9224	23.8743	24.416	23.3674	23.7854	20.2987
Faim	16.619	19.6343	19.6182	20.301	18.6773	18.3088	16.5949
Rufy1	26.1168	26.7157	26.7509	26.9386	26.2919	26.2437	21.9737
Ndufaf3	19.9569	21.2598	21.6304	20.2534	21.835	20.5816	18.6758
Hectd1	19.4902	21.1911	20.5825	20.6541	19.7563	15.847	17.992
Acaa1a	23.424	24.316	24.064	23.8528	23.3746	23.1328	22.5652
Tnks1bp1	19.569	19.5939	20.4592	19.1532	18.8319	16.8659	17.9484
Ppif	21.8032	20.9781	20.5556	20.0361	20.3227	20.9516	21.4593
Lhpp	21.9673	24.5347	23.3029	24.9236	22.7108	24.1526	20.2737
Fam162a	23.0726	24.3849	23.7244	24.5797	23.6806	23.2164	22.5181
Ptpn23	18.7565	19.79	18.6298	18.6335	18.1086	18.8773	18.1575
Atg2a	17.3143	18.34	17.8402	17.6872	17.9849	0	16.6946
Itga6	19.7915	19.8381	19.1889	18.5865	18.2852	15.2922	20.2812
Erlec1	20.7032	20.8686	21.2511	20.8742	19.0174	18.0055	16.0611
Trappc13	18.5671	21.2209	21.8382	20.4151	21.111	20.1952	17.3157
Kntc1	18.5714	21.7777	20.3044	20.4888	18.6134	19.8853	16.4571
Ttc38	17.93	22.6696	21.5985	22.175	21.4198	22.1111	15.1191
Osbp	21.9258	22.1529	22.4765	21.9887	21.328	21.102	18.413
Stx17	23.3585	24.1181	24.1051	23.9795	22.8377	22.0492	18.2558
Tmem135	21.9226	23.7851	23.3042	22.9844	21.962	20.9934	10.7567
Ubr3	18.0051	18.9244	16.134	17.4658	15.8794	15.8605	16.8394
Cmpk2	17.7446	21.2095	20.7415	20.9774	21.4468	20.1714	15.6801
Os9	22.1758	21.6528	22.5586	21.5942	19.6923	0	16.526
Dctn1	21.1208	22.3463	21.6859	21.9629	21.5241	21.3758	19.255
Spr	23.6576	24.6977	24.2932	24.5109	23.9183	24.0906	22.6426
Mpst	22.68	24.244	23.1656	23.4662	22.8657	22.6923	20.8116
Rabggta	19.6893	21.6698	20.5493	21.9315	20.7928	21.6974	17.6396
Anxa5	20.0837	20.2978	19.0472	19.5279	21.3716	18.2953	17.6292
Aldh3a2	21.7505	23.6682	23.0628	23.6024	22.4633	21.4535	20.0523
Dgat1	19.8274	21.8104	21.5979	22.1377	20.3896	19.0453	17.8584
Gdi1	21.2162	23.2186	22.1768	22.4474	22.3396	22.0421	20.5827
Mtdh	21.3087	20.5282	19.3767	17.6651	17.6195	18.0924	21.1312
Cog2	17.3907	18.5606	18.89	18.6242	18.0314	18.2125	16.267
Myo18a	20.589	20.9209	20.7158	18.8271	18.3665	17.1955	15.5776
Vti1b	22.386	23.2001	23.2008	23.309	22.356	21.2532	20.3246
Blmh	20.9967	23.102	22.084	23.6873	22.0535	23.3436	20.6359
Prkar2a	22.2332	23.542	22.9419	22.7104	24.148	22.2236	21.1343
Ipo9	22.2147	24.5652	23.7531	24.9169	23.0613	23.0014	20.1266
Dera	20.1688	21.8975	20.923	21.1111	20.1798	21.2101	19.4317
Nubpl	20.1746	22.3698	21.5158	21.2498	21.7762	22.7519	18.0562
Lactb	19.0285	22.6495	21.7536	23.1765	22.4817	22.6879	21.2296
Focad	17.9757	20.4833	18.95	20.1676	18.7038	19.98	13.5554
Rmdn1	18.3488	22.8274	21.414	22.7518	21.08	21.9139	20.0193
Gnl1	18.8749	21.0152	19.1512	18.94	19.9373	19.3946	17.9772
Vps13a	17.8373	19.9433	19.1339	18.2572	19.7101	18.2973	14.1984
Usp12	18.5074	20.6863	19.474	22.1327	20.2205	20.0466	17.7751
Pigk	18.0839	21.7416	21.2065	21.2918	19.8219	18.9433	17.8402
Ube3a	20.5764	22.7246	21.7772	21.9876	20.9544	21.2333	17.8272
Hras	21.7761	22.8421	21.6889	22.1574	20.6612	20.5778	16.4421
Cast	23.4906	23.4433	23.7366	23.2721	22.8653	22.6583	20.1263
Ndufaf5	21.2473	21.2027	20.8217	20.6593	19.9818	20.3723	15.9822
Smc5	17.1969	0	22.0429	23.1204	23.5103	21.3527	17.387
Uvrag	18.8803	20.1091	19.625	20.4395	19.1908	19.5655	16.6801
Cars2	18.0729	19.0809	19.5027	20.3758	19.1032	19.2246	16.2654
Wdr13	17.0755	19.131	20.1153	19.6973	18.418	17.8604	17.6513
Carm1	19.3277	20.8302	20.1279	19.8757	19.4442	21.0547	20.4273
Rnh1	20.5465	21.8259	21.4792	21.275	23.9355	20.6808	21.2315
Eea1	24.7964	25.1886	25.2857	25.2653	24.8765	24.7495	21.7833
Psmd10	21.169	22.7191	22.5268	24.0807	21.2883	21.2086	20.7814
Hddc2	20.8203	20.3241	20.6637	20.8001	21.7807	20.2548	18.3587
Dtd2	16.3505	21.2229	19.247	20.379	21.3548	0	20.7246
Timmdc1	17.6013	20.6615	18.8632	18.7686	17.5923	18.4833	18.0608
Coq9	21.6676	22.375	21.6857	21.2254	20.6647	21.0092	20.4785
Pdk1	16.661	19.3586	18.8981	19.3936	20.2251	19.2575	15.2601
Pfn2	23.7786	25.1403	24.6023	25.4374	24.6865	24.1369	20.6795
Lgalsl	20.1701	22.6432	21.1873	20.9748	20.4512	19.6513	16.7985
Glo1	22.2506	23.114	21.3155	22.9395	21.6452	21.0939	21.1586
Flna	23.3663	20.5017	21.0418	20.3629	19.787	20.3349	21.1572
Ttn	13.296	16.1214	15.2376	16.1364	14.2893	14.2021	15.1109
Wnk2	20.605	21.1164	20.3617	20.9275	20.8293	19.7308	19.279
Micu1	21.1735	23.7426	22.7693	23.3978	23.0277	23.0247	19.7246
Ttc5	21.4579	21.5578	20.7481	19.9674	18.6253	19.92	17.4959
Wdsub1	18.8453	20.075	19.498	19.9352	18.1662	17.1294	17.6453
Pik3cd	20.7331	23.0148	22.0368	22.712	21.2499	21.9194	16.6119
Naxd	22.3157	23.1801	23.4217	23.2882	22.8263	23.0459	20.9562
Iqgap1	22.1588	22.4378	22.0047	22.582	21.3944	21.3662	24.1034
Fbp1	25.5917	27.0742	26.5772	26.5598	26.0245	25.6898	19.7181
Naprt	21.3353	20.927	21.4499	22.0967	21.098	21.8701	15.9866
Gak	18.6403	19.3546	18.4099	17.7953	17.137	18.3487	18.5842
Smug1	18.6085	21.4372	20.9976	19.824	21.5934	18.2255	16.9005
Mrrf	21.6044	22.4598	22.7441	21.172	21.4129	21.9678	20.1268
Alad	19.2176	21.837	21.5566	21.8326	20.7656	21.3244	22.0595
Slc12a7	19.5218	21.468	20.8931	20.9505	20.4528	19.7827	20.0079
Mms19	21.4746	23.6589	22.0275	23.8025	22.69	23.0835	20.1895
Hgh1	18.5037	19.8929	19.1723	0	17.6022	20.0684	18.2562
Rab4b	20.4061	22.4311	23.8766	23.2424	22.9737	22.309	17.3983
Tdp1	17.5652	17.5297	17.8814	18.6413	15.6509	0	16.3604
Ahcyl2	20.3287	21.1749	20.3655	19.8724	19.5927	19.5802	18.8376
Shcbp1	20.6901	22.7078	21.7249	21.8935	20.7588	19.7759	18.0312
Daglb	23.9419	25.7172	24.4171	25.3163	24.9428	24.7401	20.0801
Ap3s1	20.4912	21.9233	21.7718	22.0326	21.0616	21.9622	18.8088
Macf1	18.6343	18.5959	18.2431	16.0621	16.4985	17.7116	20.9139
Pacs1	19.2509	19.3134	20.1561	19.5611	19.6803	19.2789	14.9393
Pdzk1	23.1429	23.9036	24.243	24.6099	23.4423	23.2595	22.4173
Ttll12	22.2156	23.4445	23.0321	23.2521	22.6747	22.7596	20.175
Ghdc	18.8636	19.0183	0	18.6683	19.4632	0	16.4225
Man2c1	19.3414	22.4805	20.6364	21.7683	20.4774	20.8968	17.5275
Arvcf	18.2647	18.8196	19.3163	17.3084	18.0919	17.2818	20.0896
Pik3c3	19.4939	21.7758	21.253	21.4467	19.8834	21.1382	16.0182
Rdh10	20.4997	22.9528	21.8718	21.0337	19.4181	20.4128	15.1231
Alg1	19.338	22.6078	20.5629	21.4963	16.3233	0	17.6764
Me2	22.838	24.9729	23.6906	24.7304	23.8496	24.1618	21.9829
Ppm1f	21.3684	21.1834	21.0054	20.4296	18.2756	20.4576	15.889
Mtap	23.341	24.8609	24.1577	24.7253	23.7148	24.429	20.4921
Lcp1	27.2582	27.9799	27.39	28.0433	26.7958	27.3374	25.6483
Esyt1	20.7181	23.1696	21.8026	22.6425	21.8702	20.7871	20.0196
Fig4	17.2489	17.7278	17.2623	19.6436	16.0724	18.3086	14.605
Mtfr1l	23.1338	23.0296	22.0926	22.1791	20.6573	21.3151	18.8714
Ccdc136	20.8109	21.0509	21.4207	21.0967	20.0875	20.5985	16.4833
Nomo1	19.744	22.166	21.2275	21.3033	20.7618	19.7225	20.7434
Clcc1	20.9282	21.8981	21.7983	21.9287	20.5425	0	16.8807
Cul4a	18.8541	21.4074	20.6995	20.586	20.135	15.5671	14.8248
Pgm2l1	22.7354	24.4358	23.4379	24.3598	23.6646	24.1556	19.6253
Xrcc5	20.2977	21.5842	19.0463	19.6472	18.7793	19.0993	19.3398
Stxbp2	18.4173	19.2526	20.6899	19.9998	17.8227	18.8572	21.2141
Fadd	19.8348	21.4229	19.0204	19.3055	18.1239	18.2622	19.2529
Rtca	21.2745	22.8274	22.1195	22.9352	21.6714	22.0381	20.1297
Nhlrc2	16.9475	20.5229	20.1381	20.8836	19.7127	20.5971	19.744
Sacm1l	21.4	23.9421	22.9165	23.262	23.1727	21.3977	19.1351
Nadk2	22.559	24.0243	23.5546	23.8191	23.1072	23.4105	20.8331
Spcs3	21.1165	22.8531	20.7988	21.0397	20.5757	19.9023	19.1625
Rps6kb2	18.3711	20.2833	18.6576	19.332	19.4283	18.576	18.5098
Tmem168	21.36	22.963	21.6996	22.4421	22.6774	21.6224	15.2548
Actn1	22.5549	23.4475	22.2569	23.2151	21.9919	22.731	22.6966
Glmn	22.6828	24.831	23.9083	24.7616	24.265	24.2839	19.3773
Ldha	21.3482	22.4968	20.916	23.2843	24.6522	18.2872	18.0884
Myo10	21.8355	22.1114	20.6839	21.093	20.0359	19.9933	15.1319
Bpnt1	21.4485	23.6663	22.7986	23.4361	22.5551	23.4521	20.8144
Nxn	16.8823	20.787	18.9316	20.7072	18.7812	18.8151	13.8106
Ubr4	20.6471	22.5164	21.4661	22.6307	21.2791	21.9478	20.5481
Herc4	18.3724	18.3659	19.5107	18.2574	17.4714	17.3959	17.7486
Macrod1	21.0953	18.7798	21.2992	20.6418	21.8418	0	17.8455
Htt	17.4617	17.8327	17.7956	16.9094	17.7342	15.6567	15.9058
Gstk1	18.9911	22.4242	21.4908	21.3532	22.2666	22.0105	17.234
Stub1	23.0428	23.8253	23.3143	22.9348	22.693	21.9638	20.2177
Paox	27.1732	28.1463	28.0645	28.4947	27.9376	27.7077	23.0044
Aktip	21.0442	22.7981	20.7859	22.3024	21.2258	19.6237	15.5941
Coro1b	21.6327	21.9932	22.443	22.8587	22.1175	21.1499	22.2044
Apool	21.8695	24.1079	23.4318	22.9002	22.3667	22.6335	22.1396
Usp47	19.1165	21.0119	19.999	20.7062	19.4962	19.9111	14.5363
Camsap3	19.9607	19.6061	20.6596	19.4357	18.0601	16.7069	18.4264
Hook1	22.845	23.4472	23.401	23.6642	22.8439	22.3247	16.1555
Hdhd2	20.5778	22.788	23.0199	21.9752	24.1948	22.6165	19.1875
Rnf170	21.2925	23.9337	22.5024	23.3903	22.7854	21.1869	17.4229
Ankrd44	20.6567	20.6406	20.9757	21.4185	20.7564	19.6983	13.2273
Coro7	20.6059	21.9331	21.1439	21.358	20.5301	20.5042	19.293
Oxsr1	21.3638	22.9342	21.4275	22.1955	21.668	21.4311	21.0175
Clptm1l	17.5754	19.671	19.8261	18.5603	19.3103	0	15.9496
Aco1	22.6805	23.962	23.538	23.4315	22.2647	22.4456	19.8017
Ubash3b	17.1038	19.6482	16.7062	18.1306	16.4053	0	14.7514
Vapb	23.7493	23.3815	24.1021	24.2421	23.6545	22.5726	20.6685
Gtpbp1	19.1074	20.2023	18.0524	18.9196	17.7805	17.3044	17.5717
Arl8a	21.5295	24.7088	21.7346	22.3291	21.9956	21.3686	15.8223
Apeh	26.1148	27.1818	26.6167	27.186	26.5125	26.5275	21.6433
Stambp	20.3556	20.7951	19.5455	20.0384	18.5473	19.125	16.8328
Gcc2	19.685	21.2307	19.6636	19.2768	18.1093	18.7119	18.699
Rfc2	18.0567	20.7213	21.1864	18.2048	19.5708	18.7558	21.8686
Ehd4	21.0007	23.8852	25.3043	22.9197	22.3564	22.5772	21.3661
Tpmt	22.909	25.7254	25.0302	26.3697	24.4809	25.1111	21.2431
Rida	23.6153	23.4812	24.8044	23.8433	23.6528	22.73	20.5435
Dcps	17.6443	20.8397	19.9638	19.3927	18.5354	18.7637	20.1131
Bcap29	20.9339	20.9731	21.3069	21.9886	20.6961	0	17.1465
Mcat	18.5949	19.8484	20.1204	20.134	19.3556	0	19.999
Map3k19	20.2871	19.834	19.9496	19.2682	18.6961	20.0788	19.0151
Atg7	15.8783	18.6164	18.1367	20.0884	19.8377	20.3774	19.5034
Trmt1	15.4169	18.751	17.0217	17.2708	24.7525	16.2262	17.7212
Rab3a	20.6621	24.9761	22.517	24.6222	23.7583	22.8458	17.0411
Ldhd	22.538	23.8869	23.6759	23.4046	23.0834	22.9003	18.8913
Parp4	19.6733	20.3503	19.5272	19.4704	19.4095	19.567	16.8288
Washc5	17.0399	18.216	17.0731	15.6023	16.5959	16.6692	17.5103
Ubr2	17.8958	18.9753	18.7154	19.6568	17.6813	18.9413	15.2601
Ifit1	18.389	22.2823	22.0102	22.057	21.9148	21.3575	16.1386
Ppa2	19.4721	20.8201	20.8871	22.1195	21.2783	21.4054	20.8656
Acadvl	19.7044	19.3124	18.9503	21.9058	17.8995	17.4979	20.9004
Trappc11	16.6475	19.8369	19.7697	17.2933	19.2645	17.429	16.6032
Ugdh	17.8652	19.4612	0	18.6879	19.7595	19.1217	21.9412
Gale	19.4563	21.7394	21.2011	22.6942	21.2335	20.7644	18.3511
Golm1	22.9251	23.3863	21.8827	21.9605	22.9692	21.3772	17.7625
Rps6ka3	21.2777	22.0698	19.2213	20.283	20.0598	20.1311	12.307
Retreg2	19.8723	20.562	20.4283	20.7321	19.824	0	16.8247
Stx7	21.4391	19.3246	21.2646	21.2064	21.6977	20.0818	21.0913
Top3b	15.7	18.8827	17.7864	17.5225	18.5669	18.1571	16.1994
Capg	19.6322	19.7399	18.5922	19.5904	19.4188	19.8394	23.2888
Aldh4a1	22.6891	23.8528	23.5205	23.9136	23.141	23.7826	22.5006
Yars2	16.7004	19.3612	15.4459	18.7782	19.2844	18.1922	19.4649
Usp4	19.4264	21.7178	20.384	18.3053	19.1059	18.2573	19.2863
Pi4k2a	20.3093	23.1337	21.8552	23.6469	22.5713	21.9706	18.5874
Reep2	23.3488	23.717	23.2992	22.596	22.5483	21.4375	13.584
Specc1l	21.0765	21.6563	20.812	18.8539	17.9273	0	15.6397
Ngef	18.4687	19.3074	18.2884	19.0366	17.9054	0	14.2983
Dnaja4	24.9227	26.2218	25.6102	26.3217	25.4774	25.3039	19.8881
Pccb	21.2147	22.7295	22.2725	22.7914	22.2183	22.7112	20.4182
Akr1b8	22.0964	23.9012	23.8358	23.4747	23.0031	22.3249	25.5194
Tsnax	21.0858	22.9978	20.9992	22.1307	20.9317	22.0753	19.9914
Ttyh3	19.1538	19.7774	0	18.5417	20.9391	17.9107	15.073
Zw10	22.6274	24.0308	23.5518	23.877	23.2518	22.1719	20.0287
Nucb1	24.7047	23.9507	22.9111	22.2826	22.1981	21.075	20.3718
Gsta1	22.1134	21.9167	21.3395	21.4869	20.8311	21.3061	19.1315
Galm	24.779	26.7414	25.8245	26.9206	26.1271	26.544	21.7938
Acad10	18.0646	20.0006	20.5244	20.9324	20.6344	20.4079	18.6818
Ddx3y	18.1177	20.3744	19.7924	20.3494	19.9337	19.3325	18.0324
Arpc1a	20.0048	20.418	20.8991	20.885	20.2903	20.5909	19.0489
Palm3	21.0068	19.5465	19.6963	19.3798	18.6697	18.7165	19.9379
Otulin	20.12	21.0805	20.4571	20.3643	22.4612	20.3206	16.3646
Hint2	21.2003	22.4988	22.8818	22.1363	22.0488	21.3929	22.067
Arfgap3	18.5871	19.5999	19.0086	17.3134	18.7002	18.2131	14.8522
Echdc1	19.2101	22.4082	21.2697	21.9296	22.644	21.0893	18.7053
Parp14	19.7083	20.6707	20.7609	19.7528	23.0135	0	20.6394
Fam221a	19.8809	21.8287	20.6785	21.773	21.8352	21.5076	15.7745
Gmppa	19.9119	20.5817	19.0803	18.8261	20.2056	18.7729	17.3372
Gcn1	17.8853	16.1559	15.1621	15.811	15.0726	15.3863	20.4647
Micu2	22.1854	24.4731	23.8769	24.2069	23.9003	23.5425	20.769
Ctps2	22.639	24.357	23.9327	24.3414	23.8733	23.9789	17.7856
Zbtb8os	20.4574	21.2073	21.9019	22.2364	21.6422	20.9778	19.189
Tfb1m	21.2629	22.7534	20.901	19.0577	18.7642	19.4921	18.4952
Slc38a9	19.1205	0	20.5409	19.7739	20.6964	18.7316	17.1984
Myh11	23.8149	24.6724	24.3849	24.4612	23.7926	23.8115	17.8768
Krt76	23.3652	23.3044	24.9031	22.3903	19.613	0	18.631
Pgm2	20.5167	21.7895	20.892	21.9167	20.2965	22.0018	19.9481
Ptgis	20.4834	22.1997	21.4072	22.213	20.5998	18.3666	15.0442
Dcaf11	20.2497	21.5309	21.0679	19.7969	19.1956	17.7092	15.294
Samm50	19.2598	22.7418	19.9979	23.0975	22.096	22.2759	21.5219
Bicd2	17.5453	17.8562	0	17.8957	18.4019	16.5923	12.5251
Cc2d1b	19.9329	21.4603	20.1043	20.7075	18.1212	19.5713	18.7386
Capn1	19.8817	21.6222	20.526	21.1104	20.4497	22.0664	19.9573
Ndrg4	21.7876	21.9048	22.1686	21.7022	21.8992	0	16.0587
Mthfd1l	20.6482	22.7913	22.0961	22.6204	21.7323	22.2371	19.4405
Nat14	21.011	22.612	22.2896	22.1746	22.5302	20.4652	19.5874
Snx8	17.1642	18.5088	17.6703	17.8576	17.5651	17.7455	17.8642
Gys1	22.1563	23.8621	23.5506	23.9449	23.247	23.8142	17.6347
Lancl2	22.1288	23.8388	23.0804	23.6936	23.0552	23.0293	19.4902
Spg7	16.0558	19.7096	18.4291	20.1599	18.0736	18.0698	19.5563
Mtmr7	20.867	21.8673	22.1663	22.0443	20.9852	20.4179	16.927
Arfgef1	16.8193	18.4645	19.396	19.0081	16.5027	16.1714	15.7338
Gna11	21.2106	21.5496	19.7317	20.0107	19.7952	20.0559	20.8531
Gss	17.8159	19.1716	19.2151	19.9136	18.6519	18.9901	21.935
Pdlim7	18.9646	20.9959	0	19.3286	19.6383	0	18.2144
Ncln	18.4892	21.3677	19.742	20.8166	19.4324	18.1102	19.2887
Lancl1	23.6198	24.6133	24.4509	24.6059	24.3029	24.2163	19.984
Ntpcr	20.8223	22.1172	20.9933	21.0477	21.0156	20.6792	16.6156
Gltp	20.2007	21.8357	18.747	21.8904	20.3793	21.3879	19.7021
Vcl	20.9527	21.1489	21.1039	21.5805	21.0392	21.5575	21.8204
Pter	21.0333	21.9107	21.9269	22.1032	20.7611	21.7377	17.789
Lrch4	20.6066	21.4881	20.2348	19.9413	18.4047	0	15.7346
Npepps	21.8822	23.3991	22.8701	23.3124	22.8528	22.9293	21.1227
Isoc1	18.9551	22.033	21.0946	22.1666	20.0554	21.3426	21.7169
Gstt2	24.0864	26.3769	25.1106	26.8938	26.4152	25.7894	22.3442
Nln	22.3029	22.8927	23.7074	23.9278	23.039	23.5381	20.5557
Abcb11	16.8887	20.7511	18.5559	18.3753	19.1968	17.9913	16.1764
Mlycd	20.4586	23.146	22.6107	23.0124	21.4578	22.1982	20.3698
Ahcy	24.0746	25.8708	25.2858	25.7785	25.0322	25.5709	24.9897
Mapk3	22.7051	22.8468	21.2897	22.841	21.8172	21.8539	16.7037
Prodh	18.8185	21.7017	20.6032	21.5094	19.9415	19.8349	18.9308
Fbxo7	22.9542	23.9513	23.579	23.902	23.4149	23.1448	19.4414
Aspm	15.4395	19.3886	16.4654	18.0536	17.4946	16.9477	12.7059
Xpo7	22.0289	24.3704	23.1025	24.0701	22.8249	23.1586	18.7883
Reep4	19.731	0	20.1202	20.5371	18.6395	0	18.6514
Cryz	19.0722	21.1281	21.271	21.9397	19.9714	21.2083	20.1967
Hmbs	18.5912	19.7751	19.4534	18.8063	18.1019	16.4329	21.4272
Nck1	21.98	22.3593	21.6529	21.6428	20.6197	19.7061	16.3013
Sil1	20.9263	23.173	21.79	22.9919	22.4831	18.3978	17.2759
Agfg1	21.4636	21.6378	21.6329	20.7567	16.9619	19.2436	22.7989
Usp30	20.9545	21.8981	21.7383	21.0706	20.0353	19.5453	17.5082
Anxa6	25.6182	27.1795	26.4676	26.8638	26.4799	26.3706	23.7305
Sacs	21.2873	22.1582	21.2716	22.4195	23.4553	20.7134	19.3346
Zwilch	20.5119	21.8937	20.8177	20.6954	20.6979	20.3641	17.7974
Hectd3	20.009	20.5961	18.2454	18.4868	18.1763	16.5301	16.6096
Pcyox1	19.8438	23.6394	21.9572	23.3862	21.9591	21.6764	18.4595
Fam114a2	19.775	21.711	21.5625	21.3128	20.7116	21.2271	18.5793
Hint3	21.4358	22.8003	21.9584	22.1825	21.331	21.2367	18.2392
Stmn2	22.0219	21.033	23.3029	21.4558	22.9633	22.4528	19.5435
Vps4a	22.4027	23.3301	22.3762	22.2157	21.7818	21.4766	18.7019
Iah1	24.2283	25.4706	24.3844	25.2803	23.9031	24.2739	20.3812
Ppp6r1	19.4922	21.441	20.3388	19.8188	19.7611	17.1546	15.9992
Abcc1	17.0443	18.9167	18.161	18.7907	16.4997	18.3809	13.3779
Pik3r4	19.8586	22.1996	21.2837	21.9441	21.6943	21.8173	16.4629
Aldh6a1	22.5755	24.0632	23.7195	24.2483	23.7138	23.2649	22.4679
Amdhd2	22.1028	23.6906	23.1997	23.2344	22.8406	23.1453	21.6337
Myh14	19.7038	21.4876	20.7374	20.8879	20.2446	20.7477	19.3508
Ybx2	28.9953	28.6624	27.0172	24.7029	21.0041	23.7282	24.3532
Twf2	19.3366	20.3973	20.0189	20.9414	22.0859	20.0916	19.4711
Csad	19.6677	22.1851	21.4861	21.7269	20.3792	20.5468	15.5422
Camsap1	16.3187	18.8578	18.3226	19.0542	17.423	16.9171	14.0249
Ski	23.5499	22.1124	22.9589	23.3208	22.9219	22.6827	18.6419
Clu	18.2663	0	0	21.0819	20.0942	0	16.9645
Rabgap1	19.2155	19.2561	19.7995	17.8084	16.5082	15.6187	13.8881
Actr1b	21.458	22.4195	21.9213	21.9381	21.3375	21.4705	19.5059
Dhrs7b	19.1484	0	17.7716	19.1396	18.6441	18.3164	17.829
Pex11b	20.9471	23.551	22.0414	23.4385	22.9868	22.3913	18.6544
Aven	21.3369	20.2915	21.6501	20.7146	19.341	21.1395	18.2408
Pgm1	22.6619	24.2606	23.9634	24.4044	23.5527	23.8606	20.502
Upp1	24.3486	26.5923	25.9887	26.5302	25.8107	25.497	23.3938
Iars2	20.4741	22.9572	22.4103	22.5207	21.5988	21.9023	20.9979
Tjp1	21.4856	17.3827	17.7257	15.9704	17.6007	16.9368	21.251
Mecr	26.314	27.1252	27.2672	27.1152	26.8635	26.7177	24.6324
Acad11	16.9743	19.7215	21.9555	20.6935	19.4247	19.9995	15.1847
Acox3	23.8465	26.2035	25.7902	26.1421	25.7172	25.9041	20.6883
Sh3glb2	22.8212	23.8339	23.1864	23.2629	21.9897	22.4491	17.3266
Efl1	19.901	21.4754	21.1524	20.8448	19.6334	20.2546	18.7105
Lrpprc	19.4832	21.3783	19.3756	21.262	20.1497	20.9412	23.2496
Hibadh	23.7539	24.9102	25.0037	25.2605	24.7125	24.9977	23.1902
Dgke	17.0259	20.1007	17.0551	19.6949	17.4456	18.1097	17.1899
Gnpat	17.5355	21.4074	19.5959	19.9998	20.8672	19.9442	16.7358
Dipk2a	19.6953	22.7597	19.8104	19.6349	19.4518	20.8254	16.1215
Abcb6	20.7069	21.6581	20.3081	21.8182	21.0376	21.1396	18.2594
Mon2	15.891	18.9593	19.2857	17.631	15.2876	16.4826	16.4937
Abcd3	20.3478	23.5031	21.8378	22.6819	22.2041	21.9748	18.2946
Vamp2	25.0906	25.5814	24.9057	25.3055	24.8621	23.5257	19.2491
Cog5	17.7869	19.3382	17.9674	17.828	18.3642	16.2789	18.7964
Flad1	20.3687	21.8698	21.1465	21.9391	20.6283	19.4339	18.767
Ints8	20.2948	20.8156	20.2246	21.1382	20.1952	20.555	17.6776
Rhoc	21.573	23.928	23.2413	25.207	21.3027	23.8287	19.646
Atp6v0a1	18.0192	20.3925	20.2691	21.0013	19.4214	18.8578	18.0693
Ptpn18	21.6007	21.3554	21.2007	19.2426	19.3686	19.56	15.2287
Impa1	20.9766	16.6275	18.3636	18.139	19.0657	20.2212	19.5759
Ppp2r5c	20.7886	22.6392	21.4782	22.3426	20.5557	22.1773	19.672
Epn3	17.9961	18.1787	18.0952	18.3359	17.3141	17.8966	20.0551
Fasn	17.1383	18.9955	18.2168	19.3399	18.691	20.2905	18.1044
Oxct1	21.2984	23.5001	22.7548	23.4707	22.5828	22.8737	22.3723
Slk	16.6329	0	18.05	16.2786	16.1749	0	16.2255
Clpb	22.6066	24.2267	23.0386	24.2419	23.1623	23.6368	21.5867
Rab2b	25.4358	26.1571	25.7467	26.7341	25.165	25.5727	21.562
Abcb7	16.6833	21.3236	20.4101	20.9867	20.7561	20.2804	19.8203
Gatd3a	25.2589	26.497	26.229	26.4284	26.1952	25.7536	24.243
Rdh14	17.8112	19.871	19.5126	20.8987	19.1932	18.6908	16.4869
Gbe1	23.4455	24.145	24.0127	24.2058	23.171	23.7504	16.726
Wdr11	16.9582	20.8556	20.2816	19.9069	17.9894	18.845	16.9156
Pex6	19.7775	20.2907	20.0247	19.8817	18.955	18.7799	16.8242
Pcca	22.6524	23.5215	23.6145	23.3746	22.8209	23.0248	20.3172
Pdxp	21.4057	23.7103	23.087	23.4468	21.6695	22.9119	18.7844
Ufsp2	18.982	21.66	20.9651	21.076	20.2437	19.4803	16.9186
Pls3	21.0902	22.1786	22.3391	21.6314	20.3791	20.2273	21.3657
Hdhd5	19.0119	21.3385	20.8235	22.2176	20.1635	19.9285	19.3078
Hdac6	20.0889	20.9686	21.3791	21.2583	19.6677	20.7736	17.027
Coasy	21.3478	23.3713	22.4208	23.8427	22.639	22.7951	20.389
Cutc	21.0301	21.0372	21.984	21.9415	21.4081	21.0052	20.4397
Acsl1	23.3866	25.262	23.8849	25.0114	24.2579	23.9118	20.7896
Ccs	19.779	22.0898	20.2283	19.651	18.3849	19.7135	18.0073
Pfas	19.3726	20.7969	19.7405	19.9729	19.7256	20.3173	22.0387
Ada	25.9103	26.7584	26.3743	26.8985	26.4767	26.5084	22.52
Rhot2	21.9886	23.8993	22.8284	23.3451	21.972	21.3376	19.8148
Pdxdc1	22.3823	23.2349	22.9429	23.4547	22.474	21.5628	17.9978
Acat2	20.3561	22.003	21.7045	21.3233	20.4728	20.7412	21.3384
Ftl1	23.1951	21.7646	21.6652	19.6503	20.3409	0	15.7686
Ppox	21.9159	23.2387	21.7791	22.8515	22.7904	22.9231	19.8781
Hip1r	20.7535	20.6411	19.8017	20.7136	20.0909	19.1446	15.9012
Fut11	19.9306	20.2873	20.305	19.3746	19.9215	17.1352	15.8733
Ap2a2	16.4516	19.3935	17.8441	20.8681	17.038	18.8377	23.6329
Erlin2	21.0782	22.8219	21.9836	22.9523	22.0498	21.9703	21.0594
Ngly1	22.1934	23.2581	22.729	22.8444	22.2936	21.7776	16.3882
Dop1b	19.7962	21.4683	20.3142	20.8253	19.3344	18.3618	10.1029
Grhpr	24.9395	25.8829	25.855	25.9333	25.3879	24.8895	22.8988
Cpsf7	18.7603	0	19.2526	19.877	18.9587	20.0599	14.8168
Sel1l	19.762	23.2034	21.5076	21.7619	20.1743	17.3923	18.286
Cpt2	22.8583	25.1861	23.9253	25.1681	24.3821	24.7709	22.4052
Elovl1	19.4107	23.936	20.7865	21.6199	21.7185	0	18.1523
Vps45	18.3037	20.6997	19.1034	20.9179	18.9769	19.2234	17.913
Calcoco1	21.3136	20.4815	20.7013	20.5135	19.2702	20.168	15.5488
Ptgr1	20.6556	22.6748	21.9595	22.1833	20.8963	21.8109	23.2044
Mtor	18.2732	19.1798	18.5946	19.4593	18.6996	18.2564	16.0616
Ppp4r1	20.0531	21.1677	19.8368	21.1556	18.5068	19.9819	18.9798
Gga3	19.6034	18.0648	20.2808	19.2788	21.144	18.2781	18.2615
Chdh	22.5298	24.1526	23.9563	23.7895	23.4426	23.8926	21.9111
Saal1	18.1251	18.2745	17.9206	18.136	18.8578	0	19.4685
Gapdh	29.4239	30.4007	30.0008	30.3438	29.6048	29.8653	27.7867
Itpr1	18.9511	21.3721	19.4399	18.3609	18.5561	17.3722	11.2196
Tln2	20.4146	20.7509	20.7478	21.1081	19.1871	19.6071	19.0172
Ppp1cc	21.8126	21.2776	21.3832	23.9112	22.21	23.4626	21.7649
Myo6	21.3318	22.3299	21.8878	22.6501	21.9049	21.9951	17.5599
Dpp3	19.9967	22.2814	21.3634	21.8596	20.7529	21.4946	20.8448
Cdk5	24.2897	25.4288	24.7482	24.9272	24.2229	24.2878	19.6161
Mettl26	21.2049	18.4427	16.8866	19.3256	18.6368	17.8782	17.2923
Slc12a6	16.9175	16.967	17.1206	17.6199	17.1335	0	13.8186
Mogs	16.0622	16.9056	16.9261	17.266	17.5178	16.3423	16.6021
Magi1	19.6549	21.3423	19.8899	18.7216	18.0158	15.7236	14.2066
Rtn4ip1	17.7706	19.4564	18.6681	18.8816	16.5484	19.1071	18.6266
Pex1	16.9959	19.5751	18.8414	20.7311	19.4041	18.9352	13.7711
Hscb	22.8375	23.6145	23.2895	23.7012	23.2165	23.108	20.9971
Lnpk	19.4529	20.3694	18.6399	20.3384	20.0971	18.8002	18.2403
Tktl2	16.7992	17.5763	19.0987	19.176	17.272	18.8247	14.7344
Gsr	23.0459	24.5378	24.1511	24.2979	23.4769	24.0333	21.5034
Tsta3	22.5441	23.8662	23.3189	23.7232	22.7583	22.9568	20.0436
Stx18	16.9146	20.5606	18.7472	19.9401	17.9612	0	18.9201
Cds1	18.9944	22.1709	22.2793	20.7562	20.6836	17.6331	16.2162
Akr1b7	19.0933	21.7675	20.119	19.9054	20.307	19.9982	21.1306
Fsd1	22.7269	24.3536	23.9443	24.5342	23.357	23.4744	20.1048
Scfd2	20.4088	23.2281	22.5201	21.6769	22.6939	21.2158	16.7464
Amacr	20.5172	22.3296	22.0734	22.4934	21.1748	21.1016	15.8034
Trappc12	17.9795	21.0528	20.0762	19.7309	19.0575	20.1934	18.3357
Chchd6	25.1643	25.2328	25.0872	25.5662	24.8506	24.7197	21.5698
Rab4a	21.8704	26.3417	23.6438	24.6421	23.5063	23.7136	19.6967
Aldh7a1	27.5503	29.1026	28.8055	29.1365	28.5125	28.4834	24.979
Nipsnap1	23.9582	24.7643	24.6871	24.837	23.9863	24.3879	22.5336
Dync1h1	22.4207	23.8517	23.8025	23.8341	23.2209	23.293	21.2819
Acsf2	19.7646	21.3242	21.9303	21.1647	20.4811	21.6473	23.5555
Aldh16a1	20.16	20.6911	20.4563	21.8083	20.3966	21.4019	20.9238
Vac14	22.1447	24.4274	23.441	24.7155	23.556	23.767	20.0087
Vipas39	20.0815	20.2949	19.2317	20.7564	19.7916	20.0863	17.9798
Tom1l2	21.8941	21.1253	21.057	21.7142	20.3168	20.4102	17.7452
Mpi	20.0118	22.9291	21.0837	22.1494	21.3239	21.3452	18.7328
Ube4a	17.2474	20.6015	20.8979	19.091	18.8709	0	17.581
Mmab	19.9461	21.1058	20.0142	20.718	20.3129	20.397	16.8837
Selenoo	18.8043	18.5744	18.6531	17.6593	16.519	0	14.5714
Tbcd	21.0346	22.9051	22.296	22.623	21.9988	21.9412	16.9425
Ethe1	22.745	24.1208	24.0212	24.2368	23.7482	22.3526	23.0161
Pfkp	18.3881	19.6038	20.4156	19.8904	18.9175	18.7335	15.5009
Sec23ip	19.8421	20.3056	19.5285	19.9392	19.4371	18.9836	18.908
Aldh5a1	21.1649	21.5936	23.1984	21.9865	21.0486	23.6143	19.2702
Pgs1	24.3459	26.894	25.6545	26.6348	26.1029	25.9268	22.9812
Ap3d1	19.7082	20.4588	19.6483	20.5529	20.0335	19.8533	19.5089
Pgls	25.1531	26.3336	25.854	25.9739	24.7845	25.1658	22.3316
Etfdh	17.8309	19.818	19.2132	21.1838	17.2419	20.7168	19.659
Mlec	22.5946	24.4377	23.2876	23.7502	23.3577	22.1661	20.1103
Fmnl3	23.1074	21.5393	19.1446	19.6893	17.8475	16.6102	17.4184
Acaa2	20.8383	22.8545	22.1272	22.4292	21.8445	22.4024	24.465
Ap2a1	19.077	22.3469	19.379	20.9016	19.4652	19.7394	19.6896
Ppm1h	21.212	21.9494	21.4981	21.8391	21.5434	22.0604	18.2235
Vps33b	19.9153	21.0726	21.538	20.5955	20.3335	19.8773	18.8165
Ano10	21.6122	23.3338	23.026	23.7089	23.158	21.9338	17.5767
Faah	20.9139	24.8045	22.1248	24.1213	23.5945	23.5045	21.0198
Odr4	19.6089	18.9861	18.7773	22.5887	20.2643	0	17.0577
Crym	23.0502	24.3406	24.1272	23.8166	23.5132	23.789	19.0411
Pold1	17.1629	17.9386	17.8973	16.7688	18.2298	16.532	19.1287
Vcpip1	17.8405	19.4267	20.3425	19.0691	18.8205	19.7593	15.78
Rab12	17.7639	20.2144	19.1246	21.2862	19.3502	18.6708	16.5801
Myo5a	17.32	18.8022	17.71	17.7432	16.3761	16.5311	16.4314
Atp2b1	20.4872	20.2157	19.955	19.9529	19.3092	18.2155	18.9755
Hpcal1	24.555	25.7456	25.0131	25.6146	24.7105	24.5088	20.2196
Nubp1	19.9589	20.3316	20.0402	19.2538	19.4314	19.7278	20.6381
Pdk3	20.9804	21.9318	20.9768	21.4775	20.2273	21.1495	21.2459
Arhgef16	19.7757	21.1148	20.1524	20.0991	17.3935	17.2492	16.5137
Kyat3	21.0407	22.1729	21.8331	21.3296	20.3592	20.3852	18.5152
Ptgr2	20.2035	20.5774	20.0807	21.2655	21.1309	19.9941	20.5697
Tmed3	20.674	21.3912	19.8508	22.7332	22.6157	21.4426	17.6339
Sirt5	20.8475	22.2298	21.9436	22.7397	21.8033	22.254	18.8951
Ctnna2	18.2932	19.7044	19.68	18.2793	19.0264	17.88	20.5643
Men1	19.9462	20.2745	20.0877	20.3257	20.0089	18.8787	17.4132
Hsd17b10	23.8585	26.8522	25.8435	26.1803	26.3435	26.0454	23.5242
Myl9	26.0257	25.6587	25.7755	25.727	24.9154	25.1139	25.579
Cpne3	20.9516	23.356	22.8698	23.2895	22.4937	22.6249	20.4096
Guk1	19.873	21.8717	21.545	20.2435	21.8606	20.95	19.8314
Pigs	19.3951	23.6018	19.838	22.7232	21.3953	20.5365	19.1777
Lrrfip2	22.5526	21.8606	21.5527	21.0562	19.6558	20.4127	17.9021
Sptbn1	17.1368	17.3978	18.8776	19.8333	18.9718	19.0243	21.0833
Naga	21.8532	0	20.3251	21.807	21.216	20.6655	19.7819
Mavs	20.6907	20.7402	21.2714	19.9901	20.3299	19.4669	19.2329
Acad9	19.6738	20.6152	20.5509	20.0171	19.5092	20.3708	20.8783
Prxl2a	20.9541	21.3455	21.322	21.7939	20.5034	19.005	20.7501
Hspa2	23.0517	22.9029	23.3573	23.6156	22.9096	22.9903	17.7542
Mmut	18.2318	19.3354	18.8833	18.2748	16.2446	18.4647	19.2282
Tm9sf3	20.4357	21.6255	21.0225	22.7991	21.387	21.9713	20.2066
Dlat	23.4754	25.7748	25.0844	25.6518	25.108	25.1051	23.5996
Cmtr1	17.4033	17.941	16.5308	17.1283	14.9995	17.248	19.1675
Pex5	21.3556	22.0731	21.4186	20.2947	21.3702	19.1743	17.7432
Esd	22.8359	24.6274	24.3606	24.3162	23.6601	24.2576	22.0455
Scyl1	18.8526	19.4116	19.7871	19.3556	19.5816	0	14.2125
Rab3gap1	23.5572	24.6905	24.147	24.6779	23.8867	22.3981	16.3926
Rps6ka1	21.4468	18.3972	19.814	19.5214	19.2219	19.9679	21.0948
Ap3b1	17.8786	20.4433	19.4702	20.5474	19.4287	19.5721	20.0312
Ldhc	26.643	28.2506	27.7596	27.9879	27.488	27.6825	22.2275
Sars2	16.6607	0	17.6458	18.5311	16.1306	17.4531	19.1752
Map2k4	21.178	23.9275	23.5533	23.9715	22.8168	23.1832	20.218
Ddx4	22.8523	23.9942	23.0232	23.8135	23.0979	23.3836	18.3946
Clybl	23.2233	24.2734	24.0794	24.5504	24.1284	23.8838	21.6127
Plxnb2	21.957	23.1564	21.4185	21.6912	20.9568	20.2274	19.0091
Stx16	19.8316	21.2395	19.4618	20.1649	18.5338	19.0455	15.7465
Smc2	19.6534	20.7485	20.5441	20.3538	19.1478	19.8717	20.4719
Rab22a	23.109	24.4192	24.1624	24.4391	23.6857	23.797	17.0632
Thnsl1	19.7845	21.8088	21.507	21.9847	20.3247	21.7139	18.4562
Pygb	19.6856	20.5275	19.0149	19.4049	17.9578	15.9529	18.6273
Gcat	24.4337	25.8624	24.9515	25.7576	24.5021	24.7385	22.0085
Mvd	18.9693	22.2643	19.2078	19.0196	18.618	19.4076	18.5581
Htra2	21.174	22.6377	22.1459	22.5703	22.3822	22.3768	21.4463
Hspa4l	23.0502	24.4392	23.982	24.0949	23.3538	23.5609	17.7975
Aco2	23.1327	24.5414	23.9735	24.3772	23.7477	24.392	24.4847
Xrcc6	21.2808	21.5089	21.5407	20.7951	17.9115	18.2096	19.3178
Arhgap17	18.651	20.4172	19.0848	19.6926	17.2938	18.8205	19.5982
Msra	21.4531	22.65	21.7041	21.508	20.7319	21.8386	18.6713
Ptpa	21.6629	24.8224	22.5228	23.8448	22.4634	23.3761	20.8595
Otub2	19.1424	22.668	20.5061	22.576	20.7084	21.1893	15.3334
Fam91a1	17.1408	19.6237	19.1994	18.3192	18.5172	19.1403	13.7513
Itpk1	22.9641	19.907	0	19.1345	19.4025	0	17.8133
Ubac1	18.0881	20.028	18.6297	19.5756	19.3657	0	18.3528
Tmem165	20.8161	21.5326	22.6385	22.7004	22.2878	21.3322	19.5749
Gsta2	22.1134	21.9167	21.3395	21.4869	20.8311	21.3061	19.1315
Mycbp2	14.6317	14.6171	13.6004	17.8623	20.9684	15.7978	13.1381
Slc25a1	19.781	22.8001	21.703	22.3982	22.4674	22.1405	19.3295
Abr	21.1267	22.7483	21.697	21.1779	21.3057	19.7712	16.7616
Golga4	19.7891	18.2466	18.2133	18.6109	18.6768	17.6613	15.1721
Dlgap4	23.727	23.8238	24.0151	23.753	22.9776	22.2263	19.366
Eefsec	20.1678	22.2843	21.4873	22.3376	21.7393	21.1523	19.0606
Letm1	22.6332	23.3715	23.0997	23.5919	23.2359	22.9898	22.1525
Gmppb	19.1132	23.0856	18.8711	16.7513	20.0022	19.667	20.4502
Abhd10	20.5214	22.3311	22.4294	22.5356	21.8657	21.2545	19.936
Cyfip1	18.711	18.6629	18.2553	17.4155	18.8334	19.0355	19.0787
Aass	26.7043	28.0121	27.6852	28.0186	27.3216	28.0185	24.7347
Ptges2	19.1665	18.2036	20.4824	18.8767	18.9185	19.9985	20.83
Pitrm1	23.8048	24.889	24.5839	25.1184	24.3859	24.6222	22.5553
Lzic	21.3342	20.8784	20.5948	21.3341	22.4634	19.7271	20.1811
Cyp20a1	17.8078	19.7436	17.8155	18.9539	18.0532	0	17.1179
Tpi1	26.6272	27.353	27.4089	26.7981	25.7678	27.4467	24.6732
Nae1	19.5476	21.4866	20.5643	22.0971	20.4748	20.8562	21.0812
Cdh1	20.2858	21.0625	22.0982	21.0153	19.7618	20.7096	23.717
Elmod2	22.4293	24.6377	23.1752	22.1321	20.0583	21.1398	18.6874
Stom	19.3137	23.0042	22.0755	22.9039	22.254	21.753	15.644
Txnrd1	24.5398	26.6284	25.865	26.6307	25.5672	25.8012	22.0187
Oat	20.8587	23.3543	23.2369	22.9228	22.0951	21.6409	21.9932
Ap3m1	17.7129	21.5677	21.9481	21.0517	19.9337	20.4368	20.7343
Cryl1	27.8766	29.7188	28.5073	29.5387	28.3519	28.7047	26.0406
Atl1	22.3151	25.0691	24.0959	25.0055	24.5262	22.9024	17.9761
Patj	16.8356	18.8183	18.3587	17.8154	14.5536	0	17.6664
Acadsb	21.3373	23.358	22.3844	21.9395	21.6409	20.4406	19.9207
Ctnnd1	18.778	19.6605	18.9952	19.5983	19.1877	19.1919	22.8857
Supv3l1	24.1008	20.3684	22.9277	21.399	21.0791	22.3869	20.59
Samhd1	19.7968	22.0096	21.4269	22.1765	21.2416	21.5102	19.2458
Psmg1	19.7168	20.7199	20.5857	21.0298	19.2102	19.6279	19.9668
Ythdf3	20.6971	22.0234	22.4457	0	20.3537	19.2657	21.5361
Lsm14a	22.4769	24.147	23.7792	22.0913	21.0867	20.3066	19.0377
Fars2	17.9989	21.9982	20.6589	20.9599	19.9933	18.6819	16.5267
Edc4	23.1976	24.6965	24.5382	24.8189	23.5719	23.8933	21.5857
Agps	19.5734	21.5613	21.3878	22.2642	21.8706	22.0738	19.0937
Ergic2	18.0052	22.1522	21.3179	19.7891	21.2296	18.3464	16.2005
Psmf1	26.2075	26.7949	26.8663	26.7564	25.8676	25.3797	20.9981
Rnf25	19.4961	21.9215	21.7472	21.7645	20.2663	19.0717	16.7341
Arf5	24.7432	26.8193	25.8807	27.1562	25.6495	25.9603	25.0398
Cnot11	20.4254	20.1934	20.1099	17.9598	20.4899	19.0348	19.3126
Dhodh	20.9272	22.023	22.4636	22.2572	21.8725	22.2176	20.5431
Wdr20	17.6509	0	18.1885	21.7504	20.0295	20.8297	17.9236
Rhot1	22.6068	25.2914	24.6834	25.2813	24.1927	24.1237	21.5666
Map2k1	20.1385	23.1668	24.1105	23.9682	22.5553	23.3646	20.8175
Rab6a	23.9069	27.0104	25.6293	26.3784	25.7479	25.3948	23.1585
Nckap1	22.0499	19.1176	21.1688	20.2676	19.9694	18.9597	19.1753
Pdlim1	22.3069	22.9976	23.6386	24.2234	22.6365	22.2087	23.8074
Ckap5	21.6936	23.3552	22.804	23.2483	22.386	22.2353	19.4155
Fam107b	23.565	23.2988	24.0107	22.655	21.4769	21.55	20.2638
Lsm1	25.071	26.1407	26.2208	26.5568	25.1966	25.6657	21.6512
Tubb6	25.0882	27.2228	25.6443	27.1163	25.1779	25.7988	23.1832
Snx12	24.0565	24.7053	24.4866	25.4034	24.4223	24.1041	21.3853
Surf4	21.7893	25.7075	23.3016	25.053	21.9868	23.0303	22.029
Ranbp9	20.7791	20.9649	21.4736	20.3988	19.4518	18.4574	19.683
Naa35	21.3867	22.8594	22.4673	21.9902	21.758	21.1725	19.1327
Nt5c2	21.0287	23.2543	21.9106	22.659	21.4105	23.0335	18.1279
Armc8	18.8423	19.8756	18.6279	18.8186	17.786	18.7533	18.7194
Ktn1	22.9629	23.383	23.34	23.1941	22.516	22.9081	21.249
Msh6	16.1838	17.6928	20.0982	19.9156	19.5459	20.5765	21.5019
Usp15	22.5427	24.9916	23.99	24.3498	22.9256	23.0242	19.3457
Flnb	24.7669	25.5019	25.4466	25.4992	24.8784	24.9245	24.8478
Mia2	19.7466	18.7252	20.0036	19.0426	17.1638	17.1562	18.898
Strip1	19.1948	19.5379	19.4797	19.7925	19.6564	0	16.9874
Cnot7	18.9433	22.8047	23.053	23.3405	22.8326	19.2949	17.7304
Nup214	18.4953	18.7981	18.7206	18.9217	19.7162	18.1105	20.1409
Gspt2	19.6117	21.6469	21.9142	21.9752	22.5321	23.1125	16.1546
Mcm4	16.9988	21.9646	20.857	21.1358	21.6877	20.3472	23.1052
Gdf9	25.4332	27.0325	24.8344	19.9738	19.5276	0	16.5831
Miox	25.7144	28.3332	26.9798	27.9564	26.6724	26.822	22.1503
Srrm2	19.4014	19.28	20.7195	20.1891	19.947	19.1273	21.2282
Oas1d	25.3724	28.7237	27.341	28.6608	27.6205	27.1184	22.0847
Naa11	20.4221	22.5516	21.2288	20.9557	22.1942	22.1401	16.4163
Dhrs1	18.0457	21.524	20.4761	20.649	19.2354	18.7599	17.8472
Ddx19a	26.6804	27.3127	27.0229	26.866	26.306	26.0611	22.0247
Rcn2	24.3431	24.0999	24.7115	23.3646	22.1006	0	20.6786
Nlrp4a	24.2907	26.2428	25.3945	26.2851	25.1544	25.4281	19.6757
Kit	20.901	21.5386	21.367	20.6095	17.1142	0	14.0212
Rdh11	23.1769	24.5794	23.9008	23.3066	22.5308	22.963	18.2344
Tomm34	26.089	27.1622	26.633	27.1313	26.6655	26.4036	21.855
Mapk8	20.8011	21.4689	21.6252	22.5627	21.6396	20.8829	16.8917
Adh5	24.1735	25.4671	25.2967	25.735	24.8996	25.1876	22.6528
Kdm2b	21.7187	23.5063	22.6409	23.3823	23.0534	22.9432	17.9058
Tcl1b1	17.5436	25.7654	25.1988	27.3573	25.1278	25.2118	16.232
Pcbd1	23.195	24.6758	24.159	24.37	24.1727	23.487	20.3467
Rnf220	21.1498	21.8177	21.3399	20.8687	19.4697	19.4694	17.752
Stat3	22.4371	24.1181	23.46	24.1939	23.35	23.2818	22.0584
Afdn	23.1088	23.3156	22.5602	22.5848	21.7164	21.0445	20.2377
Senp8	18.8973	22.8378	20.9035	22.857	21.1406	21.568	16.7754
Igf2bp3	25.4992	25.5139	25.2673	21.1829	20.9482	20.6806	21.8385
Tacc2	23.331	23.4293	23.59	22.9672	22.8474	22.1309	18.7303
Nlrp4e	19.4119	21.7424	20.0398	21.5533	21.1544	19.9534	17.0186
Mastl	16.644	18.555	21.003	16.9741	18.2277	16.2309	15.8394
Echdc3	22.198	23.9598	22.4992	23.9736	23.5157	22.9429	20.7455
Rtn3	18.2195	21.2634	19.0174	20.6065	19.9095	18.4755	19.7592
Sdha	22.5309	24.145	23.9459	24.9061	24.0253	24.0991	23.4169
Rictor	19.143	19.6123	19.4765	18.4657	18.1289	17.2645	14.0436
Ninj2	24.0695	22.6994	24.3188	24.3917	23.5797	22.9699	15.3863
Chek1	19.4205	23.2303	22.8265	21.819	19.9699	19.672	16.6642
Relch	21.8525	23.48	22.5594	23.1885	22.1148	21.4493	18.9033
Snx18	20.0782	21.512	21.573	21.1682	19.8538	19.8868	16.1168
Ddi2	23.8445	25.5744	25.2897	25.4177	24.3394	24.2687	22.2274
Hsd17b7	21.582	22.4025	22.4724	21.1874	19.6353	0	16.5885
Dnmt1	28.3101	29.6046	29.3155	29.6923	29.2043	29.243	24.5797
Nup98	18.2803	21.3661	20.1126	20.4835	19.9435	19.8152	21.0709
Nup62	22.0425	22.5231	23.7172	24.1711	23.0874	22.1626	23.4244
Copa	23.3443	24.8401	24.3796	24.9275	24.1261	24.5617	21.7687
Rap1a	20.3238	19.3286	21.0715	21.4514	20.8852	20.7799	20.9848
Opa1	23.004	24.5564	24.0943	24.3042	23.4046	23.8123	21.4183
Tubg2	18.4569	19.4006	18.3222	18.6307	17.232	18.0779	18.8499
Dclk2	18.555	21.9788	22.6621	23.5306	21.976	21.3093	17.228
Nup54	19.3524	22.335	22.2154	22.5523	21.8256	21.7398	20.6859
Hsd17b4	23.2008	24.9936	24.7402	25.2488	24.8634	24.8777	21.4986
Kpna7	21.4573	23.9814	22.6541	22.2944	22.5691	20.2043	14.8773
Mthfd2	16.786	19.5712	21.4166	21.8319	20.9092	19.6281	19.1297
Carmil1	14.8002	18.6129	19.3881	19.4167	18.5574	17.6367	17.6685
Pls1	25.3471	26.4256	26.0037	26.1234	25.2729	25.3527	20.8542
Ankle2	19.7798	20.3095	19.2711	18.412	17.7164	17.0424	17.272
Cnpy4	24.0884	24.5627	24.1096	22.1049	21.6961	0	17.3074
Mtus1	21.3443	21.8213	22.4612	21.401	20.1209	16.8526	18.5188
Rab3gap2	22.292	24.3667	23.9751	24.2901	23.4835	21.8463	16.6561
Uhrf1	29.744	30.4799	30.2824	30.4494	29.7283	29.4636	22.0157
Oog1	21.9118	25.3741	23.9426	25.4056	24.2795	24.1126	13.2913
Bdh1	18.2081	18.9732	19.7554	21.2554	20.0264	21.2437	20.9646
Msrb3	20.0648	23.1278	20.6483	21.5121	19.5391	19.7216	14.8031
Pdcd6ip	26.0642	27.3502	26.8936	27.1054	26.4783	26.2681	23.4229
Zp3	25.95	24.8421	22.9487	24.4002	22.8453	20.6929	22.6208
Tm9sf4	20.4327	23.7859	22.117	23.6149	22.8604	23.2118	20.6136
Dcun1d1	23.637	25.6752	24.2986	25.2027	23.3957	25.0584	20.51
Cdc42bpb	17.1223	17.616	20.3385	19.0235	18.2016	20.156	15.4751
Ppm1b	22.0553	23.2058	22.7188	23.2653	22.8652	22.5284	20.2219
Rab27a	19.8632	22.4734	20.9664	22.4831	20.6666	18.5952	18.6857
Uchl4	24.8144	25.7495	25.2558	25.888	25.0452	25.1809	22.5584
Ufl1	17.6835	20.1127	17.5632	18.2802	18.0378	0	17.7005
Psme4	13.41	17.0002	18.6579	19.2215	18.1467	17.8787	16.0138
Rab18	22.6196	24.0485	23.3604	24.3746	23.7541	21.9702	20.2498
Lamtor3	22.8387	25.3145	24.4749	24.5001	23.9213	23.4346	22.7579
Arg2	26.8613	27.1019	27.1711	27.3192	26.7766	26.6715	23.8493
Lpcat1	21.448	23.7099	22.4454	22.4689	21.0882	20.8105	20.6316
Rrm2b	22.582	24.7306	24.6769	25.2522	24.0194	24.0738	16.5668
Golga2	20.9276	21.2352	21.4861	20.7244	21.1416	20.8927	19.6165
Me1	21.915	23.45	20.9969	23.2457	21.9455	22.0638	20.2644
Dnajb4	21.0307	23.3217	24.5755	25.3065	24.5362	23.9334	17.1528
Tubb3	22.4659	24.8579	24.6605	25.8125	24.6742	24.8799	22.3666
Bub1b	20.0193	25.4953	26.175	25.7791	24.9572	24.3114	17.4835
Jpt2	26.4091	25.9814	26.4311	26.0452	25.9619	25.5351	23.4392
Cnot3	20.717	22.3852	22.521	21.9961	21.2843	20.6512	20.1479
Slc12a9	21.9916	24.0078	23.4434	23.3909	22.8636	22.7265	19.228
Fip1l1	23.5544	23.3276	23.2052	20.9085	20.2791	18.6134	20.7673
Gorasp2	23.5843	23.4849	23.8902	23.9795	23.6766	23.691	20.999
Padi6	33.0362	34.1778	33.9322	34.371	33.6763	33.9159	28.9719
Kif14	20.3856	20.525	19.5266	17.1243	17.1912	15.9399	15.3193
Mdh1	25.83	27.4043	26.7711	27.3194	26.4328	26.7125	24.2741
Npm2	31.0819	32.0741	31.9314	31.7428	31.6212	31.2794	29.5647
Wwc2	20.4515	19.7647	20.682	20.1943	20.4266	18.8447	18.2922
Astl	26.3708	27.4225	23.4244	22.2266	21.8559	18.6677	17.6966
Slc7a6os	20.0933	23.2804	24.5331	26.0293	21.6672	21.7128	19.888
Tax1bp1	21.6866	22.1663	22.1368	20.7256	19.1574	18.6369	16.1385
Gk	22.3002	24.4755	23.8169	24.2134	23.6292	23.5071	21.09
Ifitm3	24.4266	24.4659	23.79	24.674	22.1757	21.657	21.1721
Csnk2a2	20.6375	23.2624	23.9968	22.8034	22.5156	22.4737	20.8232
Gda	26.2744	27.2197	26.8328	27.2582	26.2909	26.7617	22.0401
Vta1	23.0984	24.7318	24.505	25.5419	24.2089	24.3976	20.6775
Dtx2	23.5128	25.3144	25.2787	24.6671	23.8988	23.5154	17.3521
Nup93	21.3345	23.0151	23.0726	23.3091	22.7921	22.7354	21.63
Zfp57	18.8677	21.2367	21.4523	22.9041	22.0721	22.0742	17.822
Cirbp	22.4064	22.9831	22.954	21.7534	21.2246	19.9854	20.7345
Fermt2	19.9717	22.058	21.9473	22.1707	20.6874	20.8717	19.6619
Dlgap5	21.0085	22.3417	21.4133	20.1775	19.7087	18.7399	18.7558
Pcbd2	20.8859	23.1137	21.5235	23.0377	20.8582	22.4504	19.5581
Bcl2l10	21.593	27.6935	28.3495	29.5013	28.7012	28.0678	23.6317
Arih1	21.2463	23.8695	22.6857	24.3337	23.576	23.3939	20.5468
Epb41l2	22.5062	22.3163	22.7395	22.3102	21.8322	21.0566	21.5091
Aaas	21.4813	22.8129	22.8457	22.0966	21.234	20.204	20.5347
Vps35	23.3683	24.5178	24.0964	24.7713	23.9223	23.9735	22.6788
Aldh9a1	27.7469	29.3883	29.0278	29.4834	28.5858	28.9228	24.6306
Ttk	20.9205	21.1064	20.7815	19.4986	19.2532	18.1665	16.1666
Arhgap12	18.5692	24.3074	20.7626	22.6904	23.2392	19.4061	14.4026
Arl3	23.1641	25.2254	24.5938	25.3589	24.478	24.51	20.8095
Atad1	22.3828	24.4144	24.3206	24.4793	23.8968	23.3152	21.2199
Stt3b	20.6375	23.1112	22.1605	22.5918	22.1627	19.8644	19.677
Nlrp4f	26.9123	28.8199	28.0822	28.6683	27.9425	28.384	23.2186
Nlrp9a	23.4471	25.2758	24.3678	25.3727	24.1064	24.5533	19.7559
Cgn	21.7107	21.4311	21.5867	20.8222	20.3917	19.5063	21.1121
Pdhx	22.8624	22.398	22.3736	22.5067	21.9296	22.4524	21.2542
Afg3l2	24.3436	24.3451	25.4486	24.7171	25.3165	23.8455	21.655
Rhpn2	24.166	25.4086	25.3282	25.731	24.4262	23.6096	17.827
Nlrp14	29.7282	31.2707	30.5201	31.2253	30.4984	30.8723	25.6326
Mark2	17.2142	18.6371	20.0096	18.9932	16.9913	18.1031	18.5124
Ninj1	21.0687	23.8993	22.3747	22.5618	22.9958	21.3459	17.0895
Strn	23.2467	24.2933	24.8153	24.7987	24.1833	23.8011	20.2848
Scamp1	21.4908	22.5991	22.2695	22.8344	22.7796	21.5427	20.7784
Ankfy1	19.7815	21.6814	20.7557	21.452	19.8281	20.8731	19.9243
Nfs1	21.3972	23.6051	22.7253	23.4435	22.6542	22.6498	20.4918
Nceh1	23.8687	25.8109	24.9051	25.4523	24.7927	23.5962	20.0801
Wdr37	19.321	22.1382	20.3019	21.6847	20.8126	21.4312	16.2875
Pla2g4c	29.4023	30.1838	29.9974	30.2827	29.6523	29.7494	25.0039
Dnm1l	24.1259	25.864	25.2474	25.7649	25.0107	24.9819	22.2994
Lman1	21.8271	23.2867	23.5143	23.8444	22.9719	20.572	20.6256
Mapkap1	18.7611	19.5581	0	21.3236	17.8798	18.2366	15.5648
Gmds	25.8989	27.2376	26.73	27.1791	26.5294	26.6889	21.4751
Tle6	30.2051	31.0844	30.9689	31.5276	30.8114	30.7595	23.7688
Lyplal1	22.2942	24.6896	23.0713	24.7153	24.1121	24.4906	21.2131
Ermp1	19.0464	20.5684	20.955	21.0911	20.1099	19.7522	17.7691
Rgn	23.6414	25.6911	25.3379	26.162	25.474	25.6123	21.4708
Acat1	27.2132	27.7681	28.0385	27.8222	27.3606	27.45	25.4327
Eef2k	22.9459	23.7427	24.6263	23.9474	22.9681	21.6543	15.128
Ppme1	22.0825	24.3379	23.4914	24.6625	23.5392	23.1296	19.2542
Slc25a15	21.7746	24.8497	23.9711	24.8461	24.6028	23.945	21.9899
Eif4e3	23.6813	25.5872	25.2276	25.9794	25.0037	24.7069	20.8392
Spast	20.9626	21.322	20.4757	20.3839	18.2998	18.2951	16.3962
Npc1	18.0164	20.4919	21.2079	21.555	20.8908	19.3175	19.8907
Txndc5	26.213	27.1082	26.4456	26.353	25.8592	24.2097	22.1021
Rfc5	19.7736	20.35	20.5846	17.9827	20.4172	18.8705	20.5193
G6pdx	28.3019	29.8057	29.283	29.6079	29.0308	29.1519	24.0159
Kpna3	18.3558	21.7469	21.0927	23.4775	22.8891	22.6941	21.9929
Map1b	21.3641	20.4191	20.8274	20.2748	20.1017	16.3594	13.7767
Ivd	21.3963	23.7476	23.5439	24.5769	23.8639	23.7474	21.7588
Mtmr14	27.257	28.623	27.9464	28.2066	27.449	27.3529	20.282
Gstm5	25.9348	28.3404	27.2086	28.4212	27.6273	27.9514	23.2621
Sec23a	21.9221	23.4948	22.2223	23.0486	20.7625	21.8832	20.5551
Abi1	19.9007	20.6283	20.9928	20.4993	18.3529	20.1959	19.8727
Rdx	28.3103	29.1644	28.802	28.7815	28.0689	28.4306	25.2819
Knstrn	21.6355	21.5589	21.5239	21.1417	19.4878	17.9665	16.4322
Stoml2	24.1214	25.95	25.5742	26.0083	25.2871	25.4129	24.2272
Pithd1	21.9301	22.5916	22.8435	23.363	20.8895	22.5134	19.411
Washc2	19.4737	18.9642	20.6224	18.7328	19.4552	17.8923	18.5871
Slc30a3	20.803	23.5411	21.7028	23.909	23.0809	21.4926	16.1267
Spats2	20.013	20.311	20.8	20.2593	18.5004	18.0766	18.1032
Clint1	21.9964	22.7075	22.5226	22.4394	21.6625	21.6736	20.6063
Becn1	19.2111	21.4586	21.3785	22.1774	21.3729	20.3516	16.2961
Ttc9c	24.4753	25.2735	25.2984	25.8371	24.8999	24.1126	19.8503
Mtmr9	18.8254	20.8052	19.1556	20.726	20.006	20.1674	14.874
Pecr	28.7707	30.6482	30.7437	30.6984	30.4071	30.5287	25.4605
Ccdc6	23.1299	22.1966	25.1874	25.2334	24.7613	24.7407	20.3688
Gtf2b	20.929	22.6847	21.8779	19.3068	18.3671	20.3734	20.5567
Mtr	16.3493	19.6749	18.1729	20.0733	17.9156	17.7808	16.3304
Eps8	21.7232	21.7831	21.1787	20.8546	19.6586	18.5283	14.8625
Uso1	23.6354	24.6405	25.0873	25.0968	24.6519	24.151	21.7602
Pld1	16.5814	20.2928	21.8852	23.1248	22.0466	21.9312	16.8941
Pacsin2	25.0175	25.9263	25.6229	26.0253	25.2691	25.0369	22.2351
Baiap2l1	17.6557	21.0606	22.4715	22.1542	21.2955	19.835	17.3765
Gid8	22.2992	20.7898	20.105	21.3977	22.0498	19.1481	20.7718
Rbm26	17.6977	18.8856	19.8106	0	17.2301	0	18.7266
Psip1	20.1313	0	20.1148	19.6497	19.8027	18.3953	20.7015
Naa16	21.793	22.0842	20.0241	20.7734	18.6767	20.1836	17.0974
Slc25a31	24.643	27.2563	26.3941	26.9815	26.2996	26.5852	23.3664
Myo5b	22.4241	23.8642	23.2053	23.4788	22.6334	22.1179	19.3285
Bin2	23.2085	23.6038	23.3482	22.8563	22.6864	22.3901	20.5042
Nup107	19.3167	21.5605	20.4894	20.2106	20.8743	18.8776	20.304
Atg16l1	24.4325	24.9464	25.2278	25.1421	24.7329	24.4004	19.6911
Stx12	24.8349	24.9435	25.309	25.3375	24.4282	24.3712	22.4721
Ecpas	24.7427	26.0472	25.4622	26.0335	25.2612	25.3579	21.9717
Atp6v1h	22.3605	24.0965	23.5446	23.4519	23.0136	22.3335	21.8104
Reep5	24.0558	25.2176	24.9499	25.222	25.1261	24.381	20.16
Birc6	16.2266	18.5378	18.2231	18.2056	17.4636	15.4823	17.8111
Dcaf8	24.1688	25.3622	24.9466	23.6881	22.4944	19.8218	18.9973
Ccdc69	21.5902	22.8468	24.0173	22.1529	21.6309	21.2974	15.9885
Sec22b	23.9541	26.0624	24.9707	25.1916	24.5855	23.6696	22.4613
Fnbp1l	19.8775	19.76	19.2572	19.4442	17.5816	18.8351	16.9655
Api5	19.1889	20.241	20.7638	20.5042	19.7058	20.48	23.1279
Cyb5a	26.4811	26.643	26.1918	26.1062	25.9138	23.9655	22.0366
Spry4	23.2408	23.6519	24.4179	24.646	23.9736	21.9071	18.6817
Usp46	18.5074	20.985	20.2668	21.807	21.6431	20.2478	17.7751
Osbpl8	21.272	22.9147	22.5889	22.5123	22.0812	19.9573	19.4248
Rock1	18.0427	19.1042	19.027	17.9544	16.8319	16.4278	13.5859
Cmas	22.5107	23.5415	22.5362	20.759	20.5671	19.865	18.4035
Slc44a2	21.3529	23.5685	21.2099	22.1619	21.1387	21.7622	16.8884
Ncstn	19.4384	21.5905	19.9647	21.3495	19.6894	19.8475	19.5601
Rpa1	21.3975	23.0072	21.724	21.7891	20.7143	21.1552	21.9077
Psmd9	26.1645	26.1226	25.4316	25.8813	25.6923	25.474	22.167
Zp1	24.5441	23.5877	22.4459	22.0002	22.9571	0	21.5303
Appl1	17.1017	17.6443	18.5943	17.8962	19.3124	19.1996	17.4353
Copg2	21.1889	23.5073	23.1995	23.3389	22.7061	22.2536	19.6436
Copb1	22.9367	25.6064	24.9924	25.5062	24.7344	24.7239	22.1441
Gnpda2	25.2287	26.8138	26.3423	27.0887	25.7349	26.5642	21.1707
Sdf2l1	23.9104	23.825	23.3727	22.7012	21.1514	0	19.6464
Rubcn	17.7794	19.647	20.8546	20.0453	19.7517	18.5032	15.3296
Nlrp9b	25.5259	27.6362	26.8962	27.6705	26.7938	27.2331	22.5608
Atp2c1	23.2419	24.9916	24.5946	24.4593	23.9427	22.9173	19.4144
Nudt5	29.3068	30.8273	30.0619	30.6895	29.8537	29.6669	25.4655
Magohb	19.3054	21.9318	20.6039	21.4625	21.1284	21.9079	22.0259
Pigu	18.3628	21.0337	18.965	20.8965	19.8831	18.3209	16.3016
Lsm14b	27.6126	27.9486	27.7704	24.7167	24.2326	23.4621	20.5612
Haus5	20.7227	20.4294	20.1187	17.1154	18.5108	19.2536	17.1812
Sdhc	18.1081	22.6237	21.773	22.5821	21.4375	21.4511	17.4594
Cdo1	25.0924	25.8399	25.2987	25.9992	25.061	25.1732	20.5775
Tmod3	21.7805	20.2323	20.457	20.5638	20.0478	20.3117	22.2216
Gfm1	20.1643	22.4785	22.0262	21.5303	20.9755	21.0957	21.6788
Mgst3	24.8134	27.3871	26.4054	28.0016	27.4366	26.8434	25.0608
Gdpd1	28.1142	29.8251	29.5453	29.6871	29.146	27.8345	24.1676
Rnf126	22.9545	23.3031	19.5099	22.8269	23.4197	20.0135	18.8694
Fbxw15	23.7534	26.6594	25.0269	26.5152	25.4955	24.7891	18.6872
Tmem199	22.7719	23.4015	24.5796	24.0687	23.3817	22.0699	24.8058
Itsn2	21.2556	23.3893	23.1363	23.2801	22.6664	22.4681	16.7301
Wdr82	23.0719	25.6208	25.0715	25.2013	24.0615	22.5901	21.2075
Nup88	17.9578	19.8559	19.2805	19.4506	18.1625	19.5839	19.1612
Tdrkh	22.2512	22.7565	21.9712	21.3169	20.4929	18.9469	15.9259
Ube4b	15.1541	20.3126	19.4366	20.5501	19.0119	19.0336	19.9545
Cab39l	20.7468	23.4942	22.2466	23.0828	22.2469	22.6385	18.9205
Tm9sf2	21.5945	25.6708	24.0045	25.51	24.1925	23.8175	21.1365
Rragc	21.6867	24.623	24.2382	25.3862	24.058	24.4444	20.6112
Tulp3	20.718	22.1751	22.0315	21.4129	19.8758	20.0633	17.1755
Parl	23.017	25.4477	23.3367	24.8166	24.2702	24.8911	21.5213
Atl2	17.3231	22.3901	22.6545	23.6848	23.0793	20.3321	19.8987
Kif4	15.3142	21.6075	19.6924	15.39	16.4715	18.4129	18.9824
Esyt2	16.9757	18.5961	19.4658	18.9344	17.987	16.8642	16.4463
Dnaaf5	16.729	21.3252	21.0435	22.8991	22.0934	21.196	18.8699
Akap12	25.2853	25.2138	25.5831	25.4433	25.0198	24.236	23.334
Uba6	24.4539	25.9747	25.4275	26.278	25.1273	25.1622	20.3796
Nit2	22.3954	23.9958	23.2213	24.0872	23.1928	23.4374	21.4037
Ndufab1	24.3002	24.6422	25.0118	24.526	25.0465	23.6082	22.9928
Pak1	23.7748	24.1102	23.4926	23.7331	23.0489	22.5739	17.2252
Oog3	18.4447	22.6952	22.9544	22.4757	19.7352	18.3614	13.8307
Dnajc3	17.5354	22.6442	22.7176	22.4478	21.0342	17.0763	18.5566
Apip	19.817	22.0932	21.346	20.8518	20.0113	19.6115	20.143
Myo1c	18.866	18.5211	18.8056	20.1449	17.9739	18.4488	21.3677
Ciapin1	20.1494	22.9022	21.9625	23.5122	22.3379	22.3317	20.6009
Glod4	22.195	23.8959	23.0046	22.8342	22.2794	22.9108	22.1542
Ipo8	16.1549	24.0752	23.479	25.4919	22.4348	23.9453	15.0748
Echs1	22.696	24.9894	25.1035	25.088	24.3519	24.4063	23.2441
Tsfm	20.8416	23.0655	22.1822	23.1301	22.7143	22.8529	22.6617
Naa30	21.6416	23.3874	24.1704	23.1619	22.3885	22.0255	19.5087
Ggct	25.6058	27.4159	27.326	27.8174	26.7143	27.1079	22.477
Mtfr2	18.6604	19.6728	20.5088	21.1717	22.0212	19.8883	16.3524
Armc10	22.775	24.6292	24.8022	24.6035	23.7931	24.3633	22.4245
Mff	22.0814	22.5489	22.7173	22.7218	21.3663	21.4296	19.9045
Bmp15	22.7062	24.3252	23.295	21.2591	20.6459	0	16.2186
Diaph1	21.6398	23.8433	23.6483	23.6345	22.9765	22.5138	19.9404
Kbtbd8	22.7643	25.9765	25.3807	26.1343	25.4956	25.4556	17.7332
Sec31a	20.372	23.3147	22.9205	23.3646	22.7815	22.8911	21.9643
Pik3r1	22.5392	23.9942	22.4399	23.7223	22.7385	22.8978	18.5813
Hbs1l	19.7182	20.3832	20.8504	19.298	19.5972	0	16.8249
Nup85	17.5919	19.4667	18.7491	18.0841	18.7331	19.329	19.6065
Sephs2	20.8288	22.4092	22.1921	22.7809	22.6058	22.4749	20.9282
Ciao2b	24.5115	25.844	25.5071	25.4956	24.8312	24.1265	22.1151
Nlrp5	29.5678	30.6991	30.2834	30.7835	30.2044	30.4532	23.4551
Usp9x	22.2716	24.5248	23.8531	24.6466	23.682	23.0704	18.8001
Ldhb	33.5249	34.9215	34.5308	35.0451	34.3255	34.3368	29.3665
Cisd2	23.0095	23.5192	22.5344	21.736	21.4927	21.4765	18.9033
Golga5	17.2299	21.2603	21.7481	22.5025	22.0121	21.3137	18.9687
Wdr1	25.4737	26.7351	26.177	26.9253	26.0313	26.3384	24.5099
Mapre2	23.836	24.9774	24.9424	25.2217	24.958	25.0485	21.7099
Ppip5k2	18.139	20.4231	19.4666	19.7672	19.3075	19.6989	15.3163
Hsdl2	19.9607	22.3337	21.7453	22.4793	21.6646	21.8447	19.5047
Dhx36	17.4082	19.4649	18.0145	17.4458	18.2051	0	16.8019
Rpe	26.8857	28.1168	26.8597	27.4357	25.2368	26.1714	23.0107
Zp2	23.4739	23.4096	22.7976	24.1095	21.041	0	22.7729
Tm7sf3	18.1579	22.2252	21.6338	20.7723	19.8332	21.0216	18.8644
Pdpk1	21.6954	23.6958	21.9283	23.5467	22.1982	22.0553	18.1464
Eps15	22.0007	22.1519	21.4531	21.238	20.5961	20.2189	18.9051
Picalm	18.3715	20.9891	20.4663	20.1216	18.4159	17.8311	21.7406
[truncated: 2,109 more rows]

## Sheet: Table S2-ribo_table_log2T
gene	FGO	MII	1C	2C	4C	8C	Blastocyst
Ywhae	10.2391	9.29102	10.0338	9.27142	8.98064	10.0724	10.5053
Cops9	12.0068	9.97041	10.1603	9.9853	8.66308	8.96312	11.7423
Dppa3	12.4785	11.3247	12.4065	11.7389	11.7772	11.8345	10.9332
Mapk1	7.65754	6.23494	7.47047	7.36629	6.92792	7.4259	7.56843
Snrpg	11.3087	11.7099	12.2375	11.5911	11.0629	11.7638	12.2044
Arpp19	10.018	8.39016	8.65104	7.08749	8.01743	8.85678	10.5657
Tsc22d1	11.757	10.6072	10.7087	8.0783	6.49541	4.55376	7.36282
Ppa1	6.57563	5.94816	7.16295	8.14928	7.54882	7.18572	7.27893
Mtpn	7.29104	8.66996	9.516	8.56337	7.69275	7.57837	9.16657
Ppih	7.55867	7.39941	7.74634	7.39058	6.886	7.47228	7.67409
Uqcrh	11.947	8.01539	7.3565	7.81676	8.68502	9.50186	12.0131
Rad51	7.21313	6.36827	7.33812	6.51868	6.53861	6.68252	6.79276
Hist2h2aa1	8.60806	10.2414	11.2816	13.228	10.1097	9.78606	11.363
Rap1b	5.21332	7.91612	8.42358	7.67908	7.23594	7.21568	7.09224
Cnot2	6.04009	7.64393	6.76665	6.18074	6.12992	6.87065	6.63265
Khdc3	11.5217	6.31325	4.88142	4.05206	5.4538	7.95591	9.99622
Pcna	9.02851	10.127	9.40074	9.11944	8.67927	8.23743	8.18878
Psma5	8.07115	6.96332	5.18878	6.39643	7.74762	8.71284	8.6474
Cox6a1	11.3823	7.48416	6.49898	8.87293	9.14461	9.76667	10.7121
Ssna1	9.10217	6.16856	7.29752	6.96981	6.10967	6.88515	7.69187
Tmem14c	12.2849	9.09132	10.061	8.4504	6.8313	7.04901	9.88233
Ube2d3	11.7396	12.4759	12.7387	9.78665	8.35982	9.03288	9.34933
Cul1	8.20391	10.6575	9.76946	7.59146	5.36285	5.70773	5.74127
Paip1	9.45165	11.2867	11.1314	7.153	4.96321	4.89641	5.274
Map4	8.0627	9.98466	9.98807	8.30147	6.77753	7.29334	8.13249
Cox5b	9.83537	5.8715	7.19966	7.61354	7.75592	8.29166	10.3791
Snrpf	10.1258	10.5402	11.0977	10.5176	10.5074	10.8264	11.1286
Rpa3	7.17383	10.1638	10.2774	7.4031	6.52027	7.79205	9.00297
Srsf5	5.09436	6.59133	5.74784	9.51375	9.62299	8.81853	9.08134
Cmpk1	4.58188	8.36378	8.22945	6.45095	6.6457	6.06897	6.79524
Snrpd1	8.75947	9.70069	9.67789	9.28684	9.3762	9.28949	9.53244
Tardbp	6.50531	9.71627	9.56026	7.4849	7.75653	9.41634	8.5617
Rab35	5.37152	5.90024	7.3185	7.38314	6.91834	6.1824	6.99361
Hnrnph1	7.16887	8.5665	8.27694	7.00519	8.6183	8.92607	8.27264
Dbi	8.99233	9.42822	10.3111	9.2638	6.26739	6.89306	9.76555
Tubb5	8.46589	5.68765	5.30229	7.44783	7.80403	6.99467	9.00602
Hnrnpa1	7.87558	7.60334	8.58336	8.9805	9.76534	10.5327	10.2614
Atg12	8.69592	6.41774	7.16682	5.81946	6.9714	6.68729	6.47372
Sec61g	11.8325	7.18433	6.56444	6.24161	6.30456	7.32781	9.65099
Birc5	11.4004	6.31801	8.54011	8.17618	8.28807	8.13602	9.48382
Psmb6	8.7542	7.51476	7.66297	5.92473	7.38217	8.59662	8.97646
Ywhaz	9.95979	10.1678	10.7919	8.90414	7.8832	9.02517	10.496
Golga7	8.0743	7.34738	7.68621	4.36787	5.68393	6.36236	8.10548
Ppib	6.76682	7.13324	6.9265	6.34591	5.56937	6.47443	9.86277
Srp14	6.67068	7.77715	9.36069	7.87365	8.3664	8.06488	8.0574
Dad1	10.9316	7.21539	7.92918	6.83736	7.78605	8.79378	9.31066
Cox6c	12.3596	8.94808	9.15457	8.66605	9.74387	11.9036	12.6122
Tigar	6.70993	5.57168	6.24585	8.88745	9.10786	8.39759	7.11358
Dnaja2	8.57916	4.99535	7.57824	7.95912	8.0798	8.36141	8.42857
Spin1	11.2459	13.8816	14.1353	10.1733	6.04127	5.92027	4.69553
Canx	7.73188	6.73152	7.21952	7.18368	7.0023	7.94316	8.94933
Sf3b1	6.24283	7.80549	7.58903	6.59913	7.16066	7.82387	6.34244
Cops8	9.01175	7.91459	9.28142	6.27528	6.67227	6.36661	6.55409
Rab11a	9.555	8.86951	9.3624	7.08451	7.21991	7.5401	9.50063
Prkab1	7.88077	8.54851	8.80244	6.80601	7.15344	7.96851	7.33949
Ppp4c	5.94196	6.98111	6.00636	7.63843	7.77024	7.69336	7.49158
Arl6ip1	8.64071	6.42606	8.36812	6.97611	6.53681	8.17372	8.28942
Eloc	11.9748	9.08074	9.28057	11.14	11.8406	12.7102	11.3762
Fabp5	10.9291	6.62401	9.23321	7.10794	3.56017	6.01243	10.9127
Sbds	5.94769	7.32825	6.95228	7.73911	7.77774	7.69909	7.16254
Cox5a	9.06188	6.65387	8.61057	8.46326	8.54283	9.18134	10.7132
Tubb4b	10.0567	6.23008	6.39375	9.18858	9.11642	8.17576	7.75953
Phf5a	9.44867	6.20497	9.20627	8.62743	8.86974	9.19719	8.97647
Ddx5	7.22826	9.11792	7.88853	9.11647	9.16651	9.53175	8.63922
Ube2h	7.31826	9.88408	8.67736	8.35989	6.74958	7.14466	7.67582
Ptges3	8.78203	9.28634	9.39784	9.84822	10.487	11.0128	11.426
Ptbp1	4.8217	8.01271	9.36212	8.9768	8.60476	9.30469	8.46095
Degs1	8.93111	10.3412	9.84681	6.38696	5.58381	5.46326	6.33454
Tacc3	10.014	6.19629	5.61172	7.06148	6.6688	6.0052	6.64695
Ooep	14.0509	9.28716	9.02733	5.83946	3.45317	3.24582	8.0352
Csde1	6.64204	7.58982	7.74809	8.51654	7.98119	8.04108	7.26698
Eif4a1	10.964	10.6836	10.9046	9.50717	10.4781	11.0395	11.1786
Hnrnpk	7.22762	9.86269	8.45065	9.22139	8.9441	9.57843	10.1846
Hnrnpa2b1	7.82516	8.86885	8.52093	8.93266	10.116	10.8428	10.4216
Pdhb	7.13525	6.00493	5.69822	7.65279	7.45917	8.28946	7.95415
Glrx	11.15	8.04235	8.24334	4.13642	2.71768	5.1302	10.1244
Atp1b3	7.0485	8.1324	5.1499	8.0601	9.1457	8.22841	5.83814
Khdc1a	8.41678	8.30663	10.0204	11.0492	11.7131	12.0555	10.4219
Tbca	10.0654	7.14514	7.70248	6.17997	5.7241	5.90422	9.07684
Sf3b5	9.24119	8.91925	6.3801	9.8367	9.87357	9.3602	9.42346
Npm1	7.1384	9.51814	9.16077	9.65361	10.6989	11.7814	11.1385
Rbbp7	7.06155	12.3049	11.68	8.54565	7.8738	8.4351	8.27015
Atp6v1b2	7.92568	7.69098	6.91302	5.86517	5.41282	6.03025	7.33448
Fus	6.59923	6.34219	7.72673	8.15164	8.33096	8.60713	8.88143
Hnrnpul2	6.52024	5.85603	6.92334	7.6293	6.5994	5.5318	6.68125
Anxa7	9.35883	11.2145	11.0451	7.46722	6.2653	6.92969	6.44386
Uchl3	6.13736	7.25724	7.42415	6.31953	5.85013	6.3453	6.79402
Natd1	8.28459	5.54151	7.14785	7.04274	6.82524	6.41413	5.93943
Tmsb10	15.788	10.1389	10.6228	11.2021	10.6942	12.3163	15.4311
Taf7	7.13837	7.9517	8.02742	8.78892	7.99559	6.72378	7.27243
Tax1bp3	6.07037	6.97626	8.66566	6.63199	5.9544	7.05227	8.6584
Farsb	8.12596	6.65931	8.42033	5.24124	5.67196	6.63173	6.90401
Eif6	6.16862	6.5727	6.35004	9.5914	9.51013	9.32506	7.4824
Eif4g2	6.65266	7.70415	6.82513	7.4219	6.89087	7.14814	7.39518
Eif1	9.7663	9.10127	9.90015	10.4426	9.98776	9.9107	11.15
Ube2i	9.02936	6.92572	8.96026	7.28476	7.92632	8.45927	9.09743
Lsm7	8.71829	7.65969	7.61483	6.6791	7.64536	8.56713	8.99351
Nudc	8.95828	5.98008	6.28379	7.59161	7.98752	8.05469	8.68366
Prdx1	11.8067	11.0804	10.5667	8.0428	8.712	9.64414	10.2961
Nedd8	10.9305	7.66146	6.69505	9.79783	9.0733	9.84474	11.2503
Srpk1	6.84105	7.48157	7.92719	7.2306	7.25504	7.34642	5.98224
Rnmt	4.95215	8.30783	7.52496	6.5673	6.72818	6.59953	5.75994
Vma21	8.26667	8.22963	7.90701	4.99117	5.27485	6.59786	7.15359
Rps27l	6.46833	9.5293	10.5073	9.60335	9.54943	10.6796	11.6324
Eif4a2	7.41593	8.39658	8.0955	6.17082	6.87822	7.34083	8.60556
Arpc5l	9.23692	5.49884	7.79464	6.60544	6.32872	6.32505	6.01325
Prdx2	10.4306	6.8081	9.2328	8.05734	4.56206	6.25277	7.47396
Mad2l1	7.36589	10.4787	10.4496	7.3964	7.67536	7.22092	7.14244
Dpy30	7.02203	10.9558	10.7162	8.59732	8.12034	8.54097	9.43651
Sms	3.19776	7.20785	7.73006	7.05119	8.03699	9.1775	7.40896
Lsm2	9.21954	6.90264	8.06612	9.02466	9.2962	9.43438	9.76757
Pla2g15	6.32803	5.73949	6.13614	8.01522	8.08774	8.28641	8.10163
Vdac1	6.32821	6.8556	7.89246	7.66101	7.76868	8.62905	9.01775
Dynll1	11.4381	7.11373	7.7285	11.3343	10.8347	10.653	11.6284
Erh	9.44521	9.29489	9.09589	10.1853	10.2531	10.9898	10.8595
Hspa9	7.69349	6.61964	8.16796	7.39503	8.12759	8.55713	8.94672
Psma1	6.03471	7.36179	5.83189	7.18787	6.99615	8.53998	8.76804
P4hb	8.8317	9.1463	6.06968	8.24695	8.41593	8.37791	8.41895
Mat2a	4.82653	6.25775	6.72722	8.54866	9.88327	9.84809	7.52496
Sumo3	10.1093	5.40035	6.88835	7.00588	8.32596	8.09745	8.35949
Tuba1c	9.10504	6.45962	5.37445	6.41378	4.91034	6.62843	8.37095
Vps26a	8.66537	7.16246	7.33288	5.99488	5.77111	6.63725	7.23738
Mat2b	10.549	9.96674	8.98933	7.4391	7.03403	6.04394	4.5024
Sfpq	5.87533	6.64309	6.73663	7.19219	6.59967	8.05166	7.41291
Hnrnpl	6.44404	6.53314	6.76849	7.00927	8.26757	8.64024	8.63526
Ncl	8.02507	8.20391	6.90086	9.20959	9.68838	10.4123	9.73141
Psme3	7.24759	6.48244	7.68179	7.50221	7.39216	7.20475	7.29033
Pcbp1	6.52824	7.22133	8.47367	8.50125	9.57509	9.54631	9.59547
Cdc42se2	6.41142	11.6007	11.1589	8.99917	6.76164	5.55491	6.2778
Nap1l1	7.14901	9.10445	8.79174	9.19837	9.50147	9.97134	9.42252
Wdr5	6.80486	7.50581	6.32114	7.79345	8.03728	8.13669	6.95767
Ube2g1	8.6534	7.22493	7.90058	6.9056	6.01501	5.81988	6.22976
Cdc42	8.8178	7.17921	7.55952	8.67635	8.96782	9.28492	10.4878
Polr2d	10.103	9.76207	7.83116	8.54005	7.82156	7.2605	7.57656
Kif23	7.90153	9.2077	7.86524	6.87572	6.2503	7.05164	5.45457
Trmt112	8.48223	7.29317	8.75474	8.38189	8.54484	8.82798	8.72102
Ufm1	8.01165	8.47146	9.13591	7.18325	8.51889	8.78237	8.86542
Slc3a2	5.31791	8.79865	7.51237	7.00349	6.18335	7.08258	7.21186
Carhsp1	10.5839	6.73012	7.68368	6.12303	5.37243	5.22401	7.89286
Nasp	8.55095	5.91745	7.04394	9.27342	9.6516	9.71603	8.29091
Cs	6.42708	7.24047	8.09102	7.27848	7.02648	7.31653	7.95294
Atp5mpl	12.9757	8.8925	7.81986	9.44593	10.0753	11.3009	12.8384
Hspe1	10.4676	7.50807	8.37448	7.18348	7.41197	9.69976	12.2661
Snrpd3	9.22372	10.7028	11.1068	9.12141	9.46025	9.99531	10.6023
Tnpo1	5.40362	8.23881	7.8407	5.87715	6.27465	6.56191	6.23883
Eif4a3	7.54401	5.60193	5.7383	8.6963	8.67861	8.82345	7.45568
Psmd3	5.88997	8.14244	7.77448	6.64575	7.17908	7.65129	7.09988
Lsm5	10.9497	8.00124	5.46289	3.66318	7.83591	9.66264	9.8049
Fkbp1a	8.51262	9.85117	10.3498	8.82493	7.76427	8.64154	10.6622
Nap1l4	9.30707	6.00615	8.22618	8.23886	7.29531	6.77025	7.58305
Pdia6	9.50684	8.99226	5.23299	6.26439	5.46027	5.14828	8.25721
Rhoa	7.419	8.29921	8.55239	8.31811	8.54352	9.2608	10.2455
Ubqln1	6.67237	8.97787	8.56897	6.96282	6.92023	6.84313	7.02139
Atxn2l	5.04813	10.4499	9.37233	7.75005	7.05542	6.61149	5.89313
Brk1	10.6648	8.46484	8.61833	9.10467	8.48593	9.25015	11.1107
Larp4	5.52103	6.97751	6.71613	8.43931	8.74	8.58709	5.32296
Cycs	8.23161	6.50642	6.32978	7.73404	8.2862	8.94195	10.4451
Eif2b1	8.0149	9.5868	9.64861	7.06084	7.53911	7.77429	6.6278
Pole4	8.59511	9.23562	9.50155	8.05569	8.28819	7.80128	7.75312
Swi5	11.8344	9.64639	9.53799	7.94004	7.26953	7.58342	9.87999
Ube2s	10.2606	8.32174	8.67197	9.44992	8.71541	8.87272	7.72596
Tmed9	9.0875	8.66218	5.9416	7.50238	6.76969	6.96267	7.74569
Bpgm	12.6325	14.2503	13.3117	9.5352	4.1283	3.87824	3.50353
Actr2	6.50286	9.1346	8.12302	6.4501	6.98475	7.45726	8.68333
Hnrnpdl	5.90652	7.59253	7.52092	6.60693	7.42642	8.21168	8.38019
Hnrnpab	6.02561	7.02612	6.60579	10.1118	10.3696	10.2151	9.68995
Mycbp	9.72416	5.50139	5.90163	6.56797	7.13587	7.91356	7.58682
Sumo1	8.79241	8.99272	10.4737	9.96989	10.9227	11.4375	10.484
Tcea1	4.65018	9.76104	9.55495	9.14834	8.61389	8.20137	7.39829
Laptm4b	10.7471	9.00804	9.77656	6.36523	2.65	4.39454	8.31963
Hsp90aa1	11.1672	7.54099	8.3734	8.06904	8.29086	10.2751	11.3622
Btf3l4	9.5974	7.59875	8.50965	6.44149	6.38905	7.18803	8.05454
Arf1	8.95454	8.36247	10.4474	8.51781	8.15915	8.9202	10.553
Srsf7	5.72853	7.13204	5.45407	6.94904	8.96725	9.20114	8.73594
Ssr3	5.08502	9.60378	8.43633	6.81917	7.46932	7.77593	9.02284
Sugt1	8.98494	8.41426	8.29867	9.03028	9.84591	10.7617	9.73228
Tra2b	6.61571	8.33451	8.11578	7.12184	8.21525	8.57897	8.75753
Sec13	8.40428	7.35616	7.40998	5.16863	6.09246	6.91152	7.21872
Ndufb6	9.82482	6.09394	6.75479	7.04224	7.25303	8.19348	9.63285
Sh3bgrl3	10.5956	5.62366	6.81631	6.42761	7.04751	7.68182	9.46152
Arcn1	7.84368	7.9949	5.12273	6.68545	6.30713	5.72619	6.61613
Anp32b	8.53016	8.13107	7.08831	8.61681	8.13785	8.95612	9.38923
Cfl1	10.6534	7.66562	8.97126	9.38617	9.46673	10.4573	11.3187
Ubfd1	7.78805	7.50462	7.65835	7.54663	7.87053	7.29026	6.37577
Arpc3	9.68137	7.53607	7.51201	8.27953	8.87222	8.91532	9.61641
Trim28	6.06369	8.2324	6.62117	7.75674	8.86389	9.23903	8.50104
U2af2	5.35349	6.14847	6.50544	7.2099	7.93968	8.04454	7.69111
Lamtor2	8.26292	7.09995	8.1825	7.31133	5.43545	5.39619	8.16453
Rab14	6.63789	8.88622	8.92826	7.60175	6.65824	6.39884	8.07696
Gng12	8.16859	7.66289	9.82588	8.31048	4.24597	4.8869	7.15956
Arpc4	8.5514	8.18751	9.06079	7.70793	8.82837	9.97088	12.0218
Ube2k	7.84334	10.0627	9.58605	8.56971	7.835	8.38295	8.4453
Gnai3	6.70691	7.98705	7.85788	6.3661	5.90544	5.68315	6.67693
Naa50	7.82175	9.53834	9.29174	8.21667	8.19942	8.3069	8.60211
Rbx1	11.1773	9.34752	10.3228	9.20049	8.99815	9.63549	10.111
Uba2	7.69673	5.8176	7.06797	7.1618	7.49227	6.95886	6.69916
Cox17	11.9777	8.42176	6.06051	7.93192	9.52841	10.0593	12.0201
Snrpe	9.79448	11.0884	11.3318	10.2774	10.5515	11.4914	11.1323
Ccdc117	6.39214	10.9065	10.4805	8.61442	8.70256	8.43768	5.30478
Calm1	10.6607	9.64476	9.50977	10.3733	8.05303	8.8712	11.9957
Hsbp1	11.0691	10.0611	10.643	9.05812	7.41693	8.78822	10.742
Ppp2r1a	7.49867	8.71788	7.99405	5.14877	5.30071	6.31669	7.70581
Hnrnpf	6.68997	7.84233	8.14562	8.76237	8.7223	8.7855	9.00825
Ddx3x	8.84142	10.7399	10.5288	9.18667	8.35533	9.0186	7.64818
Vamp3	6.8612	7.75117	7.77564	6.43371	7.18834	8.31649	8.88698
Dynll2	10.2253	9.50091	11.5003	8.88107	7.99016	7.61169	9.03856
St13	8.45789	4.84157	6.9081	7.03784	7.02564	7.61851	8.76168
Myl6	10.0478	8.42596	7.43347	8.47784	9.24818	10.6674	12.3688
Med4	8.14216	5.7972	6.87068	8.41135	7.84329	6.73573	5.18635
Arl8b	8.16277	6.36174	6.32663	7.43601	7.55391	8.36871	8.14721
Ak2	8.04273	6.15659	5.96137	5.61104	6.13932	7.10074	9.13761
Hnrnpu	5.9136	7.09436	7.31452	8.85669	9.02686	8.93155	9.0051
Tmpo	4.85409	7.97034	6.87785	6.67362	6.46236	6.88661	7.85156
Dynlrb1	10.2013	6.48166	6.80989	8.18528	8.53448	9.33027	10.2211
Usp7	6.5866	6.53213	7.33066	6.6945	6.97365	6.68491	5.64748
Pfdn2	10.3771	8.46687	8.54583	9.7243	9.8796	10.2673	10.0051
Pam16	10.206	5.98377	5.91185	7.50596	8.22633	8.27576	7.80401
Ywhag	9.37616	7.28244	9.62818	8.05327	7.81485	7.84935	8.30795
Pole3	8.17606	9.29906	9.38879	7.09431	7.30801	7.98314	8.04789
Cox7a2	11.6158	7.84613	8.3194	9.11268	9.39541	10.1807	11.4166
Hnrnpc	7.74072	9.28635	9.35847	9.61111	10.0108	10.3042	9.88038
Sub1	12.3011	12.423	10.6304	9.41145	9.1831	9.18687	10.2965
Psmd4	7.63457	6.73827	7.34297	8.44052	8.8954	8.95746	8.59051
Cdv3	7.68647	5.09981	7.36832	9.00674	8.99157	8.11679	8.83164
Zbed3	8.67879	12.7875	15.651	13.0819	5.99187	4.30329	0
Polr2g	9.37598	7.10511	7.71668	6.48545	5.78997	5.83722	6.93088
Dnajb6	9.59929	5.9611	7.17333	9.17142	9.78837	9.89877	9.61665
Fxr1	8.73643	6.25172	7.71195	7.10142	6.35797	6.66422	7.50507
Rac1	7.92876	8.98263	9.20011	7.71736	7.06313	7.12102	8.66097
Bzw1	6.72126	6.0671	6.04451	8.38143	7.90974	7.57757	7.98236
Smagp	7.13902	11.0182	10.6907	8.65883	2.61663	5.73605	7.0805
Eif5	6.60157	5.6068	6.61363	8.0074	8.92427	9.89449	7.187
Polr2c	8.20463	10.5604	10.5442	8.02403	7.14051	7.12311	7.47847
Cox6b1	11.0063	7.65425	6.96174	8.96527	9.28807	10.4746	11.9899
Rbbp4	6.45027	7.03347	6.49478	7.52256	7.8416	7.89326	7.70444
Ube2n	5.10026	6.04343	6.96387	7.5504	7.61866	7.74492	8.95105
Tpt1	10.4368	7.37261	7.3577	8.31844	9.38613	10.6985	11.063
Cks2	12.7722	12.7723	13.0727	11.9899	12.3561	12.388	10.2391
U2af1	6.37246	7.29926	5.16354	8.89262	8.06888	7.94917	8.95109
Khdc1c	8.39977	8.3237	10.0601	11.1421	11.815	12.1433	10.488
Racgap1	6.31615	7.26165	7.08798	7.59098	8.02224	7.46567	6.3694
Uqcr11	13.0776	9.60413	6.51778	8.59553	9.26525	9.85523	12.4434
Uchl1	14.1398	10.1531	11.2785	8.3455	4.51744	4.854	3.16686
Cnn3	6.64272	9.30717	8.83646	7.83971	5.384	6.23419	9.76365
Actr1a	7.15866	4.76158	8.32277	6.71435	5.70486	5.98244	7.15376
Cand1	6.84683	5.45288	7.24451	8.15087	8.36711	8.69713	6.21599
Cyb5b	6.6181	6.90733	7.24117	6.49178	6.52037	6.46506	6.95117
Tbc1d15	6.14599	11.6619	11.2311	6.53145	5.81511	6.16602	5.05632
Cul4b	7.08738	8.85075	8.34315	7.26973	5.83224	5.96413	6.82862
Etfa	7.23109	7.16626	6.21871	5.92175	6.82513	7.34551	8.32352
Rrm2	7.13707	8.41007	8.20067	7.81673	8.73563	8.98149	8.94929
Banf1	9.59048	7.86739	7.55602	8.63468	9.1976	9.98807	10.651
Eif4e	9.27721	8.89141	9.4823	11.004	11.547	10.9728	8.6435
Chp1	6.79128	8.69186	8.0531	7.31846	7.16362	7.5609	7.87634
Rheb	5.3765	7.62346	6.64885	7.00988	7.20115	7.40945	7.34519
Sarnp	6.21682	7.80475	6.74205	6.28935	6.91053	8.02272	8.63907
Plk1	7.75541	5.72041	7.4081	6.99495	7.49666	7.34075	5.93018
Cnbp	8.7053	9.24432	7.96688	9.93731	10.9001	11.3771	10.2529
Usp19	6.97027	9.41042	8.99701	6.64885	6.57973	5.9189	4.39116
Gch1	6.69837	7.86974	8.358	7.28547	8.68103	8.79741	7.10648
G3bp2	10.4846	9.41506	9.72007	8.56621	8.34072	8.46244	8.92146
Psmb3	7.02558	6.6127	6.78245	4.86777	6.93842	8.21859	8.46838
Paip2b	10.5306	6.78412	9.45395	7.63175	6.86738	6.863	9.11633
Eif5a	10.4595	10.3128	11.4813	10.7904	11.3002	12.0997	11.6618
Timm9	8.90139	6.15969	6.51808	6.72688	7.2976	7.59749	6.31886
Trip12	6.83596	5.89245	7.41597	7.10079	5.99767	6.30444	6.44896
Polr2j	12.01	9.45046	9.37111	9.90495	8.89235	8.69053	8.05359
Mcm2	6.74186	8.13073	8.06082	6.28348	6.28168	6.62887	6.17085
Snu13	8.92396	7.01299	7.13941	10.5515	10.5562	10.2486	9.25056
Eif1b	10.1706	5.02149	7.35654	7.46906	6.3971	6.17998	5.15104
Lsm3	8.01	6.66674	6.42424	5.7752	6.14307	7.98199	9.30743
Cltc	8.39189	7.12899	6.92188	6.78515	5.50234	6.41879	7.59353
Sf3a1	5.93687	5.85494	7.18328	7.21546	6.65274	6.4406	6.1461
Gdi2	8.37909	6.18591	6.13833	8.21612	8.20614	8.93575	9.04029
Med22	6.57109	8.60078	9.27417	6.56266	7.23449	6.95286	6.26613
Sec61b	10.7837	9.26634	9.79174	7.32456	7.09561	7.8183	9.6436
Hmgb2	9.76054	7.92012	6.06997	10.0236	9.8721	9.96546	10.4664
Ndufa4	12.3027	10.7252	9.41034	8.88497	8.57733	9.99823	12.5437
Atox1	10.6254	6.38857	7.63468	8.36658	8.61104	9.58744	11.2162
Cct8	8.07848	6.88468	7.55617	8.02589	8.21287	8.93059	9.08568
Eny2	8.74796	11.1738	11.8366	8.94887	8.45496	8.42743	9.12629
Uba1	7.14057	5.22805	8.36126	7.32462	7.22038	8.1745	7.43142
Rnf114	10.8612	8.98315	10.9479	7.66906	6.54226	6.93014	4.93806
Ddb1	8.24578	9.94456	9.70416	7.43227	7.10936	8.07218	8.01964
Pfdn5	10.5118	5.55348	7.21347	7.89834	8.37014	8.94925	8.28627
Psma2	9.00863	10.6654	8.95183	7.1719	7.92464	8.971	9.70997
Tpd52l2	7.14717	8.65882	9.08812	7.85099	8.01976	8.89706	7.81406
Ahsa1	8.81965	8.41989	8.61327	7.10773	6.82798	7.3494	7.64959
Ccdc115	9.58225	4.61194	7.01003	7.19296	6.60645	6.08134	6.8485
Ctnnb1	5.42734	8.74068	8.84436	7.21864	6.70064	6.27629	7.50726
Yap1	5.35774	8.15279	9.0446	7.38198	7.21262	6.40496	5.79711
Eif3i	7.09343	7.76294	8.1366	7.36686	8.06776	8.83384	8.45282
Mapre1	6.60742	8.19869	9.47425	7.7585	7.3692	8.33138	8.33072
Magoh	6.99692	11.8424	11.7683	10.1357	10.039	9.42533	8.89645
Mob4	5.26559	9.43758	8.92492	5.64837	6.32994	6.74803	5.90765
Pttg1ip	7.54464	8.93465	6.59968	8.98944	9.95429	10.2709	8.50818
Nup35	8.1377	10.1538	8.98646	8.3829	8.26348	7.54023	5.90576
Hsp90ab1	8.83949	9.34425	8.83112	9.22893	10.6577	11.8133	11.4375
Hypk	10.8365	9.4092	9.72341	9.29159	8.75777	8.89537	10.0792
Pcbp2	7.6859	8.61485	6.17984	6.4754	7.43441	7.64217	8.01912
Rnps1	5.575	8.01818	8.09218	7.37731	7.8594	7.86038	7.38931
Psmb2	10.1273	6.73703	6.92869	7.01499	8.28551	8.9137	8.90184
Csnk2b	8.57471	9.09514	9.10634	8.53166	8.47769	8.8629	8.53876
Cops2	7.91196	7.11325	7.24777	5.83042	6.23868	7.17709	6.67797
Bcas2	8.14728	7.99636	8.3025	6.75328	6.39749	8.17475	8.00533
Rcc2	6.0966	6.37963	6.94492	5.86949	6.51259	7.27641	7.30447
Hint1	8.62869	3.96086	3.69093	6.26018	6.88426	7.39963	9.91778
Vapa	6.32047	6.42531	4.74838	7.61281	8.13414	8.5627	9.21314
Eif1ax	9.16448	4.38635	5.52587	7.56202	7.16194	8.45064	8.65914
Rps18	9.31196	2.36904	3.08137	8.65005	10.692	11.7173	12.3689
Eif2s2	8.53907	6.32357	6.83918	8.56824	9.46074	10.9166	11.5072
Rpl5	11.2651	4.69485	3.08655	8.28278	9.85779	10.9404	10.8369
Rad23b	7.72695	3.4391	5.81276	7.325	6.9272	7.79306	8.80889
Calm2	8.59931	5.96659	6.52941	10.5469	9.2468	9.0636	11.6754
Eif3c	7.21209	3.53945	2.86407	8.40233	8.63884	8.93196	7.83792
Bcap31	6.10761	5.11147	5.27627	7.9917	8.36888	8.79584	9.06628
Calr	10.9308	5.26077	4.6942	8.52987	7.32261	7.42423	10.4647
Rpl30	8.07936	1.8973	3.06609	7.55117	9.04386	10.228	10.1707
Rpl10a	8.9776	2.35707	2.80345	9.02962	9.91883	10.8261	10.7371
Rpl6	7.11016	1.63413	2.45766	7.7693	9.01402	10.0461	9.99943
Glrx3	6.9929	0.686758	1.80533	6.92199	8.00546	8.64654	9.43907
Stip1	7.80241	5.2149	6.56152	8.93555	9.80074	10.2754	9.108
Arhgdia	8.03332	3.71523	6.48432	7.74109	7.90694	8.23577	8.90732
Rps15	9.6599	3.65248	2.80004	10.0957	11.5198	12.0615	11.8689
Metap2	6.91492	4.30181	5.37808	8.24589	8.4205	8.52772	7.28221
Rps27a	7.16449	1.75695	2.34869	7.49916	8.85128	9.61376	9.95662
Ywhab	7.53467	4.39038	4.7265	7.06225	8.023	8.92283	8.84013
Tcp1	8.53177	4.22676	4.5617	8.07386	8.60618	9.03859	8.85587
Eef1g	6.32272	1.31101	1.80016	5.24993	7.89837	9.71899	9.90041
Tbcb	8.66169	3.56645	3.34911	8.0188	7.92272	7.12855	7.74409
Ndufa5	9.84835	4.36834	4.15544	5.2388	6.22817	8.42488	11.087
Npc2	8.3062	4.77765	4.89105	7.73779	9.23929	10.3564	10.4156
Eif2s1	5.69433	4.27707	5.75655	7.78076	8.16838	8.55588	8.27043
Ndufs5	9.65811	3.9614	4.15348	6.22751	7.39989	9.40347	10.7126
Rps20	9.55357	2.97656	3.46941	9.79503	11.0173	11.5586	10.8778
Clta	8.41858	5.03222	4.30872	7.99779	8.75616	8.98714	9.54599
Rpl14	8.69617	3.3619	4.13396	7.49545	9.42036	10.5966	10.0598
Rpl27a	7.92308	2.91142	3.46751	7.69806	9.27973	10.2972	10.7002
Eif3k	9.87061	4.19792	5.11927	7.11868	8.48492	9.69644	9.83404
Psmb7	8.67632	5.06203	3.52482	7.25379	8.09577	9.11118	9.08694
Impdh2	4.60537	0	0.735389	8.36555	10.4391	11.1936	7.8999
Gcsh	3.29116	0	0.838013	10.1441	11.0336	10.977	8.00181
Nme2	6.9955	2.05438	1.51214	10.5605	11.3087	11.9559	11.5956
Eef2	7.83814	3.30809	5.51371	8.77602	9.8269	10.3851	9.43633
Fau	9.50059	2.06763	3.97242	9.44418	10.2293	10.4834	11.549
Rps9	9.01361	1.54794	3.3052	9.71923	10.623	11.3718	11.9383
Rps6	6.93395	1.29978	2.09898	7.81467	9.04041	10.1101	9.70318
Hdgf	4.64018	1.47061	2.51015	8.94917	9.42041	9.65122	9.38132
Psma6	7.09887	3.77872	4.56013	8.09986	9.1724	9.91811	9.14253
Uqcr10	11.8589	6.28863	6.05103	9.80682	10.8228	11.6214	13.409
Hnrnpd	5.54597	4.99952	4.70986	8.03789	8.25679	8.5226	8.8212
Ran	8.15081	5.10378	6.51975	8.23557	9.14196	9.69761	9.96226
Set	5.24418	2.50809	3.19258	9.78975	10.7653	11.1447	10.1869
Rps10	9.87022	3.44461	5.54465	9.7286	11.2413	11.8411	11.9488
Cct4	5.3055	4.8439	4.65989	7.34829	8.42491	9.36639	9.08852
Rps24	10.299	3.88048	5.35306	10.1543	11.4714	12.3574	12.1668
Naca	9.88095	5.41036	6.32252	8.38241	9.28481	10.7389	11.4484
Rps26	10.0121	4.26513	3.84146	10.3671	10.9673	11.5316	12.0591
Ywhaq	8.20882	3.56263	5.49868	8.10454	8.36218	8.93605	8.33805
Sod1	11.4836	4.75306	6.21587	8.49326	7.87263	8.20699	9.18132
Rps13	10.377	4.48091	3.44776	8.92221	10.029	10.8667	10.6799
Rpl15	7.41568	4.02902	4.73843	7.07446	8.93995	9.81778	9.43393
Uqcrb	7.82486	3.51407	4.06178	5.36907	6.44758	9.19873	10.0386
Rpl9	7.21451	1.34296	1.83497	9.31568	10.7149	11.6674	11.1802
Pfn1	9.3186	6.28897	7.40345	8.14061	9.91143	10.8079	12.2403
C1qbp	7.33882	3.40349	4.62199	9.03919	9.31054	9.58916	9.60971
Ndufa2	10.0176	4.79785	3.40208	8.21408	7.39048	7.95285	9.72065
Jpt1	9.42962	5.33672	6.5021	9.55756	9.21818	9.41583	9.19603
Eif4h	7.54533	3.35575	4.93854	7.85042	9.4912	9.7988	9.20774
Cox7c	12.4783	5.91322	3.07576	7.19317	9.1582	10.8961	13.0568
Hspa5	9.9658	5.9605	5.06826	9.33936	8.47784	7.6969	8.70411
Rps16	7.04928	5.14566	6.44015	8.94213	10.0971	10.9843	11.0919
Cox4i1	10.1915	5.15967	4.3201	8.31547	9.07889	9.68135	10.7744
Cct5	8.44545	4.58857	4.63193	6.77742	8.0798	8.66612	8.81593
Uqcrq	11.1893	7.24636	6.29544	9.60337	9.94908	9.83046	11.7528
Rps4x	9.23284	4.56278	3.76864	8.36223	10.0088	11.2451	10.9138
Rpl10	9.71383	5.24036	5.53775	8.80589	10.1577	11.0568	11.617
Rplp1	10.6714	7.0331	5.93549	11.3737	11.1678	10.6261	12.0547
Rpl13a	7.92586	5.39183	6.36589	8.86301	10.1994	11.0011	11.3686
Rpl24	6.87943	1.25204	2.17448	8.50507	9.78562	10.701	10.5842
Psmb1	7.32661	4.93367	4.33278	8.03814	8.41519	8.93689	8.73316
Rps3	7.99628	3.19018	3.15053	8.97495	10.5976	11.5385	11.6289
Rtn4	4.31431	4.11028	5.07978	7.64758	8.74579	9.43577	7.91318
Rpl35	11.3336	4.42794	3.70731	9.38717	10.1892	10.7009	11.3679
Ppia	7.76662	3.48349	4.18669	8.08418	8.96613	9.91791	10.1236
Nme1	6.02965	0.797549	3.28749	7.11685	8.90148	9.71807	10.4094
Rpl3	6.5667	2.06684	1.79528	5.86333	8.72454	10.2941	10.4402
Tpm3	4.83956	3.24099	6.39887	9.05958	9.31991	9.5056	10.5335
Actg1	10.0221	3.69841	6.04503	6.41137	7.37396	9.18548	12.6632
Pa2g4	6.5517	2.59599	3.8277	10.1011	10.4657	10.4165	9.16435
Psap	7.80749	6.52095	1.97259	7.437	8.19997	9.84082	12.3269
Elob	7.98104	2.04922	2.35954	8.47313	8.45282	8.70303	10.4957
Ube2v1	7.8619	2.76967	4.77655	7.9346	8.48565	8.85232	8.90347
Ndufb11	10.1108	3.95238	3.05063	7.27521	7.40598	7.88761	8.88881
Aprt	5.79158	2.55294	2.55473	8.48661	9.50781	9.95279	9.27416
Rpl35a	8.39956	1.16835	2.49381	6.65245	8.77124	10.1532	10.6059
Dnaja1	8.15046	4.97318	5.72669	6.99718	8.40894	10.1081	9.42701
Rps25	9.63065	1.86068	3.53458	9.95384	11.0658	11.9226	11.841
Lsm8	5.65633	3.95449	5.0123	8.30624	8.24306	8.25297	8.61094
Bola2	8.71573	4.60913	2.36912	9.24839	9.81559	9.28284	8.76975
Etf1	5.40991	1.86592	4.58245	8.32921	8.60006	8.64295	8.19607
Mif	10.0208	4.98834	4.60997	7.71108	8.43129	9.43327	9.25538
Cdk1	8.82247	2.55246	4.50244	9.56842	9.44145	9.19306	7.32861
Rps8	7.35251	2.77747	2.40314	8.77097	9.73893	9.96044	10.199
Cct6a	5.62867	0.423731	1.59207	7.17022	8.21656	9.03704	9.18421
Rps11	9.16247	4.19801	5.01486	9.69399	10.7051	11.6268	10.9509
Ube2c	8.03108	5.7685	5.54632	9.64161	9.95435	10.4406	9.30095
Nono	7.64131	4.50594	6.52267	7.86053	8.22882	8.62897	8.16852
Pdap1	5.94862	2.79135	4.32457	8.27283	8.44865	8.67087	8.96792
Rpl18a	10.3529	2.5551	3.31718	9.26597	10.2277	10.9371	11.0067
Pdia3	9.79031	2.61708	3.18698	8.48384	8.76433	9.28166	8.66992
Rpl36a	8.90505	3.03573	3.37534	8.32519	9.97642	10.9292	11.3973
Cct3	8.48144	3.49823	4.32601	8.62558	8.81829	9.30997	8.78716
Eif3g	7.9114	3.59919	3.134	7.69245	8.61549	9.13997	8.69377
Slc25a3	7.09131	2.98342	4.99956	8.08953	8.85359	9.44623	9.74462
Rpl23	10.8281	5.42491	4.60628	10.7506	11.642	12.5361	12.7827
Rps7	8.66487	2.57919	2.78344	8.31345	9.56265	10.5624	9.89543
Rps28	11.9409	8.19343	7.95309	10.8212	12.0835	12.8502	13.8874
Rpl7	9.19671	3.22481	2.80834	8.29752	10.345	11.4606	10.7037
Rpl27	7.34668	3.58618	2.83602	7.67342	9.4737	10.2877	10.2695
Isyna1	6.35096	1.92493	2.30128	5.93146	8.64911	10.2734	8.12528
Mdh2	7.29388	3.61115	2.29225	8.33618	8.58875	8.82757	9.30983
Txndc9	7.50881	4.66875	5.25352	8.13756	7.8851	8.09153	8.2254
Otub1	8.81916	4.19091	5.09306	7.15415	7.78184	8.34219	7.1053
Serbp1	8.11848	4.06928	5.30246	8.81619	9.30351	9.8168	10.0027
Rps21	11.201	6.53935	6.35138	10.6561	12.058	12.7666	12.9005
Dstn	9.45864	4.68054	6.78072	7.77316	7.33452	8.17785	10.867
Ckb	6.9798	2.58816	3.42942	7.35238	7.5007	9.70705	9.09466
Rpl31	8.9391	3.20957	2.70716	7.62203	9.15167	10.3016	10.3953
Vamp8	7.93803	4.51701	4.95891	5.98941	6.83487	9.23521	9.6537
Ctsb	7.39248	3.02455	1.9204	8.75239	9.41586	9.50202	7.54216
Map1lc3b	8.01153	4.23358	6.30874	12.0686	12.4363	12.7175	11.8644
Rpsa	8.72637	2.86133	2.77244	8.51618	9.88079	10.7891	10.2355
Rps17	10.6101	2.95145	2.19054	10.1169	11.2235	11.9616	12.4871
Snrpd2	8.50068	2.22261	1.94426	8.8093	9.50739	10.0196	10.3996
Rpl23a	7.67514	2.75402	3.38627	6.91588	8.10101	9.04842	9.28619
Rpl22	10.0564	7.68179	7.14423	9.13883	10.5222	11.6962	13.2449
Chchd2	10.1509	6.07134	5.1342	8.87594	9.24897	9.48246	9.90604
Eif2s3x	8.37885	4.50547	6.33352	6.56152	8.18389	8.87715	9.00114
Srsf1	6.97078	4.80537	5.42944	9.76898	9.57655	9.45756	8.79754
Rpl18	7.8449	3.09069	2.27835	8.69548	10.1902	11.2237	11.4003
Rplp2	10.2226	7.38405	8.46195	10.486	11.619	12.2734	12.8582
Ubxn1	6.03093	1.13854	1.77275	7.92351	9.04062	8.99594	8.28468
Rps19	9.31645	3.09834	3.21743	9.285	10.324	11.0624	11.3425
Cd9	9.18972	4.95334	4.39153	7.32051	7.57244	9.95308	10.6144
Edf1	7.59427	2.11978	1.74891	7.44885	7.90031	7.96604	9.00701
Rpl11	10.7684	5.08884	4.71479	9.33228	10.7339	11.6453	11.8763
Slc25a5	8.0978	5.97688	6.05448	6.81803	7.72977	9.51316	10.8228
Kpna2	8.79975	3.22972	5.12766	9.92092	9.67151	9.36379	7.27505
Timm13	7.48305	5.83702	4.31174	7.2518	9.12363	9.54934	10.5267
Rpl28	8.82121	2.58638	3.17844	8.32998	9.43684	10.3204	9.86566
Eif3h	7.05094	2.17703	2.72471	8.46573	8.82812	9.32463	8.54847
Cct7	7.13362	3.18583	5.84547	6.05708	7.9092	9.137	8.84127
Ap1s1	7.1067	3.30642	4.31915	7.97936	7.78217	8.80424	8.02876
Cfl2	8.92614	3.10517	4.86938	8.22685	7.90513	7.68179	7.67598
Hspa8	10.9236	5.34746	5.11809	8.94616	10.6354	12.4008	12.094
Ppm1a	3.47043	3.36197	3.24434	9.81185	9.22979	9.25688	6.35335
Rpl32	9.18763	5.33976	4.89149	8.62806	10.4528	11.3989	11.621
Srsf2	5.88078	5.64464	5.39611	8.36366	9.77122	8.92563	8.42839
Nub1	6.33087	2.57565	3.63259	9.30736	9.64587	9.65588	7.11161
Rpl4	8.21469	3.55226	4.02721	8.79615	9.91394	10.9851	10.8637
Rpl8	8.65601	2.62879	3.86081	8.8555	10.3505	11.4205	12.5274
Psmb4	8.22301	4.40189	2.26272	7.63897	8.64836	9.0679	8.78858
Rps5	8.94737	1.71384	3.97806	9.31268	10.4724	11.328	10.9548
Mpc2	5.75344	1.17215	1.3586	7.92889	8.45233	9.55571	7.20743
Eef1d	8.83724	4.40152	3.98727	7.8094	9.04621	9.71412	9.64836
Dppa5a	11.7973	7.27502	5.53049	9.89079	10.5732	11.9253	13.6445
Rpl38	12.5142	6.42257	5.06532	11.1481	12.8202	13.976	14.3902
Cct2	8.46449	2.77387	3.58178	6.8736	7.82957	8.78781	9.17721
Actb	9.33694	4.04445	6.31383	7.27163	8.26817	10.4527	13.3549
Rpl19	8.23976	3.59852	3.62905	8.7344	9.6964	10.6509	11.0871
Psma3	7.83768	3.54309	3.69117	7.75626	8.33007	9.13714	9.47231
Rplp0	7.09089	4.5881	6.0631	10.9768	10.6216	10.4976	9.9803
Lrrc59	6.05521	3.29027	3.14227	7.66591	7.92769	7.93237	8.94378
Rpl17	8.12671	2.73725	2.60752	7.12477	8.61329	9.7321	9.00987
Eif3j2	7.63028	3.08393	5.38462	9.01308	8.44932	8.2428	8.44314
Eef1a1	10.8509	5.09354	6.18521	8.69784	10.5115	11.9003	12.4338
Ranbp1	6.527	2.03353	2.03616	6.70418	8.18113	8.95168	9.82354
Atp6v1e1	8.01328	4.03283	5.10783	7.62053	8.12191	8.57278	7.41418
Rpl13	8.17519	3.03652	2.25728	7.5098	8.95226	9.78733	10.0666
Pfdn6	5.0787	4.21324	0	8.86154	9.76866	9.7669	8.93814
Rack1	6.89264	6.63889	6.41683	7.70778	9.92256	11.0818	10.3107
Rps23	6.9224	2.82383	2.13467	8.3455	9.57151	10.4482	10.4574
Rpl12	6.92048	2.58115	2.52372	6.22452	8.49982	9.07232	10.7761
Bnip3l	8.5041	2.17247	5.41256	7.77124	8.2206	8.44069	7.19421
Dtymk	7.09995	4.2137	3.99173	8.21861	8.30589	8.52932	9.60791
Nolc1	5.97905	3.21622	4.56048	8.82667	9.21397	9.23254	6.66282
Rpl26	8.54859	2.33634	3.52345	8.92681	10.1216	11.2138	11.4537
Ndufa11	9.63055	5.71505	4.39296	7.22235	7.86707	8.05	8.95457
Rps14	10.3548	4.95133	5.82416	9.5601	10.9121	11.5422	12.5239
Adrm1	6.5867	1.50342	3.16873	7.28174	8.10135	8.66844	8.20806
Snx3	7.1195	1.37019	1.68902	7.84475	8.13513	9.21002	9.177
Rbm8a	6.68759	3.91413	4.16335	9.50598	8.71569	8.4412	9.54509
Psmb5	8.11055	3.22347	0.868603	7.87769	8.17942	8.75185	8.87576
Sar1a	6.32968	3.45071	4.07886	7.16495	7.67576	7.93468	7.14419
Ndufa12	7.58852	3.67529	1.24147	5.24248	6.16938	7.28491	7.65995
Mta3	7.13616	4.87012	5.73462	5.88271	6.58208	8.18847	6.58847
Cyb5r3	7.97682	2.92727	3.88878	5.30586	4.28631	3.77458	7.28255
Usp14	5.95122	2.00164	3.63199	5.06337	6.71504	7.6123	8.11299
Rexo2	6.33993	4.55383	4.20673	4.94274	3.60176	4.58829	5.64871
Mydgf	5.18899	0	1.64847	2.90417	4.91558	6.21561	8.0818
Rab11b	6.63253	2.93996	3.04139	6.90408	6.56627	6.70042	6.68207
Atl3	5.74335	5.36091	2.24529	5.62829	5.30536	3.20291	4.81513
Pafah1b3	6.01075	0	1.35328	4.56918	5.26883	6.57793	6.48503
Nudt2	5.27324	2.92433	2.64069	4.35292	4.95132	5.55012	7.56012
Gspt1	6.09381	4.80933	4.84184	6.66304	6.96235	6.97241	6.06485
Sod2	6.17001	4.00418	5.69473	4.36508	6.37715	6.71186	9.49342
Strap	5.42825	2.80874	3.86072	6.92514	7.87615	7.80478	7.44003
Park7	7.94485	3.58358	3.05405	6.4154	6.60841	6.4932	8.92046
Glmp	3.54334	1.21208	0.906354	3.07418	4.49073	6.01468	7.32197
Psma4	6.29803	1.64816	3.02334	7.28918	7.83052	8.36526	8.2851
Lclat1	3.68386	4.41835	3.0518	7.94007	7.66208	7.58417	4.63824
Sec62	5.63927	4.07424	3.91692	6.83164	7.02539	7.44827	6.83707
Epn2	3.30924	2.30923	5.6781	5.44582	5.04793	5.06196	2.7893
Acot7	6.03108	1.52884	1.65181	5.14377	4.52688	5.36887	5.55807
Ube2m	7.7616	2.77427	2.03375	3.75447	4.80274	6.39751	7.67819
Ssr4	6.2041	3.16415	2.77582	4.88204	7.2009	8.52245	9.10009
Sdhb	7.07671	2.14775	1.13892	4.2047	5.1157	5.36148	8.05507
Psmd1	5.73792	0.875758	1.57497	4.99416	5.66492	6.60015	6.52603
Umps	5.11671	1.49487	1.72458	6.66155	7.74301	7.25612	6.20467
Prkar1a	7.2275	5.53184	6.19226	5.89191	5.93546	6.3862	7.06659
Atp1a1	7.08309	8.45667	1.25015	5.25045	5.36664	6.71293	8.02225
Rfc4	4.44129	1.3339	0.869334	2.88285	4.05924	6.22057	6.69463
Rbm39	5.30477	4.68296	6.95262	6.17416	6.83401	7.2934	7.1204
Czib	6.41662	4.43459	3.09653	3.38387	4.59008	6.11767	7.16982
Ndufb10	6.22016	0	2.01566	6.19994	6.58693	6.65445	8.42919
Snap29	6.30238	2.32872	6.05083	5.83584	5.06369	5.04883	5.83197
Oga	5.59554	3.22591	4.19355	5.31957	6.27649	5.50315	4.48002
Arpc2	7.37731	4.07569	3.48776	6.61737	6.59604	6.98511	8.8474
Dhx15	4.984	2.87494	4.45737	5.95278	6.72989	7.20286	6.45379
Eps15l1	5.30469	3.03396	4.85201	4.31118	4.9146	4.8107	5.49949
Ndufa10	6.29209	0.606718	1.87665	3.84144	5.15578	5.98299	7.65665
Ywhah	6.83267	3.33218	4.95941	7.27559	7.27916	7.40947	8.60038
Golph3	3.32737	4.68616	4.69102	6.04144	5.16981	4.12409	4.84616
Cpsf3	5.69997	3.0948	3.83285	3.53661	5.28881	6.15884	6.16586
Wipi2	4.42871	1.48151	1.46426	7.8494	7.98859	7.78899	6.96984
Armc1	5.17154	3.02172	4.58403	6.05512	5.46756	4.91403	5.46465
Sqstm1	5.6995	0.532821	4.72524	4.25642	4.9943	6.3718	6.08354
Rab10	4.55847	5.00001	3.86448	6.79486	7.5028	7.95554	6.2606
Rpn2	6.99552	2.23629	1.70829	4.31369	5.44627	6.6384	7.11352
Capza1	6.71845	5.89916	6.30086	5.51427	5.53647	6.84832	8.72927
Cab39	4.11946	2.98808	3.57315	8.02493	7.68885	8.22411	6.42701
Wbp2	8.09161	4.46088	6.3773	4.86488	4.47584	5.77344	7.54612
Coa7	3.68497	4.15643	2.27796	5.61467	5.92262	6.77718	6.68082
Ipo7	4.78596	1.2763	2.62514	7.73067	8.38021	9.00573	7.41982
Atg3	3.77869	5.19682	4.66476	6.1578	7.44584	6.89571	4.92307
Cbx1	7.33398	3.68609	4.58196	5.58667	5.02349	5.32642	8.44416
Sae1	6.34251	3.68863	5.00337	7.1409	7.90521	7.99963	7.43472
Dld	7.71245	6.34037	5.56644	5.47542	5.66539	5.31158	7.1844
Lamtor1	6.87817	2.48903	3.84874	6.01787	5.90795	6.14729	7.02407
Ndufv1	5.88566	2.91736	1.20515	4.69692	5.168	5.4702	6.99276
Faf1	4.41988	2.53386	3.00208	5.7907	5.938	5.29092	6.51923
Trappc5	6.65749	3.80619	4.85344	5.33184	4.83166	3.76773	5.69174
Cad	2.05445	0.236149	0.744462	5.73931	6.2445	6.55441	4.14491
Lrpap1	6.04941	1.17506	2.17475	5.3887	5.26581	9.26332	9.29339
Hadhb	5.45861	3.73952	4.25629	5.52516	5.74335	6.12431	7.22263
Tmed2	7.15836	6.35918	5.48477	6.59192	6.96271	7.06783	6.54769
Eif4b	6.7186	3.07538	5.24876	7.30029	7.97689	8.02516	7.96856
Arpc1b	5.80625	0.794055	2.47125	4.98603	5.00353	6.14132	7.8737
Cstf2t	4.04552	4.05017	3.15882	7.96254	6.88632	5.14929	5.72713
Lmna	4.57216	3.13966	3.52561	6.83969	7.19333	6.33393	7.77538
Psmd14	5.41409	3.00786	1.91255	6.79145	7.49597	8.00601	8.05025
Stk24	3.47265	6.15521	7.0689	5.04788	5.58671	6.65962	6.66286
Itpa	4.47896	2.55899	2.98252	6.05643	6.48248	6.54907	6.80982
Crkl	2.68798	5.32325	4.99515	7.23463	5.34472	4.15326	5.25591
Cd151	5.80762	2.7917	5.19473	4.55068	4.97093	6.08788	6.80826
Fnta	5.41226	4.61873	5.89309	3.8095	4.90408	5.73018	5.32322
Ogdh	7.04364	1.06687	3.01223	5.57999	5.21548	5.29288	5.6474
Dnajb1	6.65808	2.35191	5.90294	6.53865	6.52009	7.24688	6.3206
Sh3gl1	4.48966	2.88491	2.77026	6.76055	6.44042	5.75352	6.42638
Por	4.38946	6.63883	2.43856	4.87366	5.54882	5.54748	4.66974
Atp6ap2	7.25941	6.40661	4.02928	6.36299	6.01082	7.15218	7.84619
Hspa1b	3.50877	3.58595	3.7864	6.7092	4.58148	7.9279	2.08691
Drg1	5.12427	1.70071	2.6407	6.6695	7.13118	7.83119	7.63606
Lap3	3.07167	0.725071	1.90237	5.51059	5.78725	5.35842	7.94545
Pitpnb	3.65543	0.654187	0.852968	7.42537	7.73369	7.93425	6.79485
Hsp90b1	9.33907	4.03471	4.46712	7.23666	5.33524	5.54905	8.48521
Ndufb7	6.77571	3.37371	0.96918	6.17296	7.14221	7.89968	9.09145
Timm8a1	4.41901	2.7987	2.84853	8.07109	8.82562	8.87833	6.99659
Txlna	5.52937	2.47347	3.5219	6.74208	7.30076	5.8216	6.25064
Cdc37	6.34796	0.974639	2.81422	5.7466	6.79527	7.4553	7.26692
Exosc8	6.44567	5.39681	5.54156	5.65883	6.44891	7.30848	7.58611
Rras2	3.93335	1.06975	4.30453	6.05022	4.53063	6.2342	6.09885
Pgd	3.76602	4.30741	5.27282	7.88911	8.45464	8.66605	8.25732
Dctpp1	7.10419	2.21872	3.36858	4.71775	4.82755	4.89093	5.91953
Clic4	7.72978	3.92886	6.19505	7.32764	5.43013	6.10173	10.3812
Aimp1	5.54392	0.948101	1.40377	1.78808	5.7771	7.62054	8.41802
Dbnl	3.30585	0.694346	0.858672	4.80535	5.2302	5.67555	5.98316
Ruvbl1	5.03068	2.43158	2.93149	8.04717	7.6818	7.23345	6.67322
Hikeshi	7.07096	3.78296	3.60499	6.37103	6.65554	8.33916	6.99339
Ykt6	4.10455	2.62582	3.4194	3.37529	4.60946	4.68127	6.33395
Tpp2	4.29192	3.73541	3.65962	4.03226	4.4313	4.85744	4.9012
Grpel1	6.3316	4.86918	4.95467	6.13149	7.1562	7.54788	7.56608
Safb	5.17664	2.70929	4.62583	6.27331	6.93212	6.34116	5.34122
Tkt	5.73358	1.71277	2.43961	5.4091	6.91663	8.07817	6.80931
Arf3	5.80195	2.31957	6.52191	8.03364	6.53294	6.10055	7.61347
Idh3a	7.9975	5.61698	5.61197	6.10664	4.21863	4.97149	8.54097
Rab5c	4.9295	2.01135	5.4575	6.53047	6.76047	6.89005	7.52281
Pafah1b2	4.47369	1.69831	3.8009	7.09006	7.33205	6.481	6.20968
Cd2ap	4.47499	3.7098	3.42589	4.76143	4.416	4.72056	6.68266
Tsn	6.70781	1.82414	2.87821	5.26747	7.02962	7.45783	7.62829
Pcmt1	7.31461	1.87093	4.55492	7.12926	7.07538	7.65582	6.44833
Fth1	7.46412	3.31535	3.39645	4.2736	3.21397	4.11868	5.41822
Acyp1	6.21944	3.32605	2.06708	6.13523	5.84986	5.21562	6.80624
Mien1	7.1894	3.01078	1.67951	5.04083	5.99614	7.00901	7.75356
Retreg3	5.50565	2.04951	0.33435	6.02223	7.19075	7.1688	3.42059
Prdx5	7.45332	3.25446	4.13942	6.10165	6.0286	6.34654	7.46608
Ide	5.09433	3.70365	3.64616	4.18304	4.50003	4.69805	6.59183
Taldo1	4.7407	6.82371	3.90034	6.5337	7.26934	7.97558	8.36055
Ube2v2	5.68496	3.71662	2.30331	5.66382	6.72245	6.89355	7.2964
Copb2	7.69564	2.30142	3.55631	5.2318	5.82031	5.89292	6.11277
Rpl21	6.32039	1.99364	2.12017	3.73239	5.43434	6.46863	6.8552
Pin4	7.49903	1.91412	0	5.79395	6.97103	7.90481	8.85636
Ppp6c	4.08248	4.86574	5.22622	5.18547	6.53728	7.49572	5.83342
Snrpa1	7.10688	5.74653	4.22415	7.82509	7.70707	7.91389	7.12863
Fkbp3	6.32098	1.30581	2.12989	6.33015	5.6774	6.88637	8.82464
Kpnb1	6.60305	5.15674	4.90317	7.37487	7.7562	7.69536	7.53514
Chordc1	5.47505	1.78946	5.17789	3.8962	5.0086	6.79476	6.90657
Huwe1	4.88026	3.99874	4.16217	4.43287	4.24692	4.94653	4.3711
Galk1	3.41085	1.50895	1.03056	3.97747	6.42364	7.71382	7.43331
Gfer	7.18576	1.79142	3.02445	6.19988	6.49791	5.41278	6.02462
Ola1	3.44199	1.9134	2.54911	5.70308	6.45996	7.41167	6.75796
Lamtor5	7.93424	2.90114	3.40114	2.59619	2.9766	4.94306	7.62679
Vkorc1	10.3116	4.52065	5.65336	5.35571	5.37268	5.55192	5.61982
Fkbp8	4.71878	0.292061	2.07516	2.93565	4.43605	5.79907	6.39597
Hsph1	7.91085	5.12893	4.80995	7.66103	6.89368	8.02378	7.76832
Psmd8	7.22888	2.34378	4.24928	6.28262	7.39894	8.00483	8.26796
Nans	4.44828	1.81581	2.09625	7.34113	5.99432	4.89078	5.89365
Mrps36	9.95446	5.85929	3.69047	4.06082	4.3858	5.26298	8.25165
Pgrmc1	5.43571	6.48872	5.03584	7.39299	6.42676	6.73955	7.05391
Rbmxl1	5.58305	1.7421	1.34443	7.21853	7.30071	7.42045	7.65472
Mea1	9.27096	4.03127	5.6287	5.6799	5.18584	5.57109	7.92723
Fubp1	5.89581	4.88061	3.933	7.3002	6.0024	5.32772	6.38477
Timm44	5.54802	1.84528	1.70669	4.67651	5.6306	5.91107	6.17711
Rala	5.7235	2.53325	3.74735	3.94645	4.05686	3.6677	7.07655
Crip2	6.405	2.98937	5.1179	4.29211	3.9523	9.1445	10.5808
Spryd7	5.4094	1.97015	2.97027	5.39503	5.7103	5.86015	4.90488
Rangap1	4.87213	1.04502	1.89247	7.21319	7.03133	7.39775	7.23061
Tnpo2	3.72164	1.44148	2.73543	4.42086	5.13515	6.09374	5.48835
Mcm7	4.85753	6.12544	6.68461	6.21283	6.5121	6.65178	6.80233
Stt3a	4.16602	7.01865	5.05784	5.66129	5.70846	6.60595	5.99851
Eif3l	6.91838	1.50704	1.66687	6.33757	7.70289	8.88798	8.09062
Hyou1	7.29437	4.19642	2.97464	4.94946	4.79065	4.99923	4.95298
Gins4	6.01756	2.37257	2.0306	6.59565	7.19357	6.33168	6.28524
Smap1	5.9211	0	1.24244	4.04922	4.58643	5.72337	5.73806
Cul2	4.85136	3.35066	2.88838	4.81781	5.42358	5.72774	5.90626
Diablo	5.88343	4.05142	4.54039	5.86813	6.40139	6.51144	6.20823
Calm3	7.11313	2.54869	2.19184	6.92405	6.44592	6.21984	8.84918
Ppp2ca	6.7444	4.29427	4.6032	6.98263	7.41494	7.47947	7.37127
Ubxn4	6.15038	2.35205	3.12709	7.17906	6.56506	6.13851	6.01753
Tmed5	3.67944	5.894	4.10506	8.1252	7.69608	7.80779	6.73056
Rmdn3	5.56937	2.3436	4.78034	4.22336	4.32627	4.02287	5.25868
Elac2	5.38	1.54917	5.22748	4.32804	5.30128	4.7984	4.57487
Mtx1	5.01196	2.30539	1.89624	3.9228	5.06231	5.99604	5.70194
Srm	5.91698	0.714315	2.03788	5.26841	6.7684	6.63432	5.82765
Cdc34	6.0997	5.54961	6.12163	6.53282	5.94323	4.99969	7.9247
Psen1	4.61842	2.37548	3.34109	4.51495	4.31603	4.54461	6.25498
Copz1	8.98785	3.39521	5.62751	6.59456	6.394	7.45391	8.25043
Dctn2	4.70635	1.88601	2.5588	3.57949	4.49052	5.83571	7.26662
Cul3	5.0474	2.02371	2.0082	9.08478	7.61534	5.47095	4.84981
Znrd2	7.37272	2.02378	2.34452	6.48724	7.97836	7.98155	6.40249
Naalad2	4.26465	5.13003	3.96181	4.93411	5.68695	7.10298	2.60796
Ranbp2	5.23164	4.05827	1.90008	5.5311	5.36062	5.26149	3.14854
Psmc4	6.83356	3.37619	2.6125	5.38134	6.45179	7.57068	7.70415
Arl1	5.93647	5.11232	3.97061	6.06958	5.51243	6.85426	7.86253
Dnajc11	5.73096	4.43114	5.81054	4.00053	4.18637	5.6065	7.25642
Tial1	5.52817	4.69738	1.85591	5.99483	6.35276	6.26521	5.65641
Slc25a20	3.1045	0.97465	1.82191	5.05512	6.33679	6.72573	5.71113
Rps12	5.83397	2.9112	2.59882	5.94597	7.43265	8.14191	8.49073
Aimp2	4.94316	0.897067	2.33909	7.76762	7.90696	7.52771	7.41797
Pdcd5	8.01373	0.711259	1.84154	4.344	4.68955	5.91374	7.86621
Psmd2	7.81538	4.58645	6.9335	5.3913	5.62988	6.768	7.02404
Akap1	8.2279	1.10654	1.84944	5.74338	7.11389	6.50388	5.82812
Capns1	7.32341	3.50954	2.58516	4.02561	4.06977	4.50364	9.01998
Cops5	7.12912	4.22727	3.15292	3.51238	5.94557	6.88603	7.49815
Wasl	6.28356	3.97777	5.48648	6.04599	4.79922	4.44011	5.19295
Spc24	8.23387	4.49552	3.4716	4.2251	4.33766	6.29116	7.29456
Scfd1	6.55356	4.68258	3.56929	2.64065	3.67215	4.57168	5.53125
Naxe	5.0922	2.27849	1.83904	4.98946	4.10375	3.89083	6.59455
Ddx1	5.35538	1.49419	1.83613	3.34368	4.45675	5.72846	6.55194
Ppp2r2a	3.14951	5.48017	4.94673	6.58662	6.65319	6.5745	5.72415
Csrp1	6.51529	1.93001	5.59064	4.27212	5.31812	7.85857	10.3829
Rab2a	6.37379	6.53048	6.23267	4.90784	5.92191	6.49925	8.1562
Napa	6.54634	1.82097	3.22585	4.98533	5.41236	5.08852	7.13937
Btrc	7.57007	3.8512	5.12354	4.6434	5.52695	6.81009	6.70138
Tpr	5.56721	4.89057	4.88922	6.88017	7.33794	7.11032	4.9225
Cops7a	7.22723	2.80876	3.56288	6.21423	6.76167	7.47139	7.6945
Bub1	5.99625	3.83707	2.70573	5.29855	4.96975	5.54947	4.11592
Ahcyl1	4.94913	4.24653	3.91911	5.3602	5.40751	4.20868	4.90066
Exosc4	5.29661	3.29862	3.96446	4.60243	5.97036	6.30177	6.15135
Rrm1	4.9976	5.67532	5.72523	5.91612	6.43926	6.74786	7.25285
Aifm1	5.59948	3.24649	3.28274	5.81205	5.63774	5.54625	5.00372
Tmed10	7.65005	4.61497	4.96351	5.68872	6.2727	6.93712	7.70591
Rab5b	4.86219	2.17861	2.52308	5.80413	5.57335	6.2637	6.74672
Ptpn11	5.72208	1.251	4.31201	5.69096	5.71383	4.20434	5.15986
Ociad1	6.10751	4.97206	5.72885	6.82635	7.35247	8.02481	8.07308
Bsdc1	4.42864	2.70792	4.27862	5.90723	5.96338	5.098	5.21463
Maea	9.29873	4.52174	7.39556	5.51729	5.03693	6.35593	6.75553
Necap1	5.19017	0.785658	1.60709	4.76583	5.7867	5.86139	5.57384
Wdr48	5.31311	3.92699	5.8446	5.28838	5.31941	5.19264	4.57191
Psmd6	8.1339	2.03152	3.44282	6.62334	7.37849	8.28517	7.79318
Bag6	4.94344	1.32525	3.84905	5.59889	6.78129	6.89326	6.15286
Rab1b	8.23815	3.09618	5.23766	4.53531	4.94192	6.48219	7.51228
Sfn	1.32198	1.3158	2.85566	4.89991	9.25271	10.1196	9.34068
Psmc5	7.58718	4.37119	4.3851	6.0965	7.34657	8.34483	8.55432
Ttc4	5.03051	4.3442	4.09068	4.44027	5.52058	5.38302	6.45926
Spata5	5.26991	4.13033	3.19337	4.61368	4.76305	4.25855	3.80811
Ap2m1	4.72576	0.630451	3.09084	4.54268	5.07354	5.96527	6.69488
Abcf3	6.97202	3.92166	4.68915	5.49962	5.24429	5.42809	4.51604
Ddx39b	5.30733	3.5421	2.57404	4.98397	6.6771	7.42705	8.13989
Eno1	6.942	1.84152	3.00301	5.60313	3.86716	4.05266	7.14286
Lypla1	5.93057	5.07573	6.70377	5.72957	6.31383	7.47386	7.64692
Trappc2l	7.69707	4.28507	2.44201	3.39645	5.40326	6.0951	6.92262
Actl6a	5.8899	2.73285	3.7615	5.68023	6.27949	6.59292	5.78546
Sec63	3.75809	2.75655	3.10285	5.29988	5.34179	4.56888	5.34406
Ube2z	6.43966	5.86534	5.55613	6.161	6.48218	6.94741	6.83349
Lsm4	8.4877	3.69791	1.32122	5.56374	6.91252	7.0299	9.11426
Wnk1	4.97662	4.03861	4.78451	6.07832	6.50662	6.08067	4.94011
Dnajc7	7.56997	2.063	4.88973	6.13796	7.25168	8.46748	7.32549
Ppp6r3	4.94103	5.80079	7.08119	6.23544	5.31609	7.27114	6.53252
Ostc	6.44944	5.11683	5.69987	5.59673	6.35905	6.75595	7.26947
Fdps	5.51437	1.52928	1.44729	5.83017	6.55253	7.96569	6.16914
Trappc6b	7.57211	3.52092	0.987413	5.14165	4.13828	4.92912	5.16889
Hspa4	6.71691	2.73563	3.25541	6.23221	7.26607	7.1941	7.31517
Ciao1	6.57495	4.39134	4.66078	4.85742	6.27045	6.06431	5.543
Mtx2	7.4843	2.99044	1.8932	3.91353	4.88282	5.00511	6.15198
Ddt	7.51798	5.12614	2.30143	5.94025	4.43056	5.07673	8.32454
Fkbp2	7.23436	4.66542	1.84985	5.77864	6.14814	6.82735	8.90849
Ap1m1	6.98318	2.13931	5.28623	5.80111	5.60741	4.62183	5.59419
Xpo1	4.56125	4.93656	4.44695	8.16248	8.30165	8.05977	6.0009
Ube2o	5.62045	1.47153	2.2865	8.41343	7.71038	5.31725	3.64451
Acot13	7.49097	3.36207	2.06503	6.8505	6.3393	6.18937	5.5969
Dkc1	6.67989	2.84293	3.31725	7.50763	6.73375	7.13684	6.37428
Atp6v0d1	7.16171	2.07796	5.53692	6.48158	7.06678	7.22794	6.90082
Kcmf1	5.86618	1.37342	3.05503	6.29036	5.92533	5.19645	5.94376
Capza2	5.06845	6.06675	5.92946	5.42052	6.22901	7.26969	8.018
Ostf1	6.37555	3.2844	2.55553	4.58801	4.45871	5.37604	8.93878
Rabggtb	6.26755	3.42408	1.37012	4.28348	5.61781	6.37594	7.17619
Phb	6.34192	5.04572	5.41748	5.1011	6.0809	7.14465	7.17378
Eif3m	6.92351	1.73458	1.81018	6.52652	7.31254	8.09388	7.51797
Lman2	7.62479	5.61103	4.66451	6.42618	6.86692	6.52605	6.9842
Pmpca	3.75149	1.29656	1.30915	5.21627	5.61299	5.51148	6.33767
Napg	3.54333	3.49353	4.29546	4.95711	5.30485	4.87456	6.24101
Ier3ip1	5.49749	2.27887	0	6.95909	6.97358	7.21129	10.2864
Akr1a1	7.48363	3.70369	5.36909	6.20989	6.8831	7.71108	7.84689
Tuba4a	7.86028	5.63906	5.35042	6.08993	5.12558	5.478	6.111
Ndufv2	6.9976	1.8701	1.55458	5.9139	6.13684	6.67503	8.88642
Bet1	4.33308	4.22317	4.25838	4.42628	5.10855	5.77977	5.70166
Nudt9	5.70537	0.730979	0.809007	4.02189	5.5679	5.96373	4.64472
Med24	3.72137	3.11094	3.8821	5.78885	5.66206	5.96213	3.89221
Eif3d	5.40591	3.62705	3.15335	5.69142	7.15995	8.32309	8.15155
Pmm2	2.68697	0.516213	0.967263	5.08357	6.22534	7.09859	6.24713
Gnas	10.0405	2.1196	2.78787	3.26869	3.01548	6.00638	5.93503
Gstp1	7.75609	4.90552	6.12529	3.76846	4.56536	6.24789	8.35968
Ptrh2	4.55656	2.30363	4.38856	7.55448	7.30418	7.01941	6.91698
Cd2bp2	5.60291	4.3249	5.94162	7.11312	7.15217	6.93078	6.48333
Dlst	8.02554	2.94485	4.8493	2.96629	3.31945	3.53413	6.43817
Gclm	6.03257	3.19995	2.54458	5.82415	5.58877	4.31017	3.95731
Eif4g1	6.04343	4.97635	4.06551	6.44573	6.52553	7.67185	6.06005
Hmox2	5.81218	3.36399	3.10039	6.44321	6.88302	6.01583	6.19872
Cuta	5.6304	4.46311	6.04111	4.68162	5.98369	6.69865	6.56722
Ak4	8.30359	5.35294	6.44645	4.43346	4.87677	7.38647	8.992
Actr3	6.90159	3.39807	4.31584	6.03111	5.31608	5.93822	9.07021
Haus1	5.94869	3.47186	1.14596	3.40242	3.27549	4.83735	6.79801
Tpm1	5.19116	2.67382	1.79069	2.66667	3.42484	6.37369	9.4647
Gpx4	7.55567	1.80957	2.5515	6.46992	6.98029	7.93134	8.59679
Cttn	3.58664	3.64596	3.72191	5.11821	5.64602	6.33678	7.23897
Dnajc19	6.79515	3.38361	4.66954	3.03889	4.50853	6.56915	8.77009
Twf1	4.2506	4.84163	5.02523	4.22425	5.30447	4.72717	6.81636
Ilf2	6.62168	5.14596	4.98833	7.92484	7.901	7.36352	7.01608
Plin3	5.97928	3.1914	2.28396	5.93138	5.51335	5.80456	7.58525
Synj2bp	5.15411	3.52192	4.18183	3.3629	4.11668	4.24698	5.95834
Abce1	3.63187	1.78556	2.54254	4.84482	6.55296	6.89049	7.52098
Ndc1	5.73869	4.99762	3.71369	3.53536	5.0417	5.6179	4.27051
Psmd11	5.99685	3.67963	3.53824	7.61163	7.86843	8.37442	7.5524
Prkcsh	6.07284	1.29314	2.03575	3.75984	4.82276	5.95892	6.67004
Tsg101	8.84387	5.2393	4.66157	5.41824	5.62576	5.31905	5.79775
Sfr1	9.28487	3.52552	5.3033	6.18685	6.71691	7.36834	7.08746
Eif2b4	5.22343	1.87046	1.78656	7.21746	6.62852	6.65528	6.93679
Necap2	6.99993	3.96212	3.13989	6.24264	6.0536	4.85268	6.37566
Get4	5.51934	1.39201	1.66752	4.79438	5.7502	6.06005	6.7918
Nup43	5.41683	4.39902	3.29219	6.69752	6.72226	6.88078	5.97907
Ccdc58	6.70886	3.16823	5.67512	6.57715	7.27094	8.27547	8.84125
Arf6	6.44997	4.91335	5.79645	8.0897	7.78977	6.69371	7.42411
Cds2	4.09993	5.29938	2.15453	3.8169	5.79255	7.68895	6.43941
Cops4	6.41401	4.31474	5.02093	6.33104	6.54231	7.27022	6.10634
Puf60	8.77328	4.25286	2.07072	7.12441	7.49232	7.3716	6.60119
Rwdd1	5.93208	2.04606	0.94244	7.31855	7.90216	8.13214	5.90956
Adprh	7.17701	3.52638	4.66653	2.54855	3.76692	4.75207	6.64992
Stx8	6.63486	5.31057	4.85955	4.1197	2.88101	5.27678	8.06067
Suclg1	5.02328	3.29444	2.79597	2.22035	5.28119	6.662	9.04428
Isca1	7.90192	2.82113	3.05556	4.81292	3.91855	4.27312	5.38682
Ndufs8	6.09021	1.62145	0.773284	6.08215	6.8498	7.28247	7.93019
Bola1	5.66734	3.22337	2.82385	7.9695	6.01639	5.14466	7.64648
Atp6v1g1	8.94306	2.96272	6.50571	4.90096	5.46225	6.22556	8.51383
Cops6	7.84392	3.38339	2.05859	7.24723	7.64625	8.14586	7.68431
Arl2	9.03484	4.08602	2.79691	2.4462	3.27422	3.78421	6.39077
Preb	4.7201	2.73407	4.41022	4.37412	4.43286	4.5128	5.1678
Atp6v1c1	7.37648	5.5607	3.33693	5.13339	5.71976	5.9189	6.49152
Coq3	5.89199	2.69535	2.50467	5.22571	5.12136	5.19981	5.83469
Prep	3.73885	4.49286	4.67951	3.56824	3.3104	4.7538	7.49616
Tfam	5.49385	1.43883	1.37932	4.63679	5.48339	5.62651	6.73709
Ttc1	6.18944	2.91933	1.95367	8.63015	7.94155	7.86185	7.1483
Ube2l3	5.16101	2.16638	2.69796	6.85388	8.03418	8.71796	8.55954
Pafah1b1	6.91046	5.7197	5.84028	6.80287	6.48561	7.03229	6.46483
Txn2	6.70834	2.61922	6.3359	6.54192	6.26968	6.45214	7.65584
Gpcpd1	5.16098	6.1635	5.95129	6.43417	6.03351	6.23317	5.64005
Myh9	6.36041	3.18863	5.79942	5.91259	4.34521	4.51028	7.45259
Prdx4	4.982	0	0.653364	7.21808	6.71052	6.76235	7.05556
Ska3	6.0243	2.06806	3.34598	7.17221	6.33898	5.60391	4.32175
Atp6v1f	9.30048	5.15467	5.63688	4.19165	3.04123	5.77924	8.47245
Uqcrfs1	6.53561	3.93246	4.18367	6.55575	7.04325	7.42361	8.42085
Atp6ap1	7.25448	5.29508	3.75705	5.60135	6.35752	7.42775	5.99601
Qdpr	6.17287	1.44926	4.03307	4.58266	4.053	3.5023	6.23658
Syap1	2.89943	1.59502	0.236998	7.23414	7.23176	6.8017	6.35944
Ssrp1	5.42306	5.44641	6.09178	5.97679	5.85033	6.27733	7.16699
Chmp7	4.42494	3.66488	2.98601	4.45523	4.62386	4.28961	4.84599
Pex14	6.8136	3.60008	4.29777	4.15501	4.96082	4.91936	5.79754
Ppid	4.54861	4.83369	5.11278	7.06112	7.37771	7.66803	8.19589
Sec61a1	4.84974	4.94018	6.25581	6.59261	7.18766	7.11299	6.76429
Rpl7a	7.35862	1.72651	2.56092	5.15522	7.20972	8.34653	7.54159
Cisd1	10.128	4.25487	4.3909	5.79461	6.64844	6.70196	7.81043
Cops7b	4.80237	1.08832	2.45168	6.02356	5.85896	5.72554	5.30251
Cpne1	1.70731	6.82979	2.91185	6.37906	5.98364	5.55533	2.54646
Ap1g1	4.31246	4.73865	4.94752	5.87807	5.88717	5.79751	6.13532
Dpm3	5.89248	3.58768	1.5595	5.46001	5.44523	4.97489	8.73324
Sgta	5.54475	1.20949	4.08923	7.22253	8.10199	7.92629	7.09735
Rpn1	6.20734	4.13839	2.30135	3.21182	4.36836	6.15675	6.80678
Nfu1	6.08437	3.91937	5.29083	4.26088	4.37173	4.96636	6.32964
Scamp2	5.56898	2.1152	2.49143	2.51612	4.67557	5.97729	5.53412
Zpr1	2.97261	1.70661	0.963521	6.45128	7.29283	6.64715	5.23406
Manf	6.41015	4.45445	4.74092	7.90251	7.33926	6.93918	7.93271
Dhfr	7.34432	3.76	3.36337	6.19546	5.69753	5.93065	7.12773
Ist1	5.63831	3.60816	4.61542	7.61123	7.40757	7.53522	7.7106
Iscu	7.24274	3.38375	3.90301	4.81757	5.53083	5.64329	6.56373
Plpp3	4.88133	3.47932	2.40833	4.89714	4.14377	4.44643	5.99149
Bub3	6.54419	4.5866	5.61817	5.96179	6.42314	6.803	6.64926
Creld2	8.68127	3.71285	4.74637	5.63652	4.69513	4.36588	4.69965
Ipo5	5.64054	4.78974	5.49317	7.6835	8.45078	8.94519	6.67886
Pbdc1	5.16506	4.76205	4.70303	7.48643	8.03631	8.41977	8.05725
Ndufs6	8.46091	3.80069	2.69439	3.1315	5.44393	7.31428	9.95874
Mob1a	3.29924	3.56694	4.12915	7.57763	7.16205	6.8405	6.10787
Ndufs4	8.19267	4.83815	3.84105	3.91511	2.77381	5.40302	8.80011
Map2k2	3.97736	2.64511	3.15028	4.87397	6.16042	6.41493	5.34419
Vdac2	5.26042	1.7117	3.74025	4.10368	5.67925	6.73771	8.87589
Spdl1	5.79626	5.85836	4.41419	8.09081	7.33859	6.37762	5.09642
Zfpl1	4.70111	2.9261	3.53343	4.68122	4.86967	5.26372	5.6179
Micos13	7.58219	3.14941	3.36812	6.8226	7.46504	7.96595	8.29989
Pdcd2l	7.62391	5.97094	5.22639	6.58504	6.67265	6.21945	5.64124
Psmc1	6.30446	0.530491	1.8411	6.24567	7.10271	8.1941	8.74737
Dync1li1	4.36565	0	1.83808	6.53595	6.60196	6.0306	5.0178
Immt	6.80476	0.516837	2.9252	4.39226	5.50362	5.08407	6.32448
Acly	2.8903	2.84949	4.33874	4.96045	3.92603	4.97771	5.07444
Paics	5.52015	1.71707	2.86516	5.83942	7.08936	8.05752	8.11158
Ppfibp2	5.42506	4.25964	4.98979	3.47713	3.30194	6.47388	5.21241
Cyth2	5.231	1.49068	1.37986	5.12986	6.36333	6.48799	6.20402
Lypla2	6.21305	1.96663	3.87178	3.13786	5.24237	5.42545	6.57673
Dpcd	7.9419	4.89228	2.86397	2.59211	3.79385	4.83231	6.21198
Ndufc2	8.08701	4.45297	4.50004	2.6375	4.7518	7.03247	9.41327
Coro1c	5.97028	0.244844	2.14549	4.96732	4.74344	6.32509	8.00545
Trip13	3.17456	1.32183	1.89683	5.53661	6.64719	6.87162	6.16021
Slc25a4	6.22982	1.39479	1.52103	5.71508	6.8719	7.70791	8.80538
Kif11	4.23847	5.67004	4.17696	5.74922	5.65178	5.85744	5.12247
Tfrc	4.76701	1.51529	2.62881	8.77133	8.26017	9.16691	4.05607
Nup133	4.91378	0.767882	1.07442	5.18795	6.0555	6.01784	4.92017
Fam98a	5.98262	0.642093	1.27539	6.67425	6.4061	5.82294	4.78758
Lmnb1	4.15854	5.2345	5.01272	6.94664	7.03261	7.09526	8.03122
Ppp1ca	6.87547	2.57436	5.2589	7.17366	7.4764	7.28437	8.25775
Csnk2a1	4.35398	5.44506	6.09005	7.02393	6.92305	6.98255	7.32386
Cltb	8.14643	3.12946	3.5602	7.14659	5.62629	3.82898	4.37302
Cip2a	6.2299	4.70033	5.0133	5.24803	5.8944	5.82638	3.33027
Cnot1	5.46854	3.28846	2.36774	5.78685	6.25403	6.01458	4.46359
Fbp2	4.0995	0.872094	1.25218	1.0793	3.9552	7.40159	8.98823
Tuba1b	8.90031	6.14942	5.08768	6.18032	4.9875	6.61723	8.10649
Slc16a1	3.26342	4.83895	3.94391	6.65889	5.56576	4.44969	5.67523
Cbr1	5.7716	0	0.534562	4.85183	5.55939	6.3476	5.0823
Psmd5	7.45907	5.59334	4.50421	6.00938	5.92986	5.56597	5.46679
Rpa2	7.8528	4.33492	4.49218	7.72205	7.80424	7.15669	6.09093
Pdcd10	2.90121	2.08116	1.09815	5.84199	5.73394	6.21942	6.3105
Snd1	5.88666	1.83089	4.36042	4.99937	5.24337	5.04853	5.64671
Snrnp200	4.69352	3.76397	4.4645	4.86596	5.12162	5.84707	4.8345
Tor1aip1	2.8253	5.96726	2.46856	6.81962	6.77815	5.61886	4.57793
Txndc17	7.09573	4.47495	4.65492	4.38265	4.35012	6.11414	8.01001
Lonp1	5.76707	2.14045	2.9078	4.65621	5.48543	5.54032	4.89856
Ddx6	5.77206	4.26105	4.87078	6.06374	4.92295	5.45507	6.82046
Srp19	4.97877	3.00687	2.46321	4.85195	6.53339	7.11161	6.99093
Hspd1	7.5907	3.6517	6.00797	6.14644	6.72415	8.21139	9.05795
Mob1b	5.26582	4.41882	6.01113	6.37611	6.42246	5.25906	4.97292
Prpf8	5.14054	5.01757	4.35686	5.3548	5.82685	6.52357	4.66283
Gsta4	6.42119	3.66834	3.37472	3.53459	3.68602	3.817	9.14753
Lmbrd1	5.26996	4.1549	3.09967	3.11467	5.21065	5.83951	4.76015
Gpx1	5.74755	2.95823	4.00212	6.39218	6.94026	8.09091	8.71535
Kpna6	6.0142	4.77449	6.25768	7.76637	7.00571	5.62635	5.9703
Dr1	2.48487	0	0.982806	7.02558	6.41943	5.27814	5.36633
Actn4	5.39506	3.31453	4.12461	5.92192	5.55973	6.32925	5.85621
Ndufa9	7.54282	3.71867	0.933738	4.94414	5.77258	7.41251	7.91426
Cstf2	4.82076	2.69723	3.3428	3.27599	5.1581	4.75338	5.78398
Ap1m2	7.80286	4.19665	5.84835	5.99967	6.02995	6.16085	7.25562
Ndufaf7	6.55434	3.48804	1.70505	4.70262	5.03446	4.82001	3.7979
Pgrmc2	6.18515	5.21383	1.6889	6.01898	7.22269	5.94917	5.38587
Psmd13	5.19213	1.14936	1.09427	5.86429	7.01855	7.92887	8.0274
Kpna4	3.28255	1.9753	0.554591	5.12395	5.92627	6.00226	6.08105
Ndufa7	9.30205	2.33402	2.63222	6.63466	6.94658	7.23217	8.78987
Aip	6.73074	3.1116	2.1873	6.09085	5.30611	5.03531	2.99313
Prkag1	5.56518	4.01561	3.62129	6.00912	6.4643	6.58208	4.75833
Pitpna	5.60404	2.94706	2.73858	6.30183	6.97397	7.77035	6.35507
Pabpc1	4.28762	0.433345	0.95984	9.05842	8.7836	8.4302	6.39368
Hadha	6.50422	1.20033	2.39837	4.50875	4.90292	5.61483	7.17893
Ddx46	4.70994	4.11937	5.62021	6.65738	5.94024	5.87726	3.59172
Abhd12	7.25194	2.15692	2.8363	5.07276	3.64371	2.76205	6.78758
Fkbp4	5.10586	1.38195	1.06075	7.23629	7.87684	8.03128	9.2416
Slc25a10	4.20174	0.589046	0.801319	4.2084	4.84917	5.15118	6.62082
Ttc27	4.10823	4.077	5.19747	3.85712	4.93273	5.73276	3.79966
Gmps	7.26426	3.06296	4.52543	5.57888	5.88892	6.37153	6.03544
Crlf3	2.80008	1.58094	1.85716	5.88931	6.36581	5.82809	4.39412
Chmp4b	5.72174	2.98338	3.72645	6.98468	7.17084	7.05123	8.53899
Ubl7	6.43896	2.73656	4.64707	7.00697	7.42305	7.47436	5.60325
Mcm5	6.25972	4.09572	4.3928	5.83956	5.89222	6.68909	6.72252
Cndp2	3.93164	0.453147	0.333224	5.81597	7.01938	7.69156	9.31172
Kif2a	6.23484	4.08702	4.43481	5.54294	4.8398	4.05983	4.50903
Pip4k2c	5.56651	1.03595	3.11737	6.47158	6.61168	6.52501	6.21457
Cops3	8.24926	3.81	3.18454	5.85707	6.46144	6.3231	7.40418
Fis1	7.23161	2.87192	4.66504	6.27474	6.0486	6.88719	8.59063
Calu	7.68506	5.20893	5.07172	5.69178	6.3535	6.45367	8.25303
Myef2	4.49079	5.93183	6.73261	6.02945	6.42838	7.14716	7.14017
Eif2b2	5.08085	3.85012	3.68004	5.72162	6.81073	6.51725	5.81383
Idh3g	5.12054	1.91857	1.71316	5.8221	6.37377	7.20027	7.50498
Ndufa13	8.07195	3.87262	4.46417	5.96725	6.83122	7.40183	9.40857
Hnrnpa0	4.7583	4.35106	4.72704	7.72959	8.10062	6.37723	7.55233
Ctsd	7.41354	4.0397	5.16446	4.49587	5.80601	8.40679	8.48394
Dctn4	6.52704	4.10789	5.13037	4.45147	5.1357	5.50819	4.54284
Sart3	6.19859	4.04617	5.40529	4.70633	5.12902	5.16813	4.9618
Trap1	6.19151	2.64516	2.93009	4.11956	5.05141	4.94155	6.24788
Apoo	8.48313	5.37144	4.71009	4.41335	5.08468	6.20531	7.72581
Srp68	5.28894	2.26107	3.17945	4.49877	4.32605	4.69657	5.88538
Arhgap1	5.08243	6.17959	3.99707	5.21756	6.21711	7.14616	7.84608
Abcf1	5.5989	1.56637	2.87584	7.3886	7.75006	7.4655	6.47041
Pgam5	5.38179	2.13326	4.66499	4.61103	4.95056	5.18318	6.52746
Vcp	6.17044	1.73163	2.69118	7.21837	7.32725	7.77474	7.22891
Etfb	5.37798	0	1.27205	5.26625	5.94467	7.14842	10.2536
Ppp5c	4.87208	5.14108	4.41436	3.93039	5.71137	6.22335	4.81717
Atp6v1d	6.26191	3.491	4.17978	6.76634	7.46217	7.51865	7.39203
Rps2	6.97369	5.1855	5.04471	6.39189	7.5896	8.21399	8.47138
Erp29	6.54036	2.99437	4.51802	5.94785	5.54859	5.61639	7.43142
Atp2a2	4.30983	4.97927	5.20579	5.66008	5.20513	4.99856	5.46261
Clptm1	6.24056	1.00363	1.42525	5.74404	6.07313	5.87648	5.84804
Eif3e	6.58884	2.89329	2.66372	6.24285	7.58581	8.83775	8.50165
Ndufb3	8.38696	3.5453	4.8943	5.18653	5.94087	8.12963	10.1458
Ssb	8.9291	4.73833	4.71189	6.76431	6.15648	7.3146	8.37749
Ap2b1	6.3586	2.89992	6.08289	4.77734	4.53244	5.51824	6.86687
Dnajc5	3.57749	3.15483	3.84575	5.30017	6.16328	5.52246	6.29066
Ppp1r7	6.03518	4.52873	3.76469	5.64627	5.328	5.44765	7.67457
Sf3b3	6.49789	4.17424	5.86195	4.48995	5.7902	6.82844	5.51675
Mcfd2	6.70484	5.73042	4.08177	7.5192	7.75208	6.54159	7.16265
Chchd4	4.88365	1.18893	3.19045	5.29401	5.68747	5.50617	7.83122
Gart	2.75121	1.04384	1.03381	4.95957	5.69132	6.41235	5.79366
Dnpep	2.98832	0.4545	0.98665	5.26194	5.40193	5.44764	6.12413
Chmp2a	7.31212	1.95964	2.28835	7.56601	6.877	6.92602	8.88236
Dpm1	5.36015	2.36417	3.70582	6.31471	6.07767	6.44601	7.6508
Dnajc9	8.68503	3.37414	4.36181	5.07304	5.83007	5.37576	6.23643
Sf3b4	4.71379	4.63423	4.98755	6.34739	6.76795	7.48009	7.44591
Prdx6	5.02322	2.14209	3.68531	5.79542	5.56302	7.70302	8.44755
Nsfl1c	6.89719	3.38797	2.74144	5.30333	6.38824	7.04503	7.89922
Hnrnpa3	5.29276	3.85857	4.72924	5.05847	5.91658	6.4295	7.86552
Psmd12	5.78893	1.47491	1.90528	7.00824	7.8122	8.25526	7.34953
Pebp1	9.66538	4.59879	4.37968	7.73663	7.8953	6.80832	7.24208
Dnaja3	7.37755	1.51252	5.16615	5.09562	4.68561	4.61597	5.91594
Tyms	8.22808	3.34714	2.83447	4.13701	6.07474	8.02708	8.30231
Prkaa1	5.48864	2.1336	1.26949	4.53646	5.2138	5.65819	4.76799
Rab8a	7.47434	4.42977	4.57879	5.6837	5.79535	7.03826	7.7856
Pgp	3.55718	0.671542	1.1413	6.45147	6.54984	5.76436	5.04715
Smc4	8.20992	4.97424	4.10915	5.88425	5.98758	6.33193	5.42411
Nrbp1	6.68836	2.22334	5.21243	6.55058	6.80147	6.92995	6.16989
Fxr2	7.56995	1.29208	2.37211	6.02043	5.68707	4.65721	5.70255
Dnm2	4.48258	1.29396	4.80072	6.08127	5.53198	5.10655	5.7917
Chchd3	5.62085	3.40022	4.48099	3.56642	3.97875	4.66058	6.93929
Vbp1	7.77119	5.5286	5.32274	7.28809	6.52699	7.617	7.99742
Abhd6	5.43381	0.879383	1.11111	9.13105	8.36221	7.74639	3.23207
Hspbp1	2.6848	0	1.09641	5.99106	6.17912	6.56141	5.97972
Rab5a	2.83916	4.70812	3.77011	7.41648	7.90447	8.3586	7.34719
Pgam1	5.87135	5.13761	5.24544	7.63871	8.02157	8.40446	7.92161
Phpt1	8.48262	3.97844	2.55059	4.02955	3.95407	6.00948	7.90032
Ptrhd1	8.09785	3.08149	3.86686	4.68003	4.34093	5.17425	5.2876
Txlng	5.83505	5.62744	6.28974	7.09614	7.17994	6.96777	4.79568
Wdr53	6.68094	2.71519	2.4611	4.51214	5.38566	4.45509	3.73343
Eif2b5	2.7537	0.587643	0.766879	5.47479	6.22579	6.88515	6.96928
Cope	7.15003	1.34779	3.38211	5.17572	6.38512	7.07297	7.5119
Mvp	6.55751	3.19404	3.15888	4.1433	3.95734	4.24471	6.14163
Pank3	3.39745	1.06926	0.857352	8.89858	8.57535	7.70186	6.16287
Lbr	4.31897	9.40872	1.71097	6.63898	6.81347	7.34118	5.82734
Trappc3	7.03932	8.09514	4.88374	3.67361	5.37857	6.90994	8.46725
Mcm6	5.49515	5.39263	5.48597	7.20469	7.56138	7.5028	6.82767
Pfdn1	9.62319	4.54928	4.01696	5.40947	5.72595	7.48766	9.12451
Usp5	5.76545	2.78097	3.61511	5.30663	5.2425	5.83113	6.35638
Timm50	5.56836	0.844233	1.82541	5.36959	6.18856	7.08387	6.99783
Thop1	4.70256	1.56881	2.74289	6.04841	6.67256	6.19988	4.91131
Mcm3	4.77366	2.60922	4.16295	6.42447	6.41953	6.02006	6.26389
Vat1	4.95232	1.28552	3.56138	4.78813	5.36037	6.65836	3.06385
Ndufa8	6.50691	3.96627	3.84483	3.31348	5.12924	6.40237	8.48735
Prkcd	5.0351	0	1.00746	7.30925	7.2935	5.93605	2.99702
Gmfb	6.65329	5.47515	6.83945	5.74496	4.67378	5.80013	8.05471
Atic	4.22665	3.58662	5.99648	5.36329	5.83942	7.56276	6.47281
Eftud2	6.06542	3.05486	3.41108	2.74149	5.2417	6.08606	5.59929
Fam3c	7.48336	4.51112	4.44908	3.86992	3.9165	5.01361	5.625
Eif3b	5.76606	1.64316	3.46876	6.88318	7.2596	6.83618	6.69375
Hdlbp	6.94473	3.85158	5.20128	6.39082	6.07955	6.96471	6.76828
Atg4b	6.57841	3.97845	4.96187	6.06794	6.65482	7.66814	7.05543
Ssr1	5.77606	3.50436	4.81528	5.09643	5.90667	6.52275	8.00582
Agpat2	4.51072	2.19154	1.81622	4.09635	4.82067	5.9032	6.76409
Rab21	5.75622	2.95556	3.7904	4.86655	4.08653	4.28432	5.45993
Ddost	7.58249	2.28269	2.46157	3.63478	4.91699	6.19064	7.82712
Anp32a	6.10917	5.65879	6.21336	3.68677	4.10919	7.95504	9.51056
Mcee	8.6954	3.12413	2.70464	3.54069	3.25492	3.92637	5.83838
Naa15	4.35134	2.46728	3.79836	6.91226	6.22094	6.30131	5.99835
Srprb	5.66057	4.69063	4.93138	6.49691	6.65753	7.12877	5.80731
Ndufs7	7.56186	0.765544	1.80591	4.32193	5.59674	7.06853	8.29664
Surf1	6.19701	2.45328	2.237	3.45101	3.71434	5.15428	6.09832
Atp1b1	4.21734	4.01868	2.83152	5.6906	3.64384	3.75063	8.96581
Aldoa	6.89599	3.28392	4.05197	6.79236	6.14991	7.27833	9.85639
Actr10	6.17422	3.34451	3.98668	3.13759	4.87161	6.06805	5.72317
Dhx9	5.74908	3.88609	3.01942	7.19146	7.30647	7.70191	5.60996
Vps29	7.98403	5.03674	5.73957	6.1836	4.64652	5.19361	7.15021
Ppp1r2	3.39236	2.26044	1.49488	6.59143	6.55974	6.08063	5.90596
Smad2	5.16763	4.24243	4.8357	4.68176	4.71179	4.75823	5.32848
Pkm	10.0413	4.33297	6.23265	8.53431	5.54981	4.91597	6.96468
Farsa	3.2145	4.70426	5.75806	3.76206	5.35417	6.29704	5.35398
Prune1	6.52717	3.34982	5.74893	4.18973	4.90323	5.04335	6.58154
Uchl5	4.77966	2.88765	2.46363	4.11106	4.78036	5.40377	6.12667
Ndufb9	8.04022	3.43289	3.0294	5.17338	5.99169	6.8855	9.39699
Eif5b	5.36152	5.96077	5.13904	6.79328	6.88673	6.9898	5.47555
Wdr61	4.37821	4.73488	3.66336	4.15443	5.99006	6.61634	6.85292
Acp1	7.34021	1.45437	3.24288	3.50554	4.75744	6.45847	7.76748
Psmc3	6.09525	2.6439	3.25727	5.36645	6.20349	7.51588	8.23827
Pfkl	4.97349	3.57552	4.29533	4.91353	4.9193	4.17814	3.8435
Igf2r	5.18131	5.89607	1.57153	5.60929	6.52565	7.39129	4.69321
Eif3f	6.74647	3.47889	2.75698	7.27948	7.63177	8.22271	7.69637
Nsun2	5.03793	4.97618	4.80631	6.19505	6.81267	6.66202	6.51384
Clpp	4.37071	1.67961	1.20018	6.15455	6.82477	6.86667	7.1389
Tbcc	5.69426	2.76981	2.81959	6.8688	6.28664	4.78536	5.28033
Sucla2	7.40302	5.09702	6.27011	4.72276	4.87142	6.43446	7.36655
Bsg	8.53386	2.49934	4.89553	5.30061	6.47426	7.6701	9.8492
Pdia4	7.08825	3.74962	4.65594	6.64539	5.27773	5.4436	7.01683
Sptan1	6.17103	2.64248	4.44274	5.49246	5.45002	5.89983	4.38464
Lamp1	7.98232	4.06048	2.24178	5.78041	6.85274	8.33206	8.77046
Nploc4	5.91563	1.10897	3.89843	5.02836	5.11866	4.6577	4.85928
Hmgb1	2.99264	3.35559	3.61786	4.92098	5.55349	6.2928	7.38317
Scamp3	4.77195	2.12161	3.15284	4.95649	4.80714	4.63928	6.50318
Igf2bp2	6.34923	4.6175	3.39808	4.97551	5.31309	5.46656	6.28346
Nutf2	6.27433	3.47456	6.63332	6.47968	7.13518	7.70523	8.27171
Csnk1a1	6.50234	3.21977	5.49159	7.41245	6.87984	6.15088	7.05677
Plaa	7.40754	5.12627	6.43143	4.3224	5.80191	6.34627	5.40119
Matr3	5.40254	5.38152	6.25881	6.44444	6.07159	6.57403	6.23339
Glud1	4.62128	2.68173	3.85512	6.40969	6.451	5.37049	6.71062
Gfpt1	3.80517	4.33952	4.60327	6.80871	7.21184	7.06475	4.33109
Idh1	3.82897	5.93037	4.80242	2.85537	4.09881	6.58159	7.04475
Cetn2	8.77428	4.40481	4.38043	4.79107	4.19817	4.45666	5.92722
Eci1	3.56738	1.4581	0.939171	7.02394	7.03744	6.47874	4.09864
Ndufb5	8.60828	4.25477	4.33495	3.57797	5.05467	6.31162	8.29843
Tpd52	8.01967	3.6176	6.57735	6.50702	5.82842	7.52896	7.74191
Pex19	5.88725	4.71408	6.24419	7.34115	7.99405	6.9795	6.14252
Tubg1	6.51066	3.61421	5.23158	5.44983	5.57457	5.78041	5.23365
Lrrc47	5.72737	2.17575	5.10795	5.32415	6.0061	5.19027	4.8599
Ssbp1	5.77995	4.6577	4.176	7.06747	7.04369	7.60558	8.63321
Acsl4	3.17832	4.1881	2.87741	6.21497	7.43571	7.73754	1.09592
Lsm6	8.417	4.80667	2.53745	4.42011	4.74693	5.86686	6.74033
Gins2	6.6257	2.31707	2.66364	5.79762	4.333	2.63912	5.7891
Vdac3	8.50307	4.2204	5.64137	5.34013	5.2541	6.68969	8.01466
Tufm	4.32683	0.833611	1.9805	5.32926	7.11581	7.56285	6.75326
Psmd7	4.66513	3.61096	3.631	8.03742	8.48893	8.66614	7.8239
Pgk1	6.6681	3.4576	5.47325	7.09158	4.66413	4.89607	6.75961
Glrx5	9.68751	4.24736	4.93153	6.78882	4.70906	4.06215	6.39536
Mindy1	4.18842	4.53742	5.53647	5.42988	4.86204	5.10033	5.90038
Gps1	7.49519	3.33	5.04023	5.07352	5.52705	5.12191	6.39006
Lamp2	3.05661	5.34323	4.18137	7.20037	8.11495	8.67898	5.81254
Ganab	6.72219	2.44252	4.12992	4.80965	4.81098	5.66637	6.60203
Cotl1	4.15748	1.44931	2.55506	7.35755	5.4638	5.22653	5.24974
Atp6v1a	6.4582	2.18128	3.46766	5.01512	5.06805	4.98616	6.58254
Emc8	6.42092	2.62838	4.11346	5.76324	6.11554	5.52518	5.77164
Dnajb11	6.50062	4.44912	0.97785	6.51913	6.80889	6.65646	7.03336
Rtraf	7.65674	4.66021	7.48848	6.35876	5.49574	6.50486	8.01871
Xpo5	5.03232	2.17334	4.05208	3.81215	4.85632	5.66551	4.99774
Ndufaf2	4.91975	5.67041	5.95766	5.45381	5.16225	5.53299	7.28075
Nif3l1	4.20869	3.94179	4.26597	4.46931	5.27686	5.83198	5.49858
Slc11a2	6.04921	4.73969	4.46949	5.27862	6.15659	6.35496	4.01771
Ufd1	4.87143	3.54202	3.96704	4.82626	6.52464	7.09568	7.41932
Mthfd1	5.6379	4.38345	5.89092	4.35757	5.79645	6.47334	6.67013
Usp39	3.55677	2.80046	3.4566	5.11127	4.56836	4.67766	6.01717
Prpf19	4.88967	2.74282	5.89793	5.89485	6.81088	6.87299	6.69713
Acads	2.02253	0	0.524742	4.68416	5.89627	6.30119	5.23396
Tmem87a	3.62755	6.23995	5.64534	5.00857	5.58958	6.74664	4.99459
Cyc1	5.07024	0	0.937295	5.06621	5.92427	6.49776	8.01528
Gtse1	6.13711	3.80642	4.0964	6.19584	5.62014	4.96413	4.85058
Ndufs1	4.92172	2.78706	3.13889	4.27234	4.94509	5.80101	6.01411
Hccs	3.37097	2.79824	2.82019	6.4175	6.08038	4.9263	4.53003
Eif2a	4.44715	5.63088	5.22101	5.64782	5.85962	6.58071	5.92667
Uqcc2	8.85322	0	3.92175	3.91741	4.58245	4.83997	6.55203
Aspscr1	6.89632	1.33432	4.48496	3.7053	4.38585	4.80884	5.15446
Cnot10	4.08732	1.34712	1.57429	5.02248	4.81947	5.11361	4.94795
Cse1l	5.40585	4.85603	4.95593	6.64197	6.4666	6.83809	6.25318
Psmc2	6.73952	2.45807	2.09717	6.71836	7.36864	8.27905	8.12446
Spc25	6.67106	3.81617	5.06001	7.11516	7.08554	5.28601	6.51793
Uqcrc2	8.41377	3.58598	3.57287	5.0546	5.83517	6.94781	8.07064
Luc7l3	5.53084	4.73371	3.67468	6.54347	6.4915	6.53831	5.85122
Ube2a	7.73445	3.41684	4.65356	7.9185	7.67585	7.64042	7.64946
Ndufs2	6.19999	1.52946	1.73234	4.15841	4.2849	5.13474	7.27935
Copg1	5.49487	3.03064	4.00811	5.51614	5.52793	5.73914	6.71018
Uqcc1	5.8328	4.73387	3.96121	4.73942	5.85627	6.71054	6.25902
Hadh	4.74116	3.93034	3.68178	2.62934	3.07935	5.94048	9.00616
Ndufb8	8.49434	4.58549	4.81469	3.99434	4.87554	6.22045	8.7763
Pin1	3.99875	2.13958	1.89235	7.2828	6.34136	7.0145	7.32396
Ruvbl2	6.76751	2.719	2.58987	5.49138	6.82523	7.42654	7.59961
Hat1	7.75853	6.77194	4.64054	5.18217	6.10084	6.69408	8.03454
Nubp2	6.28022	4.20859	4.49836	6.83072	7.68415	7.39322	6.88011
Nup155	3.40053	3.71958	4.34511	5.82724	6.3992	6.19299	4.12552
Eif3a	6.31489	3.54827	3.20493	7.58822	8.11919	8.08664	6.90633
Ube2e1	7.28284	4.49341	5.3749	5.90905	7.1437	7.5706	7.32631
Cap1	5.18038	2.23068	2.88872	5.63279	6.48517	7.14588	9.57221
Gnai2	6.28371	3.04594	3.86441	4.56841	3.84843	4.92913	7.58438
Rab1a	6.47763	4.60466	3.23557	7.47315	6.877	8.01435	8.71771
Cacybp	4.58669	1.39315	1.16518	5.73582	5.9536	7.41396	7.82594
Psmc6	7.47441	4.80684	5.44856	5.11835	6.08429	7.94999	8.28145
Trnt1	3.13377	5.47153	6.07103	6.44423	6.59779	6.27128	6.60359
Crk	4.75228	4.72311	5.88856	5.71884	6.38719	4.56089	5.39655
Dctn6	6.79461	3.69347	4.61541	4.27936	4.57779	6.60986	6.63403
Capzb	7.00959	1.50394	1.94347	2.43001	4.39961	6.92931	9.12598
Myl12b	7.53108	4.70153	6.85942	5.32366	6.14347	6.57702	9.50725
Mfge8	2.25423	0	0.248767	1.70668	5.32539	7.24939	7.1412
Dync1i2	6.20147	1.26524	4.8714	4.1178	4.2822	4.5483	6.0685
Ndufb4	8.3754	4.24518	2.35494	1.60849	3.64608	5.42244	7.43925
Chmp5	7.99269	5.10467	7.27662	6.27732	5.64188	5.70567	7.75357
Acot8	5.57947	1.93471	3.06711	5.00485	5.20874	5.04883	5.77624
Pak2	2.41091	0.266758	1.26124	5.80971	5.50767	4.91902	6.85863
Ndufaf4	5.49723	3.9692	4.93066	4.71073	4.46542	4.659	4.76733
Aldh2	10.0795	2.28042	3.70694	5.22448	4.73964	4.26361	6.99483
Psma7	7.90207	3.8314	5.09028	4.81163	7.33164	8.54906	9.19137
Ndufs3	6.70988	3.90579	4.40142	4.78288	5.68546	6.53789	7.60197
Igbp1	8.16824	4.91032	3.45948	1.66149	4.13453	6.44449	6.94922
Gnb1	4.4365	4.41994	5.11361	4.5008	3.77041	4.40439	6.64277
Dcakd	7.34253	3.17812	6.36525	6.77916	4.9869	3.11046	6.87588
Fam151a	7.43192	2.05991	1.41296	1.32529	3.19687	6.63023	6.41509
Ap1b1	7.0439	3.3407	6.12293	6.3268	5.21523	4.89322	5.57368
Scp2	5.92275	2.08714	3.91278	5.25372	5.16275	5.90783	7.27248
Rtcb	6.05676	3.6605	3.22709	4.72407	4.80363	5.65327	6.54672
Phb2	5.40863	2.45051	4.80565	6.16216	7.44718	8.02949	8.60804
Txnl1	6.76986	4.67014	6.81229	6.56085	7.05484	7.65291	8.00879
Adsl	4.05784	1.57813	1.14734	6.00813	5.18419	5.67384	5.96575
Uqcrc1	4.81317	0.343237	1.34681	5.55699	6.50845	7.2391	8.05106
Prdx3	6.08279	2.54144	3.29544	4.26382	5.31252	6.95377	6.56372
Cnot9	4.95192	2.8145	5.03617	5.48825	5.52965	5.65299	5.95011
Syncrip	4.15461	0.868247	1.75707	8.23928	8.35788	8.63011	7.3383
Ubxn7	5.27355	3.22963	4.2462	6.52035	6.16871	5.33444	5.52066
Rfk	8.21735	3.27346	5.94357	6.14803	6.27145	7.14852	7.58348
Pdha1	5.59429	1.06816	3.55284	6.04251	6.99786	8.57454	8.57131
Hmgcl	3.22358	0	1.16182	5.68334	5.0669	5.4558	6.99184
Ubl4a	8.00229	2.2852	2.44229	5.19234	5.92078	6.73513	8.86895
Ehd3	1.29727	0.215189	0.728312	0.831449	0.363421	1.00612	0
Abcb9	2.88529	0.969139	1.67341	1.91109	1.12233	0.627222	0
Ugp2	2.25854	2.83375	2.63404	1.46369	2.71272	4.21937	7.26883
Flii	4.71557	2.78456	2.42328	3.42623	3.06773	3.35643	5.87921
Acot9	3.44425	4.00577	3.79801	3.11816	3.40245	4.4717	5.05618
Pisd	5.54154	0.917073	3.60456	3.76389	4.34926	4.16602	4.61458
Calb1	5.60273	2.45782	4.08202	2.93799	0	0	0
Camk2g	6.36882	1.30471	2.06025	4.25344	4.05206	3.11697	3.161
Faim	3.03599	0.741733	2.38811	3.86697	3.87168	4.00646	4.47497
Rufy1	7.36954	2.48772	3.25159	3.82972	2.78379	3.29827	2.67152
Ndufaf3	4.96634	2.52332	1.23342	1.22525	0.505394	2.74576	4.72733
Hectd1	5.90736	3.3887	1.82464	4.12281	4.17061	3.24165	2.93886
Acaa1a	2.76358	0.794492	0.647567	1.69417	1.80132	2.25508	5.51814
Tnks1bp1	3.7463	5.32504	3.94377	2.32089	1.62058	1.54696	2.41938
Ppif	4.18147	2.0776	2.32812	4.36684	4.33912	3.80131	6.20032
Lhpp	6.23833	2.10287	4.37692	3.30193	2.3781	1.68795	2.95587
Fam162a	8.18518	2.74916	1.88531	2.02571	2.21953	1.18625	5.82214
Ptpn23	2.85474	0.904633	2.95057	3.76321	4.18634	3.8625	2.47084
Atg2a	4.26388	0.468596	1.60228	3.4078	4.46894	5.06363	3.57496
Itga6	3.41651	5.01447	4.12607	3.41742	2.86153	2.34793	4.75992
Erlec1	4.6315	1.18062	0.79332	2.28268	1.19379	1.00751	4.25154
Trappc13	2.9303	0.501256	2.29089	3.16668	4.51499	5.56049	4.51209
Kntc1	5.87964	4.61657	4.67302	2.93916	2.35484	2.12486	2.33876
Ttc38	3.35589	1.77857	1.77537	2.44592	0.897401	0.3548	1.44554
Osbp	4.99531	1.00121	2.57684	5.18034	4.84909	4.09438	4.21961
Stx17	6.50623	3.41031	4.10189	3.32413	3.469	5.0825	3.79322
Tmem135	5.88357	2.85294	4.86126	1.89753	0.944173	2.02734	3.77004
Ubr3	4.43805	1.84665	2.65224	3.34283	3.74453	3.80354	4.16729
Cmpk2	3.6671	2.18426	4.43609	1.59503	0.12137	0.907695	0
Os9	7.03044	2.77737	3.6385	4.86345	3.29896	2.4239	3.68164
Dctn1	4.68355	0.480396	1.27886	1.24118	2.57979	3.45519	5.14087
Spr	4.29031	0.825493	0	2.80521	5.3889	5.39812	5.97257
Mpst	4.4111	3.83768	5.22984	3.04034	0.792664	1.39008	4.17858
Rabggta	2.71864	0.484587	0.504524	2.29899	2.93876	4.32689	4.05632
Anxa5	3.20594	3.30422	2.52497	2.48697	1.48523	3.12312	4.20568
Aldh3a2	4.94209	2.39976	3.43067	1.51946	0.763525	1.63247	4.80875
Dgat1	2.92031	1.13486	0.99098	2.93503	2.96724	2.23331	5.13144
Gdi1	4.55222	1.86322	4.65739	2.13345	1.44127	1.41765	5.11854
Mtdh	4.79971	0.78668	2.50801	4.2498	3.96036	3.99549	5.46439
Cog2	2.55084	0.154937	0.111198	2.88104	3.47299	3.66474	3.56231
Myo18a	4.82109	0.572743	1.17111	2.24506	1.55033	0.702039	3.5109
Vti1b	4.49341	1.24417	2.53523	2.75017	3.3013	4.28081	4.34526
Blmh	4.79191	1.86554	2.76383	3.62939	2.43142	3.69361	5.42528
Prkar2a	1.91448	3.45244	1.83999	3.66505	3.51007	3.23297	4.24033
Ipo9	6.58423	1.15324	2.1226	4.60687	3.22275	3.20339	5.52263
Dera	3.51064	0	0.885481	2.56738	3.09464	4.04932	5.27388
Nubpl	4.71776	1.48153	2.17796	0.876006	1.3743	2.29193	4.32813
Lactb	4.51704	2.32264	2.1544	3.75639	4.68342	4.91258	3.16895
Focad	4.29244	2.32742	2.51117	0.541353	0.503355	0.897659	1.96493
Rmdn1	3.22488	0	1.5016	0.945148	0.766112	0.836739	3.81532
Gnl1	3.2332	0	1.857	4.7875	4.83614	3.95235	4.75245
Vps13a	4.03983	4.54781	4.43262	2.99963	0.920553	0.994781	1.81875
Usp12	1.61733	1.50659	1.09851	2.69767	2.55536	1.36574	2.35298
Pigk	6.74171	3.86073	3.00543	1.85118	3.64444	4.91344	4.57832
Ube3a	4.1734	4.08114	2.98996	4.70221	4.02153	3.1638	3.80375
Hras	4.9108	0	1.21328	4.35404	4.75205	5.02072	4.1715
Cast	5.23198	2.27878	3.46494	2.24111	1.13326	3.25928	4.62944
Ndufaf5	4.05858	0	0.254316	4.59228	3.83861	4.86991	3.69435
Smc5	2.9009	1.62652	2.25389	3.51366	4.78037	5.61447	4.86819
Uvrag	5.31861	0.952506	1.60619	3.4964	1.96266	0.782334	0.990212
Cars2	2.81161	0.937982	0.525311	3.50249	3.97287	3.87046	2.64193
Wdr13	3.17409	0.998389	3.40084	1.79389	1.83812	1.12688	3.31254
Carm1	4.09609	1.35922	2.01701	2.13083	3.57933	4.29983	3.84434
Rnh1	3.81634	0	0.313039	2.8241	2.12972	3.08475	4.36823
Eea1	5.40549	4.52528	4.65326	3.50317	2.354	1.96919	2.21112
Psmd10	7.09553	3.31681	2.24607	2.18032	3.4709	4.78543	5.99178
Hddc2	4.91166	1.15946	1.59236	1.58179	1.46753	1.94613	4.57022
Dtd2	4.22106	0	2.18289	0	1.07497	1.50149	6.64371
Timmdc1	2.91597	0.757596	1.28623	5.59534	4.12727	4.17199	3.78235
Coq9	5.56941	1.58195	1.2814	2.94161	3.34742	2.81024	5.14698
Pdk1	4.27811	2.4817	3.57653	3.69364	1.08561	0.851846	2.40004
Pfn2	6.59652	2.99517	3.40854	3.71376	0.943305	1.31209	3.25216
Lgalsl	4.39543	4.99218	4.65353	2.13662	2.862	4.62467	3.68458
Glo1	5.1241	1.39983	3.06721	2.33979	2.91483	4.24592	7.23167
Flna	3.41174	0.463773	0.98083	1.46188	1.62295	3.27532	2.36842
Ttn	0.900009	0.317055	0.339597	0.411907	0.351615	0.619777	0.0930774
Wnk2	5.31181	0.861082	1.04898	0.885947	1.09469	0.314283	5.30857
Micu1	5.84715	3.37774	3.2605	4.43473	3.05793	3.07269	4.75092
Ttc5	7.4825	2.01913	2.09028	3.10401	2.17358	4.04066	6.82559
Wdsub1	2.81292	0	1.25656	2.25439	2.12673	1.57246	2.76148
Pik3cd	4.88877	2.91537	5.15001	4.70254	2.90893	1.48607	2.4622
Naxd	4.09974	2.25944	2.16961	2.42867	3.62749	2.92082	5.53267
Iqgap1	3.75722	1.69792	1.69227	2.14998	0.967892	2.93447	3.41398
Fbp1	7.22457	2.29865	3.28198	1.60875	0.691849	0.983625	3.88577
Naprt	1.91507	0.110918	0	0.438353	0.0991767	0.394104	1.25586
Gak	4.35818	1.0864	0.950918	3.8235	3.93888	3.63811	5.56979
Smug1	2.9986	4.67506	4.59268	1.34876	1.53241	2.14861	2.43917
Mrrf	4.64405	2.36978	2.72501	3.59352	4.35322	5.00773	4.7625
Alad	3.50247	0.363164	0.596121	2.86299	3.92717	4.98826	6.35308
Slc12a7	4.65708	1.46915	0.563073	1.6276	3.49831	5.55021	4.06465
Mms19	6.12928	2.46602	2.79478	3.3229	3.87274	3.69351	3.76795
Hgh1	2.63269	0	0.707868	4.23216	4.43207	3.83776	4.05057
Rab4b	4.367	1.17254	0.934386	1.97986	0.976574	2.26316	4.78156
Tdp1	5.36275	2.73579	4.01732	1.15046	0.848005	1.78531	4.77048
Ahcyl2	4.45222	1.66719	2.47614	3.55215	3.93573	3.0997	4.27333
Shcbp1	6.21637	4.25734	3.08438	2.72668	3.39886	5.10506	4.8158
Daglb	7.28826	5.59761	1.81873	1.73509	1.60982	1.72758	2.16928
Ap3s1	4.99668	4.31657	4.03431	3.35826	3.07093	3.73424	4.88986
Macf1	3.71342	0.836465	1.09316	2.69915	1.93472	3.16787	2.05711
Pacs1	3.77316	1.83348	4.61373	5.72343	4.28886	5.16871	2.14287
Pdzk1	7.40932	2.67066	3.2232	0.905637	0.734722	0.408528	6.73308
Ttll12	3.09573	0.337102	0.919237	3.26339	3.37492	3.47611	4.57589
Ghdc	2.1852	0	0.754027	1.50864	1.48645	3.58212	2.81345
Man2c1	2.93813	0.207763	0.353505	0.185194	1.39673	0.785288	3.40225
Arvcf	2.17181	0.241663	0.239081	1.84288	2.81145	3.78303	3.93107
Pik3c3	4.80122	1.70365	2.81407	2.92083	5.13843	4.92374	3.59068
Rdh10	5.27675	3.96622	3.81432	4.3898	5.7081	4.73262	0
Alg1	5.34252	2.05932	1.05096	2.26528	3.08216	3.70839	3.22591
Me2	5.02388	1.37092	1.60674	4.59304	3.8866	2.20722	3.27458
Ppm1f	1.62282	0.257656	0.757839	1.70143	2.02214	2.47109	3.22123
Mtap	5.45832	4.12245	5.11548	2.70253	2.57466	1.10026	5.52293
Lcp1	6.07763	0.77599	0.678243	1.51501	0.92366	1.12199	8.21704
Esyt1	4.25747	3.59209	2.80681	4.0764	3.92012	3.47687	4.11922
Fig4	2.72861	1.18227	1.14159	1.51142	3.94246	5.30838	4.27917
Mtfr1l	5.5638	0.421278	3.2236	3.5295	3.44278	2.54708	4.22672
Ccdc136	3.2409	0.842382	1.41072	0.831115	0.720625	0.259119	1.22122
Nomo1	4.95962	0.177934	0.200515	4.51643	4.4379	4.51539	4.50546
Clcc1	4.8785	4.34589	3.68446	3.92565	3.78413	3.70596	4.72983
Cul4a	5.48684	4.36769	3.25945	3.10911	2.76448	2.58842	4.09664
Pgm2l1	4.1018	3.76653	3.95846	3.53804	3.43287	3.48116	1.08651
Xrcc5	6.97195	4.1236	2.72634	2.0297	1.18126	2.31144	3.53264
Stxbp2	4.31221	1.07416	1.78526	1.67511	1.47661	3.46322	6.14549
Fadd	3.90573	1.06426	3.44125	4.10153	4.38505	3.66336	4.4015
Rtca	4.64671	1.78192	2.22334	2.52565	3.91877	3.56336	4.28873
Nhlrc2	2.12105	2.87714	3.80135	2.42312	2.45002	2.91503	4.4437
Sacm1l	3.94956	2.21612	2.39836	3.69804	3.69205	2.69754	5.56629
Nadk2	2.14542	0	1.43239	2.412	2.36798	1.15651	3.13232
Spcs3	6.05133	1.71469	0.433168	2.25737	4.11199	4.58227	6.6716
Rps6kb2	2.68425	0	0.259664	2.49385	2.88941	3.03519	4.83151
Tmem168	3.89458	3.13116	2.85583	3.09915	1.86053	1.95582	3.29715
Actn1	3.93672	4.90025	2.88795	4.91354	3.33794	5.33201	3.85828
Glmn	6.66717	2.7106	2.32019	2.82991	2.66072	3.60812	3.01091
Ldha	5.5862	0.696852	1.50746	5.45081	2.18885	2.83635	4.01172
Myo10	7.25764	2.60773	4.31995	4.60673	2.24002	1.83187	2.59768
Bpnt1	4.0983	0.490302	1.4322	3.86056	4.42868	5.15405	5.91776
Nxn	3.5752	1.24339	1.08404	2.28971	2.01449	2.43601	2.13193
Ubr4	4.73583	0.953675	1.91073	2.45141	2.67839	3.17988	3.75232
Herc4	2.12728	2.37169	2.11089	4.03775	3.58019	4.62909	4.58239
Macrod1	2.12114	0	0	1.92716	1.43225	0.362109	0
Htt	3.37199	4.53137	2.94881	1.88515	1.77951	1.95061	2.70701
Gstk1	5.38465	2.15809	1.42386	1.14179	0	0	4.14094
Stub1	5.80777	0.965652	0.830707	3.50826	4.49434	4.06112	5.61589
Paox	8.17018	4.8173	3.83623	0.945969	0.54841	0.8796	4.60826
Aktip	3.726	3.39285	3.64554	4.04611	2.38603	2.14092	4.06781
Coro1b	5.4987	1.71268	2.43568	3.53355	3.72349	3.18284	6.5813
Apool	5.78325	3.9413	3.14918	1.68741	2.11352	4.29858	7.22371
Usp47	5.23709	3.28983	5.19961	4.52886	2.2577	2.05714	3.32782
Camsap3	5.86619	3.24201	3.64886	0.846691	0.531337	1.22915	3.87656
Hook1	5.77519	4.98349	4.59454	3.5749	1.52065	1.12971	1.77007
Hdhd2	2.27978	2.59047	1.95651	3.15414	2.92652	4.00961	4.2836
Rnf170	2.54301	0.728147	3.7275	2.84843	1.06324	0.661931	0
Ankrd44	3.72738	3.27166	6.26238	4.88725	2.13154	1.44652	0
Coro7	2.55955	0.338154	0.92618	1.11292	0.554758	0.964731	3.83206
Oxsr1	3.42717	0	0	3.57727	3.72818	4.3055	6.12122
Clptm1l	4.09646	2.3712	2.6021	3.81632	3.944	4.48929	3.74254
Aco1	5.84973	1.21727	1.60471	2.11968	2.50919	1.72003	4.41234
Ubash3b	4.27914	3.7378	3.86245	2.43283	0.562294	0.590385	3.31357
Vapb	5.44698	2.27792	3.90107	2.69153	2.98623	4.88506	6.72882
Gtpbp1	4.32806	4.04831	4.46716	3.30593	1.89421	2.60227	3.96494
Arl8a	3.39201	1.17972	3.2817	4.86562	3.27068	3.77754	4.20531
Apeh	4.96506	2.44848	3.47905	1.03908	1.58003	1.67541	3.98669
Stambp	5.45726	2.8358	3.55549	2.07902	2.58192	0.984055	3.46398
Gcc2	5.83673	3.35209	4.13605	2.42891	2.94661	2.59451	3.59736
Rfc2	5.2887	0.341368	0.77773	3.34149	4.09223	4.48254	6.80913
Ehd4	6.22026	3.09481	4.77057	5.0176	2.48892	2.3605	4.94667
Tpmt	4.99874	2.44481	2.53471	2.40908	2.28095	3.42969	4.29275
Rida	6.0653	3.91683	2.39158	3.80799	2.88564	4.25574	5.61609
Dcps	4.04192	4.64041	5.07978	2.49982	2.25049	3.65492	4.58241
Bcap29	6.45927	1.56856	1.93021	2.78921	3.20693	4.73718	5.33131
Mcat	3.47236	1.21327	1.36373	2.36552	1.84425	1.3308	3.73704
Map3k19	0.194647	0	0	0.0743335	0	0	0
Atg7	2.6423	1.41734	1.5788	4.02677	5.22282	5.92354	4.97939
Trmt1	4.01095	0.337584	1.25588	2.14803	3.31252	3.64944	3.93949
Rab3a	5.93998	2.91803	5.71468	3.97236	3.59722	2.53662	0
Ldhd	4.46095	1.25464	2.54006	1.27867	0.900385	0.578338	0
Parp4	2.21979	2.02131	2.48286	1.45737	0.82375	0.795605	2.00955
Washc5	3.82369	1.53649	2.64538	3.99297	4.18051	4.36539	3.93091
Ubr2	3.24877	3.59003	3.44775	2.52408	2.40805	2.915	1.63931
Ifit1	3.07233	1.2817	2.46402	1.00593	0	0.0658517	0
Ppa2	4.23092	3.44251	4.49389	2.50281	2.81486	4.22191	5.3394
Acadvl	3.77018	0.801915	0.447933	0.858342	2.02805	3.35595	6.0733
Trappc11	4.42342	2.64375	2.78833	3.00691	3.38704	3.29949	4.11992
Ugdh	2.52769	1.66499	0.477575	2.87445	4.51056	4.12874	5.60152
Gale	2.98548	3.45053	3.65431	2.74526	2.01614	0.737694	3.61531
Golm1	7.35386	3.96052	4.3657	2.29163	0.732584	1.38737	5.62887
Rps6ka3	4.36946	3.47655	3.76861	2.80106	2.24038	1.35419	2.29995
Retreg2	3.36616	0	0.257737	3.75616	4.77706	4.38071	2.96879
Stx7	2.02677	4.45887	6.01451	2.96936	2.02734	4.30919	5.76819
Top3b	3.15072	1.34678	2.09568	0.587678	1.40858	2.34464	4.31967
Capg	2.50688	1.3785	0	0.246841	0.500764	1.89743	8.22837
Aldh4a1	5.79148	2.01713	3.99845	3.44047	2.32084	1.85783	4.82925
Yars2	2.90336	0	0.55289	3.49579	4.72179	4.69392	4.02743
Usp4	5.68464	2.68445	4.08066	3.66488	4.05289	4.21414	4.74679
Pi4k2a	4.11436	0	0.600783	5.7195	5.16772	3.5645	3.9004
Reep2	7.17651	1.575	4.37044	3.89487	1.32587	0.847673	0
Specc1l	5.46778	2.19284	4.63615	3.62329	2.58584	2.11833	2.90085
Ngef	4.04969	0.627152	0.98589	2.63724	2.58913	1.06874	1.70096
Dnaja4	6.91599	3.08915	2.4586	2.03317	1.83833	2.96594	2.71023
Pccb	4.09166	1.84768	3.23362	4.20495	4.42534	5.05197	4.63962
Akr1b8	5.55601	1.72758	2.05514	2.35177	0.798533	3.46664	9.76537
Tsnax	0	0	0	0	0	0	6.59446
Ttyh3	1.19554	1.4409	1.86081	1.68465	1.03335	1.16218	2.00777
Zw10	5.8223	2.06634	3.56967	3.87006	2.93721	4.17286	4.2679
Nucb1	7.7277	2.73073	3.00776	3.76922	3.09975	3.4562	5.11602
Gsta1	2.50214	0	0	0.59073	0.849934	3.51485	4.76659
Galm	6.95571	3.99744	4.31036	4.0175	1.06605	1.00947	3.47943
Acad10	1.31732	0.268437	0.273835	0.55749	0.289346	0.543927	3.01965
Ddx3y	2.83089	4.11407	3.98839	2.36033	2.54216	4.28221	4.65951
Arpc1a	4.76221	0	1.21722	6.96996	5.99237	2.51228	4.42359
Palm3	2.8084	0.480287	0.914654	1.67958	2.15756	2.26064	3.14383
Otulin	2.52316	1.35443	0.874116	3.70833	4.57738	4.68957	4.09183
Hint2	4.75963	0	1.83844	0.856637	1.26522	2.96367	7.94243
Arfgap3	4.38741	2.83364	3.97038	1.67975	0.149578	0.42325	3.19207
Echdc1	5.87243	2.94344	3.85649	1.74978	1.53983	3.00161	5.1211
Parp14	0.383595	0.173654	0.268516	1.19915	0.482428	0.300439	0.637068
Fam221a	2.7791	6.12924	4.85085	2.89153	2.41757	2.48584	0
Gmppa	2.66217	0.843312	0.723209	0.605681	1.2148	2.61548	4.23793
Gcn1	4.58907	0.727912	2.79159	3.11309	3.27488	3.46193	3.11346
Micu2	6.91968	0.97864	3.41489	3.36706	1.40554	0.43161	5.42847
Ctps2	5.28304	2.99048	2.06384	4.43173	3.50537	2.33029	4.13528
Zbtb8os	4.97065	0.460947	1.6016	3.60667	2.87538	3.13101	6.21928
Tfb1m	5.79196	1.57765	2.87361	2.72708	2.52289	2.76544	3.92257
Slc38a9	3.68667	2.38842	1.70316	0.617005	0.266575	1.08908	2.2014
Myh11	5.64653	1.48243	4.04104	3.44936	1.24994	0.501504	1.16037
Krt76	3.59039	0.893036	1.29718	0.101382	0.244301	0.442554	0.790646
Pgm2	4.47599	0.247984	0.895185	2.88863	2.39582	0.940581	5.21546
Ptgis	3.41266	2.40894	1.14634	2.07778	3.47684	4.9144	3.99844
Dcaf11	3.88136	2.61956	2.3285	3.80204	3.24516	2.7907	2.33541
Samm50	3.92211	2.18321	2.26229	3.55657	3.69699	3.46994	5.68351
Bicd2	4.70036	1.51933	2.58184	2.99435	2.25781	1.55327	1.54867
Cc2d1b	3.79491	0.502939	1.30753	1.2347	1.5828	1.41969	3.00138
Capn1	3.99683	0.265437	0.99033	3.35336	4.43683	5.77862	5.89572
Ndrg4	6.51335	3.78196	3.87203	3.2655	0.372068	0.493588	2.789
Mthfd1l	3.52784	1.93757	1.73243	1.86499	0.510128	1.08151	2.54648
Nat14	4.04223	6.50637	3.25423	1.92589	0	0	0
Snx8	4.95737	2.09225	3.07247	3.96358	4.16946	3.76108	4.90102
Gys1	5.69166	0.805863	3.20511	2.9343	2.30445	2.78432	4.24028
Lancl2	4.88814	1.29172	2.40094	1.66695	0.480821	1.23392	3.49034
Spg7	2.71508	0.792481	0.431102	4.1037	3.66122	2.45605	2.27106
Mtmr7	5.63546	5.20556	4.47022	2.48787	0.593296	1.76491	3.44201
Arfgef1	4.53839	2.947	3.7387	3.48457	1.79415	1.3222	3.08341
Gna11	2.97302	0.33092	0.44828	3.13864	2.76435	3.03121	3.67715
Gss	2.1743	0.966297	0.837566	4.84085	2.87023	2.4439	6.52778
Pdlim7	6.85036	0	1.32803	3.7371	3.00949	3.09113	5.49764
Ncln	4.18264	0.291193	0.677394	2.70747	4.02206	4.74367	5.12376
Lancl1	6.08245	1.22437	3.03231	1.52223	2.92113	4.16284	3.82321
Ntpcr	6.46188	1.92899	4.60522	3.44653	0	0	3.64348
Gltp	4.5482	1.74433	1.62006	4.10535	2.01878	1.80779	5.52949
Vcl	4.26542	3.70088	3.63413	4.00481	2.58236	3.55981	5.55211
Pter	3.44576	4.22154	4.45037	2.6906	0.68308	1.10399	3.97588
Lrch4	5.33593	1.44322	3.37781	3.97994	3.61042	2.83633	1.04916
Npepps	2.36586	1.63131	1.19084	3.86573	3.18874	2.99107	4.88768
Isoc1	3.74214	2.18793	2.07067	1.96355	2.05873	4.04043	6.02043
Gstt2	6.5962	0.511301	0.379176	0.722731	0.810437	0	0
Nln	4.1484	3.83864	3.6549	3.79991	4.01056	3.75762	4.35502
Abcb11	0.120044	0	0.147845	0.243461	0.0744929	0.082691	0
Mlycd	4.81012	0.850768	0.998931	1.72931	1.62634	0.23151	2.69588
Ahcy	5.34935	0.819553	2.32666	1.48515	2.99223	5.49255	6.87487
Mapk3	7.99041	2.91942	4.35705	3.05048	0.715904	2.89438	3.45204
Prodh	4.1751	1.51006	2.56507	0.415036	1.43352	1.53523	2.52981
Fbxo7	6.08947	1.73402	3.40038	1.70958	1.15449	1.23802	2.05641
Aspm	6.71361	3.64743	5.00058	3.08014	1.27995	1.38233	0.969042
Xpo7	5.31108	2.34862	3.13942	3.5142	3.70465	4.20712	3.55121
Reep4	2.94367	1.57587	1.77268	4.45127	2.6152	3.14413	4.07282
Cryz	2.58572	0	0.830751	0.389555	0.0892212	1.39423	5.03569
Hmbs	2.57777	0.346796	0.19491	5.46536	5.20227	4.78382	5.69184
Nck1	5.64182	0	1.66008	3.77311	4.77067	3.86011	4.61353
Sil1	4.5029	2.44879	1.23546	2.38704	2.91398	3.49318	4.00863
Agfg1	4.85355	1.03646	3.13716	5.14948	3.9643	3.94602	5.78834
Usp30	6.19301	4.41759	4.73999	1.87673	1.73189	2.47926	3.10808
Anxa6	5.90828	2.74167	3.08409	1.59892	0.49849	2.00791	7.42598
Sacs	0.34505	0.583963	0.908618	0.65869	0.291591	0.178415	0
Zwilch	5.64555	2.97519	2.71103	4.04061	3.1964	4.60044	5.43959
Hectd3	5.22479	2.96517	3.9946	2.5138	3.07254	2.75452	2.66311
Pcyox1	6.61499	2.78044	4.22802	2.66702	1.77071	2.47799	2.73023
Fam114a2	4.47765	1.16715	1.32611	2.28712	3.61852	4.41996	5.35919
Hint3	5.11933	0	0	2.25371	2.61375	4.4757	5.07391
Stmn2	2.56966	0	1.40557	1.64862	1.183	2.23569	2.83303
Vps4a	5.27618	0.378309	2.88098	4.45739	4.87264	4.6699	3.91609
Iah1	4.55042	0.499424	1.46155	3.75585	3.92798	3.78812	4.85446
Ppp6r1	4.50447	1.17018	2.8708	3.50087	4.30149	4.1447	3.73505
Abcc1	3.85674	0.330705	0.565957	0.697362	0.725791	1.09466	1.54781
Pik3r4	7.17387	4.22583	4.36811	2.74346	3.22517	3.06928	2.24932
Aldh6a1	5.36319	3.15074	3.57696	3.72123	3.79505	2.50566	6.18155
Amdhd2	3.77163	1.46518	0.390815	2.54481	2.57054	3.25833	6.12011
Myh14	0.696552	0.0139826	0.157054	0.330696	0.367194	0.935029	1.25403
Ybx2	9.06261	1.98084	3.69614	4.21146	3.19575	2.50749	3.71709
Twf2	3.94386	4.16734	4.69728	4.02673	3.22737	3.13109	4.90416
Csad	3.84535	4.27424	4.39614	1.96318	1.30605	2.79804	3.66559
Camsap1	4.33647	3.78602	4.4909	4.1499	4.0376	2.14763	1.24697
Ski	5.8728	3.31991	4.15857	3.54479	2.68594	2.3258	2.8676
Clu	2.85295	0.969144	0.771721	1.1948	0.786028	1.70189	1.39715
Rabgap1	5.2461	2.5787	4.46279	3.81823	3.95787	4.08934	3.45501
Actr1b	2.66279	0	0.534313	2.76311	3.51655	3.80872	5.21024
Dhrs7b	1.79537	0	0	3.46997	5.54315	6.26998	4.88896
Pex11b	5.25164	1.98817	3.66753	3.70642	3.37564	1.1679	3.79031
Aven	5.50431	2.29452	3.24471	3.41579	4.34632	5.52464	4.33738
Pgm1	3.02822	3.83545	4.02758	3.58917	3.13211	3.12575	5.97785
Upp1	7.18519	4.12144	2.80642	4.55068	3.24422	2.0088	6.89256
Iars2	2.26003	0.282981	0.351848	1.4994	2.186	2.03903	4.53779
Tjp1	4.72226	3.17681	3.78179	3.91612	3.49756	5.14421	4.68563
Mecr	6.41192	3.16687	2.58578	3.61493	4.14036	4.03875	3.33636
Acad11	4.5712	3.8551	3.35281	2.82686	2.5278	3.18511	3.84284
Acox3	6.76514	3.44123	5.18997	3.41569	0.538283	0.227573	2.25217
Sh3glb2	4.02365	0.755659	0.844557	0.982202	1.11661	1.86398	3.91055
Efl1	4.44281	1.01258	2.79167	1.18529	2.22527	3.14855	3.29679
Lrpprc	5.2055	1.35232	3.27232	2.4019	4.08911	5.53507	5.82698
Hibadh	6.23883	2.88428	4.65709	2.43625	1.58065	2.17369	5.96795
Dgke	3.07521	3.88768	2.47387	6.75355	6.00168	3.76936	2.11053
Gnpat	3.50607	1.01659	2.87399	2.38484	2.52193	1.78892	3.10466
Dipk2a	4.58981	6.82944	4.28783	1.62124	1.06287	0.267589	2.73759
Abcb6	3.15135	0.280969	0.759859	1.73302	2.91478	4.07553	2.86888
Mon2	4.17763	2.34909	3.48115	3.00296	3.01796	3.11317	3.05716
Abcd3	4.31939	0.708093	1.75676	1.86461	1.94449	3.47036	4.83355
Vamp2	2.08663	2.94684	2.63383	2.14267	1.7915	2.27674	0
Cog5	3.2204	3.84211	3.84539	2.53221	1.63064	2.85573	3.32169
Flad1	3.68884	1.55995	1.07457	2.98369	2.31616	2.80199	5.04275
Ints8	3.7848	4.66683	3.93722	4.28958	4.32238	4.37035	4.59544
Rhoc	2.67765	0.793466	0.883282	0.604934	1.2245	1.73157	7.25419
Atp6v0a1	3.70127	1.39959	2.2359	2.03687	2.96194	4.78724	3.94706
Ptpn18	7.62645	2.64591	2.26363	2.02109	1.18611	1.49604	2.20251
Impa1	2.25766	0.442006	0.784981	1.62036	3.51632	3.98668	6.27448
Ppp2r5c	3.61992	3.57437	3.23418	3.58846	2.76405	3.30285	5.07418
Epn3	0.111417	0	0.135064	0.285401	0	0.504742	5.01468
Fasn	3.21137	0.867903	1.21495	4.0789	3.70805	4.5302	2.38878
Oxct1	5.78975	1.2607	1.35536	1.83691	2.91642	4.71067	6.74901
Slk	2.37946	4.02912	3.4305	1.84546	0.788355	1.36186	4.35675
Clpb	4.92386	1.38268	1.7075	1.91613	1.99521	4.15039	3.56826
Rab2b	1.17187	1.66157	1.60925	5.04591	4.27874	4.05919	2.42947
Abcb7	4.08584	3.99013	4.26489	3.54763	3.77322	4.90858	4.64738
Gatd3a	7.25341	2.00359	3.76951	3.18957	1.05322	2.03596	5.85022
Rdh14	3.10409	2.05672	2.40345	1.08016	1.04188	0.352841	0
Gbe1	4.26181	2.70533	2.84601	0.860797	0.359555	1.47977	2.31754
Wdr11	4.01229	4.44151	4.55212	2.04059	2.39584	2.98797	3.74347
Pex6	1.74325	0.497548	0.395397	2.67438	2.94649	1.51427	4.11324
Pcca	5.36164	1.12865	2.5136	0.846476	0.3094	0	2.48953
Pdxp	3.97859	2.92792	3.32822	3.68801	2.09526	0.219584	4.27691
Ufsp2	4.10936	4.128	3.41886	2.40281	2.64148	4.29457	4.19825
Pls3	3.57079	2.24118	2.92672	3.36129	2.17419	2.50682	5.62842
Hdhd5	2.19128	0.536107	1.38572	0.989541	0.923881	0.144153	2.18168
Hdac6	3.55898	1.15232	3.51876	4.82677	4.50035	3.61765	2.79586
Coasy	4.54048	1.16924	2.71825	0.758529	1.53211	1.91832	4.39644
Cutc	2.99011	0	1.24135	2.02558	3.68836	4.11229	4.69548
Acsl1	5.47802	2.92558	3.97405	2.9556	2.84986	1.93082	2.44646
Ccs	4.97576	1.29558	1.25985	3.23934	3.70236	4.3099	5.01327
Pfas	1.96645	0.656399	0.0907231	2.68036	3.20282	3.78887	3.73875
Ada	6.23748	2.3138	2.70297	2.70952	0.486643	0.391559	3.4939
Rhot2	4.29625	0.184444	1.28822	3.18824	3.34778	2.91037	3.65845
Pdxdc1	4.90866	0.808372	1.71249	4.11581	3.7691	3.44704	4.45166
Acat2	2.32735	1.31198	1.61568	4.63085	4.92025	4.29533	5.1057
Ftl1	6.2753	2.61156	2.269	3.26066	2.81858	3.81564	3.11197
Ppox	2.36896	0	0.745041	0.8609	0.496487	1.31575	2.82231
Hip1r	5.07909	0.882129	2.22848	2.93265	1.89938	1.00475	1.64206
Fut11	3.92957	2.30022	3.02788	1.85284	0.574962	0.61232	1.98189
Ap2a2	2.5002	0.172854	0.496046	3.59484	3.53195	4.08857	7.49731
Erlin2	2.86288	2.00397	1.61304	3.15719	4.17944	5.06765	5.75229
Ngly1	5.07769	3.33802	3.70381	1.21455	0.920797	1.47515	3.41736
Dop1b	5.2016	3.23498	4.96236	2.20441	2.31787	0.903274	2.67419
Grhpr	5.49991	1.5941	1.66008	2.09053	3.89129	4.33962	6.5504
Cpsf7	2.67143	1.55143	0.896468	1.4416	2.55309	3.05202	5.13971
Sel1l	5.81191	3.18352	4.09219	3.71553	3.41016	2.55679	4.10896
Cpt2	6.07936	3.05885	2.62336	2.58005	1.25349	0.644568	2.90106
Elovl1	6.32602	3.29489	4.55686	3.00798	2.52766	3.64612	5.98553
Vps45	4.72066	1.41516	1.60943	0.751305	1.27107	1.88669	4.62644
Calcoco1	3.80906	2.37644	4.15517	2.67324	1.63343	2.86771	3.80903
Ptgr1	5.21937	1.57573	1.32608	2.16156	2.70658	4.72358	9.30329
Mtor	4.78981	3.01655	3.45108	2.86412	2.77659	2.28033	2.58732
Ppp4r1	3.30409	1.90403	2.8292	2.0342	0.724272	2.55031	4.47836
Gga3	3.98278	0.974182	4.00969	3.41674	2.66648	3.25051	4.26191
Chdh	4.31919	2.42018	4.23153	2.37225	0.557592	1.8706	2.70621
Saal1	3.14086	0.244844	0.858772	1.47429	2.66266	4.02913	4.20106
Gapdh	3.76778	1.31176	2.80815	2.92722	2.03607	1.16305	3.67461
Itpr1	5.48066	4.79205	4.85546	3.39778	1.27561	0.715124	0.328579
Tln2	2.45363	1.239	1.82536	1.63883	0.773038	0.767591	2.5585
Ppp1cc	1.95865	0.0238071	0.720352	4.03606	4.2899	2.33857	6.6751
Myo6	4.38164	2.8809	3.88373	2.27884	1.62608	1.19666	2.17757
Dpp3	2.59261	0.184721	1.18181	2.35394	3.90128	4.32444	5.53071
Cdk5	6.75016	3.10386	1.71292	1.38067	0.532976	1.21732	5.25977
Mettl26	2.93786	0	0	2.46656	2.01513	3.7077	5.92076
Slc12a6	2.94043	2.39055	0.763673	0.765859	1.41799	2.85002	3.27961
Mogs	1.52832	0.19488	0.188818	3.44571	3.93926	3.20467	3.14914
Magi1	4.376	1.82929	1.7637	1.58853	0.758302	0.657869	1.68708
Rtn4ip1	1.93474	3.14588	3.61023	2.19377	1.33361	2.32595	3.12295
Pex1	2.6026	5.04189	5.04285	3.04896	2.37353	2.83785	2.90523
Hscb	5.63556	3.4474	4.29359	3.97649	3.36219	3.28847	5.00284
Lnpk	2.99074	1.77333	1.55188	4.1096	3.46957	4.41279	4.91431
Tktl2	3.94849	3.67695	3.94738	2.02812	1.32425	0.915388	2.26067
Gsr	3.12118	0.738837	2.53938	4.32656	5.30269	5.76515	4.30245
Tsta3	4.28894	1.52221	2.201	2.86395	2.46454	4.06376	3.67566
Stx18	4.97774	3.88873	2.94175	2.91079	3.48222	3.86831	5.06509
Cds1	5.30441	2.74664	0.563675	0.678985	0.763869	2.374	0
Akr1b7	1.46639	0.203101	0.0750786	1.6981	1.09017	0.751633	4.11322
Fsd1	5.00687	2.29497	3.05502	2.49647	0.52991	0.383087	0
Scfd2	4.86441	3.76617	4.08081	4.80961	4.58436	3.20226	2.5318
Amacr	3.9808	3.5098	3.62274	0.984577	1.08024	0.236094	2.43014
Trappc12	3.76853	2.97939	3.79737	3.05817	2.98303	3.13161	4.42782
Chchd6	6.45469	3.23175	2.67163	2.84533	1.67054	1.80802	3.68201
Rab4a	5.10927	0.997948	3.78622	3.26314	0.684993	1.56864	3.80578
Aldh7a1	8.48498	2.24187	2.76633	1.98284	2.10484	1.98674	3.75364
Nipsnap1	6.37903	2.1431	3.0039	3.59886	3.67108	3.47918	4.80467
Dync1h1	3.78559	0.313025	0.626713	3.63079	2.68266	2.46908	2.41274
Acsf2	2.56595	0.66782	2.25286	3.4964	4.14206	5.09274	6.28377
Aldh16a1	1.71242	0.538813	0.195057	2.7259	4.0343	3.92355	4.75786
Vac14	4.67018	0	2.6656	4.17203	4.80668	3.9433	4.02832
Vipas39	4.18933	1.92333	3.37019	3.32174	2.7001	2.98635	2.36177
Tom1l2	5.68222	1.81055	4.60789	4.71387	4.37857	4.05513	4.11292
Mpi	4.08565	2.38661	1.44334	2.14052	3.01817	4.32506	4.39978
Ube4a	3.40972	2.23868	4.34675	3.77612	3.61599	3.96318	4.69835
Mmab	4.84098	1.21943	2.89475	4.16509	2.83101	1.85558	4.07271
Selenoo	2.16941	0.170524	0.986751	0.451155	0.366475	0.44356	2.25591
Tbcd	4.02207	1.25572	0.885773	0.900312	0.867743	1.35875	2.32855
Ethe1	4.60082	3.38965	5.38859	2.73535	3.02722	4.93892	5.14309
Pfkp	3.6208	0.543598	1.47974	2.7889	1.01769	2.34768	2.67579
Sec23ip	5.34261	1.33828	2.01144	5.66771	4.85809	4.01344	4.008
Aldh5a1	2.70304	3.05372	3.0851	1.26804	0.286192	0.405404	1.89923
Pgs1	8.51693	1.92471	3.68194	4.02061	4.57671	3.90227	2.81233
Ap3d1	4.09252	0.274506	1.52222	3.86851	4.91002	4.86206	5.01915
Pgls	4.78039	0	0.519903	3.12754	3.30336	2.48209	5.98989
Etfdh	2.05359	0.265509	0	0.798918	1.41725	3.12727	4.272
Mlec	5.51399	2.99133	0.622669	3.14606	3.10553	3.1907	5.5988
Fmnl3	7.70703	1.16848	4.95219	4.79363	3.1433	1.7536	3.51908
Acaa2	3.29894	0.935461	1.59589	0.914064	1.80245	2.66989	7.27664
Ap2a1	3.87195	0.905495	3.2935	2.83504	3.0764	3.09473	5.61965
Ppm1h	4.31779	1.8238	2.5245	0.881595	0.56116	0.29094	0
Vps33b	3.44174	2.27275	3.91599	3.14131	2.13621	3.07742	2.93405
Ano10	5.58722	1.33001	2.17322	1.82415	0.587083	0.926346	2.0954
Faah	2.85694	0	0.738352	1.79354	2.00324	1.01213	4.71767
Odr4	3.90186	0	0.48419	1.86999	2.77961	4.31364	4.12571
Crym	2.86992	0.656316	2.33688	0.699421	0.278371	0.379318	3.91718
Pold1	3.27635	0.500589	0.375721	1.36592	3.25135	4.38712	3.99134
Vcpip1	4.36814	3.36931	3.43355	4.62031	4.19647	2.09797	3.68353
Rab12	3.89657	4.22284	4.52384	3.2243	2.74944	2.61317	4.35156
Myo5a	4.22443	2.63632	3.28144	2.47906	0.973742	1.10208	0.468942
Atp2b1	4.03325	5.03654	1.32727	1.60573	2.39774	2.49278	3.65464
Hpcal1	6.79291	2.97998	5.09753	3.77493	0.478386	1.07207	4.93414
Nubp1	2.5302	0	0.406882	1.85933	4.59707	5.24666	5.94687
Pdk3	5.38114	3.5236	3.33726	3.4277	2.72678	1.22834	0
Arhgef16	4.87376	2.77789	3.19227	1.85248	2.17385	5.20275	3.93991
Kyat3	2.92784	2.21729	2.09009	5.37454	4.89664	3.74365	4.11101
Ptgr2	2.74207	0	0.459096	1.23109	1.65237	2.74152	6.62045
Tmed3	5.42637	1.30252	1.48115	0.890876	1.31319	1.61501	4.83762
Sirt5	3.1127	3.51216	1.63013	1.92564	0.92258	1.75676	1.93477
Ctnna2	0.516549	0.238358	0.153887	0.0224644	0.0568435	0.234557	0.455515
Men1	5.75788	0.37314	0.788633	3.26464	3.14657	3.12888	2.63087
Hsd17b10	5.41873	0	0.430264	1.65639	2.01602	4.53219	6.98606
Myl9	1.61779	0.967939	2.31504	1.66262	0.986153	1.05485	5.13307
Cpne3	4.80719	4.24148	3.72692	2.0819	0.675348	2.2824	5.71422
Guk1	3.39609	1.05342	1.33351	2.77789	4.18101	4.69078	5.77603
Pigs	6.07963	1.26667	1.71401	3.68736	3.51334	3.79436	5.14654
Lrrfip2	4.97674	1.93014	3.05434	4.40127	3.46125	4.14489	3.43464
Sptbn1	3.14329	5.74612	4.98263	2.5635	0.754592	1.02091	0.410012
Naga	1.29849	1.2182	0.384911	0.790445	0.234546	1.21781	6.67453
Mavs	3.93239	3.50782	4.76095	3.7252	2.92704	2.74786	3.81387
Acad9	3.3418	0.990602	1.12609	3.45596	3.98737	4.08051	5.48601
Prxl2a	4.43183	1.98728	2.45068	2.16638	0.287873	1.30233	7.39436
Hspa2	3.59465	1.36521	2.68606	5.43663	3.1618	3.65811	0
Mmut	2.88666	3.88489	3.04049	1.39359	1.49929	2.07416	3.5251
Tm9sf3	4.26348	3.98132	1.83388	2.40843	3.73007	4.26021	6.0231
Dlat	5.63296	2.76664	4.12759	1.87642	2.78757	3.99194	6.07008
Cmtr1	4.96088	2.97016	4.22307	4.22776	3.90806	3.78632	4.96934
Pex5	4.67879	1.91178	3.7189	1.95636	2.82474	3.72643	3.70995
Esd	5.14282	1.83341	0.992642	3.71554	4.35642	3.74384	6.47144
Scyl1	3.91655	0.386503	1.74747	3.5839	4.27182	3.4392	3.67106
Rab3gap1	7.46202	2.7509	4.1142	3.28324	3.69741	3.94653	3.46253
Rps6ka1	2.84663	0	1.4183	2.98704	3.54254	3.93319	6.25415
Ap3b1	6.25263	2.12687	3.91945	2.76095	2.78253	4.70378	5.33921
Ldhc	6.44981	1.71047	2.21118	3.80513	3.35058	1.63173	1.84349
Sars2	2.29911	1.50391	1.35705	2.78286	3.3383	3.88396	4.22936
Map2k4	6.16026	2.50347	4.29147	3.85678	2.69596	3.33999	4.3473
Ddx4	5.11637	4.45412	3.4565	4.09801	3.42699	1.95032	0.985503
Clybl	5.31374	2.03936	1.69626	3.48351	3.53263	3.22448	5.11937
Plxnb2	5.83095	1.58505	0.988154	0.852255	0.893386	3.9875	2.85849
Stx16	2.43435	1.21071	1.61503	1.47932	1.24531	1.7644	4.00969
Smc2	4.37442	1.93463	2.46562	3.55997	4.16839	4.40393	4.53839
Rab22a	4.52907	2.31095	3.17819	3.68909	3.04563	2.83463	3.05599
Thnsl1	3.14224	2.73308	4.16073	1.97902	0.678577	0.183174	1.90542
Pygb	3.95321	1.03538	2.50217	2.94099	1.53207	2.7157	5.27255
Gcat	4.91628	1.32792	0.599313	1.58096	1.42384	3.879	5.67728
Mvd	2.96229	1.91067	2.23615	3.01989	2.65662	3.60891	4.44426
Htra2	4.82138	4.87448	4.59159	1.66282	2.50406	3.94384	4.65933
Hspa4l	5.38372	3.8111	4.41673	3.01905	0.762006	1.82936	1.5213
Aco2	4.00304	0.916181	1.11483	2.1285	3.26469	4.56127	6.10992
Xrcc6	5.42487	2.38088	2.84326	2.74351	2.43102	3.37777	4.87448
Arhgap17	4.45433	1.85457	2.34992	2.90592	2.50305	2.16037	5.34447
Msra	4.9718	0	2.13634	2.30768	0.594206	0.44642	3.85324
Ptpa	3.12845	1.64955	2.50388	4.76988	5.11604	4.38092	5.32378
Otub2	4.80926	2.41177	4.20015	4.02455	2.01223	0.735083	0
Fam91a1	3.49612	3.8273	3.08846	3.93793	3.18992	3.85129	2.59158
Itpk1	4.82744	2.35703	5.1989	3.77302	2.23048	2.67969	4.13804
Ubac1	4.37032	1.76842	1.14772	3.68241	3.37844	3.73799	5.56328
Tmem165	2.97465	1.90967	0.609342	4.55857	4.43851	2.07702	4.17254
Gsta2	3.22675	0	0	0.832834	1.01402	3.11797	2.96926
Mycbp2	2.78782	0.244009	1.06745	2.22969	1.15682	1.36224	0.900756
Slc25a1	5.92841	0.540672	1.42717	1.31095	1.11637	1.70345	2.85619
Abr	5.85588	1.9747	3.6403	3.30717	1.85807	2.92159	4.96977
Golga4	4.53645	1.64478	2.61087	1.90645	1.41226	1.50212	3.35456
Dlgap4	6.29345	1.95673	3.4534	3.79901	4.13445	3.8246	5.63926
Eefsec	4.70866	2.0091	2.64879	2.48922	2.13559	1.49698	4.31861
Letm1	3.72472	0	1.30411	3.9685	3.24218	3.92417	5.07136
Gmppb	1.11628	0.8133	0	3.26786	5.24355	5.08776	5.30718
Abhd10	4.6548	3.96351	3.55776	2.01162	2.56198	2.73297	3.74351
Cyfip1	5.21199	3.08783	3.3287	3.97191	3.38463	4.11157	4.68456
Aass	8.36007	4.48525	3.45402	0.862698	0.321273	0.396329	0
Ptges2	2.5291	0.776057	2.8501	3.45758	4.63427	5.10604	6.01039
Pitrm1	5.21697	0.741451	2.00821	3.50244	3.4199	2.93321	4.71409
Lzic	3.02112	0.688931	3.85026	5.18495	4.91724	4.5262	4.48911
Cyp20a1	2.13312	0.329902	1.69599	4.02203	2.83046	3.99474	4.46215
Tpi1	6.89067	4.35141	5.60641	5.58584	2.61525	2.62332	8.58832
Nae1	7.62331	6.49354	6.77195	3.7994	3.35697	4.79782	5.51
Cdh1	5.00277	8.29182	5.44711	5.36465	3.71289	6.77307	8.42615
Elmod2	9.40812	7.48354	8.88585	5.9596	5.12358	4.03086	1.90858
Stom	5.92947	8.32055	7.4201	3.69485	1.29632	0.682476	0
Txnrd1	7.19867	6.35024	4.54525	4.56664	4.63525	4.40141	4.55479
Oat	6.70525	7.43501	7.26973	7.17853	5.55174	4.38855	6.3538
Ap3m1	6.32227	8.78661	8.46471	4.63093	2.83558	4.15013	6.30691
Cryl1	9.27852	6.23424	6.11985	3.47956	0.929205	1.88866	3.13433
Atl1	5.71655	8.11027	7.19093	2.95552	0.592795	0.705514	0
Patj	5.85442	6.96738	6.74392	3.59724	1.70709	2.65958	3.9926
Acadsb	5.43322	5.7024	5.42608	3.93448	2.32272	1.16919	4.06573
Ctnnd1	2.95193	7.46325	6.16826	5.91277	6.03532	5.96817	6.43595
Supv3l1	3.46654	6.52757	6.55563	3.42778	3.959	4.15561	4.62729
Samhd1	4.8593	5.12067	6.50404	5.62009	4.57616	4.29034	2.71341
Psmg1	4.04528	5.4068	4.72103	2.62896	3.97822	5.04036	6.17204
Ythdf3	4.83223	8.62865	7.75344	5.09231	4.45449	4.39186	5.64693
Lsm14a	5.99532	8.6308	9.01201	6.60999	4.96109	4.28844	5.71248
Fars2	7.59758	6.30789	6.3475	5.95308	3.28473	2.1558	2.59337
Edc4	6.76297	7.5745	7.50265	4.20369	4.50213	4.83312	4.06866
Agps	3.53054	5.93303	5.78261	4.76466	3.96382	4.41081	5.69353
Ergic2	3.55955	6.31084	5.05028	4.48812	4.35164	5.25552	5.74744
Psmf1	9.49325	5.63036	6.42981	4.28658	4.86948	5.0098	6.17914
Rnf25	6.6687	5.0833	6.01291	4.7642	5.62517	5.28766	4.28114
Arf5	8.53521	5.68839	6.8209	5.50532	4.06164	4.7272	7.39079
Cnot11	6.62946	6.43633	5.83977	4.52439	4.66952	4.94256	4.16255
Dhodh	5.24093	5.57735	5.55336	3.26768	3.13464	3.98268	5.15938
Wdr20	7.17315	10.4477	10.0321	7.05181	4.64652	4.17407	6.2514
Rhot1	6.24177	7.05864	5.37108	5.11319	4.82759	3.95	3.5106
Map2k1	5.16898	8.94247	8.86267	6.03287	4.87172	5.35132	5.39695
Rab6a	3.29483	7.08604	7.06992	6.84379	6.26696	5.98241	6.44464
Nckap1	3.7444	4.53069	4.66724	5.43684	4.08627	4.1649	5.04975
Pdlim1	5.87658	8.17826	8.38943	5.18235	3.78317	6.04371	7.80605
Ckap5	6.26086	7.9856	6.95367	5.45806	4.42586	4.31444	3.9497
Fam107b	6.61274	6.52973	7.07297	5.31566	3.1271	3.48445	7.41211
Lsm1	5.90877	5.54129	5.02563	5.41332	4.46107	4.26123	4.97263
Tubb6	8.52202	6.25838	6.38494	6.11366	4.88958	3.76964	4.52882
Snx12	7.68084	6.6845	7.69796	5.40876	4.83172	6.14025	6.30265
Surf4	8.16853	7.44246	6.88944	5.19264	5.46751	5.59991	6.56322
Ranbp9	6.4116	5.27872	6.9285	5.02108	4.22526	3.43556	4.90503
Naa35	5.92518	6.95632	6.73906	5.011	5.69238	5.78785	4.50375
Nt5c2	6.19928	4.14625	4.77248	4.02201	3.84922	4.03875	3.17147
Armc8	5.66986	6.05533	5.61671	3.78504	2.7977	4.04504	5.68173
Ktn1	7.14862	4.85076	5.8576	3.94924	2.64441	2.91049	4.09585
Msh6	4.62451	7.24031	7.23136	5.07311	5.94615	6.28176	6.00385
Usp15	8.01708	8.44273	8.50432	5.9326	3.48788	4.5888	5.33994
Flnb	5.37311	6.81597	5.25243	4.21235	1.61692	4.13134	2.67061
Mia2	4.73261	6.45444	5.15303	4.31407	4.52556	4.34013	5.22994
Strip1	6.28215	6.38636	1.8327	4.69686	5.01215	3.64689	4.59944
Cnot7	3.46548	10.8863	10.46	7.34399	3.97978	4.33283	4.08011
Nup214	5.54493	3.09028	5.42366	5.70945	4.81724	4.10396	3.10427
Gspt2	6.67905	4.42747	5.02305	2.82723	2.37025	2.62966	2.10606
Mcm4	4.84995	8.31474	7.28579	6.06045	5.9339	5.70924	6.57126
Gdf9	12.2117	12.2154	8.66145	4.07809	2.50698	0.715768	0
Miox	9.37113	6.34778	5.1566	4.86846	5.25897	3.02534	0
Srrm2	6.46198	6.64176	6.19122	5.63988	4.88806	5.08787	4.47901
Oas1d	11.2028	12.2172	11.9082	5.62687	0.810832	1.68426	1.04169
Naa11	6.83701	3.78803	6.77846	4.16744	3.70042	3.29551	5.5067
Dhrs1	5.42614	6.89658	7.39961	4.69263	2.60873	2.91172	3.50217
Ddx19a	9.38695	5.69796	8.74066	5.92248	4.60115	4.81471	5.03648
Rcn2	6.451	8.376	7.44111	5.82899	5.68797	5.40786	6.56308
Nlrp4a	7.63532	8.84267	9.13901	4.95049	0.657337	1.15508	0
Kit	8.2442	6.53021	6.93273	4.40908	2.28268	1.47861	0
Rdh11	7.89243	6.99149	6.7615	5.13611	2.3676	0.9122	4.3002
Tomm34	7.07312	8.51827	8.5561	6.09236	5.09707	4.83518	4.25254
Mapk8	5.18687	6.92165	7.85567	4.80456	3.11017	1.63145	2.26193
Adh5	6.93471	7.44984	7.59475	6.49834	3.31718	4.86825	7.68559
Kdm2b	7.49753	5.98778	7.5811	6.23228	6.1549	6.4974	4.7299
Tcl1b1	5.98302	13.7256	13.9506	10.9313	3.32044	3.42767	0
Pcbd1	7.45668	6.81662	6.43988	2.81859	0	3.55339	5.15816
Rnf220	6.33983	6.32815	7.22965	5.6576	2.68838	2.87681	4.99979
Stat3	6.76849	7.39777	6.85605	4.84482	3.80694	3.8998	6.30773
Afdn	6.36955	5.56881	5.14938	3.99329	2.95976	3.22862	3.97486
Senp8	5.06773	7.691	6.8216	3.18842	1.21041	0.97142	3.77939
Igf2bp3	3.84315	4.46478	5.64802	4.01931	2.19974	2.54167	4.39603
Tacc2	7.08277	6.5821	5.20273	2.72869	1.15112	1.4628	3.79373
Nlrp4e	6.10852	5.90209	6.98469	4.82758	1.20617	1.48033	0.757261
Mastl	5.61114	7.71927	6.93391	4.71919	4.1837	3.99311	3.30242
Echdc3	6.00641	4.17499	5.90411	4.05219	1.76286	1.02978	3.31401
Rtn3	6.71922	6.84675	6.97104	5.93927	4.8666	4.93559	8.37146
Sdha	7.00474	6.97143	7.61353	3.92204	4.37443	5.78687	7.01514
Rictor	5.85985	5.57558	6.05109	4.04818	2.97219	2.26547	1.7717
Ninj2	10.8197	6.57117	6.176	2.24177	1.33092	1.42271	0
Chek1	7.35901	8.98233	9.30535	4.98582	4.53593	5.44699	5.72397
Relch	4.97963	5.32811	4.66365	4.83722	3.56138	3.13978	3.23575
Snx18	4.23694	4.91852	4.90001	4.02475	4.03438	2.79571	4.17434
Ddi2	6.59113	6.78531	6.55107	5.49101	5.94465	4.99058	5.7515
Hsd17b7	6.2431	5.70928	4.78759	4.20514	2.04301	2.02759	1.73613
Dnmt1	10.1973	7.23927	5.18537	4.42972	4.06004	3.73977	3.81871
Nup98	6.32261	7.78432	6.14851	7.35516	6.31272	5.82598	4.55657
Nup62	3.90278	7.88583	8.02762	6.5692	6.34702	5.27573	5.93785
Copa	7.08093	5.75852	7.01716	5.18622	5.34034	5.44126	5.53228
Rap1a	3.92111	7.63075	7.81189	4.46164	5.33963	6.9011	5.71834
Opa1	4.54346	4.5609	5.18228	4.03755	2.23693	2.45468	4.49722
Tubg2	8.23852	5.12205	6.1082	5.10497	3.32566	3.50634	3.24697
Dclk2	5.64327	8.2222	9.0926	4.20726	1.28737	1.35157	2.06298
Nup54	4.14949	6.36441	5.9974	5.40218	5.22044	4.76246	4.79335
Hsd17b4	6.357	4.65575	4.94976	1.7477	1.21925	4.09114	5.06867
Kpna7	9.07183	8.58671	7.77922	3.90355	0.54274	0	0
Mthfd2	5.77006	7.7995	8.58971	5.61473	2.82532	4.06083	6.78831
Carmil1	2.2207	6.69767	5.06405	3.26764	0.955695	1.29229	3.52667
Pls1	7.42808	6.73726	6.54911	3.58902	0.374145	0.854535	1.94556
Ankle2	6.06928	5.07328	4.78692	4.7407	5.24161	5.1256	3.47302
Cnpy4	7.13813	6.99309	7.61278	6.53534	4.23451	3.91108	5.13205
Mtus1	7.9446	9.13701	8.89029	6.70038	4.91915	5.12963	3.53905
Rab3gap2	5.98165	3.77378	6.22416	2.42275	1.97041	2.48596	3.19648
Uhrf1	10.5532	7.47271	8.15861	4.75852	3.52298	3.36793	5.95576
Oog1	7.28661	8.13752	9.12681	5.51719	1.51489	1.23655	0
Bdh1	2.07818	5.83095	6.59953	4.70316	3.7077	4.72723	4.61821
Msrb3	6.04134	7.97205	7.69584	3.80253	0.985892	1.5186	3.64738
Pdcd6ip	6.89398	4.89462	5.23103	3.7994	3.67028	4.56818	5.6398
Zp3	13.3017	5.74574	2.94362	5.64529	5.55111	6.17743	1.50143
Tm9sf4	5.64404	5.6175	5.23588	3.92948	3.37265	3.86392	5.13178
Dcun1d1	7.19762	6.3402	6.74289	4.46607	3.15856	3.54775	4.32227
Cdc42bpb	3.21392	6.14789	5.92392	3.58616	3.41893	3.4669	3.57836
Ppm1b	4.18459	6.80076	6.1956	5.22338	5.27728	4.95523	5.09314
Rab27a	4.89736	4.51944	6.26358	5.11071	3.85679	4.70615	5.11625
Uchl4	4.73597	6.0394	6.10936	4.72477	4.58031	4.80093	5.34492
Ufl1	4.05832	6.5017	5.80744	1.76487	1.55696	2.76331	4.19312
Psme4	4.39971	6.19435	6.27088	5.57394	3.07798	2.81846	4.02895
Rab18	5.41482	7.77242	7.92654	4.86043	5.2356	6.2479	7.42015
Lamtor3	5.53208	9.16702	6.7884	4.69029	6.49751	6.20464	6.55484
Arg2	9.11243	4.77356	5.48433	6.68933	3.33022	1.79405	1.76142
Lpcat1	6.8036	5.69112	3.55032	3.45531	4.56918	4.43055	5.58941
Rrm2b	6.37925	9.17746	9.03993	5.66957	3.19383	1.6254	5.08875
Golga2	5.5514	4.87109	6.26465	5.2756	4.3783	3.64537	3.48656
Me1	7.28402	4.29622	5.9736	4.47907	2.72605	5.24055	5.38203
Dnajb4	5.64169	10.3282	10.1833	6.44037	1.53413	2.35333	2.32658
Tubb3	8.0014	10.9514	10.6219	6.64258	4.49929	3.95973	2.54681
Bub1b	5.7996	11.5977	7.04747	3.52117	4.26171	5.02558	5.05778
Jpt2	7.87255	5.72024	8.59561	6.8271	5.38115	4.02311	7.536
Cnot3	5.7118	5.56264	6.27904	5.69147	5.29696	4.93752	4.8092
Slc12a9	4.6998	6.65393	5.23412	2.67821	1.37467	0.878546	1.7781
Fip1l1	8.36204	6.77043	7.01981	6.21058	5.42442	5.19125	5.51669
Gorasp2	4.85085	4.9643	3.47793	4.4296	4.2267	3.28897	4.65015
Padi6	13.7114	8.37386	7.55591	4.83946	4.13678	3.78704	2.06644
Kif14	6.14405	5.14899	6.17561	4.83045	2.48265	2.16434	3.02072
Mdh1	7.86742	7.75022	6.70837	4.23592	3.45669	4.01489	8.14838
Npm2	10.2871	6.32768	5.62409	5.87594	3.98147	2.15542	1.39697
Wwc2	5.18655	4.23043	5.28394	5.02018	3.42691	3.84584	4.29802
Astl	11.4253	9.66574	3.95801	1.69864	0.349889	0.599258	0
Slc7a6os	6.53775	7.60559	8.04548	7.11696	6.26084	5.50013	5.50729
Tax1bp1	7.31006	7.74609	6.40558	5.74095	6.50403	7.107	5.10289
Gk	5.11791	6.84028	6.32802	3.88374	3.1443	3.57734	4.27695
Ifitm3	8.74754	7.2443	7.33125	4.91956	1.45372	3.49105	4.29807
Csnk2a2	4.17451	7.2398	6.6864	6.73565	6.25507	6.32721	5.59471
Gda	6.38285	3.96558	6.42492	4.5704	1.00398	0.819359	0
Vta1	6.54597	7.9116	8.29937	4.25782	3.59369	4.36328	5.50374
Dtx2	6.72049	8.79624	8.2857	7.04188	5.24453	4.53404	3.05833
Nup93	6.9081	7.49066	7.51535	5.64291	5.67787	5.67847	5.30401
Zfp57	5.54832	8.85105	8.79199	8.05794	6.073	3.86987	4.87584
Cirbp	6.70314	5.01583	7.09403	5.86363	4.94349	4.52668	5.85971
Fermt2	5.44165	6.31841	6.16944	5.15881	4.16693	5.61243	5.85632
Dlgap5	6.24557	6.4589	5.74549	5.43161	4.24287	4.76392	5.19543
Pcbd2	9.29605	5.65721	4.7358	3.21785	2.27415	2.86176	6.59631
Bcl2l10	5.22449	14.2994	14.0694	9.14653	2.89319	2.89131	0
Arih1	5.86922	7.84827	7.23605	7.20176	6.11873	4.58625	5.91012
Epb41l2	6.47487	6.59133	6.79566	4.6046	3.73279	4.20632	5.4623
Aaas	6.89346	4.68079	5.05148	3.83829	3.94938	4.8634	4.85859
Vps35	6.90414	6.40809	6.75265	5.1829	5.59613	5.78477	6.61856
Aldh9a1	8.4433	4.57362	6.34147	6.01163	4.73436	3.7253	5.45655
Ttk	6.5675	3.7954	4.54091	4.70791	3.9767	4.37789	3.8061
Arhgap12	5.15773	8.78949	6.43939	4.2667	2.55651	1.7759	3.79915
Arl3	7.03226	7.42639	7.75161	6.48692	4.6955	4.13917	3.6809
Atad1	6.49539	9.67346	8.6691	6.46229	5.38369	5.03771	4.2066
Stt3b	6.45562	5.75982	6.13255	6.01104	5.6598	5.69233	5.37455
Nlrp4f	8.80401	9.42477	9.45875	5.81867	1.02592	1.44118	0
Nlrp9a	8.83652	6.64266	6.84397	3.04382	0.228503	0.147481	0
Cgn	5.42686	5.50282	5.19347	3.5173	1.95371	3.21513	3.76913
Pdhx	6.93493	5.74423	6.59192	4.56433	4.79488	5.20398	5.29969
Afg3l2	6.49403	3.94677	4.4603	4.13645	4.0362	3.19694	4.64419
Rhpn2	9.32561	10.614	10.8043	7.11341	3.53133	2.85844	3.59359
Nlrp14	12.882	9.83671	8.08387	4.8506	2.0722	0.550551	0
Mark2	5.82838	8.33391	8.75261	7.26847	5.78489	5.02183	4.49719
Ninj1	8.04369	4.17355	7.39123	5.46294	2.51326	1.92694	3.11935
Strn	6.26062	9.30126	9.33255	6.74303	4.79258	4.7544	3.73885
Scamp1	4.15066	4.84017	5.06207	5.76649	3.92343	4.47488	3.92763
Ankfy1	4.77405	4.62851	4.94845	4.3837	3.8392	4.30206	4.51775
Nfs1	5.4267	4.71506	4.63976	4.28556	4.30219	3.75602	3.44409
Nceh1	6.67708	7.83858	6.67122	4.90478	3.98309	2.64074	3.54087
Wdr37	4.0535	5.81382	6.0395	6.62098	4.89748	4.23971	4.04969
Pla2g4c	9.37132	9.13506	9.40958	7.12513	1.46276	1.78926	0
Dnm1l	6.93126	4.85661	6.50122	4.38369	3.68362	4.49943	5.42797
Lman1	5.65625	7.20817	5.04529	2.53145	2.32448	3.41846	5.1786
Mapkap1	3.578	5.75293	5.73364	4.97712	4.20151	3.14032	4.46769
Gmds	7.26096	4.71271	5.32349	2.10388	0.150423	1.09784	4.06819
Tle6	11.5727	7.39937	6.30566	3.5989	3.13526	2.49884	2.14861
Lyplal1	6.97836	5.9331	6.78562	3.2515	0.828351	1.08753	3.16628
Ermp1	4.74057	6.97254	8.47807	6.0197	3.69257	4.42865	3.49479
Rgn	8.14116	3.5619	4.80568	4.27939	3.57735	3.84608	3.17783
Acat1	6.50689	7.86096	7.65809	6.63906	5.66519	4.45765	5.95768
Eef2k	6.70122	6.55392	8.38798	5.82274	1.43826	0.995818	1.78439
Ppme1	6.29894	7.89514	7.61713	5.2116	3.83896	3.85461	3.88723
Slc25a15	6.08125	7.33328	7.84954	4.30464	3.76326	3.60785	2.32544
Eif4e3	8.31403	9.58968	9.32445	4.95228	1.83339	1.68902	3.63961
Spast	6.09388	3.99228	5.06833	5.07427	4.42482	3.59515	3.44849
Npc1	4.86179	8.31119	4.61296	2.99216	3.00125	3.70459	3.8856
Txndc5	7.78428	7.4848	4.31894	1.9515	1.28593	2.26975	5.7398
Rfc5	4.89519	5.47031	6.19751	4.58614	4.5498	4.67255	5.28089
G6pdx	9.00773	6.0567	8.4007	6.25063	3.88656	3.77294	3.65309
Kpna3	3.77954	5.86292	8.44122	6.4622	4.87049	5.02813	5.69596
Map1b	6.24641	4.81576	5.54779	4.05258	0.947238	0.551537	0.333058
Ivd	6.29563	5.38591	6.00372	6.34483	4.71583	3.23144	3.56691
Mtmr14	10.682	5.87214	6.8559	6.14704	4.33806	3.72649	3.21103
Gstm5	10.3088	6.75356	6.61931	4.4044	0.714132	1.56982	0
Sec23a	6.18385	6.86513	5.74096	4.32177	4.75756	4.97299	5.02782
Abi1	3.55467	7.37719	6.72289	4.74444	5.76604	5.30172	5.27347
Rdx	10.8707	9.34904	7.66577	5.69792	2.54768	2.83014	5.63217
Knstrn	7.05501	6.60637	8.6779	7.6675	3.26586	4.15788	5.09181
Stoml2	5.65917	8.00021	6.73097	4.7684	5.76134	6.16385	6.27977
Pithd1	6.20129	2.51827	5.70216	4.79207	4.32639	3.976	3.86947
Washc2	4.53395	6.6855	6.41519	4.47393	4.38716	5.51593	4.38243
Slc30a3	7.7657	7.83223	7.97862	5.6325	1.32739	1.54183	0
Spats2	5.65913	7.30139	5.77889	3.05403	2.79426	1.94695	2.2934
Clint1	5.33789	6.78905	5.25189	3.76259	4.37882	3.77245	4.98845
Becn1	5.46918	6.60342	5.9961	4.72905	4.99914	3.46598	5.61523
Ttc9c	5.32195	4.68548	5.46741	5.32996	4.16526	4.47844	5.68014
Mtmr9	5.4295	3.96425	5.13445	3.59104	2.92792	3.2423	4.13581
Pecr	11.6895	7.4694	7.90962	5.00847	2.99179	2.26608	4.20503
Ccdc6	5.12981	6.16784	7.37629	6.86687	4.7585	4.15246	4.83009
Gtf2b	8.88812	8.26256	8.15582	6.63883	5.31506	5.22885	5.25394
Mtr	3.45991	5.76973	5.32008	4.0392	3.11649	3.2366	3.61963
Eps8	6.57201	6.84181	6.10051	3.10079	0.876179	0.783574	2.23702
Uso1	6.19114	6.05942	5.73974	4.02726	3.93581	4.46574	5.26163
Pld1	4.82843	9.49619	9.40615	6.43208	1.49667	1.48058	1.54941
Pacsin2	7.03552	8.73895	8.74753	7.01361	5.55674	3.92795	6.66099
Baiap2l1	4.38076	8.16148	7.17607	4.07748	2.94844	2.74941	3.68618
Gid8	4.87062	7.01094	6.54338	5.17016	4.13959	4.2368	6.16553
Rbm26	5.18357	5.50765	5.1472	5.06632	3.97149	3.83536	3.49693
Psip1	5.73442	7.68819	8.38882	6.56817	4.01037	3.87287	6.09095
Naa16	5.91684	5.48562	4.44069	3.65037	4.58606	4.92931	3.13393
Slc25a31	8.30994	6.74174	5.14248	4.32948	4.07229	3.1251	3.19136
Myo5b	6.76525	4.34351	5.53608	3.12385	1.22915	0.622181	3.02679
Bin2	6.39686	7.62379	4.94953	2.7301	3.45872	5.16984	5.48202
Nup107	5.74851	6.84174	6.2744	5.88895	6.2781	5.42504	4.60884
Atg16l1	6.45223	7.05883	4.69672	5.63619	6.78375	5.40302	3.51646
Stx12	6.47738	5.27394	6.67905	4.88628	4.32782	4.94902	5.09215
Ecpas	7.33704	5.83261	6.02694	4.71599	2.99003	3.6911	3.74531
Atp6v1h	7.08359	7.06179	6.32269	4.80863	4.31831	4.82524	6.71317
Reep5	8.47853	3.56227	5.02352	3.85708	2.30224	3.0053	7.01626
Birc6	4.26304	4.68559	4.12734	4.75624	4.80359	4.57459	2.80529
Dcaf8	7.72327	8.6955	9.35523	6.38791	4.64075	4.42304	4.73106
Ccdc69	7.20342	11.611	11.0551	6.06607	2.09892	1.8511	0
Sec22b	7.03259	3.94574	6.2967	3.44414	4.34289	5.25655	5.5513
Fnbp1l	5.99609	7.65127	7.51814	4.20086	1.73718	2.74482	5.68351
Api5	5.79288	7.19925	7.06322	5.71406	5.39055	6.61574	6.84132
Cyb5a	8.41161	5.26999	3.66918	3.58447	2.27743	5.01123	6.30406
Spry4	5.02253	6.70087	7.91557	7.08321	3.50532	2.08646	1.97978
Usp46	7.76808	7.27822	8.31002	5.47994	1.19445	1.77556	3.10013
Osbpl8	6.09272	6.72384	6.49197	5.91676	4.2214	3.55284	5.3365
Rock1	5.12419	5.74179	5.55638	4.71067	3.76295	3.44078	2.76179
Cmas	6.76441	6.76883	6.53065	3.20303	1.86136	0.790477	3.43496
Slc44a2	6.93525	3.58054	4.48471	3.86871	4.29716	2.81926	3.69584
Ncstn	6.87542	6.47788	5.5632	3.08663	2.29961	3.74067	5.17632
Rpa1	8.40886	4.74931	6.76851	4.59313	3.59673	4.85858	6.8767
Psmd9	7.28768	6.38896	7.08254	4.97444	5.32196	5.5874	6.7189
Zp1	11.3068	4.8536	4.41379	1.79984	0.776821	0.347355	0
Appl1	4.68973	5.65558	5.16613	3.7032	3.66832	4.11239	3.54951
Copg2	4.8865	6.49809	6.2598	2.76107	0.844543	1.94073	4.59754
Copb1	5.84636	9.04497	7.66357	4.33892	2.95957	3.63232	5.64577
Gnpda2	7.51685	8.11562	7.4645	4.69467	2.48972	2.68821	4.49533
Sdf2l1	5.70515	6.41525	5.23968	6.34435	5.08531	3.54281	6.14738
Rubcn	2.91398	7.84735	7.4006	2.82636	1.48323	1.29195	1.84512
Nlrp9b	9.15222	6.24445	7.09077	2.65374	0.280326	0.344664	0
Atp2c1	6.29321	7.06836	6.76581	4.0023	2.78022	2.86128	2.97829
Nudt5	9.31248	7.42488	7.5958	5.6959	2.34411	2.10862	6.92658
Magohb	3.63005	6.98993	6.72209	3.90308	5.62331	6.12969	7.85872
Pigu	4.82875	5.56286	5.34857	2.2972	1.75995	3.94065	3.92667
Lsm14b	8.68939	8.44195	8.08911	5.85729	4.96555	3.12652	3.16637
Haus5	7.34187	4.25068	5.96328	3.87067	3.65686	4.20841	4.89477
Sdhc	8.0052	6.38016	6.57096	5.15465	4.87812	5.59274	8.51299
Cdo1	6.25543	5.79813	7.44887	7.62868	2.58679	1.68932	3.37312
Tmod3	3.41046	6.7888	6.51131	5.45191	5.62109	5.88236	6.86618
Gfm1	6.08763	6.85315	6.51777	5.1457	5.54557	6.02119	6.04347
Mgst3	10.101	10.3893	10.6467	6.53723	2.78153	2.73142	8.63442
Gdpd1	8.35295	9.26794	4.05575	2.62361	0.86382	2.16378	1.81566
Rnf126	4.29963	5.25919	5.15362	4.846	4.54262	3.89875	4.43628
Fbxw15	10.9487	6.7361	6.93793	2.35572	0.803705	0.308958	0
Tmem199	7.44261	4.78414	6.141	5.52041	5.53145	4.78272	4.95595
Itsn2	4.8046	6.3746	6.45758	3.18003	2.82298	2.98441	2.91305
Wdr82	7.63397	6.25324	7.99538	6.15034	4.7678	4.76146	5.28353
Nup88	6.91221	6.92198	7.5569	5.21493	4.81386	5.97252	5.42567
Tdrkh	5.10275	4.92815	4.44716	5.22735	2.75595	2.1651	4.01694
Ube4b	3.57215	5.58953	6.59635	5.37846	4.62785	4.55434	4.22613
Cab39l	4.93566	5.15726	4.71674	4.5384	4.87255	4.44816	3.68777
Tm9sf2	6.58671	8.52607	8.03015	5.35305	4.92572	5.93691	6.47247
Rragc	7.26636	8.86367	8.37141	5.85309	3.96198	3.34766	3.90871
Tulp3	5.88043	7.3223	7.64595	5.26798	2.39692	1.33468	2.52627
Parl	8.48137	4.78558	6.85554	4.65086	3.47895	4.92471	6.54153
Atl2	4.08719	10.0383	9.15509	5.23882	4.26033	5.30737	5.28732
Kif4	6.06073	6.85333	5.16149	6.67566	5.83129	5.47763	4.54116
Esyt2	1.88271	6.93773	4.42183	3.72911	4.1337	3.25734	3.89887
Dnaaf5	3.8558	8.5314	8.11429	5.53486	5.562	4.4947	4.19394
Akap12	6.79608	5.04281	5.81834	4.60033	3.11416	4.37917	5.12653
Uba6	6.00116	5.63683	5.06187	4.68351	4.16531	4.15344	4.10966
Nit2	4.57272	7.17543	6.71602	3.55306	2.97899	4.08937	5.04024
Ndufab1	6.61199	6.43253	6.62785	5.13619	5.06232	5.07648	8.59751
Pak1	5.36812	4.17706	6.14837	3.97104	3.02855	3.29829	1.20425
Oog3	8.67045	11.5018	11.5246	8.00137	2.87058	1.20985	0
Dnajc3	5.70166	6.41722	4.05805	4.75478	5.29614	4.42308	5.14407
Apip	5.29479	7.04578	6.72667	5.26474	3.60278	4.34553	6.84465
Myo1c	4.24062	6.09318	6.51538	4.89104	2.99316	4.03053	5.80886
Ciapin1	4.12333	7.57906	7.16483	3.86918	4.81125	5.59341	6.9365
Glod4	4.19107	4.85229	5.97505	2.3005	3.35146	5.23265	7.07163
Ipo8	6.05684	9.11447	8.50574	6.33541	3.0667	3.99911	2.11092
Echs1	6.72933	4.34609	6.59431	4.10804	2.135	3.46521	6.73803
Tsfm	5.65803	5.4664	5.77465	3.59902	3.73216	4.198	5.49193
Naa30	6.23352	8.81945	8.27125	5.96775	4.75094	3.78717	4.38365
Ggct	8.91294	9.15125	9.56223	5.99927	3.28212	3.24823	4.58241
Mtfr2	3.29388	7.43673	6.98026	3.84849	3.52479	3.34024	4.22162
Armc10	4.67834	5.06072	6.28923	2.90553	2.42379	2.99361	4.4211
Mff	5.23623	5.73242	3.18655	3.85698	3.55719	2.36797	4.70265
Bmp15	10.961	7.96716	8.5718	6.72485	0.980613	1.54594	0
Diaph1	6.3183	6.36359	6.17519	3.8024	2.1312	3.25365	4.59427
Kbtbd8	8.74267	11.3002	10.5516	7.23094	4.43358	3.2369	1.62459
Sec31a	5.84597	6.86381	6.39362	4.39356	5.20971	4.72268	5.43686
Pik3r1	5.93424	6.0219	5.67477	4.15522	1.72235	1.28359	2.99398
Hbs1l	4.27511	5.86465	5.7136	3.208	2.59259	3.39933	4.25602
Nup85	6.78596	7.47344	6.52552	4.31744	6.07157	6.30288	5.6294
Sephs2	5.20947	6.38887	7.00922	6.6793	4.365	2.20303	5.76302
Ciao2b	8.08705	7.43281	8.61875	5.69021	3.81321	5.70513	7.37577
Nlrp5	11.6686	7.32798	6.60188	3.86563	1.22923	0.666574	0
Usp9x	6.83683	8.52781	7.77422	6.23766	4.08644	4.61296	4.48714
Ldhb	14.2544	10.2876	10.8213	7.35888	3.72236	2.04613	0
Cisd2	3.74232	5.45698	6.25823	4.34536	4.88071	5.03445	5.49519
Golga5	3.84903	6.59056	5.89343	3.75369	3.42275	3.02133	4.3286
Wdr1	6.37536	5.14267	5.91401	3.78914	2.90197	3.21853	8.76009
Mapre2	7.72045	7.90195	8.41294	5.6861	1.14636	1.61731	5.03836
Ppip5k2	3.00132	6.92227	6.23382	4.07303	2.62635	2.95896	3.93941
Hsdl2	5.81525	5.7105	5.36385	4.63442	3.82379	4.51256	4.48707
Dhx36	5.26901	5.86111	5.57078	4.50738	4.34379	4.47228	3.76331
Rpe	7.44313	7.43213	7.62353	5.11842	5.39063	5.50801	6.64146
Zp2	12.9435	6.51583	4.19784	2.13056	0.445738	0	0
Tm7sf3	5.3972	6.28677	4.45169	2.01428	1.07272	2.19066	4.41769
Pdpk1	6.44824	4.69104	5.45934	5.26571	5.166	4.69076	4.85631
Eps15	4.9647	5.40222	4.90205	3.91676	3.04408	4.0593	3.45919
Picalm	5.96721	6.57016	6.38905	4.78338	5.00565	5.54621	5.13009
[truncated: 2,109 more rows]

## Sheet: Table S2-rna_table_log2T
gene	FGO	MII	1C	2C	4C	8C	Blastocyst
Ywhae	8.70009	8.7877	8.70442	7.82533	7.74417	8.67733	7.83708
Cops9	8.13386	8.93612	5.89824	6.94632	5.49298	5.57568	9.24699
Dppa3	11.3061	11.8576	10.4996	10.7629	11.3023	11.2739	9.35431
Mapk1	4.96986	4.66887	3.19152	3.6469	2.91306	3.82357	4.86945
Snrpg	8.67706	10.2243	6.81148	8.22265	7.45885	7.85808	10.4071
Arpp19	7.34172	6.02031	5.37967	4.67828	3.21596	4.32924	7.60344
Tsc22d1	8.5189	8.90871	8.72447	5.15434	4.80365	3.56663	3.90883
Ppa1	7.65169	6.71107	7.76838	6.81638	7.38036	6.30015	5.95038
Mtpn	4.39538	5.48135	5.69377	5.84679	4.65027	4.68748	6.09382
Ppih	5.82539	6.88774	5.40378	6.74012	6.90047	6.71169	6.26135
Uqcrh	8.79688	6.12951	6.61997	6.56546	7.56201	8.2775	9.68925
Rad51	6.85411	5.98913	6.49405	5.56026	6.013	6.13235	5.14745
Hist2h2aa1	5.61015	2.65132	6.23762	5.15468	4.89303	7.21985	3.90005
Rap1b	5.01501	5.93229	3.75161	4.74231	3.93483	3.72142	5.5596
Cnot2	6.06086	5.50209	5.93481	5.85304	5.47609	5.71634	4.26706
Khdc3	9.25374	6.02117	5.01929	3.19825	3.94174	7.60885	7.80727
Pcna	6.82817	7.64536	7.69145	6.70897	6.73155	6.4714	7.02391
Psma5	7.41438	6.82689	5.92088	5.45812	7.36152	8.40801	7.92465
Cox6a1	8.49064	8.1061	6.2592	6.27033	7.03017	7.13909	10.2273
Ssna1	7.313	6.38788	5.32582	5.63881	5.52289	6.02288	6.35095
Tmem14c	9.79443	8.37824	8.19776	7.31575	5.32723	5.4537	8.02521
Ube2d3	8.56517	9.49567	8.85794	8.47987	6.28631	6.40374	6.15223
Cul1	8.40645	9.13824	8.889	8.24806	5.8689	5.79175	4.27742
Paip1	6.48157	8.55651	7.24338	6.12809	3.34822	2.28432	3.18609
Map4	4.89658	5.55304	6.31642	5.41116	4.50812	4.3217	5.0156
Cox5b	8.35148	6.31117	7.24581	6.95571	7.33591	8.40478	10.1391
Snrpf	6.71338	8.05553	7.33501	7.80995	8.10429	8.55175	8.20561
Rpa3	7.03734	8.80902	6.60801	4.89798	4.46562	4.86212	6.96733
Srsf5	4.10966	5.5953	5.69783	7.28296	8.18932	8.32353	6.28891
Cmpk1	6.05251	6.79847	6.78734	6.35663	6.67279	5.73031	5.4339
Snrpd1	7.82489	8.42049	6.40066	5.60428	6.77709	7.28964	7.40111
Tardbp	3.95395	5.04438	5.34987	3.08935	4.4975	5.75786	4.44144
Rab35	4.14077	3.68439	4.64891	4.18622	2.32567	1.37346	2.55476
Hnrnph1	4.43182	5.51738	5.63629	4.57749	5.97154	7.18632	5.5625
Dbi	8.30796	8.60486	8.1221	8.74963	6.51348	5.26409	7.67202
Tubb5	6.65549	3.85334	5.50368	5.39882	6.73686	5.62236	7.78002
Hnrnpa1	6.56147	7.19174	5.60629	5.37408	6.17173	6.97872	7.71663
Atg12	6.47443	6.34843	6.90946	4.40909	5.96575	5.11554	3.91441
Sec61g	8.67279	7.8061	6.61455	5.90995	5.20827	6.41177	8.46376
Birc5	9.97414	8.36392	9.07837	8.0944	8.32848	8.28341	8.62681
Psmb6	8.06588	6.95335	6.27026	5.77795	7.03817	8.00318	8.74253
Ywhaz	8.36451	8.9749	8.85675	7.738	6.13558	6.85219	9.2177
Golga7	7.21914	7.54968	7.05729	4.97826	4.71754	5.87829	5.599
Ppib	6.38105	6.62449	5.68418	6.35614	5.76315	6.01025	8.69221
Srp14	7.82243	8.58227	7.26174	7.07827	7.94893	7.68466	7.51599
Dad1	9.36535	8.02674	8.52007	7.28942	7.92291	8.61641	8.83034
Cox6c	9.07582	8.93726	8.48598	8.35251	7.77101	10.4338	11.0478
Tigar	3.07864	2.37692	2.71784	4.62101	5.23689	5.6469	3.77495
Dnaja2	6.73353	6.58178	7.45841	7.32586	7.13435	7.31655	5.45912
Spin1	10.4107	11.6917	11.737	10.141	6.2341	3.73081	2.76888
Canx	5.17002	5.56517	4.99045	4.84217	5.26879	5.96295	5.73
Sf3b1	5.70181	6.81587	6.0945	4.77371	6.52258	6.71396	5.37392
Cops8	7.19265	7.45246	8.08687	5.78051	6.30481	5.65646	5.62133
Rab11a	7.64716	7.87872	7.75424	6.6794	5.65644	5.75037	7.97234
Prkab1	6.48763	7.35954	6.8401	5.18554	5.78417	6.98053	5.51849
Ppp4c	6.09448	6.84241	6.2792	7.00497	7.68199	8.00552	6.40165
Arl6ip1	8.14836	9.29216	9.41244	6.50276	6.00751	7.14921	5.80091
Eloc	9.65911	8.48616	6.99619	7.51344	8.93343	9.73704	9.35405
Fabp5	7.56286	6.85474	7.83734	6.3397	2.72813	4.67479	7.53256
Sbds	7.12745	7.85433	7.39784	5.70877	7.12221	6.74475	5.588
Cox5a	9.04584	7.41375	8.19835	8.23683	9.1103	8.86384	10.6667
Tubb4b	10.0639	6.12341	9.31295	8.51828	9.49251	9.08692	7.34438
Phf5a	6.78072	5.73209	5.9109	5.79755	6.20704	6.33263	6.29122
Ddx5	6.071	6.51813	7.03407	7.00518	8.15979	8.40259	6.93795
Ube2h	6.40319	6.88443	4.6037	3.69847	4.02612	2.81236	2.94625
Ptges3	7.0389	7.83925	7.42875	7.35626	7.57347	8.32886	7.32098
Ptbp1	4.60044	4.53151	6.54536	6.02698	6.85009	7.30084	5.76444
Degs1	8.78325	9.72759	8.58106	6.90266	6.64009	5.26141	5.41064
Tacc3	9.1698	5.92858	7.90365	5.92008	6.9431	5.7341	5.06785
Ooep	10.9942	8.97223	10.1055	6.05921	2.95972	2.61565	5.81987
Csde1	6.72653	7.05137	7.37206	8.08203	8.1345	7.78271	5.17537
Eif4a1	7.07887	8.37633	7.56407	6.6723	7.42743	9.01267	8.04731
Hnrnpk	7.37184	7.93456	7.1221	7.04206	7.94878	8.38201	7.87421
Hnrnpa2b1	5.53881	6.74512	5.83068	5.51207	6.39747	7.78413	7.94618
Pdhb	5.80074	6.70689	6.2718	6.78866	7.62638	8.03145	7.5912
Glrx	9.85382	7.45959	8.14272	3.57644	3.39006	3.04282	7.6036
Atp1b3	7.03274	7.90106	6.39069	6.36854	7.81652	7.41157	5.83901
Khdc1a	3.3656	3.97872	3.82818	4.39337	4.3471	4.5119	3.17198
Tbca	7.54459	7.49509	4.57346	4.9583	3.1252	4.05819	7.75841
Sf3b5	8.06073	7.38005	4.84155	7.65786	7.971	7.98507	7.91728
Npm1	8.86086	9.64717	9.62375	9.0644	10.3292	11.8914	9.77646
Rbbp7	9.82367	11.1256	10.5201	7.31153	7.21895	7.83324	6.7549
Atp6v1b2	6.4169	6.91266	6.54138	5.35717	5.15805	5.6068	5.78089
Fus	1.17338	1.33933	0.326907	0.116452	0.442682	0.858981	2.60658
Hnrnpul2	2.83718	3.28321	3.03174	3.6641	2.26463	1.12116	2.16251
Anxa7	7.8205	8.52208	9.06296	7.00222	5.53104	5.66101	4.52619
Uchl3	6.85669	8.03326	6.87364	5.61315	5.91007	6.02002	6.37769
Natd1	6.27943	4.64338	6.91502	4.56725	4.52611	4.32187	3.14073
Tmsb10	10.4835	6.59458	7.35926	8.14551	8.23829	8.70886	12.0252
Taf7	6.49474	7.23879	6.75893	5.9029	6.64501	5.17617	5.1077
Tax1bp3	7.00124	6.62154	7.04562	4.49902	4.17274	5.28853	5.97269
Farsb	7.09227	7.20978	7.65611	5.84761	5.39486	6.84401	6.6141
Eif6	7.86743	4.62195	6.44957	7.79256	8.73613	8.46761	5.60408
Eif4g2	5.13624	5.9866	5.94223	6.76577	6.91725	7.19179	5.44518
Eif1	8.88219	9.59216	8.63154	9.19212	9.15825	8.86104	8.54834
Ube2i	7.17588	7.58167	7.11105	6.64671	5.29963	6.75053	6.35654
Lsm7	7.15249	7.79662	4.23314	5.04678	4.58979	5.79487	8.12325
Nudc	9.08996	5.1922	8.23348	6.4755	7.39209	7.92097	6.75279
Prdx1	9.33767	10.5513	8.68012	6.9529	6.72765	7.38374	8.45327
Nedd8	8.08759	7.02808	5.32989	6.36066	6.55469	6.68218	8.29326
Srpk1	6.97091	6.06703	6.71511	5.64599	6.4866	6.5874	4.86381
Rnmt	4.37329	5.63117	4.68353	3.76666	5.03999	4.75132	3.81579
Vma21	3.82233	4.82394	3.56457	2.82173	1.66623	3.44275	3.85962
Rps27l	8.59529	9.88821	7.10399	8.09971	7.87863	8.2646	10.862
Eif4a2	6.11717	7.23027	6.57571	5.1142	6.73881	7.43708	7.43208
Arpc5l	8.36685	7.25818	7.40079	6.23549	5.91582	6.05729	5.70916
Prdx2	9.3351	8.00077	7.7847	7.76833	4.8146	4.0744	6.56584
Mad2l1	7.78345	9.17664	8.22203	7.2912	7.44637	6.45219	5.70554
Dpy30	8.19555	9.66844	8.50013	8.18436	7.2904	7.42988	7.62647
Sms	5.63904	6.54307	6.30729	6.27857	6.34497	7.75862	4.55405
Lsm2	6.98732	5.39713	5.80801	7.46481	7.97711	7.84511	6.84388
Pla2g15	2.55401	1.72673	3.91616	4.4472	5.79475	6.44043	4.4393
Vdac1	3.5132	4.84915	4.88314	5.72443	5.24497	6.27852	5.90591
Dynll1	7.34481	4.39715	6.55967	7.41149	7.94532	6.83251	7.53142
Erh	7.48828	7.90895	7.4858	8.24902	8.86753	9.29795	8.33412
Hspa9	6.05107	5.73359	6.84627	5.81746	6.94783	7.62257	6.95818
Psma1	7.69697	7.5821	6.52116	5.90775	6.37646	8.3686	8.34301
P4hb	6.92714	7.33359	5.72105	7.11645	8.13914	7.68599	6.88223
Mat2a	4.86507	5.52427	5.44863	6.68982	8.53269	9.39716	4.7666
Sumo3	6.63546	4.67528	6.80986	5.19268	5.20162	5.86623	4.66114
Tuba1c	6.87526	6.23829	6.1173	5.68686	4.7466	5.93085	7.61352
Vps26a	7.20022	6.49296	7.0168	5.59818	5.25549	5.64542	5.0936
Mat2b	9.58206	10.7938	10.1055	7.75572	7.15516	5.95708	3.99103
Sfpq	3.54104	3.59303	2.4479	2.0984	2.24703	3.33333	4.01602
Hnrnpl	1.44807	2.71839	1.40646	2.18074	2.95172	4.08384	4.65955
Ncl	5.75336	5.27344	5.30705	5.13293	6.40179	7.41082	5.76388
Psme3	4.75327	5.34656	6.30655	5.48048	4.43998	5.01216	3.99147
Pcbp1	5.59387	6.2549	4.77224	5.75265	6.41573	6.66923	7.22338
Cdc42se2	8.08278	8.89266	9.10563	8.02666	6.12795	3.32566	4.04491
Nap1l1	5.14095	6.1373	6.11058	6.22345	6.8808	7.74862	5.97272
Wdr5	5.78806	5.96654	6.81751	6.04172	6.9087	7.3185	4.21146
Ube2g1	6.02985	5.40357	6.36834	5.3587	3.84737	3.86249	2.35114
Cdc42	7.35814	7.62936	7.6866	6.89992	7.78313	7.77533	8.70774
Polr2d	9.60813	9.11623	7.05514	6.60887	6.86478	5.4688	5.75579
Kif23	7.21721	8.00158	7.82743	5.53225	5.97772	6.41792	4.51969
Trmt112	6.80649	7.86649	7.33438	6.63549	6.182	6.53734	6.56446
Ufm1	3.2054	3.93708	3.59328	3.90845	4.02453	3.83951	3.29398
Slc3a2	6.54745	7.06999	5.92578	5.49411	5.92219	5.85132	5.27135
Carhsp1	5.26356	4.92286	3.75529	3.39247	2.29223	2.13216	4.78083
Nasp	6.48055	6.0544	7.4268	6.83122	8.4223	8.29933	6.08335
Cs	6.8152	6.59143	8.02996	6.73189	5.56276	6.3529	6.43625
Atp5mpl	9.14581	8.23213	5.53701	7.08697	8.07747	9.16425	10.6574
Hspe1	7.78936	7.3154	5.10732	5.52276	4.51032	6.1134	9.49428
Snrpd3	6.23331	7.82912	6.39894	6.22819	7.08932	7.47517	8.51174
Tnpo1	3.36988	4.38935	4.99746	3.55685	3.44411	3.91816	4.08583
Eif4a3	8.01401	5.934	6.40355	7.53119	8.52607	8.9345	6.96723
Psmd3	4.79732	5.36783	6.18732	5.98597	6.44016	7.33736	5.01756
Lsm5	7.51306	7.74543	2.31767	3.71622	5.42591	6.90007	8.12034
Fkbp1a	6.00668	6.82937	6.62541	7.02239	5.0448	6.30682	6.5771
Nap1l4	5.26115	5.51999	6.84	5.60311	5.20287	4.83221	4.57178
Pdia6	7.1096	7.33963	5.57213	4.25079	4.39116	3.59172	5.38154
Rhoa	5.5478	5.37897	4.75906	5.41458	6.2275	7.04017	7.24193
Ubqln1	5.54503	6.63027	4.72066	4.57083	3.90402	3.34397	5.30448
Atxn2l	5.55625	6.40362	6.0379	5.72348	4.18854	4.37452	4.92225
Brk1	6.34682	6.41765	5.75823	5.58288	5.82086	6.19345	8.22017
Larp4	3.95036	5.12292	4.34592	5.87085	7.75816	8.40359	3.47812
Cycs	6.13992	4.63143	3.78578	4.7185	5.7443	6.1751	7.29692
Eif2b1	8.14721	9.27858	8.53118	6.46878	7.0955	7.17111	5.80168
Pole4	8.22819	9.19046	8.28044	6.66585	6.14082	5.65327	5.16752
Swi5	5.76612	7.09292	6.79102	5.95595	4.74404	5.2376	6.76062
Ube2s	4.59815	4.9823	5.49997	5.51923	4.43679	5.10633	3.57704
Tmed9	2.14681	3.64658	2.87189	2.69769	2.92421	3.02072	1.61181
Bpgm	10.2057	11.1879	10.3775	7.65933	3.88449	2.41365	1.73102
Actr2	5.312	6.5894	4.62166	4.26833	3.95566	4.39669	5.77525
Hnrnpdl	4.92936	5.71543	5.54725	5.76275	6.21432	6.66996	5.39744
Hnrnpab	3.14382	3.51607	1.60463	4.64956	5.13751	5.05857	6.77186
Mycbp	6.42987	5.78048	5.28345	4.34479	4.5574	5.39888	5.38235
Sumo1	7.22146	7.85172	7.80841	8.21312	9.25024	9.72191	7.42007
Tcea1	6.87725	7.73738	7.83192	7.55549	7.85201	7.23503	5.19045
Laptm4b	8.94971	9.56549	9.34986	6.57805	4.69656	3.02104	6.33947
Hsp90aa1	9.88179	10.596	9.91168	7.33085	8.56302	10.2605	11.2384
Btf3l4	6.60302	6.98898	6.94298	5.55525	4.71361	5.34757	5.48432
Arf1	8.47814	9.06423	9.31671	7.75154	7.09651	7.83837	8.85633
Srsf7	3.96673	5.10681	3.73697	4.58853	6.01056	6.89246	6.63941
Ssr3	5.57895	6.32663	5.34582	4.50791	5.47908	6.20152	6.10552
Sugt1	6.88098	6.79597	6.2515	6.13894	7.69697	8.26393	7.13547
Tra2b	4.19765	5.10982	4.63982	4.96423	6.9251	5.95637	6.4748
Sec13	7.55576	8.21094	7.2313	5.26463	5.23347	6.46897	6.33831
Ndufb6	7.10041	6.37268	4.97124	6.33022	6.58437	7.00917	8.78525
Sh3bgrl3	8.14317	4.72703	5.97525	4.50248	4.25545	5.08585	7.69431
Arcn1	7.3553	7.83234	5.8923	5.47527	6.2943	5.65412	4.9801
Anp32b	6.8795	7.14085	3.94348	5.28691	3.9434	4.89876	6.78898
Cfl1	9.32773	8.35055	8.7474	7.8312	8.05741	8.88932	9.31606
Ubfd1	4.66036	5.65945	5.16457	5.38667	5.00714	5.40489	4.55931
Arpc3	4.98928	3.83295	4.53086	3.39909	4.17295	4.18042	5.30757
Trim28	4.04377	4.62078	2.84319	4.20973	4.6737	5.28647	5.33612
U2af2	2.47298	2.58488	2.75073	1.87445	3.36096	3.92668	3.29361
Lamtor2	4.31152	5.56409	4.46941	5.49484	3.20652	3.49081	6.61698
Rab14	7.02817	8.33788	8.08291	7.06661	4.771	4.65175	4.96708
Gng12	5.61254	5.37743	5.71284	5.68134	2.19307	1.05326	2.15317
Arpc4	3.53182	3.55223	2.956	3.36822	3.67569	5.37574	7.70208
Ube2k	5.35016	6.17031	5.32307	5.61566	4.07134	3.66364	3.36004
Gnai3	5.31228	6.21624	6.36352	5.03128	5.60115	4.86551	4.63658
Naa50	5.93908	5.74553	5.84389	5.86105	5.26548	5.12034	4.2496
Rbx1	6.91086	7.25768	5.38578	5.1469	4.95499	4.79024	7.20818
Uba2	5.51123	5.52805	6.28304	6.04634	6.97266	6.5036	4.82025
Cox17	8.63941	4.58343	2.41872	6.19585	7.94161	8.82636	9.38935
Snrpe	8.71219	10.0224	7.6186	8.48941	8.81358	9.48855	10.1894
Ccdc117	6.53465	7.50682	5.32899	4.28476	4.86557	4.24615	2.48702
Calm1	7.67525	8.64882	7.47207	6.92564	5.2431	5.30831	8.68562
Hsbp1	6.89741	8.01963	6.73858	5.78044	3.54923	4.65137	7.07965
Ppp2r1a	5.95369	6.71326	6.52315	4.48681	4.6164	5.87715	7.12263
Hnrnpf	6.39114	7.13576	7.65567	7.31658	8.09821	8.42803	6.94812
Ddx3x	6.30577	7.20518	7.21467	6.88715	6.6794	7.51542	4.41813
Vamp3	4.93117	5.52211	5.23691	4.36797	4.29613	5.86086	5.62281
Dynll2	2.71846	2.17794	2.18887	3.56719	2.80301	2.72191	3.08364
St13	5.45818	5.06331	6.62841	5.91162	5.65416	5.56768	5.89765
Myl6	6.29769	7.16	5.50268	6.56509	7.39421	9.25911	10.547
Med4	7.35192	6.52672	6.09329	7.03745	7.80459	6.0951	4.59846
Arl8b	6.18411	6.515	5.19256	5.60094	6.67476	6.96253	5.73484
Ak2	6.4167	6.04586	6.10331	4.12032	3.79763	5.03736	6.65222
Hnrnpu	4.06455	4.61614	4.4836	4.73873	5.425	5.85283	5.6015
Tmpo	2.86881	3.43495	2.00445	4.32033	3.47052	3.55908	4.08708
Dynlrb1	8.1081	5.22182	5.21906	5.54141	5.16188	6.06682	7.82353
Usp7	5.38615	5.90684	5.98422	5.10261	5.56123	5.41307	3.90159
Pfdn2	4.1165	4.41924	3.22219	3.71271	4.24103	4.61922	4.00098
Pam16	9.23792	7.95215	6.03774	5.30851	6.69471	6.64922	7.2551
Ywhag	4.61619	4.71294	5.99386	4.61817	4.25843	4.45658	5.20927
Pole3	6.78278	7.15066	6.97357	5.34186	5.65316	6.58214	6.52686
Cox7a2	8.15165	7.71472	6.10742	7.53391	7.68754	8.42834	9.6549
Hnrnpc	6.99858	7.46653	6.88505	6.95293	8.02046	8.32563	7.59864
Sub1	7.39188	8.92727	4.98006	4.10662	4.64489	3.98041	5.52533
Psmd4	8.25999	5.99403	7.08157	7.0144	8.32288	8.40158	7.1728
Cdv3	5.7574	6.78782	6.22455	6.76345	6.21183	5.49659	4.28733
Zbed3	12.3085	13.5115	12.8283	12.1267	6.61079	2.94092	0.631316
Polr2g	8.4109	6.93399	6.75936	5.32621	4.15069	4.62996	5.71788
Dnajb6	8.54712	7.0655	7.70097	7.84085	9.26943	9.63935	7.31211
Fxr1	6.73334	5.83909	6.14235	5.25267	5.61502	5.17361	5.53375
Rac1	7.2606	7.82012	4.63326	4.46186	2.51398	1.98038	6.715
Bzw1	4.54678	5.05729	4.98391	7.186	8.10526	7.72858	6.76208
Smagp	8.1098	9.31188	6.85962	6.94437	2.08068	2.32114	5.24196
Eif5	6.7654	7.31374	7.01599	6.61584	7.8269	9.0295	6.09916
Polr2c	9.05562	10.0935	9.54217	8.6557	7.51705	7.11296	6.08963
Cox6b1	7.97775	7.04978	4.75155	5.76293	6.44216	7.11096	11.09
Rbbp4	4.11408	4.64092	4.58227	3.90337	5.17997	5.58019	4.89545
Ube2n	5.53016	4.92642	4.91009	4.91955	5.42579	5.01781	5.46375
Tpt1	8.08912	8.68338	7.96064	9.13307	8.69853	9.35768	9.53031
Cks2	9.68992	11.3835	10.8019	11.779	11.9599	11.7833	9.2056
U2af1	5.27787	5.72556	3.99798	5.37246	4.7324	5.63124	5.62652
Khdc1c	3.9261	3.88436	5.03614	5.90231	6.55705	6.90442	4.63409
Racgap1	5.70147	6.11309	6.40295	6.34614	7.64162	7.22984	5.27759
Uqcr11	8.13183	6.97642	2.76549	4.32104	4.86802	6.32227	9.70125
Uchl1	11.1283	8.96065	10.0293	8.00199	4.23206	2.93585	0
Cnn3	7.88565	8.48873	8.01071	6.77734	5.77502	5.71622	8.59957
Actr1a	5.54749	4.48023	6.32389	5.36953	4.02923	5.1005	4.81293
Cand1	4.57519	3.32552	5.27906	5.4915	6.55449	6.91011	3.55205
Cyb5b	4.53272	4.61051	4.22858	3.99984	4.75839	4.3236	3.49569
Tbc1d15	8.31315	9.46791	9.29305	6.46421	5.82636	5.45484	4.09008
Cul4b	5.60838	6.26006	6.2791	5.43913	3.92619	3.82662	3.82122
Etfa	6.76303	7.2503	6.32274	4.94198	6.73848	6.99826	7.75295
Rrm2	5.50482	6.50025	6.15639	6.32394	7.40845	8.00865	7.55968
Banf1	8.06367	7.77376	7.74559	6.54565	6.99054	8.3823	8.58328
Eif4e	6.72518	6.21042	6.76796	6.93657	8.38023	7.49043	4.716
Chp1	4.78566	5.72614	6.57771	6.47613	6.15988	6.66908	5.48179
Rheb	6.41201	7.79383	5.65126	5.54798	5.94925	5.6602	5.92853
Sarnp	5.1216	6.5248	3.64083	3.87488	4.80192	5.8186	6.82347
Plk1	7.41785	6.65304	7.46758	5.57995	6.70269	6.78486	4.54809
Cnbp	8.02892	8.74567	7.96448	7.84027	9.51529	10.2032	8.23373
Usp19	5.09888	5.88585	6.57385	4.09454	4.24207	4.34368	2.27126
Gch1	5.06335	5.88841	5.39722	4.819	5.65226	6.73169	4.90407
G3bp2	7.22135	8.03589	8.36721	6.74809	6.8982	7.18518	6.61732
Psmb3	7.13153	7.25779	5.69872	4.45031	6.00517	7.2337	9.07627
Paip2b	4.98956	4.72924	5.24453	4.67584	3.9457	2.86541	4.25616
Eif5a	8.09282	8.71084	8.84609	9.18214	9.52564	10.7234	9.53212
Timm9	9.08186	6.47157	6.12593	4.49846	5.75012	5.07302	5.23119
Trip12	4.95377	5.72035	5.89423	5.89875	4.64131	4.7859	4.57812
Polr2j	9.37273	9.52836	6.54488	7.85931	7.52201	6.55913	7.11336
Mcm2	5.15296	5.84025	6.44012	5.16881	5.2579	6.37784	4.3003
Snu13	8.24539	7.80389	7.43404	8.7195	9.58421	9.10918	7.38247
Eif1b	9.01887	8.54799	8.67021	6.47447	7.104	6.06817	4.457
Lsm3	8.23009	6.7233	5.09891	3.38318	4.63989	5.78794	7.96161
Cltc	4.58639	4.30366	5.10527	4.34289	4.33404	4.70989	5.57248
Sf3a1	5.33318	4.34126	5.99158	4.17445	4.83606	5.01278	4.55578
Gdi2	6.85151	4.74154	6.76853	7.14294	7.40157	7.6285	7.05034
Med22	7.2208	7.46111	7.63772	4.97897	4.82022	4.4916	2.85536
Sec61b	8.46206	8.94144	5.80646	5.87819	4.40594	4.99074	8.07138
Hmgb2	8.27038	7.98427	5.01868	6.28034	7.12529	7.10043	7.56297
Ndufa4	8.43882	9.58747	5.89701	6.84498	6.04109	7.18227	9.4057
Atox1	7.09735	6.13873	4.89408	6.73147	7.18342	8.07926	8.48451
Cct8	7.30239	6.78739	7.01164	6.33086	7.67843	8.19559	7.71903
Eny2	5.6548	7.09778	5.01978	4.37698	3.50656	2.70145	4.60137
Uba1	5.36237	4.27571	6.986	4.88951	5.63991	6.95212	5.38242
Rnf114	8.45334	9.04133	9.67937	7.36386	6.1295	6.27456	4.90307
Ddb1	5.15382	5.97195	7.18558	5.64551	5.26625	6.49901	5.98169
Pfdn5	8.0215	7.17027	6.21736	6.12453	6.6942	6.59335	7.04583
Psma2	9.30019	10.1552	8.28793	5.56746	6.89009	7.61713	8.63761
Tpd52l2	6.29245	7.06226	6.73231	5.38743	6.18813	6.06756	5.18596
Ahsa1	7.41394	8.49462	8.39117	7.2715	6.34473	6.83429	6.51041
Ccdc115	7.26824	6.83978	7.6295	6.11444	6.36457	5.8133	4.26657
Ctnnb1	5.52367	6.34276	7.73405	5.4547	6.10446	5.44497	5.14993
Yap1	3.0475	4.44845	4.32349	4.81217	3.39545	2.15971	1.92723
Eif3i	6.67755	7.53102	6.91652	6.46242	6.901	7.91243	7.88218
Mapre1	4.69937	5.92878	5.34467	4.23649	3.264	4.58108	4.31804
Magoh	8.54115	10.0526	10.0042	8.89809	9.83456	8.80771	8.02725
Mob4	5.48371	6.88077	5.3726	3.67738	4.27664	4.75004	4.56456
Pttg1ip	5.85804	6.39636	4.394	7.21013	8.90547	9.36382	5.72158
Nup35	7.19973	8.24312	7.3644	5.82624	6.97985	5.6609	3.98961
Hsp90ab1	6.75893	7.25265	7.52488	6.6867	8.48624	10.6228	9.91346
Hypk	8.56463	9.01392	7.77421	9.21648	8.42288	8.73917	8.5657
Pcbp2	4.33231	5.01542	2.84405	2.68654	2.92832	3.3861	4.34499
Rnps1	6.11423	7.08736	7.11126	6.77733	7.00859	7.39142	6.14372
Psmb2	8.73746	8.04639	8.15551	6.90444	8.16428	8.78303	8.91944
Csnk2b	8.3748	8.69281	8.24991	8.67561	8.48791	7.87793	7.60957
Cops2	6.20674	5.4536	5.75851	4.913	5.2807	5.76242	4.81678
Bcas2	5.17173	6.45987	5.93992	6.37279	5.76266	6.99991	6.65585
Rcc2	2.28245	2.55851	2.39248	2.54201	1.97727	2.71564	2.80531
Hint1	8.38721	4.45576	5.08761	6.12588	7.46218	7.9781	9.17466
Vapa	6.6835	7.14742	3.55056	4.5714	4.2547	5.63202	7.07171
Eif1ax	6.29898	2.45634	4.56078	3.65001	3.40704	5.23635	4.12351
Rps18	7.61604	3.73353	2.61635	4.96185	7.25797	8.72317	11.3307
Eif2s2	7.42542	8.18701	7.6273	6.72415	8.4024	10.0479	9.51107
Rpl5	8.28069	4.60711	3.70702	5.23594	7.2412	9.14967	9.2462
Rad23b	3.5306	2.18225	4.26395	4.51341	3.46583	4.75839	4.69203
Calm2	8.84913	7.26833	7.37327	8.89444	9.40867	8.31267	9.74318
Eif3c	4.30388	3.03004	3.26526	4.89838	6.04834	6.6359	5.95414
Bcap31	7.23487	6.05049	6.51299	7.03298	8.05894	8.20398	7.75109
Calr	7.32548	4.60713	6.65589	6.8377	7.03672	6.74704	6.50111
Rpl30	6.9631	0.998847	4.18269	6.79673	8.43083	9.98045	8.88524
Rpl10a	6.78097	1.84402	2.93476	6.03768	7.4068	8.55311	10.009
Rpl6	6.87782	2.12243	3.73091	6.38799	8.16197	9.26259	9.65496
Glrx3	3.83461	0.354912	0.505814	3.18959	4.54205	5.34314	5.67419
Stip1	6.2266	4.3028	5.86428	6.96642	8.49307	9.44277	6.71977
Arhgdia	6.42012	2.73022	6.06711	6.0161	6.08015	7.02824	5.94471
Rps15	7.61172	2.93512	2.30792	5.94115	7.35068	8.47287	10.5907
Metap2	5.411	5.12489	6.11066	6.56435	7.41982	7.56689	4.45758
Rps27a	7.97953	3.10372	2.90035	7.54053	9.39919	10.9972	11.1954
Ywhab	6.28581	7.05056	5.71952	4.12473	5.02855	6.55212	6.03289
Tcp1	6.91804	4.16195	5.60968	7.12619	8.47826	8.27716	7.58568
Eef1g	4.69886	1.15668	2.72081	3.83222	6.11896	8.70953	9.11596
Tbcb	7.09545	4.84185	4.20731	6.37447	6.66578	5.77757	6.1087
Ndufa5	6.90607	5.40581	4.33135	3.61759	5.99212	7.48722	9.37204
Npc2	4.62949	3.74527	3.96209	4.89012	6.47692	7.60881	6.38632
Eif2s1	5.55778	3.72067	4.96953	5.31923	6.60219	6.68674	6.75664
Ndufs5	6.1061	4.91616	0.0011697	0.000323703	0.726039	1.95328	7.73831
Rps20	4.45807	0.646208	1.03074	4.07088	5.89285	7.18297	8.3228
Clta	6.64011	3.30037	4.68339	6.5677	7.61339	8.30847	7.96893
Rpl14	7.46012	4.41741	3.91417	5.1682	7.42735	8.80228	9.65109
Rpl27a	5.64145	1.95554	1.39958	3.80381	5.27542	6.69364	9.53299
Eif3k	7.72449	5.88169	5.12377	6.23273	7.53275	8.98973	9.0319
Psmb7	8.27847	2.11911	5.29608	6.01982	7.2922	8.52615	8.23926
Impdh2	2.77942	0.914954	1.45608	6.91109	9.60583	10.8628	6.83778
Gcsh	2.51875	0.923046	1.34228	8.94183	10.6576	10.842	6.84225
Nme2	4.03528	1.28123	0.981002	8.4219	9.8067	10.6848	9.9844
Eef2	3.68197	1.79294	4.44122	5.30308	6.74578	8.23456	6.97732
Fau	8.86452	6.23452	5.35487	6.98714	7.99887	9.01971	9.53257
Rps9	7.9055	4.51753	4.39875	6.61233	7.78045	9.33089	10.3189
Rps6	6.62383	2.47712	4.08554	6.06655	7.85314	9.11838	9.80829
Hdgf	3.70592	4.74578	3.68952	4.70824	5.44762	5.94793	6.17144
Psma6	7.66301	4.25158	5.85936	6.44183	8.94241	9.54598	8.51711
Uqcr10	7.77938	5.40752	2.50085	5.55127	6.90358	7.26151	10.6555
Hnrnpd	2.10297	1.3203	1.40179	1.60386	1.68756	2.11474	3.2608
Ran	5.64951	5.52808	4.89859	5.76684	7.28034	7.85858	8.47551
Set	3.43824	3.16504	1.88201	7.41775	9.25684	9.91681	7.76064
Rps10	7.98007	4.19708	4.45319	6.55432	7.61062	8.7117	10.5987
Cct4	5.60202	3.82768	4.32158	6.03726	8.10803	8.922	8.19253
Rps24	6.07634	2.86927	2.94419	5.10533	6.54733	6.91841	9.06913
Naca	9.06707	5.4779	6.71684	6.37653	7.48606	8.99789	10.061
Rps26	8.37404	6.01658	3.00363	6.96055	8.1343	8.88834	11.7256
Ywhaq	7.22687	4.47262	6.71621	7.29955	8.21324	8.70046	7.19661
Sod1	10.8471	7.311	8.46607	7.35351	7.66441	7.08615	8.42039
Rps13	9.52164	4.67618	5.24097	8.53971	9.90458	11.0582	10.6742
Rpl15	5.96688	4.79501	4.51619	4.7727	6.04138	7.63491	8.53192
Uqcrb	6.77521	4.30703	3.41508	3.58752	5.86351	7.47879	10.0215
Rpl9	4.78794	1.5067	0.159556	6.86654	8.85308	9.89974	10.7318
Pfn1	8.8278	7.8255	7.79577	6.15116	7.84996	9.1166	10.7821
C1qbp	6.63401	5.35319	2.08577	7.27802	7.58757	9.27411	8.03678
Ndufa2	8.92463	4.78204	5.82621	7.68905	7.53552	7.36418	8.66723
Jpt1	7.48258	4.49775	6.14112	7.09463	7.7918	7.24191	6.84345
Eif4h	5.33483	1.50177	4.44737	5.24246	6.8731	8.19484	6.04861
Cox7c	8.627	4.83968	1.58223	4.42893	6.20321	8.3634	10.5045
Hspa5	6.82757	5.81439	6.64802	7.54515	8.67166	6.82334	5.71112
Rps16	7.99585	5.5028	4.48341	7.09139	8.02301	9.41969	10.7189
Cox4i1	8.94525	5.23907	5.28192	6.31985	7.85192	8.35816	10.6309
Cct5	8.52488	5.17402	5.71787	5.7684	6.99912	8.73312	8.37768
Uqcrq	6.54947	2.50649	1.58763	3.06778	4.12972	4.17397	7.7913
Rps4x	8.44469	3.92877	5.0453	7.13776	9.07252	10.9434	10.6795
Rpl10	8.39613	6.24249	6.42223	6.86729	8.11698	9.88403	11.2131
Rplp1	9.07067	7.16774	3.78392	8.16429	9.24385	10.3861	11.7876
Rpl13a	6.71209	4.86459	4.79535	6.00166	7.09255	8.80022	10.2234
Rpl24	7.25083	2.47105	2.71681	6.57858	8.21016	8.79885	10.5579
Psmb1	8.04384	4.24718	3.82091	5.9021	6.95212	7.55923	8.4015
Rps3	5.14036	2.04668	1.76327	6.19216	8.181	9.6772	9.47042
Rtn4	1.13559	1.56444	0.818908	2.10187	2.97107	3.69111	3.09985
Rpl35	9.35599	5.6669	4.20776	8.02245	8.81624	9.59815	10.803
Ppia	8.05143	6.62214	5.34343	8.06235	9.65245	10.7528	10.7325
Nme1	4.11229	2.1748	2.27587	5.05119	7.13892	8.54801	8.47528
Rpl3	5.43908	0.809493	2.6936	5.10102	8.24346	10.596	9.93216
Tpm3	4.99067	5.31849	5.38849	7.01555	8.02105	7.976	7.51617
Actg1	6.85804	4.41111	6.4535	5.44683	5.41789	7.54608	10.939
Pa2g4	5.70242	4.75536	5.31792	7.78463	9.02511	9.1309	7.01014
Psap	2.86473	2.61849	2.21899	4.10161	5.44898	7.28982	10.7662
Elob	6.16787	4.36025	1.42122	5.53582	5.87898	6.07443	10.0907
Ube2v1	4.60458	1.97059	3.62865	5.46782	5.72006	6.95562	6.06432
Ndufb11	8.22491	4.25134	5.17938	6.23209	6.70964	7.2752	8.20945
Aprt	4.20373	2.83821	1.74787	6.93567	8.52016	9.65903	8.52228
Rpl35a	7.702	4.57554	2.30916	4.23122	5.94507	7.24804	10.4021
Dnaja1	7.31403	5.49534	6.03174	4.79531	6.30405	8.43232	6.84459
Rps25	7.10866	4.14974	2.56151	5.78266	6.98151	8.31732	10.3565
Lsm8	4.10079	3.76511	2.81965	5.5334	6.60274	6.63428	6.70205
Bola2	7.14253	3.2343	1.94828	5.36406	6.35807	6.12379	7.61259
Etf1	4.06725	3.52149	4.54159	6.60844	7.54801	7.25182	5.95795
Mif	7.88304	4.21687	4.76043	7.19872	7.79402	8.86699	8.62116
Cdk1	5.23439	1.5576	3.98573	5.6069	6.7721	6.22593	5.1129
Rps8	7.93074	7.51235	6.06264	7.64999	9.04175	10.2051	10.2514
Cct6a	2.59725	0.754713	1.10653	5.89994	7.46317	8.3622	7.52352
Rps11	8.75325	5.48048	5.85227	8.18238	9.67558	10.821	11.1324
Ube2c	8.15442	7.6372	6.67744	8.6018	9.3972	10.0509	8.44
Nono	6.48756	4.52181	6.94329	5.41114	6.49269	7.54544	5.9341
Pdap1	2.51988	3.17864	1.94623	1.82053	2.42798	2.37203	3.7041
Rpl18a	8.28626	4.60634	5.45104	6.86132	7.87643	9.28387	10.0903
Pdia3	4.64822	3.8193	5.34537	6.11741	7.85547	7.68719	6.32703
Rpl36a	6.98729	2.74676	1.96622	4.09999	5.20643	7.46747	10.4909
Cct3	7.23807	3.78409	6.21018	6.7807	7.98553	8.39104	7.39552
Eif3g	7.36996	2.7295	3.41837	5.55518	7.26917	8.18065	7.21409
Slc25a3	5.97334	5.20344	5.24079	6.53928	8.28234	8.97844	9.08051
Rpl23	6.97338	3.75306	4.36482	7.95149	9.25908	10.2283	10.2885
Rps7	8.67015	4.13658	5.8006	7.76162	9.31238	10.6728	10.2207
Rps28	7.48905	7.18044	5.75148	8.35282	9.12035	10.7279	11.8829
Rpl7	7.19855	2.15648	3.83201	6.50258	9.0248	10.6682	10.5666
Rpl27	7.47316	4.70471	2.97133	4.96953	6.61098	7.93818	10.3547
Isyna1	3.56645	1.93675	2.54074	4.1163	7.04283	9.86408	6.95714
Mdh2	7.27523	2.58369	3.98007	7.26464	8.47129	8.20975	8.75248
Txndc9	7.2593	4.20376	6.11181	5.1339	5.80322	5.33129	5.09933
Otub1	6.98045	5.85792	5.28334	4.76031	5.656	5.98524	5.96091
Serbp1	4.06217	4.76167	4.31837	4.45889	5.80558	6.63737	5.33015
Rps21	7.60189	5.47597	2.83787	4.72686	5.9352	6.56512	10.5875
Dstn	6.35459	3.39538	5.06258	5.97353	5.56693	5.57851	8.15655
Ckb	7.7571	1.69206	5.8188	6.82181	7.33066	9.36405	8.06122
Rpl31	6.42333	3.3281	1.91809	3.47975	5.10186	6.51628	9.28927
Vamp8	6.95999	2.83218	5.55072	5.02855	5.80308	8.10168	8.04938
Ctsb	4.4676	2.0133	3.33613	5.77195	7.71771	7.42673	4.1619
Map1lc3b	4.99998	4.41739	4.37152	6.78003	8.44581	9.03991	8.47408
Rpsa	5.49969	1.95634	0.323638	5.26846	6.53762	7.78566	8.85954
Rps17	8.30275	2.79115	1.10248	7.63957	8.10752	8.98701	11.393
Snrpd2	7.88689	2.04	1.04869	5.39517	6.5457	6.82455	8.9854
Rpl23a	7.78166	2.47055	0.535896	6.63553	8.34692	9.51943	10.5736
Rpl22	3.65999	3.15519	2.72498	4.12342	4.78991	4.83798	7.34777
Chchd2	9.32929	4.52255	7.36121	8.89928	10.0558	10.2039	9.65516
Eif2s3x	4.45968	2.49804	4.83073	5.51799	6.64747	7.42225	6.38783
Srsf1	2.43923	1.70333	1.88596	5.15209	6.04855	5.95974	4.92838
Rpl18	7.68601	3.5712	2.18371	5.79493	7.2029	8.9113	10.6587
Rplp2	8.83731	8.305	5.47209	7.47646	8.21646	9.23737	11.4965
Ubxn1	4.98604	1.5742	3.17906	6.67269	7.72272	8.80993	7.39422
Rps19	7.40891	2.65425	0.351238	5.79499	7.07636	8.44855	10.71
Cd9	7.56793	5.17736	5.5255	6.19173	6.81275	9.09045	9.23127
Edf1	6.23362	1.8092	3.20052	6.5375	7.64739	8.14351	7.25263
Rpl11	6.75876	5.09967	3.84685	4.86604	6.52993	7.59679	9.53832
Slc25a5	7.09968	6.50784	7.15241	6.73217	7.28991	9.12261	9.35907
Kpna2	9.72886	7.2546	9.9311	8.78552	10.0141	9.08691	7.16002
Timm13	5.32577	1.14117	1.99275	4.5217	6.41987	7.32364	7.43302
Rpl28	8.18514	3.70205	3.84728	5.87579	6.70619	7.7397	10.2305
Eif3h	6.61552	3.27377	5.50104	7.09732	8.13188	8.37496	7.51747
Cct7	4.80459	3.85616	4.79251	5.09381	6.63046	8.03811	7.31107
Ap1s1	4.51919	1.58282	3.98537	6.14064	6.79926	7.55242	6.55512
Cfl2	6.35934	4.24803	5.88406	5.6526	6.48447	5.49987	4.54862
Hspa8	9.17512	5.80615	6.89832	7.16401	9.41538	11.6109	10.8635
Ppm1a	2.90679	4.15359	3.13354	6.8869	7.91804	7.55152	3.23573
Rpl32	9.48279	7.66482	4.897	6.714	8.37417	9.8298	11.6538
Srsf2	5.18369	4.19039	1.83656	3.43905	6.12796	6.10432	6.7211
Nub1	5.72885	3.83881	4.98831	7.04064	8.69848	8.63296	5.36205
Rpl4	8.00724	5.71879	6.55958	7.25042	8.71417	10.2198	10.2061
Rpl8	6.2039	2.93409	2.8751	5.78085	7.19593	9.16874	10.1134
Psmb4	7.67714	3.24975	3.88447	6.083	7.5017	7.99165	8.71656
Rps5	8.28815	3.50918	4.50148	6.47109	7.89939	9.24309	10.6806
Mpc2	6.12786	3.9762	3.21997	7.03305	7.51293	8.5901	6.02512
Eef1d	7.01625	2.45637	5.02106	5.03174	6.65018	7.98305	7.26061
Dppa5a	10.2154	7.81671	7.7005	9.25932	10.0934	11.3836	12.7659
Rpl38	7.70208	3.87713	0	4.23263	6.6408	7.95218	11.3421
Cct2	6.47789	4.48291	6.10679	5.13671	6.46089	7.65583	7.42071
Actb	6.78794	5.93858	5.68466	5.67487	6.93252	9.0572	12.6783
Rpl19	8.68199	3.13914	4.44548	6.87784	8.37412	9.38905	10.996
Psma3	6.06932	3.57626	4.40366	5.58068	6.91046	7.21358	7.43629
Rplp0	8.5347	5.59999	6.35844	9.32176	9.86259	10.195	10.0873
Lrrc59	4.56868	0.994592	3.63045	4.60063	5.54788	6.19527	5.40103
Rpl17	8.77979	6.24919	6.94131	5.72159	6.75848	8.13597	9.93728
Eif3j2	5.30753	4.56843	5.16794	6.49895	7.62898	6.69793	5.50766
Eef1a1	8.90521	4.63571	8.06178	7.95565	9.05396	11.1363	11.5448
Ranbp1	6.37491	4.30493	5.31789	5.14678	7.00255	8.515	8.43602
Atp6v1e1	7.87483	3.81949	5.85815	6.03342	6.50581	7.33057	6.82652
Rpl13	8.02135	6.03622	3.79796	6.3968	8.02155	9.47837	10.6426
Pfdn6	6.55536	1.54863	2.19504	5.44517	6.83199	7.07168	6.28057
Rack1	6.43132	6.59751	5.54867	4.87535	7.09363	9.47458	9.49445
Rps23	6.382	3.08849	2.78235	6.25997	7.70717	8.68014	11.1226
Rpl12	6.01349	2.37774	1.92597	5.7486	7.53328	9.22734	9.9346
Bnip3l	6.602	5.61726	6.04149	6.38597	7.48638	7.36398	4.17262
Dtymk	7.44463	5.2599	4.13412	6.52798	7.46066	8.10229	8.03914
Nolc1	4.69998	4.11674	5.60869	6.32673	7.72027	8.33006	4.2807
Rpl26	6.03958	2.68101	0.00122336	0.000736455	1.88461	1.57246	8.07701
Ndufa11	5.36239	3.47043	1.18027	3.60581	4.61665	5.32735	6.75267
Rps14	8.47974	6.31804	4.81062	6.78995	8.31537	9.26474	11.464
Adrm1	7.22258	4.40779	5.52562	5.93213	7.35621	8.19165	6.45795
Snx3	6.89783	6.17851	6.30261	6.95112	8.62711	9.11169	8.35844
Rbm8a	4.78782	3.25683	3.12592	4.87203	5.59743	4.94403	5.97727
Psmb5	6.49546	2.50069	2.04164	6.04074	7.06449	7.59205	8.63432
Sar1a	4.62333	3.00057	2.65867	4.22282	5.54989	5.65869	5.10689
Ndufa12	5.17427	2.99836	1.08562	1.55924	2.89907	4.17156	7.18253
Mta3	5.76776	5.81647	5.45108	4.37664	4.7916	5.94461	4.97924
Cyb5r3	4.86602	3.53589	4.45227	4.09531	3.94232	2.08325	4.74171
Usp14	4.71373	2.92761	4.3685	3.5363	5.26411	6.39591	5.73843
Rexo2	5.37103	6.20559	5.14081	4.79127	3.66895	4.19428	4.53583
Mydgf	4.01108	1.30289	3.33706	2.95639	3.83125	5.48783	5.97382
Rab11b	2.70303	0.930727	2.34725	3.18574	3.2403	3.9525	3.11697
Atl3	2.0296	1.96037	1.935	3.22674	4.14215	1.62522	2.83192
Pafah1b3	5.80735	2.41749	2.62949	4.02366	4.3146	6.33073	5.11541
Nudt2	5.61362	4.29514	2.20497	2.58842	3.87119	4.12885	6.0178
Gspt1	2.47706	1.8693	2.16801	2.49473	3.15211	3.58817	3.0122
Sod2	4.04163	3.94486	3.42764	3.83166	4.65777	5.4638	7.11491
Strap	5.25405	5.03272	5.14455	6.26306	7.74585	7.77364	6.40946
Park7	6.98693	3.07272	5.47348	5.32014	6.71969	5.96455	7.41162
Glmp	2.76537	0.666408	2.11653	3.20236	4.89132	7.235	7.2275
Psma4	7.02852	5.46101	5.9254	5.95657	7.54884	7.63991	7.83933
Lclat1	4.24778	3.1529	3.81489	5.22424	6.50682	6.19661	2.77498
Sec62	4.46784	5.43691	3.99211	3.54182	4.33418	5.22514	4.43585
Epn2	5.68001	5.93901	7.22029	6.07058	4.3691	4.74664	1.29601
Acot7	6.17854	2.68167	4.67505	3.89494	3.92471	4.16229	4.3784
Ube2m	2.37527	1.49108	0.579659	0.771012	0.706987	1.99326	4.93254
Ssr4	5.49066	2.66178	2.85584	4.09705	5.27782	7.25216	8.02553
Sdhb	5.95487	2.28798	3.2303	3.37534	4.65165	5.02818	8.09615
Psmd1	5.77186	6.87488	6.67226	3.90946	5.43196	6.45127	5.54657
Umps	3.49987	0.907671	2.57354	3.94544	5.36852	5.24215	3.51202
Prkar1a	4.75492	4.52209	5.24865	3.18086	4.06962	4.64533	4.18028
Atp1a1	3.269	4.0472	0.732933	1.88841	1.52256	2.89979	4.48485
Rfc4	4.37995	2.5055	2.92793	2.56715	3.14772	5.84838	6.37247
Rbm39	5.39689	5.47096	6.20072	5.20354	5.6686	6.75071	5.47037
Czib	4.7209	0.991462	2.26725	1.49111	2.39865	3.03156	4.56124
Ndufb10	6.29891	1.45351	2.25324	4.99214	5.48453	6.14893	8.18909
Snap29	3.48521	2.8629	4.05766	3.6413	3.41616	2.62346	3.02424
Oga	2.16703	1.28973	2.53564	3.16662	3.91058	3.4016	1.98916
Arpc2	6.31301	7.10325	6.79127	6.26412	6.43582	6.71442	8.68164
Dhx15	2.37707	3.23393	3.36827	3.67589	4.56357	5.14926	3.9894
Eps15l1	5.5319	2.8614	5.05933	2.90504	3.46242	3.64601	2.89232
Ndufa10	6.43439	7.52028	6.82291	3.72709	5.07391	5.67699	7.50355
Ywhah	5.39391	2.76	3.69726	4.12833	4.1426	5.29164	6.75164
Golph3	5.33857	5.75287	5.26363	6.21439	4.00918	3.90603	4.38072
Cpsf3	5.16888	3.02892	4.9898	3.02564	4.9545	5.84544	5.15847
Wipi2	3.55437	1.44406	1.94396	5.8626	7.02077	7.11211	5.29272
Armc1	5.15235	4.46795	5.04309	4.55715	4.26058	3.69166	3.84905
Sqstm1	3.9325	2.77171	4.53422	3.60605	4.36368	5.88087	4.9714
Rab10	3.76966	4.81054	5.04334	4.88072	4.12394	5.36986	3.34227
Rpn2	5.14154	1.75314	4.41214	3.69143	4.96197	6.25474	5.83054
Capza1	5.63616	5.7142	5.94708	5.49004	5.28112	5.79063	7.10442
Cab39	2.79262	3.51263	2.85655	5.33228	5.49598	6.07304	5.08536
Wbp2	5.7984	4.06911	5.45599	4.55718	3.56623	4.73907	5.06365
Coa7	4.31829	0.786556	1.29019	3.16044	3.89915	5.05791	4.16289
Ipo7	1.13748	0.994433	1.43584	3.77813	5.27899	6.5488	4.89593
Atg3	4.06966	4.52597	1.66987	4.39602	6.36269	6.16622	3.12377
Cbx1	6.48947	6.8077	6.31544	5.49863	3.58506	4.30702	6.11676
Sae1	3.49745	2.75776	3.86701	5.69822	7.03364	7.72416	5.64562
Dld	6.86136	5.61313	6.5071	4.42569	5.39999	5.03837	5.88546
Lamtor1	6.71141	6.37027	5.64905	6.15512	6.40505	6.92132	6.75666
Ndufv1	6.14739	1.70025	3.68556	4.01144	4.99365	5.81507	6.34225
Faf1	4.03513	2.12789	1.20414	1.83474	1.73651	1.37011	4.99217
Trappc5	5.31347	2.35615	4.39053	1.88301	1.96734	1.9623	3.91092
Cad	0.487699	0.0379912	0.528906	1.90632	3.13298	4.30886	2.7044
Lrpap1	4.21377	1.04271	2.23211	3.56836	3.8415	7.39264	6.73314
Hadhb	4.49754	4.38827	4.18614	4.61038	5.09312	5.29568	6.29533
Tmed2	7.06833	7.94096	3.39503	5.17601	5.94878	6.12905	6.02801
Eif4b	5.22234	3.36876	5.69279	4.75834	5.56753	6.3488	5.09275
Arpc1b	4.23327	5.62661	5.07697	2.68882	2.22198	4.96835	4.91556
Cstf2t	1.92121	1.94953	1.45657	4.25753	5.12738	3.73692	2.73483
Lmna	5.16653	3.7098	4.76649	4.73493	6.18737	5.07827	5.58835
Psmd14	5.42805	2.84518	3.26767	5.39554	6.8348	7.14421	6.75094
Stk24	4.98749	5.19009	5.77775	4.98691	3.33644	3.77833	4.80992
Itpa	3.27073	2.38038	1.96714	3.90461	5.34093	5.9163	5.35005
Crkl	2.63412	2.69485	3.43541	4.16889	3.32436	2.892	2.87384
Cd151	2.54853	1.57919	2.40972	2.77618	2.20185	4.08247	4.46976
Fnta	5.78364	5.84925	5.84567	5.01067	4.55127	5.67076	4.38858
Ogdh	3.55402	4.04366	4.38684	2.6207	3.58274	4.10755	5.06844
Dnajb1	6.42044	5.00846	6.34704	5.12512	5.47839	4.79123	4.17621
Sh3gl1	6.0032	2.61493	3.69782	5.20679	5.76654	4.97826	4.0446
Por	3.9706	3.95093	1.88175	2.61729	4.39778	4.267	2.40223
Atp6ap2	4.92871	5.55351	3.91699	5.45251	6.04776	7.11133	6.42221
Hspa1b	0.20339	0.0626941	0.475462	1.53333	1.15093	0.327247	0
Drg1	5.60543	3.08601	4.31094	5.86125	7.08552	7.8012	7.08149
Lap3	2.67463	2.0361	2.18261	3.60714	5.00012	4.66749	5.94467
Pitpnb	0.965337	0.0336188	0.361692	5.27729	6.59927	6.6159	4.38523
Hsp90b1	6.16176	6.05297	6.18223	6.12886	6.04315	4.86831	5.87049
Ndufb7	7.05687	1.21241	2.46171	4.33277	5.69228	7.06204	8.44199
Timm8a1	4.05497	1.98343	2.18946	4.72912	6.44638	7.94579	5.19981
Txlna	3.47473	2.91112	4.11344	4.47171	5.55715	4.67114	3.59686
Cdc37	4.22895	1.59799	3.0489	3.64306	4.87718	5.9564	4.8485
Exosc8	6.30899	6.06078	5.53444	5.10179	5.6152	6.20294	6.08601
Rras2	5.71923	4.88665	5.37309	4.6431	1.91404	2.5567	4.42276
Pgd	1.84403	1.3471	2.40598	3.90767	5.16505	5.93145	4.43196
Dctpp1	6.39796	4.56571	3.34749	5.62576	4.77832	6.04721	6.71557
Clic4	5.15578	3.46023	5.24563	4.83595	3.46715	3.9244	6.96509
Aimp1	4.5208	2.7228	2.62164	1.86665	4.18842	6.48485	6.79602
Dbnl	2.61853	0.423685	1.17797	3.46138	4.42085	5.6435	4.33194
Ruvbl1	3.51632	2.64034	2.16334	6.8183	7.92198	7.05181	5.03666
Hikeshi	6.63474	3.65795	4.50213	5.55147	7.04189	7.85717	7.92235
Ykt6	1.27898	1.12941	1.5545	2.4109	2.15056	3.21984	3.6518
Tpp2	2.97088	3.12579	3.40605	2.93628	4.25875	4.53479	2.9564
Grpel1	4.68357	3.17198	3.90894	3.10117	4.33218	4.55696	5.49897
Safb	1.93517	2.30483	2.75515	3.05038	4.07398	4.15253	2.69461
Tkt	1.2703	0.710006	1.14041	1.38254	2.67367	4.38428	3.0026
Arf3	3.53174	3.64158	4.5072	3.92823	2.56428	2.06979	2.54595
Idh3a	5.9642	6.00012	5.70706	5.14217	3.65053	3.88983	7.16429
Rab5c	2.98327	1.61078	3.31941	2.99859	2.45461	3.27445	3.0237
Pafah1b2	3.02172	2.84983	3.40382	4.51573	6.04084	5.53073	3.31523
Cd2ap	3.27899	3.02506	2.22233	3.17655	2.93569	3.06845	4.42857
Tsn	4.69031	5.29547	3.77664	3.09158	4.98327	5.53733	4.82875
Pcmt1	4.17659	2.23822	3.56465	4.29133	4.48442	5.08632	3.40914
Fth1	7.86323	4.44741	7.25714	9.07042	8.81508	8.91493	8.9938
Acyp1	4.42608	1.94324	1.44098	4.87584	4.63741	4.78539	4.23885
Mien1	5.20046	1.2303	1.15669	3.3152	4.98846	5.55052	7.04901
Retreg3	1.23337	1.06367	1.20609	2.29173	3.76652	4.49593	1.0627
Prdx5	5.41538	2.19079	3.58735	5.119	5.52735	5.90691	6.11494
Ide	4.01737	3.5085	3.72969	2.80601	3.98162	4.22228	4.89806
Taldo1	5.94945	6.83918	3.98384	6.22614	6.92448	7.77238	7.28643
Ube2v2	1.99948	1.49532	1.03668	2.00765	3.43025	3.78889	3.30196
Copb2	5.66177	4.52175	5.85825	3.33529	4.8283	5.41171	4.76281
Rpl21	6.91675	2.67776	1.59691	5.65427	6.16544	5.92491	8.35522
Pin4	6.39641	2.48311	1.96633	2.71074	4.1697	5.13458	7.37685
Ppp6c	3.74033	3.99416	4.26619	4.40417	5.69694	6.86824	4.66584
Snrpa1	6.42599	6.17316	5.03128	6.49273	6.93452	7.5216	5.46437
Fkbp3	4.49122	2.59516	1.7316	4.92433	5.8879	5.70603	7.52917
Kpnb1	3.5365	2.95033	3.20435	3.97701	4.2617	4.08133	4.1796
Chordc1	4.66256	5.30228	4.67208	3.46222	3.93734	5.49549	5.66608
Huwe1	1.76539	1.8171	2.39579	2.81844	2.77951	3.46292	3.72531
Galk1	2.02119	0.236194	0.5743	1.87128	4.47796	7.02246	5.91298
Gfer	5.73944	3.25854	2.69857	3.79286	4.62169	4.40054	3.95278
Ola1	2.44301	2.63994	2.54538	5.15151	6.42199	7.44416	4.883
Lamtor5	7.83543	5.0615	3.80442	2.63626	2.5446	4.22408	6.58752
Vkorc1	9.46092	7.80831	7.86812	5.97767	5.84299	5.17837	5.75293
Fkbp8	3.14861	1.90254	3.61233	2.87626	3.00664	5.60641	5.11645
Hsph1	5.41691	3.98288	4.92981	4.87013	5.61755	4.62111	5.45308
Psmd8	7.67344	5.0067	5.64551	6.03584	7.33822	8.18208	7.34914
Nans	3.83596	1.83187	1.45625	4.98355	4.58979	3.11544	3.81794
Mrps36	8.62008	8.35746	4.91568	3.22335	4.38087	4.3065	7.26669
Pgrmc1	5.08071	5.58573	4.99055	5.73132	5.89533	6.09692	4.78257
Rbmxl1	4.04527	1.79652	2.10622	5.26104	6.62231	6.59118	5.32893
Mea1	8.65087	6.10548	6.63875	5.24224	4.1593	4.32795	6.35947
Fubp1	3.06231	3.49863	3.5348	4.19471	4.49941	3.43183	3.80542
Timm44	4.92812	2.30791	4.36524	3.77603	5.54376	5.78215	5.05092
Rala	4.27236	5.4505	2.35272	3.29516	1.99843	1.65902	4.53796
Crip2	3.62933	2.40491	2.74101	2.46029	1.06517	6.47879	7.69322
Spryd7	3.52052	3.48534	3.23512	3.63882	4.41645	4.47299	3.63585
Rangap1	2.0539	1.51614	1.86664	4.52374	5.70073	6.12812	4.45411
Tnpo2	1.01548	0.857955	1.71933	1.39475	2.02331	3.3029	2.24571
Mcm7	5.04647	5.15231	5.76491	4.84311	6.14298	6.09134	5.31904
Stt3a	4.52913	5.15871	3.53964	3.53902	4.25777	4.79983	4.24257
Eif3l	6.37636	2.05055	3.34771	5.00193	6.32744	7.93772	7.46596
Hyou1	2.58297	2.85597	2.45978	2.14875	2.31475	2.68447	1.25396
Gins4	6.94335	2.75838	5.57532	5.03753	6.59145	5.84271	5.62798
Smap1	3.38362	3.60331	2.38428	2.53615	1.55545	2.42116	4.29116
Cul2	3.73273	3.65431	3.64668	3.40052	5.02511	4.59978	4.28281
Diablo	4.80148	4.39502	3.78092	5.01854	5.90257	5.85629	5.55946
Calm3	2.10582	0.979777	0.782127	2.90943	3.15128	3.39857	5.2297
Ppp2ca	4.64301	2.37271	3.07653	3.3186	2.87341	3.08976	5.27142
Ubxn4	5.45117	5.73945	5.91543	5.17379	5.89017	5.1134	3.67603
Tmed5	2.82539	3.27366	3.55826	6.73027	7.20455	7.26473	4.34792
Rmdn3	5.10022	3.68763	4.92438	4.39165	5.01162	4.43748	3.81318
Elac2	4.79843	2.8038	5.08469	2.71021	4.48827	4.34454	2.8084
Mtx1	5.53106	1.5446	2.58889	2.47408	4.48043	5.32305	5.26539
Srm	6.42366	2.27271	0.932946	3.22894	3.76581	5.64	5.3244
Cdc34	4.85076	5.19441	4.25653	4.51612	3.68426	4.82875	6.33246
Psen1	7.04363	3.13045	5.76109	4.4844	4.66433	4.33052	5.22626
Copz1	7.78152	4.4729	7.79511	5.94486	5.59277	6.14488	6.38931
Dctn2	4.46055	1.52918	3.15145	2.20646	2.81135	5.17496	4.98953
Cul3	2.28957	2.38979	1.50759	6.45459	7.33128	2.90669	2.96848
Znrd2	7.24734	1.97206	2.38231	4.74012	6.24136	6.67524	6.00358
Naalad2	3.82369	3.67687	3.59617	4.00349	5.17938	6.63068	1.32405
Ranbp2	1.86313	1.85499	1.4612	3.56977	4.9206	3.60406	2.6198
Psmc4	7.35908	3.91621	5.03963	4.70092	6.12352	7.84029	7.42173
Arl1	5.77816	5.42993	6.29296	5.84287	5.5186	6.04833	6.04034
Dnajc11	6.98888	3.21065	6.04127	2.70077	3.42261	4.82153	5.53528
Tial1	1.65582	2.44622	0.516715	2.21219	3.0072	2.93722	2.08246
Slc25a20	1.71521	1.73039	1.86724	2.78284	4.33902	5.34908	3.15239
Rps12	7.22493	5.22911	3.9287	5.90522	6.75702	8.47503	10.0621
Aimp2	6.0487	2.91141	5.5891	6.97371	8.14047	7.23969	6.80356
Pdcd5	8.20585	4.56652	5.20504	4.7806	4.89922	6.35876	7.87756
Psmd2	5.82315	4.9546	6.75609	4.69811	4.84714	6.91615	5.98051
Akap1	4.63375	5.07819	4.64221	3.77153	4.99633	4.93268	2.93511
Capns1	3.11847	0.440516	1.75344	1.86586	1.43856	1.88051	5.25594
Cops5	6.62858	4.50564	4.92562	3.77568	5.26376	6.6364	6.50212
Wasl	5.3065	6.33311	6.0487	6.29427	4.20504	3.38503	3.9319
Spc24	5.56783	3.52733	2.64907	2.1389	3.18763	4.36437	5.11676
Scfd1	5.63363	5.38244	5.04849	2.06876	3.47516	4.17526	5.14374
Naxe	6.34215	1.18037	2.39144	3.28761	4.20135	3.02656	6.20485
Ddx1	4.42804	1.67231	2.69356	2.41277	4.04428	5.52774	5.14471
Ppp2r2a	4.47884	4.26654	4.58587	5.00959	5.81734	5.63278	2.50564
Csrp1	0.631789	0.658722	2.30071	0.877389	0.863062	4.25196	5.43922
Rab2a	4.65628	5.37531	3.65062	3.97535	1.80067	3.49172	5.81628
Napa	4.85716	1.71827	3.74503	3.43849	4.7648	4.37946	5.49927
Btrc	5.74725	2.68807	5.10501	2.15754	3.77779	5.27877	4.31631
Tpr	3.54603	4.23496	4.0641	4.70828	5.97767	5.41989	3.71383
Cops7a	6.27483	3.50669	5.06658	5.79382	6.52204	7.58172	6.26346
Bub1	5.20601	3.05196	4.77025	4.27854	4.26848	4.47604	2.87681
Ahcyl1	2.38481	1.9498	1.74824	2.63242	2.19263	1.2888	2.43078
Exosc4	5.37929	2.72433	3.16641	3.72508	4.17703	5.63074	4.29701
Rrm1	3.4832	3.26995	3.77743	4.14331	5.30319	5.90248	5.81185
Aifm1	4.10929	2.9151	4.13265	4.33992	4.92882	5.2115	3.64676
Tmed10	6.0001	5.13311	5.67384	4.00888	4.62587	5.24113	5.56231
Rab5b	2.63504	0.947245	3.39511	3.43251	4.01333	4.32649	3.74585
Ptpn11	3.22972	3.54011	4.07283	4.20419	4.94975	3.31943	2.05513
Ociad1	6.17119	5.25673	6.73571	5.91828	6.12034	6.53683	7.23307
Bsdc1	3.94839	3.20404	4.69426	4.28515	4.7208	4.21852	2.86682
Maea	7.44376	5.71431	7.43363	5.1955	4.22551	5.0534	5.2945
Necap1	2.58565	0.564446	1.43735	3.96202	5.09845	5.34717	4.49192
Wdr48	3.8772	3.42465	4.72575	3.9837	4.5152	4.11462	2.84353
Psmd6	6.81714	2.86548	5.6546	4.96915	6.69932	7.48139	6.92241
Bag6	2.35411	2.07101	2.31608	2.51598	3.33499	3.76258	3.56025
Rab1b	5.48099	5.55145	5.56377	3.31471	2.83667	5.33241	6.60294
Sfn	2.44261	1.46135	2.7927	4.07882	6.58991	9.56353	7.29843
Psmc5	7.57746	4.15439	6.00797	4.48256	6.49862	7.78884	7.25869
Ttc4	5.30956	2.16546	4.09899	2.92528	4.38025	4.97085	4.86038
Spata5	5.53775	3.6424	4.53762	4.03186	5.48613	4.40406	3.30929
Ap2m1	5.15117	3.15488	4.87422	4.25512	4.73047	6.29721	6.75128
Abcf3	6.55706	3.9712	5.80091	3.30848	3.74485	4.6744	3.62442
Ddx39b	6.36185	1.92167	4.29101	3.72894	5.45146	6.6382	6.51951
Eno1	5.71985	3.96755	4.80509	4.45857	3.92163	3.37704	6.27144
Lypla1	5.42897	6.03359	5.71925	5.9911	5.9739	6.47651	5.56824
Trappc2l	6.57867	3.34002	1.96274	1.91992	4.55964	4.2436	6.90283
Actl6a	5.74768	4.73443	5.87909	5.3407	6.54639	6.31129	4.75237
Sec63	1.29361	1.04166	0.730802	1.62828	1.69643	0.874945	1.75506
Ube2z	1.24411	1.67055	1.14686	2.43844	2.7138	2.77239	2.6574
Lsm4	5.85721	3.73965	1.22754	3.35931	4.28876	5.75412	6.64048
Wnk1	3.04972	3.71097	3.73294	4.77788	4.9712	4.48052	4.0456
Dnajc7	4.25864	3.75378	5.20445	3.86868	4.86788	5.98736	4.89516
Ppp6r3	3.83327	3.87265	5.06571	4.90757	4.22056	5.97938	4.93572
Ostc	5.37377	4.67886	4.39623	5.11336	6.35053	6.16882	7.14311
Fdps	4.3802	1.63284	2.7666	4.70964	5.92815	7.93666	5.41244
Trappc6b	6.44361	4.97615	5.06309	4.44	5.42393	4.62301	4.5893
Hspa4	4.9961	2.61819	1.66761	3.57622	4.93007	5.47979	4.76184
Ciao1	5.22649	2.25428	4.12977	2.96614	4.01087	4.60592	3.778
Mtx2	6.0791	4.9381	3.8383	3.91211	5.54338	5.71538	6.51106
Ddt	6.45962	1.72152	1.47474	3.81618	3.30431	2.949	6.95554
Fkbp2	6.29785	2.49557	2.41117	3.44669	3.52654	5.47646	5.4198
Ap1m1	6.10492	4.26673	5.81901	4.93652	5.49002	4.29627	3.66935
Xpo1	3.5	2.56919	3.39481	5.68915	7.04503	6.07096	4.16885
Ube2o	2.06678	2.14439	1.88396	4.53585	5.01867	2.69492	1.12269
Acot13	7.50444	2.49267	4.21047	5.47572	5.70861	4.31505	5.84364
Dkc1	5.50794	6.64723	5.77392	5.69691	5.89802	6.59606	4.63592
Atp6v0d1	5.97233	3.74802	4.99811	4.75888	6.03356	6.16785	5.8811
Kcmf1	4.99745	4.48087	4.43333	5.11088	4.5283	3.80595	4.28109
Capza2	5.65197	6.483	5.73541	5.58288	5.00558	6.54786	6.37991
Ostf1	5.55145	4.47663	4.52234	4.12097	3.60851	4.02882	6.58757
Rabggtb	4.03724	3.51305	2.24963	3.3742	4.72725	6.17862	6.69024
Phb	6.50558	4.59448	5.30415	4.50083	5.09944	6.15076	6.46745
Eif3m	7.73209	4.0223	4.46167	5.75764	7.56373	8.35598	7.89838
Lman2	4.73412	4.43904	3.61412	3.96514	5.10752	5.32834	4.35548
Pmpca	1.3218	0.176186	0.429471	3.68603	4.3697	5.03884	4.71491
Napg	3.16589	2.47825	2.83924	2.06782	3.28267	2.88235	2.86222
Ier3ip1	2.18607	0.704243	0.29246	4.30895	4.16486	4.27477	6.68323
Akr1a1	7.78139	4.8156	6.41245	5.98511	6.42505	7.5366	7.55266
Tuba4a	6.85478	2.9687	5.40065	4.35872	4.19242	4.34996	5.01252
Ndufv2	6.14808	3.06967	2.16569	3.6984	5.56981	5.76391	7.18689
Bet1	6.08031	6.47146	4.60394	3.55358	2.43005	3.26055	4.33467
Nudt9	4.60935	0.833343	1.61418	2.27329	4.42105	4.57129	2.9122
Med24	3.39394	1.71517	3.15944	4.38226	5.03255	5.09377	3.01233
Eif3d	6.14643	2.52233	4.53917	4.06909	6.14541	7.75529	7.20023
Pmm2	1.88969	0.194666	0.931226	2.70667	4.2723	5.23057	5.04936
Gnas	6.28905	5.63242	5.01176	3.31706	1.4596	2.54458	4.65358
Gstp1	6.69929	6.15653	5.29831	3.61242	4.15074	4.97792	8.22592
Ptrh2	3.81511	1.98626	3.02801	2.93444	3.84903	3.17109	3.52255
Cd2bp2	4.13296	2.68389	4.37823	4.68156	5.13987	5.43054	3.5773
Dlst	4.95889	2.11687	5.23256	3.34973	2.34386	3.22544	4.55645
Gclm	4.29274	3.53716	1.36626	1.77921	1.72443	1.09782	1.96078
Eif4g1	2.79101	2.98774	3.36313	4.48592	5.425	5.73172	4.29795
Hmox2	5.92353	3.00421	4.00632	4.80387	6.07447	4.99677	5.32979
Cuta	6.33589	5.94812	6.0283	4.63246	4.23769	6.96359	7.02613
Ak4	3.36885	3.31598	3.50232	1.71378	2.48109	4.53104	5.60511
Actr3	5.71083	5.5198	6.42492	5.99092	4.82565	5.48658	7.3414
Haus1	4.83172	5.08556	1.49958	4.04899	2.98369	4.72987	5.77988
Tpm1	4.01329	3.03947	2.3165	1.8132	2.96343	5.76976	8.30115
Gpx4	6.88449	2.63507	2.14916	5.38569	6.75116	7.27624	9.2178
Cttn	1.87681	1.97576	2.46297	4.01093	4.81766	5.88481	5.45743
Dnajc19	6.4004	5.04215	3.75439	3.48365	3.58252	6.5355	8.08323
Twf1	4.55645	4.85533	3.82744	3.43188	4.75213	4.22276	4.40604
Ilf2	5.27248	4.48491	4.66222	6.08213	7.22652	6.49353	5.06116
Plin3	4.031	4.2916	4.01757	3.83718	3.27247	4.35665	5.11843
Synj2bp	1.07648	1.87359	2.85095	1.0146	2.05003	1.91465	3.31151
Abce1	2.6766	2.23615	3.11048	4.0254	6.29859	6.41524	5.42075
Ndc1	4.70061	5.24764	4.00269	3.29372	5.38697	5.68051	4.03911
Psmd11	6.45704	7.15341	6.67384	6.54713	7.70181	7.95791	6.87737
Prkcsh	2.91459	1.27967	2.79425	1.86908	2.41862	3.98258	3.36198
Tsg101	7.09888	6.29786	6.57318	5.16368	5.50442	5.08948	5.32591
Sfr1	9.36717	8.59807	9.0326	6.50486	6.08064	6.43716	5.4763
Eif2b4	6.80599	2.99707	5.42006	6.01213	6.07948	6.35215	5.74476
Necap2	3.63022	2.17687	2.00899	4.85503	5.31412	3.95875	4.59032
Get4	4.7703	2.9537	2.09984	2.4757	2.05228	2.75016	5.76829
Nup43	6.65647	5.2901	5.58536	6.34404	7.23463	7.04316	5.51235
Ccdc58	7.73364	4.06851	2.89534	3.51543	5.27318	5.9599	6.82796
Arf6	2.45438	2.187	1.43206	2.64988	1.99543	1.33657	2.74158
Cds2	1.41732	1.19202	1.20686	1.51522	1.54532	4.226	3.57805
Cops4	7.99654	4.30561	6.07649	6.23503	6.91478	7.0107	6.25889
Puf60	6.17597	3.60819	4.66109	5.56088	6.81293	7.05529	5.08673
Rwdd1	6.77235	5.51436	4.98325	7.25864	8.8377	9.15674	6.30342
Adprh	5.62427	4.35135	5.29461	3.38504	3.18225	4.99829	5.22591
Stx8	3.88573	2.90614	2.0904	0.681393	0.434282	1.41824	3.8722
Suclg1	4.68486	3.37404	3.44702	1.34599	3.28573	5.69669	7.97315
Isca1	7.55427	5.48883	5.54252	4.70803	4.27537	3.81574	5.88177
Ndufs8	5.89259	2.1959	3.42705	5.46512	6.60848	6.55152	7.42012
Bola1	6.26192	1.46309	1.67677	4.77365	4.07684	3.49672	5.61405
Atp6v1g1	7.7357	6.74404	7.11592	5.10875	4.70903	5.31923	7.23755
Cops6	6.71991	2.26769	3.71865	5.46228	6.57752	7.23894	6.94839
Arl2	7.03447	3.72064	3.92269	2.19666	2.27643	3.00344	4.90669
Preb	2.71167	1.22033	2.44186	2.56751	2.72015	3.02404	2.23233
Atp6v1c1	6.9107	7.11417	6.5877	5.09362	6.29714	6.4587	5.74247
Coq3	4.02687	1.8439	2.59139	2.77604	4.07708	3.5401	3.73234
Prep	5.08149	4.46445	4.89335	1.64932	1.30407	2.72353	5.02044
Tfam	2.76451	1.0846	2.64714	2.35065	3.48938	3.39856	2.72215
Ttc1	6.97011	4.2792	5.48408	7.11155	7.81665	7.34947	5.7034
Ube2l3	3.35308	2.45429	2.51666	3.97415	5.71911	5.95389	6.87007
Pafah1b1	3.78267	3.4693	3.94822	3.58115	2.86894	3.12216	3.22819
Txn2	7.43348	5.34497	6.59317	6.13363	5.61378	6.53006	7.16722
Gpcpd1	4.57256	5.22414	5.44366	5.95044	7.01249	6.56815	4.77726
Myh9	1.65976	1.65925	1.83079	1.61083	1.0139	1.15746	4.75408
Prdx4	2.70246	0.604674	1.30832	6.81432	6.83815	6.7016	6.63253
Ska3	5.95498	3.49033	4.42891	6.07299	6.38537	5.10622	3.72453
Atp6v1f	7.46625	5.55938	5.23175	4.40858	1.78683	5.28811	7.72293
Uqcrfs1	5.82198	3.45381	4.0605	5.6064	6.63547	6.8989	7.72501
Atp6ap1	3.1901	2.99571	4.21935	4.65667	5.93925	7.03451	5.24443
Qdpr	5.01705	3.86517	4.95104	4.30399	4.29027	3.67949	4.46825
Syap1	1.17169	0.977254	1.11593	5.60607	6.65671	6.20578	3.91321
Ssrp1	4.57324	4.61314	5.48194	4.57988	4.51627	5.33121	5.23451
Chmp7	4.00721	2.66882	4.02649	3.43431	4.39058	5.31692	2.97781
Pex14	5.56131	2.65519	4.55243	3.06077	4.16814	4.25557	3.13169
Ppid	4.90375	4.98305	5.37231	5.54919	7.08489	6.96525	6.14655
Sec61a1	5.14949	5.06945	5.7718	4.71043	5.76058	5.84004	6.25557
Rpl7a	8.04241	2.64408	5.36604	5.78681	7.40347	9.2203	9.88909
Cisd1	8.67544	5.54256	5.40402	4.29755	5.3735	4.66071	6.93839
Cops7b	3.69935	4.06306	3.25711	4.10975	4.6991	4.47894	4.06026
Cpne1	3.88208	4.9092	4.07153	4.63035	5.56322	5.03862	2.61095
Ap1g1	2.2293	2.12702	3.51024	2.84695	3.44119	3.89613	3.33018
Dpm3	3.74045	1.8193	0	2.33111	1.92647	1.56139	6.4788
Sgta	6.11841	2.01185	4.97225	5.78562	7.4748	7.69907	5.35364
Rpn1	4.11005	4.38001	3.75467	2.36774	2.89583	5.01223	5.73237
Nfu1	6.73061	6.37186	6.41185	5.84749	4.49465	4.43518	6.14574
Scamp2	4.72461	4.4398	4.55299	2.56085	3.02914	5.1489	4.61553
Zpr1	3.67893	0.671513	1.58035	5.24166	6.53946	6.58329	3.56113
Manf	7.70435	4.93774	5.18026	6.30068	6.99736	6.21583	5.96791
Dhfr	3.7945	3.5748	2.93115	3.21349	2.81984	2.81355	3.19445
Ist1	3.91721	4.33191	4.15826	6.06365	7.18362	6.48034	5.94531
Iscu	6.37796	6.68368	3.10149	4.81567	4.3179	5.70129	6.2131
Plpp3	5.12777	3.91319	4.18322	2.56122	2.68703	3.15886	3.41397
Bub3	6.86414	6.61779	6.83778	4.42635	5.35975	5.7098	5.7566
Creld2	8.04037	7.65108	7.14093	6.27271	6.33059	5.46222	3.73149
Ipo5	3.15316	2.94199	3.99008	5.45896	7.05844	8.0657	5.13411
Pbdc1	3.54803	3.67552	2.32409	4.39444	5.51596	5.9855	5.02192
Ndufs6	6.79265	3.04367	4.12696	3.38582	3.86942	6.78304	9.44467
Mob1a	4.36029	4.45256	5.11737	6.78726	7.23687	6.41403	6.96688
Ndufs4	5.65181	4.57317	4.30985	1.76277	1.26358	3.18041	7.18183
Map2k2	4.4875	2.94496	0.704576	2.83078	3.37106	5.57886	4.13939
Vdac2	6.89399	5.87878	5.76169	5.17517	4.27676	5.40881	7.4454
Spdl1	6.54484	6.7445	5.80064	6.38908	7.18092	5.31048	3.59436
Zfpl1	5.77113	1.42666	4.17607	3.06477	4.137	5.0322	4.99273
Micos13	5.25904	1.99651	2.29992	4.20685	4.32454	6.4131	6.88468
Pdcd2l	7.73029	7.69605	6.65227	5.62365	6.19287	6.14677	5.3273
Psmc1	7.12112	3.79435	5.16836	5.21601	6.53673	7.89759	7.44667
Dync1li1	1.79205	1.07327	2.08798	4.23876	4.88611	4.54078	2.54649
Immt	6.06127	4.08873	6.16287	3.91024	5.31472	5.27313	5.59822
Acly	2.47767	2.83124	3.7479	3.78543	3.53522	4.30157	3.31015
Paics	5.83984	4.90254	5.48482	5.88196	6.92422	7.68729	7.12475
Ppfibp2	5.11461	4.38124	5.43873	2.68166	1.48394	5.97859	4.07359
Cyth2	5.70398	1.03987	3.18263	4.17101	5.33948	6.2624	4.01839
Lypla2	3.97249	4.27107	4.10617	2.00344	2.63178	4.42778	4.36383
Dpcd	6.35413	2.64398	3.98457	1.82905	2.50189	3.27528	3.52625
Ndufc2	7.41056	4.81627	3.70095	3.48321	4.63557	6.15796	8.11039
Coro1c	2.57869	0.899364	2.73573	3.04662	2.75739	4.82338	5.59427
Trip13	2.33238	1.89728	2.25222	4.48789	6.67159	6.91928	5.11685
Slc25a4	5.52015	3.94797	3.81343	5.53637	5.78265	7.73718	8.06818
Kif11	3.75775	3.9484	3.94687	4.09705	5.22309	4.90018	3.61825
Tfrc	1.53323	1.64047	2.04562	6.41318	7.58538	7.65381	2.37896
Nup133	2.78024	0.858252	1.47799	2.66834	4.39006	4.88534	3.09432
Fam98a	2.55719	1.65172	2.66754	2.95859	3.20203	2.62431	1.76344
Lmnb1	1.02323	1.00668	0.585677	1.52674	1.07241	1.46083	2.99129
Ppp1ca	6.04971	4.45155	5.43953	6.42795	7.15574	7.28658	8.13442
Csnk2a1	3.75549	4.8892	4.07893	4.16463	3.76547	4.30036	3.87968
Cltb	6.56672	3.817	5.21491	5.0649	4.88625	3.08753	2.48086
Cip2a	5.31536	5.50795	5.3216	4.14509	5.33076	4.97741	2.18072
Cnot1	3.36747	2.45568	3.49481	4.07018	5.12512	5.38622	3.12031
Fbp2	4.22072	2.00929	2.28894	0.440699	2.63949	6.29469	7.33047
Tuba1b	6.81142	5.1464	5.24897	5.66897	5.60565	6.56531	8.40732
Slc16a1	3.28133	3.09436	4.34811	5.23828	5.40316	3.41369	2.90412
Cbr1	4.50799	1.68349	2.76676	4.2311	5.24112	5.85765	4.05697
Psmd5	6.8246	5.74611	5.52338	5.94388	6.48904	5.50855	4.5811
Rpa2	6.40149	1.8477	4.18256	5.6514	7.16406	6.42286	5.46114
Pdcd10	3.34982	2.98175	2.78884	5.03545	4.82787	5.08884	5.03315
Snd1	4.46642	3.38255	4.57338	3.65408	3.38125	3.18541	3.72919
Snrnp200	2.86183	1.83125	3.54334	2.11976	3.23952	4.27402	3.35699
Tor1aip1	2.44574	2.96251	2.162	4.66909	5.39078	3.81005	2.01695
Txndc17	4.67814	5.23138	3.1173	4.02464	3.29349	4.32725	5.95094
Lonp1	4.26957	1.43587	2.94681	3.44653	3.9809	5.02235	3.19387
Ddx6	1.29117	1.1741	1.02722	2.04052	1.87086	1.28721	2.59025
Srp19	5.83495	6.29715	4.98179	4.55472	6.04504	6.0399	6.73151
Hspd1	4.97634	4.52433	5.87482	5.57141	5.44819	7.10459	7.16391
Mob1b	3.24138	3.77727	4.40598	4.76261	4.73558	3.49388	2.10885
Prpf8	4.05487	3.64108	4.13411	3.1255	3.8995	4.96522	4.82934
Gsta4	6.91158	3.32156	4.92991	2.65705	2.92424	2.88708	8.27062
Lmbrd1	3.96709	3.70587	2.63731	1.07483	3.64216	4.18305	2.22921
Gpx1	4.66039	4.27155	3.10628	6.4362	7.62931	8.45686	8.95153
Kpna6	1.638	1.8184	2.07537	2.67487	3.43727	1.72518	2.14577
Dr1	2.19425	1.14411	2.07278	5.62803	6.08572	4.14323	3.92236
Actn4	4.0696	4.48828	5.05226	3.53604	3.8875	5.49075	6.41645
Ndufa9	6.89112	2.37165	2.38829	4.15321	5.34514	6.64544	7.8416
Cstf2	2.21827	2.41031	2.36561	2.56492	3.42115	3.63821	3.13168
Ap1m2	6.49652	5.75772	6.39184	4.88678	5.51626	5.47705	6.23648
Ndufaf7	5.12346	3.5748	3.30179	3.27426	4.676	3.87622	3.33703
Pgrmc2	1.62038	2.41209	0.970246	1.47548	2.66346	1.67073	1.49748
Psmd13	1.14287	0.285104	0.76566	2.97799	4.35226	5.91167	5.5761
Kpna4	0.222584	0.0942577	0	1.64323	2.07488	2.58536	2.75797
Ndufa7	7.16094	3.63582	0.648208	3.3406	3.84303	4.76074	9.04097
Aip	5.53852	3.02185	3.18344	4.58883	5.19804	3.9992	2.35033
Prkag1	5.20345	2.21671	4.27074	4.94167	5.93943	6.00325	3.99127
Pitpna	2.76276	1.25879	1.4643	2.50264	3.23814	3.22426	2.55826
Pabpc1	2.02178	1.31947	0.432932	5.29237	5.70884	6.383	5.65626
Hadha	4.64925	4.14179	5.32863	3.05196	3.08067	4.26119	6.02713
Ddx46	3.99495	3.89778	5.06892	5.02141	5.09669	4.99762	2.78431
Abhd12	6.29091	3.17485	4.65111	4.52153	3.63193	2.17158	4.69121
Fkbp4	3.54361	0.65066	2.29579	5.79275	7.08122	7.46607	7.21046
Slc25a10	0.518555	0.215006	0.353702	1.791	2.61987	3.76287	4.26335
Ttc27	4.82322	3.84186	5.24057	3.54159	4.28176	5.16428	2.41474
Gmps	5.91448	3.92412	4.89569	3.66246	4.56416	4.96424	4.15187
Crlf3	4.24775	3.81219	4.60898	4.9903	6.18398	5.34025	2.67181
Chmp4b	0.313549	0.233553	0	0.55972	1.25725	1.28514	3.64716
Ubl7	6.0944	4.19724	6.07254	5.73675	6.63489	6.8082	4.8228
Mcm5	5.02317	1.71049	4.43496	3.75164	3.94911	5.70683	4.91083
Cndp2	1.11007	0.0844426	0.373764	4.31049	6.30469	7.10265	7.70311
Kif2a	3.46914	4.5181	3.23524	4.48714	3.80439	2.29534	2.21969
Pip4k2c	2.20318	1.73405	3.03874	4.52665	5.53539	5.59484	3.91126
Cops3	7.34597	6.35176	4.82269	4.63203	6.05228	5.75026	6.45314
Fis1	5.37121	3.75606	3.7539	4.98008	5.47571	6.25228	7.09765
Calu	6.17852	4.45639	6.07046	4.59776	5.25747	5.54235	5.36688
Myef2	4.89816	6.89705	5.36664	4.70046	5.75057	6.76352	4.3897
Eif2b2	5.51266	2.50821	4.21258	4.64451	6.00686	6.15687	4.4326
Idh3g	5.53409	1.60671	3.09779	5.27995	6.06445	7.36058	7.80898
Ndufa13	4.75286	3.83177	2.47896	4.36484	4.81575	5.64223	7.71117
Hnrnpa0	2.35793	3.20159	0.961946	2.27925	2.42691	3.12312	3.69028
Ctsd	4.27329	3.85698	4.03168	2.92275	4.54569	7.63802	6.26498
Dctn4	4.4269	3.55514	4.62236	2.8779	3.41542	4.29859	3.56726
Sart3	4.47088	2.76811	5.31363	3.03093	4.0097	4.17966	2.06503
Trap1	5.46829	2.32238	3.75987	2.95321	4.80672	4.76612	5.32742
Apoo	7.82174	5.65469	6.43411	4.29985	3.59392	4.61177	6.30963
Srp68	3.69667	2.42854	4.19265	3.94431	3.68136	3.69186	3.72244
Arhgap1	3.85611	4.57061	4.01132	4.37088	5.13916	6.1471	6.53915
Abcf1	3.80335	3.76136	3.6044	4.92442	6.32915	6.27731	4.16577
Pgam5	4.29422	3.96336	4.61235	3.66248	4.09029	5.10589	5.03099
Vcp	4.73066	4.53654	5.25397	5.24356	6.55514	7.34502	5.62224
Etfb	5.26936	3.08275	2.12216	3.72601	4.44654	5.47616	8.83405
Ppp5c	2.80693	2.86311	3.49672	2.72972	4.26827	5.53214	3.72163
Atp6v1d	7.2516	4.87499	5.69986	5.75904	7.5003	7.10321	6.44865
Rps2	8.13444	7.22745	5.85434	7.37239	8.09625	9.56732	10.2159
Erp29	6.13092	4.11706	5.07346	5.18734	5.45045	5.01925	5.43091
Atp2a2	5.53097	5.99793	5.30059	5.10546	4.25561	2.44304	2.49187
Clptm1	3.62486	1.92132	2.63842	3.51128	4.50081	4.5519	3.51008
Eif3e	6.28822	6.22342	5.57644	4.86294	7.02394	7.8848	8.10287
Ndufb3	6.95514	5.30869	3.6009	3.94023	2.94909	4.64137	8.09764
Ssb	8.89836	8.89468	8.1378	5.57341	5.83504	6.51206	6.21157
Ap2b1	3.33176	2.32725	3.31086	2.02099	2.5432	3.48863	4.81114
Dnajc5	2.78399	2.45166	3.92163	3.40563	3.51124	4.01715	3.67607
Ppp1r7	4.50388	2.81401	3.52139	3.53885	3.52316	3.69784	3.75884
Sf3b3	5.02322	2.46306	5.57	3.09044	4.34349	6.24429	4.15595
Mcfd2	3.86652	3.77155	3.65254	5.28841	6.27334	5.13	4.54712
Chchd4	1.66866	0.152207	0.0732554	3.49419	5.37953	4.23547	5.44445
Gart	1.56272	0.410845	1.20882	3.52557	4.98377	5.88966	3.93886
Dnpep	2.23016	0.435613	0.150171	4.06589	4.36709	4.50719	5.91197
Chmp2a	6.37444	2.93669	4.20895	6.23946	6.5406	6.29019	7.66003
Dpm1	3.18381	2.84905	1.25844	3.24843	3.92053	2.86961	5.61493
Dnajc9	5.43173	5.17189	5.95066	4.67549	5.44845	5.12961	4.29441
Sf3b4	5.25929	5.64839	4.8153	4.31748	5.18605	6.66045	5.89259
Prdx6	3.63711	3.06643	3.06157	4.52008	4.33337	6.55562	5.98619
Nsfl1c	5.81447	3.71727	4.93997	4.33607	5.72619	6.83	6.11642
Hnrnpa3	3.05925	3.96856	2.67653	3.6865	3.43181	2.97992	3.83114
Psmd12	6.81732	5.52257	5.75806	5.63219	7.33611	7.66344	6.20204
Pebp1	7.42633	7.01706	6.64839	6.6382	7.41096	6.0532	6.08167
Dnaja3	4.81813	2.39474	4.63902	4.42019	3.53677	4.27321	4.53963
Tyms	5.53512	1.40004	1.71428	2.12011	3.29374	5.93413	5.22629
Prkaa1	4.47136	1.48045	1.93072	2.00659	3.43261	4.56573	2.98546
Rab8a	5.15109	3.6687	4.19447	4.23288	4.37679	5.76862	6.08618
Pgp	3.0836	0.573537	0.353729	4.44513	4.44125	4.75498	3.54845
Smc4	6.62239	7.35909	5.45939	4.44106	5.72181	5.75763	5.0211
Nrbp1	6.60975	4.2485	5.32334	5.93186	6.7221	6.68118	4.97798
Fxr2	2.21159	0.735597	1.54929	3.0816	3.30614	3.21048	1.25187
Dnm2	3.70468	2.67994	3.92848	4.37161	4.72018	4.23533	3.69919
Chchd3	5.73306	3.65751	5.09513	4.23584	3.53274	4.41047	6.0108
Vbp1	6.62226	5.2827	4.87923	5.76203	5.64093	6.42985	6.40626
Abhd6	4.89495	5.32445	4.27726	6.37997	7.39843	6.17849	1.79819
Hspbp1	0.995078	0.187537	0.361261	4.4192	5.61019	6.31333	5.23926
Rab5a	1.25955	1.35475	0.755989	3.43406	5.20083	4.84727	4.54333
Pgam1	3.34788	3.51736	4.03369	6.03713	7.3074	8.02939	5.78266
Phpt1	5.25332	2.32927	1.55604	0.777413	1.36162	2.43819	6.15123
Ptrhd1	3.24815	1.82332	2.07665	1.73659	1.81968	2.07875	2.60388
Txlng	5.64517	6.14074	6.69307	5.23558	6.05364	6.14952	2.49275
Wdr53	6.12852	4.31338	5.15237	3.33981	4.42582	4.24447	2.57289
Eif2b5	1.69945	0.448233	0.705004	3.83481	4.62619	6.36418	5.80558
Cope	6.39477	3.00302	4.34009	4.34337	5.66067	6.87013	6.48869
Mvp	3.87927	1.93102	3.70971	2.16967	2.82133	2.43441	3.49592
Pank3	1.26121	1.04929	1.53118	4.01765	5.53068	5.43019	3.04679
Lbr	6.76446	7.60623	3.64956	5.07531	6.39511	6.97696	4.6201
Trappc3	2.0221	2.759	2.53288	1.35338	1.03058	3.01719	4.46101
Mcm6	5.95159	4.64403	5.87366	6.18102	7.1659	7.45899	5.52397
Pfdn1	6.75442	4.11103	3.30467	1.70493	2.01774	3.54915	7.05674
Usp5	2.97705	1.0706	2.84518	3.1219	3.58583	4.83461	4.17705
Timm50	5.92259	3.19257	3.86359	4.59451	5.41344	6.80324	6.32537
Thop1	4.61242	1.43068	4.15349	4.19647	5.29805	5.7536	2.37484
Mcm3	3.64353	2.69638	4.35115	3.98918	4.89653	5.08647	4.29043
Vat1	0.626555	0.439841	1.52299	1.37605	1.72428	3.18861	1.31235
Ndufa8	7.3576	3.78216	4.56765	2.62458	4.02294	5.11937	7.43669
Prkcd	2.9681	0.899802	2.08502	5.92746	7.32567	5.55899	1.47926
Gmfb	3.10438	3.71908	3.94867	2.7291	2.65524	2.99514	4.20911
Atic	2.49626	3.15575	2.68933	1.74435	2.14942	3.97377	3.81951
Eftud2	4.87033	2.43879	3.9127	1.69004	3.59383	5.35676	4.244
Fam3c	4.35997	4.81762	3.761	2.79314	3.07975	3.97388	3.5456
Eif3b	2.75889	0.805547	1.50475	3.57508	4.82706	5.10021	4.7936
Hdlbp	4.578	3.81909	5.01445	4.88588	4.16934	5.75236	4.32624
Atg4b	5.39929	2.46349	4.30672	4.19565	5.56247	6.46152	5.83801
Ssr1	3.93275	2.86648	3.54682	2.40755	3.73092	3.91706	4.21347
Agpat2	5.37913	1.75461	3.50752	4.2845	5.68182	7.27557	6.41162
Rab21	4.60589	3.75771	3.89539	3.71786	2.19156	1.41848	3.17038
Ddost	4.88502	3.77283	4.72447	4.51813	4.62361	6.13583	6.29958
Anp32a	1.70792	2.21805	1.44755	0.557114	0.233043	3.01457	4.96151
Mcee	6.27403	3.24738	3.93839	2.48337	1.7781	2.20823	4.6952
Naa15	1.67694	1.8419	2.16113	3.85079	4.63084	4.29913	3.36884
Srprb	5.70421	3.65573	4.73351	4.42666	5.45116	5.6959	3.73945
Ndufs7	7.20137	2.62743	2.51416	2.98123	4.59729	6.13143	8.3842
Surf1	6.70659	3.53436	5.01984	3.45539	3.46242	4.74847	4.94617
Atp1b1	2.86302	3.55906	2.79262	2.87469	1.76187	1.19341	5.52935
Aldoa	6.5507	3.09162	5.96166	5.51915	5.42096	6.88991	8.9949
Actr10	3.71971	3.46639	3.26765	1.40259	2.781	4.13786	3.65745
Dhx9	0.909774	0.939357	0.505764	2.2442	3.13903	2.83714	3.44621
Vps29	5.14065	3.31682	3.84437	3.21852	2.09571	2.08792	5.19384
Ppp1r2	1.90606	2.19899	0.715554	4.2424	5.21542	4.73876	3.46936
Smad2	3.4695	3.31364	3.35717	2.03929	1.67575	2.10889	1.8325
Pkm	7.40096	4.12677	6.63422	6.11794	5.23778	3.8709	4.94593
Farsa	5.0101	3.46052	4.5537	3.51915	5.39005	5.94748	4.12164
Prune1	5.5775	4.94969	6.34678	4.65937	4.41113	4.70099	4.67121
Uchl5	4.65401	3.33241	4.05135	3.41523	4.82591	5.08288	4.84981
Ndufb9	7.00889	4.32067	3.24412	4.59863	5.51756	6.86194	9.1718
Eif5b	4.32483	5.72375	4.68682	3.98591	5.31851	5.25245	3.39458
Wdr61	3.84263	4.20758	3.16054	3.93052	6.30032	6.97435	5.93613
Acp1	5.30725	4.53513	3.93725	2.27298	2.70393	4.82374	5.48292
Psmc3	6.06854	2.98428	4.0689	4.51338	5.49609	7.05258	6.94935
Pfkl	1.96929	1.62391	2.70028	3.12168	4.02946	3.33478	2.07417
Igf2r	1.66443	2.25682	0.550626	1.29821	3.39152	4.056	1.9225
Eif3f	5.09961	1.20649	0.217667	3.50025	2.61632	5.09089	6.42549
Nsun2	3.70156	3.62903	3.84408	4.99616	6.30489	6.9718	4.62404
Clpp	3.78389	0.840855	1.30193	5.31849	7.01353	6.80945	6.43449
Tbcc	4.51512	1.77258	2.89863	5.22156	5.4212	4.49768	3.33402
Sucla2	6.61381	5.55254	6.2368	4.50114	4.73757	5.92571	6.37123
Bsg	6.24014	4.85615	5.37592	4.2068	5.25942	6.36969	7.94257
Pdia4	6.30197	3.64683	6.23176	5.84285	5.8405	5.23373	4.72376
Sptan1	3.21783	2.16803	3.84081	3.05028	3.3702	3.71627	3.512
Lamp1	7.77282	6.54354	3.34543	3.09179	3.46707	4.56748	7.69928
Nploc4	3.52902	1.32215	2.73287	2.52335	2.50996	2.58905	1.96309
Hmgb1	6.54873	5.91921	6.11104	6.43203	8.12855	8.36991	7.16526
Scamp3	6.11082	4.66539	5.89177	4.43773	4.57089	5.68516	5.4093
Igf2bp2	6.64369	6.20813	6.48378	3.9783	4.57535	5.39208	3.57311
Nutf2	5.33082	5.11071	4.9913	4.32968	4.88139	5.49521	6.6543
Csnk1a1	5.54628	5.30985	6.6265	6.27923	5.80584	5.01664	4.77629
Plaa	4.70406	4.6918	5.15748	3.73339	5.06119	5.17278	3.15247
Matr3	6.01046	6.13854	6.24085	4.71496	5.1892	5.61937	4.91385
Glud1	3.85908	3.56269	2.03034	3.3452	3.64645	1.35922	3.98832
Gfpt1	1.16802	1.07349	1.56838	3.44907	4.8637	4.28927	1.0032
Idh1	4.8139	5.26209	4.71451	2.00191	3.25281	5.81572	5.26682
Cetn2	6.85015	4.96022	5.23354	3.75162	3.27725	3.10059	4.68834
Eci1	3.21886	2.22995	1.61161	5.42231	6.36962	5.50616	4.22359
Ndufb5	6.7963	3.3387	4.31591	3.4321	4.51174	5.17466	7.83765
Tpd52	6.73192	6.27667	6.90013	6.77737	3.94159	5.42397	4.48062
Pex19	4.46723	3.02884	5.17944	4.71074	6.35909	5.33443	3.95105
Tubg1	5.19275	4.99463	5.07311	5.58837	6.10956	6.10098	4.4738
Lrrc47	3.22951	2.61173	2.82624	2.58944	2.96628	2.10398	1.53986
Ssbp1	5.05155	3.09592	2.25311	4.37687	4.50809	4.44069	5.96317
Acsl4	2.1812	2.11928	2.45464	3.53634	5.59132	6.43654	0.479866
Lsm6	4.97113	2.92746	3.53427	2.99624	2.28761	2.6035	3.83646
Gins2	6.4454	3.48579	4.062	4.73572	3.35256	2.65276	4.94069
Vdac3	8.37868	5.42176	7.63786	5.60901	4.54022	6.5828	7.86148
Tufm	3.85441	1.74621	2.74997	3.55786	5.38088	6.76381	5.89097
Psmd7	5.55775	5.68456	4.88398	6.70472	8.3151	8.53149	6.24069
Pgk1	4.34298	3.22916	4.56038	5.5765	3.9192	4.03193	5.87379
Glrx5	7.87541	4.34628	3.4842	4.25898	3.0347	2.42723	5.74126
Mindy1	6.54672	6.06846	7.44981	6.185	4.65793	5.0809	5.27816
Gps1	6.71141	5.25966	5.08556	5.01036	5.2367	5.23667	5.78796
Lamp2	3.01128	3.17098	2.55727	6.86169	8.16377	8.18059	4.20309
Ganab	2.78694	1.50413	4.106	2.99908	2.90835	3.94892	4.15809
Cotl1	2.97947	0.387393	1.84968	4.43489	3.8463	2.72052	1.7356
Atp6v1a	3.65787	4.66564	4.97032	3.66894	4.60732	4.34392	5.25728
Emc8	5.08111	2.48599	3.86795	3.07833	3.53487	3.11907	3.15815
Dnajb11	6.17943	4.79309	3.46721	4.98949	5.88866	6.2514	4.05131
Rtraf	7.27916	6.86898	7.3049	7.10377	5.4945	5.79539	7.23503
Xpo5	3.41573	1.48004	3.64781	2.20812	2.75342	4.66864	3.21253
Ndufaf2	6.12476	6.48413	6.43984	6.2127	5.72694	5.829	5.39363
Nif3l1	3.32075	2.66384	2.68003	2.95792	4.53046	4.66826	4.45717
Slc11a2	4.55267	2.23117	3.88651	3.78396	4.72882	5.41657	2.38905
Ufd1	3.34608	2.93215	2.64729	3.22024	5.13563	5.96716	5.12409
Mthfd1	4.88638	2.96391	5.09461	2.62265	3.98592	5.59432	5.07245
Usp39	6.38671	2.49332	4.82617	4.85799	5.31875	4.90568	4.25436
Prpf19	0.922405	0.943456	1.47272	1.56399	2.18566	1.93778	2.95998
Acads	0	0	0.0444	1.19947	2.46737	3.42193	2.81134
Tmem87a	2.36482	2.84854	3.0336	2.85423	4.41217	5.46803	3.18515
Cyc1	3.7006	0.978436	1.38536	4.45149	5.48971	6.54278	7.3949
Gtse1	5.05611	4.69317	5.28848	4.94923	5.17099	4.28494	4.46184
Ndufs1	3.76804	2.10716	3.1356	3.03452	4.54044	5.40376	5.76592
Hccs	2.37357	2.0917	0.540218	4.40831	4.03502	3.76732	2.80205
Eif2a	4.35477	4.69389	3.7025	5.0774	5.73619	5.40088	4.70659
Uqcc2	7.40363	2.77525	1.9611	3.21918	3.59512	3.64315	6.50332
Aspscr1	5.49289	2.81718	4.98666	3.64335	4.09565	4.91642	3.92051
Cnot10	4.27175	1.87364	3.00213	3.57029	4.11319	4.64066	4.08065
Cse1l	4.4316	3.79706	4.77976	5.2305	6.64343	6.32202	5.53492
Psmc2	7.34389	2.8786	6.07689	5.32169	7.20079	7.97731	7.05024
Spc25	6.81071	5.00094	6.56223	7.23466	8.33443	4.85791	5.37934
Uqcrc2	7.04562	7.96601	7.00869	4.06155	5.01581	6.38623	6.91462
Luc7l3	4.40729	5.18112	4.903	3.90727	4.25665	4.06848	3.71927
Ube2a	7.00203	4.88041	6.57101	6.31198	6.0746	6.76336	5.90342
Ndufs2	5.78408	1.97462	4.76804	3.3164	3.59597	4.86521	6.14301
Copg1	4.28254	2.72375	3.87252	2.82104	2.76975	4.07256	4.19608
Uqcc1	5.06829	3.74548	4.69742	3.0408	4.63285	6.10855	4.34249
Hadh	2.34017	2.70512	2.53195	1.61914	0.743665	5.10325	7.35247
Ndufb8	6.94651	6.12144	4.43214	4.67396	4.30609	5.26525	8.75319
Pin1	1.76413	0.209974	0.205528	5.21019	5.36159	5.96151	6.10148
Ruvbl2	6.91746	3.30722	5.32322	4.12655	6.21708	7.34732	6.30535
Hat1	6.20699	6.89665	4.94297	4.57891	5.9276	6.84176	7.99199
Nubp2	6.52674	2.10041	4.68424	5.76027	6.97482	6.98976	5.5963
Nup155	1.94767	1.4854	2.4606	3.19314	4.71527	4.58877	3.12477
Eif3a	3.11826	3.18555	3.41673	5.09931	6.48563	7.17145	5.26599
Ube2e1	2.24472	2.58949	3.19531	4.34951	5.14069	5.4419	4.55773
Cap1	1.11058	0.770834	1.28011	2.85666	3.69552	4.94629	6.43023
Gnai2	3.74057	4.5955	4.12242	4.13364	3.54221	3.72398	5.46574
Rab1a	4.19142	2.49713	2.64873	5.33514	5.89519	6.54326	6.8753
Cacybp	2.28106	1.44109	1.55864	5.30037	5.7248	6.2949	6.10772
Psmc6	6.45329	6.13191	5.245	4.30429	4.8702	7.21097	7.44212
Trnt1	6.03279	6.54839	6.13585	5.10916	6.18339	5.44017	4.10572
Crk	3.27003	4.47575	4.04479	4.53139	4.241	2.81048	3.22904
Dctn6	4.27364	2.49665	3.7403	2.54861	2.71855	4.95459	4.79478
Capzb	4.665	2.28277	4.98604	3.26716	2.07849	5.33725	7.06711
Myl12b	4.67426	5.40283	4.47588	4.03422	4.95401	4.86655	9.4006
Mfge8	0.620865	0.0946078	0.0802681	1.53188	3.0324	6.52515	4.12423
Dync1i2	7.01015	6.64279	7.58147	5.98059	3.3941	3.48568	4.4077
Ndufb4	8.26554	4.58171	1.75098	1.70477	3.25256	3.52975	8.39044
Chmp5	5.98855	6.80414	5.74578	5.06148	4.50886	5.02371	6.10926
Acot8	5.123	2.77344	3.2289	4.4501	6.09667	5.76457	4.74269
Pak2	1.07108	0.910232	0.925563	3.57259	3.95342	3.60086	3.61405
Ndufaf4	6.3406	5.28916	5.51058	4.54199	3.89023	3.60996	2.97909
Aldh2	2.06336	1.20413	4.18137	2.61958	1.45474	1.93722	2.86419
Psma7	9.85111	9.801	9.03159	5.69642	7.64747	9.20043	8.98675
Ndufs3	6.86305	3.5148	4.89152	4.26751	5.97224	6.62963	7.26097
Igbp1	6.78512	3.83485	4.65567	1.12789	3.51565	5.67678	5.24606
Gnb1	5.29823	6.49018	5.02596	5.97135	4.43597	4.5435	6.68227
Dcakd	7.21439	4.00501	6.4857	5.449	4.56776	2.15718	3.89723
Fam151a	7.60397	4.0388	4.77707	1.70971	2.26605	6.06878	5.54497
Ap1b1	4.97976	4.82098	5.44647	4.49179	4.67068	4.07576	5.74647
Scp2	4.02601	3.05863	4.14643	3.50809	4.76522	5.32214	5.96728
Rtcb	5.51543	1.83048	3.91788	3.66278	3.82314	4.60098	4.92186
Phb2	7.79261	5.52239	5.89525	5.85391	7.42894	8.16468	7.42198
Txnl1	5.3621	4.8031	5.34545	4.59478	5.5011	6.24775	5.66722
Adsl	2.57961	0.958549	1.4448	4.3399	4.83448	4.79634	3.95262
Uqcrc1	3.09976	0.458377	0.659417	4.40051	5.89077	6.73686	7.84102
Prdx3	4.73907	2.22309	3.58375	3.50209	5.13803	6.3957	6.08683
Cnot9	5.10393	2.92004	4.79106	4.63057	4.8922	5.03112	5.20257
Syncrip	0.713608	0.336137	0.417678	3.87938	4.86282	5.3759	4.20892
Ubxn7	2.58662	2.0873	3.7073	3.44248	4.30154	3.33553	2.52949
Rfk	5.48354	5.46052	5.5249	5.78763	5.40767	6.87055	7.19637
Pdha1	4.64104	3.16569	4.54991	4.28732	5.25805	7.70114	6.18443
Hmgcl	1.82105	0.528007	0.372173	4.4167	4.74615	4.39107	6.06897
Ubl4a	1.87398	0.897647	0.0912293	2.7669	2.35601	3.30239	4.42962
Ehd3	1.62012	0.987156	2.53183	1.50466	0.29143	0.0146164	0.0788139
Abcb9	2.90561	1.33696	3.56849	2.24784	1.73508	0.685608	0.0822
Ugp2	2.01879	2.23675	2.24622	1.89103	1.18716	2.99403	6.01485
Flii	3.3683	2.03268	2.66292	1.90886	2.25884	2.44044	4.05809
Acot9	5.68585	4.80954	5.60132	3.42893	3.55109	5.0004	3.95956
Pisd	4.14535	1.56732	3.31638	2.68588	3.72437	4.01558	3.66177
Calb1	3.30757	2.35086	3.22664	2.12688	0.335105	0.0268782	0
Camk2g	6.27064	6.89617	7.15787	4.30921	3.49725	2.23078	1.83639
Faim	4.97033	4.12849	3.60291	3.36895	3.51918	3.56142	4.02325
Rufy1	5.76142	2.49686	2.64525	1.87922	1.90448	1.49813	1.69229
Ndufaf3	5.11687	0.719958	2.69728	1.21157	0.284802	1.41108	4.52434
Hectd1	2.62832	3.29877	1.73081	2.89051	3.81582	2.34856	3.17658
Acaa1a	0.921433	0.112902	0.348754	1.10075	1.43782	1.91665	3.66161
Tnks1bp1	1.92832	2.55467	1.55152	0.726938	0.238542	0.108378	0.785571
Ppif	3.9062	1.07518	3.29073	3.95042	4.16557	4.62989	5.77182
Lhpp	5.47336	3.16956	5.42176	3.7211	2.6098	2.0302	3.24855
Fam162a	8.19881	2.37632	4.20799	1.47312	0.763293	1.31971	6.03439
Ptpn23	1.68816	1.57756	2.32011	1.59494	2.04501	2.23445	1.0089
Atg2a	1.93837	0.871852	2.3615	2.10501	2.52746	4.20823	1.86182
Itga6	4.54354	5.694	3.88827	3.16865	2.88537	1.38889	2.10173
Erlec1	0.864893	0.410848	0.224338	0.605491	0.356913	0.54204	1.10096
Trappc13	4.66771	2.3238	3.75652	2.25312	4.25072	4.45234	3.97546
Kntc1	2.55317	2.23304	2.90816	2.18157	2.24877	1.02285	1.47384
Ttc38	0.843637	0.825039	1.38821	0.750112	0.29403	0.105207	0.545997
Osbp	1.89644	1.26602	1.55059	2.21152	1.92322	1.371	1.96188
Stx17	4.096	2.54733	4.12292	1.95005	1.88111	2.68774	2.15479
Tmem135	3.68749	3.11169	4.15978	2.07958	1.48049	1.07678	2.09568
Ubr3	0.985783	0.888518	0.822168	1.43224	1.627	1.57159	2.15548
Cmpk2	4.49923	3.35163	4.77862	2.59265	0.44733	0.0238852	0
Os9	4.73768	2.31175	4.02849	2.39002	1.25525	0.71325	0.469359
Dctn1	1.86079	0.515456	1.72372	0.554056	1.04876	2.76794	3.08618
Spr	0.673879	0.294757	0.56405	0.487529	1.23578	3.30487	3.03884
Mpst	0.167721	0.222697	0.0698202	0.21659	0	0	0.581
Rabggta	2.94097	1.07198	2.03914	1.21436	1.34467	3.54861	2.55711
Anxa5	3.72034	3.12886	3.33756	1.438	1.23918	2.29661	3.04274
Aldh3a2	3.51429	1.71987	3.88524	1.68784	0.541444	1.39188	3.22099
Dgat1	2.19117	0.763624	1.1383	1.91238	1.61153	1.95128	3.56725
Gdi1	2.94152	2.38541	3.67449	1.31831	0.987913	1.66429	3.74186
Mtdh	3.92409	4.56847	3.7543	3.01483	2.38979	3.30492	3.80261
Cog2	0.808873	0.03152	0.107891	1.74976	3.25528	3.64949	3.14538
Myo18a	2.02003	1.25316	2.25829	1.5652	1.05951	0.303193	1.49734
Vti1b	6.0768	2.81721	4.73054	3.55143	3.27028	4.42602	5.12145
Blmh	3.26089	3.38402	4.52935	3.14487	2.83416	3.27538	3.2875
Prkar2a	3.28102	4.37044	3.3483	3.56048	2.60193	2.34229	2.5465
Ipo9	2.94825	0.871199	3.14292	3.2374	2.94427	2.20911	2.55374
Dera	3.74912	2.00539	1.48763	1.02901	1.88416	2.60221	4.04989
Nubpl	4.60692	3.41566	4.35106	2.41444	0.225798	2.84659	3.33837
Lactb	3.09919	3.60224	1.33937	1.68279	2.43072	1.74877	2.92484
Focad	2.9689	2.14991	2.75704	1.50137	0.62544	0.528101	0.782284
Rmdn1	3.08856	1.41656	1.30132	0.100036	0.513131	0.296863	1.839
Gnl1	1.06791	0.388677	0.605293	2.99287	3.05777	2.71106	2.35795
Vps13a	3.65646	3.87495	4.10093	3.62438	1.87829	0.595663	1.94945
Usp12	0.805701	0.558882	0.373577	1.48134	1.96851	1.45276	1.94717
Pigk	3.65684	2.27967	2.83865	0.950128	1.76395	2.73042	2.62443
Ube3a	2.75426	3.51686	3.21871	2.92412	3.79395	1.98983	2.52846
Hras	3.49393	0.552562	0.537316	0.83363	1.10523	1.74231	3.3238
Cast	2.90081	2.49285	3.77462	1.28556	0.294414	1.4823	3.02487
Ndufaf5	2.57124	0.653465	0.569059	2.68778	3.41543	3.06283	2.21117
Smc5	1.76587	1.9947	2.2524	1.85355	3.18319	4.80854	3.32374
Uvrag	5.31077	4.37655	3.79293	3.75215	2.71288	1.28531	1.2956
Cars2	2.84893	0.827512	1.24135	3.28643	3.84766	4.81521	2.0952
Wdr13	1.48846	1.23235	2.73633	1.5037	1.94654	1.79606	1.42829
Carm1	1.30517	1.24265	1.82482	1.88756	1.58841	1.85426	1.00167
Rnh1	1.65491	0.453777	0.680279	1.73611	2.0127	2.65155	4.03566
Eea1	3.22951	4.00945	3.14313	3.48801	2.41417	1.12427	1.30318
Psmd10	6.17492	4.07393	4.73405	2.12807	1.77375	3.2602	4.19682
Hddc2	4.14205	0.856318	0.162126	0.738472	1.41961	1.50109	4.77513
Dtd2	2.23371	1.36082	1.15748	0.813443	0.387745	0.805686	3.96317
Timmdc1	2.92887	1.42596	1.31654	3.41429	3.16547	3.60698	3.23884
Coq9	5.05447	2.03319	3.33179	2.8307	3.9182	3.12822	4.09974
Pdk1	2.12862	2.82799	2.88781	2.85619	1.88105	0.187537	0.366144
Pfn2	4.00232	2.68117	4.71698	3.70601	1.07074	0.971147	1.56006
Lgalsl	2.74305	2.58808	1.87088	1.33975	0.702392	2.12054	1.85103
Glo1	3.68665	1.62563	2.85452	2.62411	2.57977	3.38476	4.99861
Flna	0.367274	0.0112441	0.22666	0.454789	0.561405	1.56434	2.04794
Ttn	0.27045	0.345032	0.351078	0.680072	0.946105	0.426015	0.0186581
Wnk2	2.14972	1.94202	1.4031	0.788109	0.921559	0.203404	3.12672
Micu1	3.91057	3.13826	3.44766	3.87782	2.96374	2.20948	3.28437
Ttc5	4.09828	1.35115	2.23776	0.711125	1.81216	3.22779	3.15211
Wdsub1	2.74976	2.59706	2.66622	1.7505	2.34161	1.68448	1.92125
Pik3cd	5.42918	4.82872	5.99112	4.74629	2.6985	0.801193	2.0515
Naxd	4.0241	0.482826	1.66042	1.63685	3.19199	3.29513	4.52408
Iqgap1	1.89166	1.1314	1.35957	1.37805	1.74317	2.09469	5.39777
Fbp1	6.19685	3.20275	5.38143	1.99443	0.600862	0.153028	1.22639
Naprt	1.14298	0	0.0864013	0.0684299	0.117472	0.537215	1.13087
Gak	2.29856	2.83397	1.59113	2.41589	3.63781	3.14473	6.38716
Smug1	3.78596	4.67502	4.87527	1.87555	1.45928	2.52163	1.20159
Mrrf	4.81074	2.28041	3.8004	3.2364	3.03904	3.77931	2.97909
Alad	2.62233	0.312886	0.719898	0.907702	2.37459	3.17982	4.30439
Slc12a7	2.87526	2.80452	2.47221	1.08101	2.23231	4.53534	2.34393
Mms19	4.3682	1.05793	3.83678	2.03273	3.39961	3.43937	3.38898
Hgh1	1.45563	0.22423	1.06287	2.1566	2.60141	2.77192	1.5335
Rab4b	4.77031	0.938383	2.89771	1.31044	1.12102	1.13055	2.76624
Tdp1	6.10077	5.90453	5.16863	2.28622	1.08976	2.32117	3.28944
Ahcyl2	1.3537	0.470618	0.879598	1.04974	0.998684	0.970743	1.72809
Shcbp1	5.94069	3.38088	4.28532	2.71902	3.09173	4.65409	4.88631
Daglb	5.73388	4.89633	3.96667	1.69788	0.751423	1.06205	1.51285
Ap3s1	4.90335	5.59882	3.95788	4.46981	3.62791	3.59645	3.73065
Macf1	1.13785	0.749273	1.01568	1.27388	1.98714	2.49765	2.93467
Pacs1	2.84704	2.40209	3.59462	3.56956	3.0558	3.58121	0.885673
Pdzk1	5.84211	3.20115	5.26037	1.45228	0.693077	0.41349	5.01385
Ttll12	1.24642	0.0955251	1.04167	2.56863	1.54143	2.31101	2.30338
Ghdc	1.71719	2.05885	3.02936	1.4658	1.28745	3.22514	2.03863
Man2c1	0.822277	0.0274097	0.223634	0.231547	0.84113	1.4064	2.19441
Arvcf	0.888257	0.524828	0.538727	1.08639	1.66346	3.673	1.96891
Pik3c3	3.85681	2.07992	3.74661	2.05284	3.70034	4.62934	2.56705
Rdh10	5.43126	5.83113	4.54328	3.89252	3.61376	2.37304	0.752141
Alg1	4.92332	3.19006	2.81322	2.20869	2.95072	4.65157	2.74205
Me2	4.21107	2.65846	3.38098	3.00311	2.53333	1.15491	2.12255
Ppm1f	0.200258	0.120281	0.144884	0.585065	0.778103	1.02802	0.896198
Mtap	4.53553	4.36467	4.92662	2.68031	0.812719	0.872989	3.26267
Lcp1	3.1004	1.70493	3.01031	1.18207	0.674811	0.841114	7.3289
Esyt1	3.40538	2.5851	2.91698	2.98961	2.34872	2.5854	2.33064
Fig4	1.23483	0.406893	1.05278	1.00266	3.49503	4.87066	3.30208
Mtfr1l	6.39758	5.23229	6.24635	5.58169	5.09895	4.41528	5.19452
Ccdc136	1.59439	0.424808	1.10097	0.356687	0.148393	0	0
Nomo1	1.60634	0.508981	0.800694	1.69256	2.78556	2.88275	2.18182
Clcc1	7.48581	6.64052	5.67089	3.86922	3.98206	3.9063	3.10973
Cul4a	2.73353	3.16202	2.16038	2.54533	2.79627	2.71766	2.78273
Pgm2l1	1.34333	1.56785	1.49917	1.69438	1.79239	0.914603	0.0949269
Xrcc5	5.91699	2.87283	3.53425	1.66816	1.21299	2.10818	2.93433
Stxbp2	3.44265	1.09664	2.77114	0.738972	0.598971	2.26563	4.39244
Fadd	3.7231	1.11795	2.22373	2.44124	2.16236	2.30695	2.00601
Rtca	3.64744	2.56136	3.90291	3.75889	3.63416	4.40618	3.85139
Nhlrc2	2.84248	2.56638	2.40895	2.31671	0.726196	1.31584	2.44695
Sacm1l	2.97905	2.17913	3.31783	2.89945	3.62109	2.02294	3.39009
Nadk2	1.07119	0.79863	0.264177	0.934717	1.22105	0.596406	0.865546
Spcs3	1.93966	0.719342	0.487753	0.443987	2.3498	3.5003	4.20745
Rps6kb2	2.34551	0.485389	1.39012	2.84945	3.63035	4.44245	4.13299
Tmem168	3.61611	3.59254	3.80312	3.3513	2.20942	1.88465	2.5171
Actn1	2.70108	3.48731	2.26938	1.54383	0.816453	2.40061	3.36253
Glmn	6.98536	5.12192	5.82674	2.77721	3.34678	3.51336	2.91606
Ldha	2.8789	0.0628112	1.92008	5.03532	3.01706	0.759599	1.63448
Myo10	3.14009	3.23668	3.92494	3.54366	1.52798	0.739753	0.657956
Bpnt1	1.79258	0.818896	2.00566	2.18949	2.78948	4.22013	3.32174
Nxn	1.72988	0.0959744	0.853858	0.757961	0.382277	0.464386	0.996594
Ubr4	1.4669	1.23424	2.00385	1.22592	1.65267	2.62041	3.52839
Herc4	1.19915	0.926594	1.27251	3.47244	4.37733	4.72065	3.56884
Macrod1	2.88422	0.421464	0.970068	0.831642	1.23121	0.145599	0.235356
Htt	1.06762	1.44352	0.652147	0.569611	0.749773	0.6245	1.3921
Gstk1	3.85247	2.76097	2.74901	0.803455	0	0	3.56579
Stub1	5.02838	3.26828	4.18833	3.88514	5.08329	5.308	5.5207
Paox	5.21459	4.57049	4.80391	3.08234	1.91846	0.602084	2.94821
Aktip	4.72137	4.32253	4.11363	4.35468	3.54517	2.41156	4.90318
Coro1b	4.90441	2.70748	4.19274	2.38621	3.84627	3.65684	5.77602
Apool	4.29101	4.13863	4.00295	1.85834	1.3194	2.46251	5.38225
Usp47	3.42308	3.1222	3.60287	3.58945	1.58121	1.37663	1.65574
Camsap3	4.03346	2.69442	4.04172	0.743489	0.31018	0.3023	2.75141
Hook1	2.95218	3.74085	3.36047	3.24203	2.01041	0.385137	0.766996
Hdhd2	3.03313	2.45533	1.9281	1.17146	2.0849	2.01092	3.12201
Rnf170	4.59783	4.97807	4.51711	3.92046	2.83881	1.07165	1.3388
Ankrd44	4.77244	5.18261	6.29955	5.29573	2.76048	0.73489	0.425
Coro7	1.2062	0.65583	1.09537	0.963633	0.623049	0.596958	3.74925
Oxsr1	0.286425	0.0589073	0.128087	1.86928	1.77086	2.0885	2.18038
Clptm1l	5.06168	5.37326	1.35449	2.09445	2.92013	2.46752	4.03275
Aco1	3.70288	1.8614	3.58192	1.63463	1.23194	1.29997	2.12189
Ubash3b	3.82618	4.81105	4.36049	2.22536	1.01782	0.220121	1.99422
Vapb	0.464747	0.56344	0.269492	0.131815	0.015893	0.287827	1.60124
Gtpbp1	3.65638	4.13426	4.32657	3.11723	1.68071	1.70177	3.06562
Arl8a	3.6132	3.76631	2.21486	1.79165	0.928876	0.676111	1.55
Apeh	4.79349	3.74395	3.61515	1.07	0.668119	1.53942	4.14827
Stambp	4.68194	4.17818	4.60972	2.68575	2.4375	1.09493	3.5533
Gcc2	3.37343	3.90643	3.36258	2.08459	1.52775	1.7902	2.18431
Rfc2	5.35076	1.37818	2.87456	3.14979	4.25738	4.7808	6.31178
Ehd4	4.06865	4.22188	5.22049	3.45493	1.82135	1.11906	2.62801
Tpmt	5.39562	4.53412	3.39178	1.25828	1.07528	1.06206	1.80574
Rida	4.99492	3.52473	3.48109	3.25122	1.86236	2.6719	3.22523
Dcps	3.61932	3.71925	3.65765	3.10517	2.38728	2.57054	3.85602
Bcap29	4.8312	2.5751	3.82573	3.01488	3.6811	4.45721	3.54819
Mcat	2.36486	1.0197	0.873204	1.25806	0.869398	0.541478	2.47792
Map3k19	0	0	0.129956	0.0640397	0	0.0189818	0
Atg7	2.48836	1.3665	1.71267	1.80134	3.76064	5.0603	2.78531
Trmt1	4.1995	1.38898	2.70497	2.53974	2.60038	3.99323	3.55681
Rab3a	5.00482	3.41259	4.92656	3.34168	3.00631	1.72792	1.11
Ldhd	3.45934	1.35003	3.26164	1.37993	0.142023	0.0645719	0.100129
Parp4	1.0172	1.08236	1.63429	0.438456	0.1782	0.246837	1.09059
Washc5	3.29292	2.66648	2.93343	3.48778	3.66149	3.84804	3.60345
Ubr2	1.65313	1.9954	1.81926	1.10532	1.43085	1.43425	1.53542
Ifit1	0.202353	0.492966	0.0879766	0.010975	0.0114279	0	0
Ppa2	4.83515	5.57473	4.04701	4.21659	2.10121	4.55783	5.56661
Acadvl	1.8653	0.474721	1.42677	0.868209	1.89077	2.71852	4.30313
Trappc11	2.49395	1.5249	2.53792	1.42525	2.51859	2.83017	3.1549
Ugdh	1.64371	1.21195	1.19013	2.88713	4.10629	3.14073	4.35038
Gale	3.58141	2.89777	2.90119	2.15857	1.04516	1.30043	3.43777
Golm1	5.41651	5.51162	4.81773	2.35081	1.11401	0.667199	2.87345
Rps6ka3	1.78841	1.66269	1.22086	1.36983	0.348139	0.245185	0.307654
Retreg2	1.39778	0.475244	0.605144	2.90485	3.43304	3.39273	2.42251
Stx7	4.23707	5.28933	4.84479	4.47737	2.08806	3.55703	4.72147
Top3b	3.96009	2.35066	3.22126	0.738092	0.870305	2.12435	2.874
Capg	1.19124	0.447723	0.142677	0.156331	0.213514	1.72345	7.16133
Aldh4a1	2.26819	2.45968	3.87686	1.9538	1.77631	1.25368	3.27459
Yars2	2.08199	0.430969	0.687684	0.739858	2.2692	1.51547	2.56222
Usp4	5.39615	1.89645	4.15163	3.25757	3.7343	4.03569	3.76474
Pi4k2a	1.84834	0.459032	0.310081	2.6748	2.4433	0.7123	2.35944
Reep2	6.14391	3.70084	6.49414	4.21233	2.64681	0.307997	0.92003
Specc1l	3.573	3.67229	5.00032	3.81055	2.5834	1.14265	2.11852
Ngef	2.65802	0.337583	1.12975	1.15353	1.34897	0.260488	0
Dnaja4	3.03842	3.52448	2.64637	2.19076	1.22666	0.190883	0
Pccb	3.53056	2.06996	3.749	3.55972	3.70498	4.36456	4.12917
Akr1b8	5.10851	1.36143	2.55472	1.90806	0.750024	1.98481	9.00813
Tsnax	0	0	0	0	0	0	4.12402
Ttyh3	1.9215	2.50891	1.47201	1.69039	0.86124	0.313726	0.117035
Zw10	5.01988	2.93129	5.22161	3.45445	2.64242	3.4894	3.51661
Nucb1	4.91197	1.81436	3.72191	2.59505	2.89283	2.32783	2.29243
Gsta1	0.675922	0.102338	0.121802	0	0	3.23017	4.2215
Galm	6.25839	4.65527	6.11636	4.2082	1.66578	0.981633	1.43234
Acad10	0.204395	0.0995748	0.39723	0.474357	0.161728	0.319139	2.40418
Ddx3y	0	0	0	0.247162	0.306125	2.65565	2.61848
Arpc1a	4.38799	1.91766	2.8127	5.5787	6.685	5.09024	5.53445
Palm3	1.59359	0.311516	0.882837	1.23785	1.18874	1.64896	0.941397
Otulin	1.97468	0.300037	0.581095	1.55832	1.86487	1.40345	2.5974
Hint2	4.94206	1.07961	0.228901	0.349854	0.185133	2.09287	7.3831
Arfgap3	2.64659	2.31897	3.00644	1.6403	0.9782	0.160995	0.839442
Echdc1	3.61562	2.01533	3.29337	1.27751	0.159367	0.904912	1.45122
Parp14	0.0385636	0.0117957	0.0101117	0.649547	0.626787	0.112239	0.281937
Fam221a	4.14728	5.04977	4.43662	2.0287	1.77892	1.73117	1.47172
Gmppa	2.36077	0.667405	1.30429	0.525461	0.583045	2.23299	3.3641
Gcn1	2.9147	2.83464	3.18423	1.60623	2.32218	2.71359	3.34774
Micu2	3.81472	3.54301	2.41076	1.98898	1.25533	0.257729	3.14058
Ctps2	2.59367	1.2683	1.93452	2.10937	2.58973	1.66401	2.35546
Zbtb8os	1.56422	0.169753	0.284505	1.59482	1.54969	1.60516	2.47926
Tfb1m	5.82091	6.03529	4.56116	2.44641	2.10306	2.30775	5.12196
Slc38a9	2.97705	0.849493	1.69477	0.339334	0.0486267	0.301025	0.896882
Myh11	2.54886	2.03345	3.50949	1.44751	0.908551	0.0232872	0
Krt76	2.52724	1.14485	1.29992	0.588508	0	0	0
Pgm2	2.85286	1.22611	1.21773	2.37569	2.28954	0.433936	3.85013
Ptgis	4.73474	0.915148	1.21606	1.67824	2.95349	4.64182	4.70328
Dcaf11	5.36433	1.78308	4.24743	4.29028	4.67831	3.58768	3.32206
Samm50	1.37967	0.912486	1.24488	1.27303	1.67694	1.89264	2.48377
Bicd2	2.64388	3.05252	3.60353	3.17464	1.74868	0.629613	0.984459
Cc2d1b	2.35481	0.697515	2.34597	0.763913	0.976595	1.29212	1.86385
Capn1	0.372981	0.283433	0.730568	1.64128	1.90602	3.37363	2.85282
Ndrg4	3.84281	2.66103	3.80542	1.85125	0.264028	0.35497	1.22957
Mthfd1l	2.05119	1.32523	1.88806	0.911496	1.10371	0.892566	0.593333
Nat14	5.32208	5.94467	4.66514	2.31199	1.01814	0.17621	0
Snx8	2.12244	0.482929	1.73729	1.46152	2.50442	2.64706	2.69046
Gys1	3.53569	3.05913	4.15377	2.23122	1.37708	2.55793	2.59086
Lancl2	2.85431	1.45811	2.69702	1.78782	0.107416	0.18998	2.27031
Spg7	1.25368	0.909132	0.229033	2.91132	3.0963	1.81889	2.47507
Mtmr7	5.69434	4.15489	5.03424	3.62751	1.46803	1.62398	2.7531
Arfgef1	3.69047	4.49849	4.22385	4.88055	3.81803	1.20322	1.93096
Gna11	1.47029	0.296658	0	3.06238	2.47005	1.99853	2.83136
Gss	1.70016	0.42339	0.905553	3.62319	2.93245	2.032	5.33818
Pdlim7	5.84847	2.82725	2.82771	2.52947	2.36617	2.25594	4.54471
Ncln	2.52073	0.39251	2.09983	1.57904	2.98237	4.22845	2.53294
Lancl1	5.97375	2.62174	3.8032	2.65323	1.41938	1.94105	2.73196
Ntpcr	5.2141	3.34692	4.15685	1.97581	0.179994	0.250645	3.30797
Gltp	4.29443	5.04323	3.22193	3.93701	2.28592	2.45182	4.82132
Vcl	2.35207	2.13124	3.03944	2.44544	1.55305	2.39284	3.70646
Pter	3.43816	3.84438	3.81939	2.89884	0.405187	0.451806	1.89722
Lrch4	4.88588	0.000104447	5.06081	2.82354	3.39844	2.35716	1.39923
Npepps	0.694102	0.756274	0.898143	2.48672	2.291	1.30064	2.99326
Isoc1	1.66683	2.04971	1.2547	1.36783	0.668513	1.23992	4.64075
Gstt2	5.29541	1.16051	0.545532	0.1389	0	0.440515	0.843138
Nln	3.41013	3.02085	3.41872	1.94686	2.40443	2.55783	3.34596
Abcb11	0.0577227	0.0730633	0.17347	0.0756558	0	0	0
Mlycd	3.69894	0.241313	0.213073	0.400843	0.255764	0.0933175	1.29256
Ahcy	3.17171	1.67671	3.35322	0.951596	0.62012	4.02929	4.92731
Mapk3	7.59096	5.54011	5.96883	4.87157	1.45933	1.01878	0.715292
Prodh	3.87071	0.815489	2.77825	0.941692	0.806324	1.21216	1.78072
Fbxo7	5.19167	4.42879	4.74656	2.28154	1.62095	1.30796	2.24124
Aspm	6.62001	5.0285	7.08864	2.49801	2.13101	1.2294	1.64468
Xpo7	1.24235	1.35389	2.15327	2.03004	1.0173	1.93398	1.81718
Reep4	5.36876	4.63324	4.31398	4.46157	2.80243	3.39599	3.94244
Cryz	1.12807	0.283168	1.39753	0.499737	0.0410387	0.976674	2.81241
Hmbs	3.54688	1.2089	1.89878	4.91872	5.46385	5.22539	5.29192
Nck1	5.37874	2.92877	4.61312	3.14981	3.62231	3.38454	3.35006
Sil1	5.49599	3.27447	4.26594	2.20438	3.01796	3.46524	3.53806
Agfg1	2.53986	0.933299	1.43357	1.85937	0.952947	0.825978	2.55223
Usp30	4.7708	3.66135	3.93607	1.81644	1.1185	0.542943	1.26995
Anxa6	5.11116	3.00009	4.1923	1.45405	0.810397	1.43906	5.79048
Sacs	0.302188	0.607315	0.719926	0.825019	0.652251	0.0564502	0.167931
Zwilch	4.31322	2.68511	4.4379	3.6004	4.11865	4.1729	4.05338
Hectd3	3.37924	1.96165	2.31663	2.34053	1.61147	2.22231	1.18462
Pcyox1	3.86712	2.69853	4.34757	2.33701	1.34852	1.12422	2.33176
Fam114a2	3.1407	4.23415	3.74724	2.1586	2.34518	3.5789	4.00736
Hint3	4.79796	0.808555	0.586212	1.74992	1.99104	2.98458	6.32506
Stmn2	0	0	0	0.10293	0	0	0.28
Vps4a	6.03428	3.52038	5.64866	4.63469	5.26921	4.94887	3.56237
Iah1	3.4039	0.748438	0.395738	3.23921	4.186	3.10303	4.57899
Ppp6r1	0.570419	0.50658	0.493923	0.671847	0.349885	0.619643	0.552516
Abcc1	1.57813	0.881335	1.76034	0.70034	0.378236	0.81234	0.767715
Pik3r4	5.32205	4.76281	5.49924	2.70206	2.34438	2.66769	2.5807
Aldh6a1	4.04706	2.59111	3.98096	3.62755	3.33186	1.7847	3.98357
Amdhd2	3.31018	1.1622	1.01026	1.02017	2.22261	3.39618	5.23278
Myh14	0.491362	0.0294766	0.0898006	0.626949	0.338149	0.372578	0.287257
Ybx2	5.36074	2.57345	3.44871	3.7798	1.20556	1.03202	1.06761
Twf2	5.57733	2.74815	4.41082	3.62547	2.6453	2.48058	2.83465
Csad	4.39092	5.61896	5.31318	1.84311	0.98814	1.6413	1.00176
Camsap1	3.35482	4.05169	3.66471	3.7486	3.27159	1.33227	1.00975
Ski	5.18623	3.96444	5.7463	3.2319	2.31786	2.08919	1.88965
Clu	2.65775	0.205405	0	0.824812	1.06363	1.88152	0
Rabgap1	3.61511	3.77818	4.26125	2.99369	3.49782	3.23313	2.579
Actr1b	1.93922	0.779863	1.18253	1.03861	2.39795	3.55585	3.97893
Dhrs7b	2.34089	0.181732	0.393549	2.65772	4.22128	5.71138	4.90569
Pex11b	5.38097	2.08764	5.15448	3.59679	2.47322	0.898018	2.90039
Aven	8.24652	3.31335	7.1364	4.98096	2.94213	3.74259	2.80826
Pgm1	3.15621	3.40637	3.60554	2.4621	3.07247	1.89725	3.67138
Upp1	7.96037	1.83794	2.27561	3.41178	3.02859	0.460894	3.86767
Iars2	0.774405	0.709945	0.808175	1.06869	1.32189	2.43217	2.92299
Tjp1	1.34786	1.81332	2.82724	2.39733	1.37806	2.67261	2.42803
Mecr	6.20954	2.40676	4.06984	2.87327	4.15818	3.87508	3.93106
Acad11	3.04219	1.79951	2.50097	1.76131	1.56213	2.40963	1.76909
Acox3	4.22348	3.01079	4.61059	2.46819	0.849403	0.0520301	0.977958
Sh3glb2	3.33017	1.05456	1.71778	0.463419	0.44741	1.24495	1.71591
Efl1	2.93645	3.20575	3.73656	0.847904	1.43929	2.29289	2.54279
Lrpprc	3.48709	1.65691	3.48778	1.50243	2.75747	4.92667	4.47854
Hibadh	4.29796	4.81215	4.99314	2.93509	0.769901	1.67583	3.91762
Dgke	1.14371	1.75584	0.963537	3.59489	4.15481	1.66702	0.544184
Gnpat	4.16738	4.64245	5.2262	4.14169	3.85997	3.42451	4.9418
Dipk2a	4.56939	5.2992	3.58806	2.86147	2.30797	0.235172	0.426
Abcb6	3.31755	0.913724	2.89377	1.82751	1.75524	3.54844	2.08852
Mon2	2.35951	1.63498	1.95042	2.73788	1.418	1.22114	1.34099
Abcd3	3.10463	1.7125	3.42237	0.769401	1.36647	2.55911	2.61803
Vamp2	0.254261	0.0469031	0.211455	0.151778	0.653874	1.20772	2.27157
Cog5	3.18889	2.53504	2.73718	1.94209	2.14944	2.58797	1.98078
Flad1	4.63825	1.64685	3.46298	3.08807	2.07227	2.46871	3.71095
Ints8	2.67118	3.04635	3.06904	2.87612	3.23322	3.14822	3.21861
Rhoc	0.890291	0.0948448	0.0911358	0.418137	0.0844473	0.736203	6.15192
Atp6v0a1	2.11887	1.10674	1.59335	1.59575	2.09183	3.42267	2.22698
Ptpn18	4.96709	1.17298	2.34782	1.11377	1.06468	1.08149	1.04639
Impa1	0.400231	0.412038	0.462509	0.333976	1.20273	2.03196	2.74111
Ppp2r5c	3.88255	4.37771	4.1476	4.8925	3.44426	2.75755	5.16959
Epn3	0.0268627	0	0.116214	0	0.045069	0	3.46455
Fasn	0.80133	0.55175	0.970148	1.70081	1.49377	2.67985	0.445288
Oxct1	3.7834	4.46256	4.28531	1.99826	0.575353	2.48085	4.44513
Slk	1.32994	1.97462	1.6077	1.72518	0.87646	0.280291	1.90043
Clpb	4.52582	1.90121	3.11962	1.19817	1.37324	3.32265	2.66466
Rab2b	1.39964	2.09101	1.86147	3.74973	4.0837	3.30359	1.74977
Abcb7	2.91246	3.22791	4.38343	2.34296	2.88401	3.51831	2.91749
Gatd3a	2.19935	1.22039	2.01491	0.483534	0	0.259225	1.12962
Rdh14	3.7496	3.20101	3.41211	1.458	1.13315	1.12428	2.30742
Gbe1	3.25423	3.5455	3.54489	0.706658	0.187091	1.0011	1.78457
Wdr11	1.95095	2.5368	2.9625	1.83578	0.92173	2.19442	1.88028
Pex6	0.432648	0.0307545	0	0.529045	0.936044	0.709119	1.38269
Pcca	4.29577	2.17298	3.86141	1.73812	0.607568	0.0422559	1.33814
Pdxp	2.91028	3.31083	1.49421	3.44706	2.12227	0.390632	3.21821
Ufsp2	5.60925	4.96181	4.45676	1.95473	2.14628	3.67387	4.26006
Pls3	1.44557	1.87508	2.11515	3.18338	1.4282	2.44511	4.90702
Hdhd5	0.947947	0.814819	0.982944	1.51736	0.495225	0.0724793	1.90184
Hdac6	2.04805	1.38477	2.29581	3.39934	3.20996	3.07754	1.8064
Coasy	3.57264	1.85173	2.63548	1.39123	0.994155	2.27533	2.80712
Cutc	1.6703	0.823798	0.756426	1.40994	3.11162	4.07025	3.66602
Acsl1	3.84389	3.52036	4.51991	2.75505	1.76348	1.31004	1.20141
Ccs	3.51538	1.02939	0.779298	2.09769	3.18938	3.9152	4.35206
Pfas	0.356951	0.51855	0.185234	1.42933	1.73661	3.04901	2.69129
Ada	5.50433	1.7185	5.37133	2.42993	1.24161	0.39941	1.59749
Rhot2	1.95423	1.05934	2.18075	1.64328	1.41517	1.5432	1.17715
Pdxdc1	4.77918	3.03883	4.44894	4.04454	3.84998	3.81863	2.9612
Acat2	2.0276	0.684989	2.28294	3.60841	4.10674	3.92828	3.8863
Ftl1	7.29371	5.78212	6.00505	7.77754	8.55278	8.95001	9.64458
Ppox	2.94162	0.383057	1.89171	0.266867	0.0420517	0.984077	1.60754
Hip1r	2.57312	1.02841	2.58788	1.52115	0.334547	0.748839	0.594051
Fut11	3.61394	2.07259	3.09527	2.47689	1.24525	0.667661	1.15602
Ap2a2	1.39836	0.580252	0.953072	2.2005	2.19175	3.53943	6.21875
Erlin2	1.26175	1.04585	1.07144	1.42752	2.59986	4.28036	3.54047
Ngly1	5.6465	5.65801	5.66724	4.13147	1.58043	1.23791	2.27366
Dop1b	2.31014	2.41264	2.7699	1.58063	0.501498	0.7995	0.511703
Grhpr	4.97371	0.882387	1.76873	2.01272	2.68232	3.94352	4.92069
Cpsf7	0.636669	0.333289	0.571639	1.30447	1.88363	2.35912	1.7773
Sel1l	2.94061	2.93045	3.39897	2.56785	2.65027	1.93456	1.22417
Cpt2	5.38718	3.0996	3.14478	2.94728	2.27227	0.384954	3.3579
Elovl1	6.03549	3.69754	5.20441	3.07844	1.83758	2.60916	4.41057
Vps45	2.69453	0.663993	1.95847	0.556646	0.115307	1.16604	2.94807
Calcoco1	4.03232	2.95136	5.3359	1.80238	2.1222	2.34631	2.50621
Ptgr1	4.40216	0.420891	1.86288	0.889315	1.12206	2.96131	7.19947
Mtor	1.96639	1.87781	2.32795	1.93781	1.97292	1.58156	1.9372
Ppp4r1	2.24396	1.55328	2.48997	1.79426	1.50532	2.05354	4.09176
Gga3	3.24586	2.10656	2.90883	3.15213	2.52797	2.74366	2.15097
Chdh	3.24124	1.88916	3.72787	0.925349	0.398165	0.58778	0.758187
Saal1	1.15853	0.144997	0.648419	0.539475	1.08785	2.22773	1.97169
Gapdh	6.20121	5.42227	6.48381	7.03451	6.45937	5.2267	9.15219
Itpr1	2.11136	2.60862	2.65068	2.72744	1.54612	0.41426	0.0696617
Tln2	0.846046	0.759764	0.872298	0.65593	0.310942	0.21125	1.47652
Ppp1cc	1.45654	2.23367	1.12369	3.40772	3.70783	3.69017	4.74839
Myo6	2.10568	1.73041	2.40718	1.41469	0.839151	0.650471	0.984732
Dpp3	0.891558	0.323534	0.496993	0.696413	1.34532	3.61239	2.90085
Cdk5	5.75406	2.51145	4.6095	1.65846	0.694373	1.28455	4.07053
Mettl26	2.47538	0.363439	0.661027	1.66282	1.91107	4.03872	4.25191
Slc12a6	1.4611	2.30709	1.61534	1.37655	0.82063	1.62912	1.75863
Mogs	0.202103	0.0321267	0	1.08337	1.97881	1.64843	0.629693
Magi1	2.22697	1.43387	2.0842	1.3519	0.629924	0.382117	0.461372
Rtn4ip1	2.11247	2.44533	3.08029	2.11703	1.21815	1.84176	2.48948
Pex1	3.75354	4.3262	4.22063	2.87001	2.39282	2.35178	2.17427
Hscb	6.61897	5.88938	4.45468	4.11265	2.19969	3.29425	4.78397
Lnpk	0.763157	0.80403	0.551608	1.77355	2.03851	2.21899	2.12661
Tktl2	2.57158	2.07652	2.70658	1.35671	1.09651	0.384302	0.776895
Gsr	1.60077	1.36251	0.819285	2.4385	3.89741	4.99271	3.36879
Tsta3	3.69968	0.88585	2.23083	2.62476	1.8955	3.64827	4.39641
Stx18	4.60167	1.74139	3.41891	1.7769	2.88631	3.23008	2.99099
Cds1	3.95058	3.56018	2.2225	1.20557	0.761739	0.631955	0.224442
Akr1b7	0	0.077891	0	1.71745	0.532248	0.270959	0
Fsd1	5.00337	4.13015	4.66741	4.06594	2.7988	0.447159	0
Scfd2	3.973	3.2337	4.2164	2.47862	3.79391	2.42017	1.66647
Amacr	2.21777	2.24861	2.40238	0.832406	0.397992	0.228745	1.88152
Trappc12	2.90373	1.09413	3.28604	1.81643	1.34337	2.32722	2.70066
Chchd6	6.61238	3.44249	4.50527	3.21478	2.22109	1.73321	1.89798
Rab4a	5.50252	4.08847	5.18112	3.9517	0.360963	2.28934	3.50177
Aldh7a1	4.53887	2.13696	3.75184	1.72105	2.07676	1.28049	2.20833
Nipsnap1	5.19532	2.60612	4.38893	2.73266	2.94069	2.59402	2.95623
Dync1h1	0.573162	0.251911	0.399454	1.27522	1.38253	1.44104	2.86523
Acsf2	0.236624	0.447602	0.580459	0.871588	1.69662	2.58247	3.82852
Aldh16a1	0.25649	0.0348359	0.332128	1.28093	2.61179	3.23635	2.6458
Vac14	3.48152	1.71283	3.3201	3.20571	2.74057	2.15998	2.40011
Vipas39	3.84151	2.33195	3.39383	3.45908	2.60551	2.90469	4.07542
Tom1l2	3.02063	2.36839	4.29678	3.57759	3.21131	3.41577	1.17104
Mpi	1.99252	0.732531	1.36652	1.17743	1.38993	3.45659	3.2583
Ube4a	3.64537	3.19162	4.69706	3.27617	3.42769	3.59421	5.2288
Mmab	2.45314	1.71888	2.67101	1.98409	1.72675	0.653375	1.98326
Selenoo	1.18132	0.286452	0.096384	0.091555	0.207499	0.549469	1.08514
Tbcd	1.73114	0.920763	1.58789	0.621418	0.912589	1.23461	2.11749
Ethe1	4.45538	5.16152	3.92954	3.59363	3.06211	4.00823	5.28281
Pfkp	1.88274	0.24642	1.9434	1.54631	0.520683	1.44927	0.823849
Sec23ip	4.42993	3.0494	4.36243	3.57071	3.96502	3.2127	2.26778
Aldh5a1	0.733188	0.860079	0.673377	0.215484	0.342276	0.0183096	0.14271
Pgs1	6.65874	4.97415	4.47314	4.17707	4.04313	5.1734	2.85746
Ap3d1	2.60007	2.72081	3.72504	3.06396	3.7848	4.15798	3.64721
Pgls	3.88068	1.30792	0.509729	2.1862	3.05432	2.98281	5.66222
Etfdh	0.989901	0.115832	0.319018	0.472515	0.225598	2.87907	4.14979
Mlec	1.35093	1.58347	0.990483	1.28178	1.76081	1.35558	2.06461
Fmnl3	4.3197	2.89152	4.78999	4.34478	2.24342	0.681091	2.00605
Acaa2	3.04347	0.59349	1.07429	0.92332	1.91726	2.97556	7.21023
Ap2a1	1.35839	1.66441	1.92046	1.67545	1.29344	2.08502	2.65264
Ppm1h	3.45782	3.09074	2.70341	2.46345	1.00172	0.0618807	0.0837
Vps33b	3.8959	2.33834	4.31537	3.01529	1.6135	3.20749	1.73264
Ano10	4.77298	2.67289	4.46815	2.15478	1.21451	0.451454	1.85658
Faah	1.48202	0.484494	1.49521	1.01839	1.12234	0.856677	3.22981
Odr4	2.46743	3.41674	2.88612	2.15331	2.38307	3.59305	3.01462
Crym	2.08357	1.86816	2.69575	0.119652	0.0555869	0.351166	0.884036
Pold1	1.30307	0.198798	0.26755	0.598343	1.30192	3.75025	2.87325
Vcpip1	2.81356	2.58343	3.12666	2.16345	2.83381	1.26659	1.31657
Rab12	2.1953	3.27102	2.46057	2.79643	1.15024	1.01634	2.36629
Myo5a	2.51247	2.08653	2.78172	2.11295	1.02087	0.117963	0.155381
Atp2b1	3.80263	4.72426	3.41662	1.21652	1.51316	1.69636	2.0134
Hpcal1	6.89904	5.27846	6.49881	5.13996	1.60661	1.30771	3.0065
Nubp1	1.66254	0.256857	0.181642	1.06011	3.39763	4.30971	4.18422
Pdk3	5.12281	5.01469	5.36343	4.67941	3.47554	1.12212	0.259
Arhgef16	5.61185	2.79004	4.3392	1.89253	0.498202	4.34336	2.27665
Kyat3	3.58779	0.231558	3.00008	3.40448	4.0891	2.98465	2.99412
Ptgr2	0.669012	0.246462	0.163787	1.22733	1.17144	1.96561	4.08186
Tmed3	4.46307	2.27267	2.6951	1.93477	0.752531	1.34397	3.03062
Sirt5	3.92484	1.25728	2.26215	1.79187	0.937388	0.108969	1.3765
Ctnna2	0.3293	0.286665	0.27973	0.0306052	0.0173627	0	0
Men1	4.01504	2.34865	3.34162	2.86104	3.31755	2.74495	1.39837
Hsd17b10	4.34464	1.34286	1.67058	1.47824	2.05082	3.26726	5.5347
Myl9	0.687799	0.105065	0	0.663022	0	0	3.06488
Cpne3	2.02247	2.42426	2.28895	1.32695	0.15152	0.356573	3.40725
Guk1	2.60847	2.72578	2.09512	3.15553	4.83679	6.36566	6.03258
Pigs	4.90794	2.41387	3.94539	3.99768	4.43638	3.92177	2.80376
Lrrfip2	5.41951	2.26157	3.68712	2.82938	1.90062	2.87476	2.39963
Sptbn1	2.58351	3.39552	3.16474	2.13805	0.774275	0.460817	2.20521
Naga	0.346876	0.0598664	0	1.18059	0.672285	0.959201	4.79867
Mavs	3.75703	3.05375	4.16422	3.49682	2.71862	2.23208	1.19048
Acad9	2.18498	1.43733	2.00155	1.85136	3.14994	3.16001	3.12312
Prxl2a	3.30975	2.00391	3.49063	2.44136	0.485168	0	5.72556
Hspa2	1.67761	1.48314	1.63096	4.15153	2.44241	2.57456	0.396
Mmut	2.46532	2.96775	2.60004	0.822015	0.664142	1.27181	1.92662
Tm9sf3	2.43331	3.26753	1.93094	1.89059	1.28239	2.28049	3.29265
Dlat	4.00884	3.67214	3.74686	2.29119	1.90241	3.40575	3.88394
Cmtr1	2.75894	2.63755	3.22428	2.66703	2.65108	2.60829	3.32519
Pex5	2.46409	2.18254	2.73933	1.98999	2.09736	3.68812	2.30278
Esd	4.2595	1.1307	2.1989	1.6765	2.64633	1.68188	4.63736
Scyl1	3.18525	1.93708	3.02822	3.02355	3.41488	4.00071	2.6419
Rab3gap1	4.94508	4.85105	5.59485	2.40862	2.64001	2.66774	1.417
Rps6ka1	1.93633	1.67495	1.93669	2.77403	2.4517	3.08915	4.48108
Ap3b1	3.84537	3.17671	4.38851	2.35191	1.74536	4.1792	4.06329
Ldhc	4.25952	0.934682	1.24107	2.81599	3.54535	1.16979	0.499496
Sars2	3.65163	1.29721	1.9618	2.02241	2.9952	4.31819	3.73954
Map2k4	5.90879	6.6192	6.3583	5.02156	2.74672	3.06343	4.98658
Ddx4	4.56122	4.3021	3.92095	3.63409	3.16613	2.2752	0.378097
Clybl	6.46632	3.91973	5.80479	4.59717	5.43565	3.45151	4.71931
Plxnb2	3.24406	2.01098	2.44328	0.842124	0.70643	3.30586	1.77149
Stx16	0.996601	0.459468	1.05576	0.752463	1.13788	0.673818	1.48149
Smc2	2.88752	3.14278	2.92673	2.50364	3.30458	3.49399	3.45676
Rab22a	4.23807	2.49782	2.59999	3.44996	1.60917	1.35877	2.62177
Thnsl1	3.38267	2.30505	3.02846	1.95709	0.772074	0.345593	1.19611
Pygb	0.686347	0.323085	1.52719	1.277	0.277865	1.18499	2.746
Gcat	4.84435	0.733812	1.7641	1.35949	1.12819	3.39833	4.42903
Mvd	3.18666	0.426423	1.57652	2.47726	1.37285	3.1326	3.04741
Htra2	3.50339	3.7914	2.91756	2.16757	1.11443	2.92612	2.75216
Hspa4l	3.86972	3.39104	4.0907	2.6754	1.1712	0.363731	1.29837
Aco2	5.09443	1.70978	4.16957	3.04533	2.79066	5.11615	5.47018
Xrcc6	5.80163	2.30163	4.36558	1.9746	1.58993	3.11188	3.7604
Arhgap17	3.65259	2.48703	3.83209	2.55564	1.56607	1.25224	2.90331
Msra	4.15106	1.85674	3.44647	1.65173	1.06094	0.842271	1.90805
Ptpa	1.81436	1.53811	3.04194	3.14944	4.29878	3.92722	5.04549
Otub2	5.69772	2.9347	4.78027	3.40291	3.12398	0.519468	0.826
Fam91a1	1.50582	2.20956	1.42376	2.47195	2.61835	2.43804	2.28861
Itpk1	5.47046	3.30812	5.34695	4.01956	1.88192	1.50275	0.887152
Ubac1	3.17069	1.42295	1.62442	2.3752	2.51889	2.25764	3.89442
Tmem165	2.15531	1.27426	0.167348	1.97732	2.00876	0.687364	2.57631
Gsta2	2.65613	0.711426	0.699354	0.260706	0.429331	2.64818	1.79214
Mycbp2	2.55989	3.10278	2.92165	2.92758	1.88589	0.837048	1.09341
Slc25a1	4.98342	4.99304	4.47963	2.25343	1.09203	0.630547	2.919
Abr	3.39984	2.78255	4.36949	3.38404	1.77899	2.21554	2.36577
Golga4	3.25659	3.5649	3.30457	2.40746	1.12744	0.841514	2.26928
Dlgap4	7.10265	6.34669	5.90832	3.84087	2.95508	2.30389	3.23377
Eefsec	4.70802	2.00334	4.42264	2.38993	2.19907	1.48363	3.02298
Letm1	2.91693	1.79017	2.64465	2.3537	2.14446	2.6518	2.83098
Gmppb	0.304978	0.0578484	0	1.5194	2.77916	4.38006	3.48028
Abhd10	3.55173	3.60639	3.35207	1.86526	2.33462	2.93173	3.1634
Cyfip1	3.33453	3.32406	3.74851	2.40745	2.10148	2.7326	3.22096
Aass	5.68535	3.96839	4.045	0.551809	0.191835	0.195739	0.0739
Ptges2	2.04781	1.3082	0.236581	1.3799	1.46319	3.24038	4.26901
Pitrm1	4.32387	4.29916	3.78592	2.46649	4.07883	3.22843	4.97781
Lzic	4.6931	3.38811	3.99262	4.13834	4.18794	3.85688	3.71712
Cyp20a1	2.88082	2.61368	3.04518	3.23178	3.12553	3.47041	2.12056
Tpi1	6.53585	1.94406	5.94349	5.33591	3.88235	2.92713	7.59689
Nae1	7.34876	8.21637	7.11904	4.95073	4.4025	4.72832	4.80657
Cdh1	4.1302	5.06519	4.63495	3.03937	2.19595	4.88344	5.10698
Elmod2	6.10943	6.50188	6.91883	4.8112	3.40066	2.44474	1.40937
Stom	5.64181	5.48414	6.50896	3.13193	1.11439	0.109966	0.643
Txnrd1	5.17657	5.3554	5.93885	3.45069	4.44136	3.7556	2.06665
Oat	4.67241	5.03155	5.6946	5.66052	5.31506	3.48549	5.32162
Ap3m1	5.53344	6.4893	6.20864	4.61836	1.90047	3.39292	4.34306
Cryl1	6.80301	6.99936	6.18229	2.60371	1.46279	0.355445	1.4459
Atl1	5.90081	6.85194	6.51481	3.13275	0.637277	1.00117	0.100333
Patj	4.41497	4.86309	5.21737	3.00223	1.38281	1.68882	2.47561
Acadsb	3.25257	3.62057	3.5327	2.99158	1.94137	0.870673	2.5408
Ctnnd1	2.88733	3.93522	3.657	3.20629	3.65766	4.38642	3.94726
Supv3l1	5.13887	5.57703	6.24745	4.53659	4.51013	4.80865	4.69972
Samhd1	4.19349	2.71935	3.21565	3.71371	3.43357	2.55836	1.42316
Psmg1	6.20736	5.97007	5.32081	3.9959	4.16895	5.41703	6.00651
Ythdf3	5.15868	5.83288	6.31935	4.94455	3.62856	3.67968	3.36291
Lsm14a	5.3806	6.84584	6.32764	5.85639	3.81511	2.5287	2.69292
Fars2	5.90996	6.45283	5.89991	5.98874	4.29324	2.54879	3.27363
Edc4	4.5985	4.52205	5.5974	2.22049	2.71967	3.5409	2.41764
Agps	2.66314	3.61059	3.22067	3.53681	2.1433	1.80654	2.98612
Ergic2	6.24576	7.27928	6.01022	4.95564	4.64083	4.84092	3.69062
Psmf1	6.7341	2.95942	5.61412	3.30424	2.65222	3.19656	3.59389
Rnf25	3.43065	3.33077	4.48857	1.95653	2.75296	2.40121	2.02995
Arf5	5.37165	5.94763	3.94173	4.55756	2.0457	1.64931	5.29618
Cnot11	4.96981	4.62157	2.53699	1.49796	1.21521	2.17008	1.72861
Dhodh	3.84942	4.63445	4.19849	3.26431	1.74186	3.18184	2.70187
Wdr20	7.24643	8.41633	8.30346	6.88862	4.5248	3.17982	3.07956
Rhot1	6.32671	6.77019	5.49432	5.74	5.00718	3.90663	3.12496
Map2k1	6.72011	7.82142	7.88173	5.67276	3.77069	5.1524	3.76873
Rab6a	5.34318	6.42384	4.51348	5.10596	3.66995	4.05055	4.09431
Nckap1	2.96959	4.14708	3.53592	4.67425	3.89335	3.77317	3.26814
Pdlim1	6.25197	7.30295	7.27105	5.70253	3.86432	5.25976	6.10004
Ckap5	4.05019	4.90232	4.43984	3.74445	4.07293	3.21597	2.64305
Fam107b	5.6972	6.10781	6.10773	5.17336	2.85164	1.362	4.72378
Lsm1	4.5476	5.21163	3.97121	4.04838	3.43176	3.08239	3.12565
Tubb6	8.24799	5.07667	6.55703	5.26209	4.26513	3.77477	3.11544
Snx12	5.1877	5.4209	4.93365	4.41141	3.77704	4.60861	4.58731
Surf4	7.98924	7.6739	7.90178	5.77402	5.05647	5.2923	5.26317
Ranbp9	4.99315	5.7417	5.15647	5.20063	2.90602	1.39689	2.37812
Naa35	5.13545	6.20922	5.79151	3.83745	4.79842	5.52041	3.38603
Nt5c2	2.93457	2.67704	3.49511	2.40023	2.81559	1.82235	1.191
Armc8	4.61925	4.92543	5.11219	3.46624	2.26409	3.67898	3.62671
Ktn1	5.66281	6.12144	6.25979	3.96828	3.36018	2.17201	3.51639
Msh6	4.71219	5.5014	6.22441	3.39296	4.85478	5.89745	4.23578
Usp15	5.05655	5.72137	6.11408	5.49257	2.90589	3.15938	2.2237
Flnb	3.15878	3.3906	3.40383	2.40774	1.47832	2.71948	3.53176
Mia2	5.40615	6.23224	3.62224	3.84412	4.32011	3.21722	3.35513
Strip1	5.00981	5.15405	3.01231	4.00212	4.94393	3.01548	2.57398
Cnot7	7.69011	9.33554	8.62538	8.38507	6.0987	5.29916	4.16561
Nup214	4.6568	4.01461	6.23605	5.15488	3.95808	2.91604	2.27934
Gspt2	5.64524	4.44846	6.36741	1.99041	1.94602	1.2307	0.97
Mcm4	6.11302	6.47077	6.68024	4.35106	4.7523	5.15336	4.71013
Gdf9	11.3529	11.8012	9.67473	6.6807	5.25598	2.26897	0.155
Miox	8.86433	7.71974	8.00685	5.68211	4.93308	2.95229	0
Srrm2	2.69021	3.33979	3.44677	3.18476	2.87942	3.18087	3.4006
Oas1d	9.99965	11.0415	10.8292	6.77083	5.03645	1.51604	0.56
Naa11	5.50709	4.47757	5.48298	3.23167	1.53895	1.73676	2.21853
Dhrs1	5.84476	6.75019	6.5637	4.90564	3.51094	3.23837	2.80662
Ddx19a	5.68702	6.03326	5.65629	3.86218	2.45065	2.46149	2.83693
Rcn2	6.43079	7.3588	5.45647	5.09662	3.90065	3.64866	4.24085
Nlrp4a	7.23844	7.59508	8.05475	4.84505	1.71278	0.424364	0.42729
Kit	5.76195	6.20133	6.5221	4.20505	3.47149	0.781769	0.0526
Rdh11	7.52449	3.93148	6.62667	3.84455	2.3564	0.398639	0.858228
Tomm34	6.07087	6.96768	6.8931	5.96892	4.92719	4.03027	2.66499
Mapk8	2.98225	4.07893	3.37327	3.31538	1.50619	0.194591	1.28979
Adh5	7.40591	7.59386	7.58952	6.83676	3.0619	3.40662	5.85315
Kdm2b	5.26644	4.50274	6.31205	4.17751	5.02146	5.94369	2.94684
Tcl1b1	9.80956	11.2395	10.3933	10.1415	3.89379	1.1936	0
Pcbd1	6.16227	6.96114	5.18111	3.21737	0.959759	1.28858	4.02114
Rnf220	6.79645	6.91553	6.99581	6.26134	3.41014	2.12499	3.25578
Stat3	4.7808	5.03171	5.19347	3.79591	3.32254	2.83216	4.57193
Afdn	3.02209	3.99764	3.1105	3.07195	1.81613	1.79648	3.02628
Senp8	5.79276	5.28979	5.21838	2.43335	0.505141	0.595504	1.38524
Igf2bp3	4.31754	4.91106	5.15051	4.87203	3.36744	1.78627	3.21051
Tacc2	4.23844	4.55882	4.78133	3.11709	1.75698	1.83284	1.73662
Nlrp4e	5.72982	5.7154	7.08914	5.64052	1.2092	0.339853	0.158
Mastl	6.17023	6.59297	6.16193	4.78601	3.78499	3.35164	2.30145
Echdc3	5.60546	3.65364	5.53354	3.88609	1.53943	0.799913	3.04409
Rtn3	3.46776	3.70776	4.54723	3.78626	3.46871	2.6318	5.07048
Sdha	5.28618	5.5872	6.3367	3.33376	2.5471	4.40824	5.56405
Rictor	2.66867	3.53915	3.55784	2.79686	2.53738	1.2589	1.36955
Ninj2	9.54256	5.38197	6.68539	2.53854	0.558047	0.436576	0
Chek1	7.48811	8.65109	8.17319	5.46522	3.96526	4.32638	3.97895
Relch	2.52078	3.04976	3.18555	3.81719	3.18822	2.83207	2.11453
Snx18	3.54995	4.71151	2.8186	2.79327	2.98446	1.41469	1.98697
Ddi2	4.11527	4.61848	2.70492	2.68815	2.10808	1.58207	2.69143
Hsd17b7	3.68952	4.05	4.36902	2.65963	1.13121	1.19473	0.978
Dnmt1	6.98643	6.12102	6.81006	2.98148	3.00796	2.28238	2.29441
Nup98	5.8818	6.57859	5.9357	5.60198	5.50206	4.71659	3.16715
Nup62	3.673	4.63208	5.84751	5.28924	4.38231	4.21331	3.5419
Copa	4.19359	4.29233	5.3556	3.60783	4.25793	4.82738	4.45971
Rap1a	4.36258	5.83332	5.38414	4.94957	3.49916	5.89903	3.7494
Opa1	3.14045	2.79872	3.74458	3.35826	2.15107	2.03786	2.93818
Tubg2	6.65162	7.11046	7.06497	6.91982	4.01074	2.5935	1.64103
Dclk2	6.2976	6.54179	7.72305	4.07752	1.48085	0.270896	0.817438
Nup54	6.45277	6.91774	6.82609	4.82929	5.54575	4.68667	3.97888
Hsd17b4	4.46277	2.76837	4.59684	1.41508	1.15887	3.4568	3.92374
Kpna7	8.27707	7.3568	8.06676	4.78025	1.01211	0.688717	0.194847
Mthfd2	6.86409	7.61442	7.52503	6.72189	3.54957	3.66116	4.70301
Carmil1	4.93085	5.6833	6.37245	5.62254	2.04062	1.27796	3.02823
Pls1	5.46101	6.26006	5.95817	4.09788	0.455218	0.972404	0.375956
Ankle2	4.95868	4.26937	3.59371	3.00949	3.53442	3.80775	1.94016
Cnpy4	7.4611	6.91934	7.82142	5.85107	4.21986	3.24282	3.38899
Mtus1	6.76102	6.72751	7.55239	6.28428	4.97003	4.67934	3.30555
Rab3gap2	3.93912	3.84309	5.14202	2.55286	1.25356	1.47593	1.10197
Uhrf1	6.86468	6.81509	7.26177	3.9214	3.10393	2.1865	3.3519
Oog1	9.2913	8.15891	9.03153	7.70334	4.76758	1.01354	0
Bdh1	3.46845	4.10821	4.98608	3.3748	1.90934	2.63454	3.65949
Msrb3	2.84349	3.48719	3.40383	1.99393	0.450374	0.151612	1.18965
Pdcd6ip	3.69835	3.69786	4.52566	3.44586	2.62349	3.58135	3.76821
Zp3	11.4565	7.90336	6.85702	5.67584	6.29075	5.75588	1.09
Tm9sf4	4.51729	4.68791	4.88214	3.02112	2.69578	3.11697	3.84757
Dcun1d1	6.93782	7.36138	6.91016	5.97739	4.04398	2.76162	2.83484
Cdc42bpb	3.44468	4.05227	4.15559	4.09587	4.03403	2.13808	1.95709
Ppm1b	4.63792	5.85059	4.58851	5.0041	4.26772	2.94255	4.04153
Rab27a	2.78021	2.4332	3.11936	2.67926	1.40337	2.11064	0.861483
Uchl4	2.17728	1.77111	0.543122	0.396022	0.705849	0.593097	1.31449
Ufl1	3.72053	4.40195	4.4683	1.03033	0.600991	1.62647	2.34439
Psme4	3.74971	5.02069	4.02195	4.99628	3.00866	1.76163	2.33208
Rab18	4.10565	5.27173	5.32497	4.24282	3.05532	5.11537	4.38789
Lamtor3	7.96882	8.98004	6.89348	3.95713	4.67784	4.69699	5.1884
Arg2	8.73476	3.5099	8.12893	6.39566	4.17714	1.88739	0.39402
Lpcat1	5.68567	5.53109	5.1332	2.95948	3.55999	3.1467	2.93454
Rrm2b	5.39629	6.509	6.44906	5.266	3.88807	1.19467	1.14403
Golga2	3.39994	3.10736	4.29938	3.26724	3.32722	3.16027	1.25338
Me1	7.78951	7.76492	8.31695	5.84196	2.85162	4.15683	2.99117
Dnajb4	6.95743	7.8816	7.48937	3.58829	0.755004	0.131023	0.622982
Tubb3	7.55553	8.08232	8.4624	5.29126	3.30605	2.40389	0.23791
Bub1b	8.12837	8.70699	6.01041	2.31224	3.67716	4.36189	3.3205
Jpt2	6.81284	6.25526	7.41521	6.19441	4.83547	3.09288	5.25964
Cnot3	6.18537	6.17672	6.44605	4.40989	3.57259	3.98307	2.73482
Slc12a9	1.9821	2.93166	2.07202	0.637593	1.04337	0.330432	0.201185
Fip1l1	6.74466	5.40669	6.60039	4.15628	3.4665	3.64041	2.86494
Gorasp2	7.42301	6.30017	5.20245	5.08546	5.38146	4.75949	4.69175
Padi6	10.6454	8.83145	8.86217	5.1185	4.74036	3.51487	0.532757
Kif14	3.69966	3.9134	3.55177	3.03193	1.81881	0.763744	1.62993
Mdh1	6.00978	7.03076	5.78544	3.47825	2.00805	3.10388	6.74736
Npm2	9.93221	8.04433	8.43707	5.98252	4.54853	2.59426	0
Wwc2	4.06809	5.02397	4.8328	5.49304	4.06692	2.01548	2.61279
Astl	7.61391	7.77388	5.64176	2.37972	1.31298	0.513129	0
Slc7a6os	6.30595	6.55696	5.68393	5.44468	5.96974	4.72292	3.93891
Tax1bp1	6.52643	6.99244	6.63856	4.64974	5.72542	6.55668	4.00976
Gk	5.07917	5.93845	5.99053	3.44063	1.57731	2.43137	1.95345
Ifitm3	6.68597	7.85473	6.24778	5.91072	2.01057	0.917562	0.464111
Csnk2a2	2.09601	2.92876	2.35744	2.27595	1.61635	1.48386	1.42304
Gda	3.70311	3.89882	5.1806	3.80187	1.79793	0.107852	0
Vta1	7.56678	8.4615	7.63245	4.46283	3.5273	3.68967	4.63142
Dtx2	5.82678	6.72223	7.07399	6.57025	4.80259	3.89189	1.49583
Nup93	5.8202	6.32486	6.82146	3.94831	5.02098	5.25023	4.16941
Zfp57	10.2845	8.87225	11.1612	7.91974	6.32606	3.28748	3.23355
Cirbp	6.572	4.88232	4.62194	2.86166	2.55437	2.24153	3.26498
Fermt2	5.37299	5.6515	5.87959	4.27706	3.27765	4.61338	3.66227
Dlgap5	6.01639	5.16991	5.85823	4.2742	4.1431	3.59558	4.12785
Pcbd2	7.04501	6.3066	1.39291	1.31689	0.604376	2.06182	6.05918
Bcl2l10	11.533	12.5988	11.7886	9.26831	3.9789	1.6003	0.433
Arih1	2.73131	3.45829	3.48632	3.68203	2.48593	1.42485	2.12308
Epb41l2	4.66657	5.49576	5.66565	4.68954	3.23784	3.49746	3.933
Aaas	5.88698	5.30706	5.52371	3.94774	3.82068	5.10288	4.62129
Vps35	5.66181	5.97183	5.91218	4.8658	5.78989	6.08853	5.76207
Aldh9a1	6.61899	6.26852	7.81081	5.92756	4.17614	2.81508	3.15482
Ttk	6.62121	4.14957	6.81458	4.50614	3.54035	3.58555	3.46325
Arhgap12	5.56033	6.40008	5.89329	4.62192	3.63319	1.83712	2.21806
Arl3	4.46278	5.71954	4.83396	5.63988	3.28171	2.49777	1.50067
Atad1	7.33066	8.28568	7.5114	5.68486	5.06704	4.03434	3.64371
Stt3b	6.00567	6.21704	5.96889	6.13492	5.05915	4.24588	3.06394
Nlrp4f	8.71157	8.39446	9.50662	6.5147	3.07221	0.584995	0.583
Nlrp9a	7.58431	7.39269	7.54309	5.36033	1.3795	0.250621	0
Cgn	3.9376	4.61094	4.4943	3.32364	1.92154	2.65012	3.64508
Pdhx	7.0688	6.46295	7.0493	4.6136	4.01057	4.65276	4.00989
Afg3l2	4.52823	3.8761	2.57981	3.32036	3.57271	1.63238	2.90807
Rhpn2	7.17041	7.87203	8.46639	6.79413	4.67045	1.56821	2.051
Nlrp14	10.5467	9.22831	10.2013	6.59237	4.68768	2.43578	0.0836
Mark2	5.47624	6.05615	6.68507	5.93704	4.42765	3.32457	1.63081
Ninj1	8.52078	8.50682	7.16735	6.30645	4.22571	1.2782	4.22907
Strn	5.93614	7.2203	6.67668	6.00373	4.27844	2.63414	1.99753
Scamp1	4.41719	4.73475	5.22673	4.83741	3.25931	3.41893	3.0398
Ankfy1	2.2406	2.10104	2.69394	2.35395	2.42146	3.01725	3.03949
Nfs1	4.49049	5.29495	4.69044	4.31388	5.12975	4.36486	3.11988
Nceh1	5.31823	5.74926	5.11152	3.53063	3.74995	1.60663	1.16388
Wdr37	4.31908	4.3161	5.09538	3.71455	3.69361	2.30274	1.55476
Pla2g4c	8.251	9.05386	9.47432	7.57984	2.64469	1.15288	0.667803
Dnm1l	5.47631	5.43726	6.54832	4.96797	3.23082	4.14188	4.8793
Lman1	4.75149	5.20874	4.34715	2.446	1.96956	2.4421	2.77463
Mapkap1	5.52099	5.97882	6.30093	5.24458	4.50475	3.17607	2.16759
Gmds	6.87685	6.57766	6.19229	3.07764	1.22756	0.80645	2.20823
Tle6	10.1117	7.63507	8.57493	5.24369	4.2216	2.61064	0.779296
Lyplal1	6.45811	5.62272	6.05513	4.42599	1.23747	0.386858	1.51
Ermp1	5.99925	7.06357	7.38211	6.74362	4.98311	2.76145	1.82922
Rgn	5.90353	4.50353	5.00359	3.84408	3.56619	3.56883	1.34052
Acat1	5.97046	6.77117	6.36834	5.0031	4.637	2.89146	3.91611
Eef2k	4.14684	2.81451	6.09896	4.03049	0.960097	0.278917	0.531203
Ppme1	6.02126	6.34042	6.84841	4.38093	3.43676	3.28701	2.75198
Slc25a15	5.55681	5.62929	6.51333	4.75763	3.65812	2.35922	1.22801
Eif4e3	6.86634	7.75774	7.05875	4.88459	2.02126	0.502762	0.481
Spast	4.58804	5.11147	4.83237	4.70404	3.93215	2.62656	1.59054
Npc1	4.7384	5.43879	3.20839	1.83568	1.75787	2.17167	2.46608
Txndc5	6.65014	6.68184	5.47102	3.07783	0.774979	1.0212	3.63194
Rfc5	5.26106	5.61365	5.65258	5.62844	4.86211	4.61688	5.2035
G6pdx	8.47033	6.22437	8.90851	6.61202	3.87942	3.55964	3.35755
Kpna3	6.32886	6.49027	7.14236	6.39537	4.3374	3.84762	3.36168
Map1b	4.49198	4.79659	4.69161	3.67587	1.51888	0.181137	0.312519
Ivd	2.89383	2.71625	3.60796	3.55434	3.60863	1.98803	2.41477
Mtmr14	8.04037	7.12289	8.35365	7.04812	5.12261	4.19571	2.16947
Gstm5	7.78319	8.41207	6.1051	5.65819	2.51008	0.883083	0.32994
Sec23a	4.75117	5.58718	5.28871	3.96797	4.22265	4.30422	3.65528
Abi1	3.88221	4.87473	4.89977	4.02026	3.65305	3.85283	3.32737
Rdx	9.43333	10.2804	8.14767	5.34759	3.46963	2.37376	3.74221
Knstrn	6.91031	6.24148	7.14132	7.02313	3.45137	2.56185	2.56244
Stoml2	5.85863	6.27693	5.06005	3.76461	4.8483	5.91753	5.55039
Pithd1	6.52861	5.75185	2.58511	3.29882	2.87245	3.07666	4.90545
Washc2	3.27421	4.11671	4.89448	3.50753	4.05997	5.52114	2.85788
Slc30a3	7.74521	6.0308	8.33848	4.91007	1.33651	0.848958	0.266
Spats2	6.23155	6.05452	6.26591	3.49338	2.2203	1.33566	1.04028
Clint1	3.46247	3.89268	2.11093	1.51001	1.26439	1.44283	2.07028
Becn1	5.2129	5.99961	5.70855	5.38331	5.09696	4.63793	4.21253
Ttc9c	4.73626	4.8115	5.20504	4.88932	2.50572	2.6116	2.99034
Mtmr9	4.06735	2.16175	3.92471	2.8427	2.35699	1.85936	3.23332
Pecr	9.8472	9.59129	9.68158	6.7962	4.37668	2.6121	3.51576
Ccdc6	7.89398	9.13566	7.79748	8.7596	7.37861	3.47615	2.62764
Gtf2b	8.72615	9.21403	8.45585	5.70329	4.40293	4.22352	4.87398
Mtr	2.31102	3.11856	3.30607	2.32083	2.26462	2.09874	1.54616
Eps8	5.17384	5.71075	5.59034	3.46201	1.72902	0.229593	0.294605
Uso1	4.28267	5.2074	4.17386	3.24737	2.04356	1.37173	2.61611
Pld1	6.81213	8.15701	7.35999	6.4374	2.87191	1.42356	0.857293
Pacsin2	6.21876	6.82115	7.06607	6.27542	5.0778	2.37142	4.09422
Baiap2l1	7.24724	6.65041	6.79258	3.84237	3.07342	2.12514	1.24764
Gid8	3.59541	3.48745	3.46552	2.90593	2.39785	2.31828	2.87161
Rbm26	3.47791	4.45295	3.20238	3.22944	2.68073	2.69923	2.97389
Psip1	5.36277	6.56527	5.13836	5.85616	3.95662	1.36837	4.00172
Naa16	5.04873	6.02552	5.52441	2.93853	3.35636	3.8588	2.74294
Slc25a31	6.53294	6.43725	5.87577	3.52329	4.28297	2.22672	1.23
Myo5b	4.81876	4.02611	5.12065	3.18236	1.59392	0.342661	2.97556
Bin2	6.02917	6.8896	4.35323	2.5255	2.3726	3.97965	4.18342
Nup107	5.84152	6.24491	6.7049	4.59356	5.8025	4.86687	3.55948
Atg16l1	5.5559	6.06529	4.07858	3.87283	5.23266	4.29539	2.4483
Stx12	6.24082	6.92286	6.69656	5.79411	3.63292	4.66213	4.24029
Ecpas	4.66576	4.5244	5.1055	3.55844	2.03247	2.44115	2.33544
Atp6v1h	6.06159	7.00899	5.38668	4.8054	3.88334	4.19542	5.90164
Reep5	5.63223	3.6684	3.94431	2.59328	2.17973	1.57026	4.57776
Birc6	2.00089	2.88916	1.58233	2.17829	3.02374	2.912	2.92998
Dcaf8	5.36616	5.84224	7.12309	4.73476	2.96487	3.05143	2.90004
Ccdc69	9.53801	10.9133	9.48579	6.76654	4.63481	0.555335	1.53173
Sec22b	5.80528	5.36617	6.2754	2.77044	3.77086	4.11077	5.32618
Fnbp1l	4.31346	4.98417	4.5222	2.97953	1.49213	0.435332	2.66241
Api5	5.16522	5.95578	6.05594	5.10442	5.10784	6.44792	5.05122
Cyb5a	8.60676	4.56031	6.64592	4.45297	1.88207	4.33697	5.91063
Spry4	6.68356	6.35904	7.9394	6.7931	3.85441	1.73911	0
Usp46	7.61728	7.72465	8.58446	5.66609	2.41401	0.885672	3.07362
Osbpl8	4.29702	4.99962	4.03736	4.76094	3.59234	2.35386	3.40359
Rock1	4.94525	5.99937	4.84035	5.68851	4.74898	2.95038	2.62143
Cmas	3.28341	4.3749	2.49574	2.6814	1.24756	0.250842	2.25381
Slc44a2	5.84641	5.07165	5.05606	3.61704	4.2815	1.94157	2.69586
Ncstn	4.73194	5.18709	4.93309	3.25854	2.27157	3.4469	4.33095
Rpa1	6.03716	4.19127	5.73138	3.19957	3.20934	4.21331	4.3815
Psmd9	6.01803	6.09323	5.98601	4.01164	3.39048	4.33315	3.64997
Zp1	9.45906	6.51924	5.78677	4.01723	2.9971	0.809598	0
Appl1	3.88985	4.1414	3.82079	2.93832	2.40289	2.82105	2.04655
Copg2	2.45175	3.36975	3.90377	2.30021	0.394121	0.722795	2.34566
Copb1	6.88749	7.73627	7.13731	3.85068	3.10637	3.04043	4.66193
Gnpda2	6.07794	7.15173	6.0332	4.10509	1.66247	1.89882	2.24593
Sdf2l1	4.29202	5.12695	3.54494	5.25416	4.35897	3.03456	2.14448
Rubcn	5.16209	5.45527	6.48269	2.20054	1.82408	1.19	1.44603
Nlrp9b	8.1369	6.39383	8.04723	3.89035	0.624337	0.244159	0
Atp2c1	5.96278	6.44254	7.14236	5.13868	3.4489	2.54435	1.49236
Nudt5	7.24159	5.85442	6.71652	5.54007	2.3175	1.63326	4.98334
Magohb	5.75137	6.9708	4.97438	3.54723	3.55448	4.16274	6.23059
Pigu	5.72741	4.73698	4.49601	2.52203	1.83608	3.38202	3.99741
Lsm14b	4.92565	6.11506	2.84094	1.60559	0.914072	0.252358	0.793323
Haus5	3.76949	4.2385	4.74704	2.85686	3.05283	3.8576	3.74671
Sdhc	7.12318	6.50547	5.97885	3.17717	2.85827	4.00452	7.0386
Cdo1	7.86905	6.44759	8.35537	7.05863	2.19096	0.689024	1.62003
Tmod3	3.65172	3.96971	3.74097	3.45277	3.58358	3.99701	4.73132
Gfm1	4.81836	5.37328	5.64169	4.12061	5.24912	5.59725	4.81392
Mgst3	6.95826	8.48808	7.584	6.18645	2.17578	1.22431	7.06221
Gdpd1	7.75838	8.6743	6.01889	3.40217	2.57727	1.24491	0.401
Rnf126	5.3688	5.12599	3.96407	4.4768	3.3025	2.57141	2.97687
Fbxw15	10.1936	7.61981	8.79626	4.8853	4.25671	1.64225	0
Tmem199	6.55242	5.23779	5.87458	4.7677	5.30989	4.82188	4.83256
Itsn2	5.15633	5.57916	5.52099	2.37031	1.23949	0.964307	2.96638
Wdr82	3.82277	3.90056	3.35354	3.60119	2.19843	1.33098	3.05899
Nup88	6.84147	7.47867	7.79538	5.43687	5.14017	5.83303	5.18326
Tdrkh	6.25099	4.12928	4.721	4.3737	4.40807	1.17123	0.926457
Ube4b	3.77697	4.45495	5.46321	5.22103	4.22222	3.24286	2.09932
Cab39l	5.32749	4.13016	4.98325	3.44616	4.56203	4.11808	4.13809
Tm9sf2	8.0183	9.05874	7.67404	5.80252	6.01888	5.84182	6.02505
Rragc	6.24267	7.41237	6.11711	5.93624	4.24631	1.86977	2.63324
Tulp3	3.39944	4.36134	3.6983	3.97805	2.35462	0.347837	1.04278
Parl	9.06024	6.92117	8.5683	6.82684	5.17422	5.0786	5.95642
Atl2	6.23029	7.44286	6.86277	4.78377	4.13539	4.58918	3.03669
Kif4	5.52905	5.08598	5.3312	4.50411	4.89392	4.46794	2.8466
Esyt2	3.77335	4.96739	2.43456	2.53021	2.62328	1.45991	2.02934
Dnaaf5	4.70632	5.58586	4.52314	3.63959	3.76771	2.2213	2.17634
Akap12	4.33919	4.31615	4.5656	3.06053	1.99425	2.57055	2.76488
Uba6	3.1247	3.50041	3.54609	2.71202	2.54094	2.54243	1.48077
Nit2	6.11914	6.89099	5.45333	2.57247	2.19387	3.0311	4.93984
Ndufab1	9.07574	8.7425	6.65865	6.5863	5.83245	5.16284	8.84236
Pak1	6.09318	4.00688	5.86724	4.79482	3.25409	3.12621	0.632314
Oog3	9.73335	10.9601	10.141	9.73986	7.19136	1.7041	0
Dnajc3	5.82765	6.69268	5.20461	3.62729	4.29689	3.17467	2.14233
Apip	6.16588	6.39461	5.51541	4.16298	3.1853	2.91224	5.0651
Myo1c	2.90261	3.39367	4.7786	4.07044	3.26551	3.23384	4.04369
Ciapin1	4.69427	5.52495	5.47782	3.289	3.31409	3.616	3.68165
Glod4	3.6586	4.35038	3.58197	2.36652	2.28161	3.85703	4.83837
Ipo8	5.40695	6.87182	5.69698	5.28783	2.54581	1.94901	1.99069
Echs1	5.56047	5.50503	5.55311	4.3467	2.25274	3.16742	6.06404
Tsfm	4.97351	5.85897	4.61153	3.26847	3.32462	3.59183	4.64614
Naa30	5.22452	6.61224	5.13114	5.71158	3.91218	1.74287	1.9035
Ggct	7.46182	8.16126	6.72316	5.3899	2.78304	1.43677	2.51171
Mtfr2	2.83152	4.02678	4.45685	2.90106	3.02112	1.53792	1.97769
Armc10	5.7867	5.85526	6.19102	3.97665	2.68298	3.10256	4.91104
Mff	8.45653	9.03071	8.51415	6.5914	4.32497	3.87947	5.2396
Bmp15	10.2944	10.8083	10.7705	8.00498	3.62308	1.08168	0
Diaph1	3.075	3.53201	4.05825	2.49658	1.82483	1.4337	2.59756
Kbtbd8	7.43913	8.32575	8.05071	6.96079	4.75472	2.88104	1.47272
Sec31a	4.91902	5.33962	5.86889	3.59795	4.21852	4.18152	3.99063
Pik3r1	3.63064	4.11462	4.24834	3.79479	2.16666	0.484577	1.60683
Hbs1l	5.33662	5.15434	4.8685	3.88112	1.92564	3.73653	3.75153
Nup85	6.93269	7.48068	7.08308	4.24562	5.78868	6.7147	4.92531
Sephs2	6.28265	7.40516	6.634	7.26176	5.80246	3.8015	5.65089
Ciao2b	6.98868	8.1824	6.38479	6.31666	3.03059	4.55452	6.34338
Nlrp5	8.58974	7.82901	8.26418	4.94616	3.55261	1.53443	0
Usp9x	5.63509	6.33553	5.5527	5.71891	3.64522	2.73544	3.29858
Ldhb	11.6979	11.1718	10.973	7.93449	6.47907	3.50206	0.828158
Cisd2	4.92539	4.87679	4.29102	3.21939	2.06306	3.36812	3.45516
Golga5	5.64764	6.19416	6.43553	4.62716	4.03749	3.86139	3.1982
Wdr1	5.28365	5.55724	4.42849	4.3672	1.47555	2.89537	7.38898
Mapre2	5.7091	5.6664	6.71995	3.91646	0.884077	0.879892	1.4663
Ppip5k2	4.71511	5.78823	5.65041	5.36308	3.09195	3.81278	2.85127
Hsdl2	5.38505	5.87939	5.55408	5.15276	4.11587	3.71735	2.45489
Dhx36	2.4054	3.28459	1.83374	2.02079	2.06245	1.67628	2.09587
Rpe	5.43778	6.15477	5.87993	4.76539	4.56996	4.57356	3.6914
Zp2	10.2286	6.88683	6.50175	4.77927	3.33868	1.48325	0
Tm7sf3	6.1292	6.62809	4.34003	3.20192	1.2429	1.03176	3.40463
Pdpk1	5.00434	5.71418	5.56505	5.43061	4.83479	4.45153	3.05992
Eps15	3.84468	4.72221	4.27601	4.23596	3.07199	3.64568	2.37657
Picalm	2.66717	4.15711	2.566	2.81221	1.95585	2.48116	2.07289
[truncated: 2,109 more rows]
