# Supplementary material for: Stable maternal proteins underlie distinct transcriptome, translatome, and proteome reprogramming during mouse oocyte-to-embryo transition
Source: Genome Biol. 2023 Jul 13;24:166. doi: 10.1186/s13059-023-02997-8 (PMC10347836; doi:10.1186/s13059-023-02997-8)
Supplement: Supplementary file 4 — Additional file 4: Table S3. Parent-of-origin dynamics of oocyte-originated and embryonic proteins. Related to Figure 4D. [file 13059_2023_2997_MOESM4_ESM.xlsx]

## Sheet: Table S3
Maternal_ms									Paternal_ms									Maternal_mRNA								Paternal_mRNA
gene	peptide	FGO	MII	1C	2C	4C	8C	BL	gene	peptide	FGO	MII	1C	2C	4C	8C	BL	gene	FGO	MII	1C	2C	4C	8C	BL	gene	FGO	MII	1C	2C	4C	8C	BL	group
Acad9	ELFLGNIEQK | GIILVGNEEQK	11.7	11.9	10.57	-12	10.97	11.45	-12	Acad9	NA	-12	-12	-12	-12	-12	-12	-12	Acad9	2.71	2.75	2	1.24	2.53	2.64	2.14	Acad9	0	0	0	1.19	1.8	1.98	1.43	Oocyte-specific
Acadsb	SSQPEALVSLTNNAVAFAPLQTLTDEEIMMK	-12	10.52	-12	-12	10.5	-12	10.38	Acadsb	NA	-12	-12	-12	-12	-12	-12	-12	Acadsb	3.13	3.47	3.56	2.96	1.79	0.6	0.82	Acadsb	0	0	0	0.82	0.43	0.3	1.65	Oocyte-specific
Adh5	VEPGSTCAVFGLGGVGLAVIMGCK | SIQEVLVEMTDGGVDYSFECIGNVK	11.92	12.21	9.82	12.5	10.53	8.83	9.83	Adh5	NA	-12	-12	-12	-12	-12	-12	-12	Adh5	7.3	7.28	7.66	7.03	2.58	2.33	4.74	Adh5	0	0	0.21	0.23	1.66	1.45	3.34	Oocyte-specific
Ado	GSSTGSEGPAPGFPENLSLLK	10.52	-12	10.24	-12	10.84	-12	-12	Ado	NA	-12	-12	-12	-12	-12	-12	-12	Ado	1.27	0.16	0.31	0.36	0.72	0.16	0.53	Ado	0	0	0	0.16	0.82	0.12	0.65	Oocyte-specific
Aldh2	LLCGGGAAADR	15	15.92	16.34	16.48	14.91	15.09	13.51	Aldh2	NA	-12	-12	-12	-12	-12	-12	-12	Aldh2	4.68	1.78	4.08	2.3	0.95	1.18	1.69	Aldh2	0	0	0.14	0.94	0.84	1.34	2	Oocyte-specific
Aldh4a1	GQMEAIPCVVGDEEVWTSDIQYQLSPFNHAHK | ETLQLVDSTTSYGLTGAVFAQDK | YRETLQLVDSTTSYGLTGAVFAQDK	10.98	13.94	13.12	12.74	14.98	12.62	12.71	Aldh4a1	NA	-12	-12	-12	-12	-12	-12	-12	Aldh4a1	4.14	4.21	3.9	1.36	1	0.77	2.26	Aldh4a1	0	0	0	1.15	1.09	0.71	1.54	Oocyte-specific
Aldh7a1	VMDHPGNYVEPTIVTGLAHDAPIVHQETFAPILYVFK	17.36	19.46	19.32	15.9	19.75	14.25	13.21	Aldh7a1	NA	-12	-12	-12	-12	-12	-12	-12	Aldh7a1	5.18	2	3.7	1.37	1.74	0.88	1.06	Aldh7a1	0.08	0	0	0.53	0.5	0.41	1.08	Oocyte-specific
Amacr	GQNILDGGAPFYTTYK	12.44	13.29	13.05	13.13	12.21	13.67	-12	Amacr	NA	-12	-12	-12	-12	-12	-12	-12	Amacr	2.3	2.59	2.3	0.52	0.36	0.2	0.85	Amacr	0	0	0	0.36	0.22	0	0.92	Oocyte-specific
Ankrd44	IQDESLINAK	12.15	12.18	11.95	12.15	11.67	11.21	-12	Ankrd44	NA	-12	-12	-12	-12	-12	-12	-12	Ankrd44	5.1	5.85	6.39	5.32	2.68	0.69	0.09	Ankrd44	0	0	0	0.05	0	0.11	0.26	Oocyte-specific
Anxa6	DAISGVGTDEK | DAISGVGTDEKCLIEILASR | EIKDAISGVGTDEK | QRQEICQNYK	13.41	14.01	14.96	15.49	-12	14.56	9.95	Anxa6	NA	-12	-12	-12	-12	-12	-12	-12	Anxa6	5.45	4.04	4.22	1.36	0.65	1.35	4.08	Anxa6	0	0.13	0	0.45	0.37	0.76	4.46	Oocyte-specific
Apeh	QDLFAVDTQTGSVTSLTAGGSAGSWK | SRQDLFAVDTQTGSVTSLTAGGSAGSWK | ALDVSASDEEMAR | ALDVSASDEEMARPK	14.78	16.17	15.65	15.36	14.95	15.06	12.11	Apeh	NA	-12	-12	-12	-12	-12	-12	-12	Apeh	5.51	3.67	3.83	0.85	0.44	0.88	2.72	Apeh	0	0	0	0.38	0.36	1.17	2.75	Oocyte-specific
Bpnt1	AIAGIINQPYYNYQAGPDAALGR | HIITTTR	-12	10.66	-12	11.69	11.44	11.35	11.82	Bpnt1	NA	-12	-12	-12	-12	-12	-12	-12	Bpnt1	2.28	0.54	2.1	1.21	1.85	3.12	1.56	Bpnt1	0	0	0	1.81	2.17	3.54	2.13	Oocyte-specific
Bscl2	HQPGQESTQQSDVTEDGESPEDPSGTEGQLSEEEKPEK	13.49	13.36	11.38	13.56	11.51	-12	-12	Bscl2	NA	-12	-12	-12	-12	-12	-12	-12	Bscl2	7.12	7.18	7.04	5.69	2.97	1.3	2.9	Bscl2	0.14	0	0.26	0.3	1.25	0.86	2.49	Oocyte-specific
Capn1	ELAGQPVHLK	11.89	12.36	11.92	12.3	12.1	13.62	-12	Capn1	NA	-12	-12	-12	-12	-12	-12	-12	Capn1	0.79	0.48	0.63	0.77	0.95	1.82	1.53	Capn1	0	0	0.12	1.16	1.34	2.86	1.3	Oocyte-specific
Capza1	DVQDSVTVSNEIQTTK	13.07	15.36	14.91	14.83	14.1	14.31	14.29	Capza1	NA	-12	-12	-12	-12	-12	-12	-12	Capza1	4.8	5.16	5.5	4.59	4.35	4.38	4.81	Capza1	0	0	0	3.03	2.78	4.28	5.28	Oocyte-specific
Cars2	LVNTVPSATAEPGDSDK | QPLLEACDTLR	10.32	12.36	11.39	12.52	10.94	11.92	-12	Cars2	NA	-12	-12	-12	-12	-12	-12	-12	Cars2	2.83	1.18	1.02	2.81	3.29	4.24	1.15	Cars2	0	0	0.3	2	2.58	3.35	1.09	Oocyte-specific
Cbr1	FRSETITEEELVGLMNK | SETITEEELVGLMNK	12.61	15.4	12.38	11.87	13.5	12.02	12.14	Cbr1	NA	-12	-12	-12	-12	-12	-12	-12	Cbr1	3.74	0.32	2.16	2.79	3.47	4.14	2.34	Cbr1	0	0	0.32	2.4	3.54	4.12	2.39	Oocyte-specific
Cct6b	DGNVLLHEMQIQHPTASIIAK	16.73	16.87	15.9	16.77	16.29	16.13	16.69	Cct6b	NA	-12	-12	-12	-12	-12	-12	-12	Cct6b	0.21	0	0	1.26	0.73	1.74	2.24	Cct6b	0	0	0	1.96	1.52	1.75	0.66	Oocyte-specific
Cep55	GRSRLLEK	10.98	9.63	9.92	9.15	10.12	10.93	-12	Cep55	NA	-12	-12	-12	-12	-12	-12	-12	Cep55	5.86	7.19	6.86	5.02	2.47	1.07	2.14	Cep55	0.07	0	0	1.27	1.99	0.68	1.82	Oocyte-specific
Ciapin1	LQELTGSEGQVFMENVTQLLQSSHK	-12	13.55	14.35	14.13	14.79	12.54	12.51	Ciapin1	NA	-12	-12	-12	-12	-12	-12	-12	Ciapin1	5	5.2	5.52	3.18	2.78	2.39	2.28	Ciapin1	0	0	0.09	0.79	2.22	3.03	2.36	Oocyte-specific
Clcc1	AFDLPDTEAQEHPEVVPSHK	11.83	12.55	13.1	12.5	12.62	10.88	-12	Clcc1	NA	-12	-12	-12	-12	-12	-12	-12	Clcc1	6.62	5	5.38	3.42	3.35	2.86	1.13	Clcc1	0.26	0	0.12	1.03	1.59	2.23	1.45	Oocyte-specific
Clip1	SQQLSALQEENVK | LELETLR	13.4	15.14	14.96	13.75	12.55	11.05	10.68	Clip1	NA	-12	-12	-12	-12	-12	-12	-12	Clip1	3.42	4.93	4.22	2.99	2.65	1.35	0.52	Clip1	0.05	0	0.1	1.03	1.15	1.08	0.16	Oocyte-specific
Clybl	INSVSSGLAEVDLETFLQAR	14.49	13.46	15.01	13.5	15.19	12.57	12.54	Clybl	NA	-12	-12	-12	-12	-12	-12	-12	Clybl	5.54	3.43	5.34	3.97	4.82	2.87	3.04	Clybl	0	0	0	1.74	1.63	1.05	3.23	Oocyte-specific
Cobll1	EVQRDPQLSPEQHPSSLSER | ADETVQTSDGSISAQHSSASLQDSVNASR | GTFDGNHEVSNSSDPR | TGSLQLSSTSIGTSSLK | VSPHAPLQDLAPIICSK	11.2	12.56	11.32	11.5	11.24	10.76	12.69	Cobll1	NA	-12	-12	-12	-12	-12	-12	-12	Cobll1	4.71	4.81	3.6	1.22	0.67	0.58	0	Cobll1	0	0	0	0.12	0	0.46	0	Oocyte-specific
Cops7b	ESLPELSVAQQNK	13.4	13.93	14.24	13.24	13.57	13.75	14.79	Cops7b	NA	-12	-12	-12	-12	-12	-12	-12	Cops7b	4	4.35	3.49	3.6	3.83	3.81	2.82	Cops7b	0	0	0	3.06	3.84	3.79	2.82	Oocyte-specific
Cpne3	SSPVEYECINEK	13.2	13.41	13.73	13.18	12.97	12.96	11.91	Cpne3	NA	-12	-12	-12	-12	-12	-12	-12	Cpne3	2.09	2.24	2.4	1.31	0.14	0.33	2.35	Cpne3	0	0	0	0.09	0	0.05	1.94	Oocyte-specific
Cpt2	GVTLPELYQDPAYQR | HSVGELQHMMAECSK	13.92	15.28	15.17	15.12	14.29	13.34	12.96	Cpt2	NA	-12	-12	-12	-12	-12	-12	-12	Cpt2	5.2	3.47	3.09	2.29	1.48	0.27	2.15	Cpt2	0	0	0	2.38	1.44	0.29	2.01	Oocyte-specific
Csad	TVIHYSVK	10.81	-12	11.59	11.2	10.73	10.57	-12	Csad	NA	-12	-12	-12	-12	-12	-12	-12	Csad	5.24	6.56	5.49	1.68	0.76	1.44	0.73	Csad	0	0	0.16	0.28	0.34	1.03	0.48	Oocyte-specific
Dbndd1	VPQAALNVSAHETGDMCR	11.71	-12	12.47	12.43	13.7	10.27	-12	Dbndd1	NA	-12	-12	-12	-12	-12	-12	-12	Dbndd1	6.83	4.94	5.62	3.5	0.37	0.05	0	Dbndd1	0	0	0	0.08	0	0	0	Oocyte-specific
Dctn2	ATAGAPPDSSLVTYELHSRPEQDK	12.7	12.99	13.58	12.74	12.83	-12	12.96	Dctn2	NA	-12	-12	-12	-12	-12	-12	-12	Dctn2	4.58	1.02	2.91	1.65	1.79	3.74	3.73	Dctn2	0	0	0	1.17	1.94	4.57	3.23	Oocyte-specific
Dctn3	ALLEGYNK	11.16	12.47	11.69	10.78	11.03	11.19	-12	Dctn3	NA	-12	-12	-12	-12	-12	-12	-12	Dctn3	6.04	3.55	4.2	3.36	3.14	3.38	4.61	Dctn3	0.19	0	0	2.2	1.39	2.85	4.12	Oocyte-specific
Dctpp1	GTISENQAVGAGDPASELR | GTISENQAVGAGDPASELRDQAST | SDTEPGPQAWPPK	13.77	13.85	14.28	13.82	13.61	13.2	10.79	Dctpp1	NA	-12	-12	-12	-12	-12	-12	-12	Dctpp1	4.83	1.44	2.78	4	3.44	4.96	4.9	Dctpp1	0	0	0	4.03	3.69	4.91	4.83	Oocyte-specific
Dgat1	DAAVSPDLGAGGDAPAPAPAPAHTR	13.3	14.16	15.23	14.45	13.35	11.69	11.6	Dgat1	NA	-12	-12	-12	-12	-12	-12	-12	Dgat1	1.92	1.16	1.05	1.47	0.81	1.3	2.06	Dgat1	0	0	0	1.43	1.16	1.49	2.4	Oocyte-specific
Dhodh	GFNTVTDAIGVDHR	-12	12	10.24	-12	-12	11.94	9.9	Dhodh	NA	-12	-12	-12	-12	-12	-12	-12	Dhodh	3.75	4.17	4.11	3.23	0.89	2.1	1.47	Dhodh	0	0.21	0	0.31	1.12	2.29	1.37	Oocyte-specific
Dnaja4	ITDDMDQVELK | ITDDMDQVELKEFNPNEQSWR	15.08	15.49	15.61	15.01	14.93	14.29	9.63	Dnaja4	NA	-12	-12	-12	-12	-12	-12	-12	Dnaja4	2.62	2.19	2.55	2.03	1.03	0.07	0	Dnaja4	0	0	0	0.37	0.31	0.22	0	Oocyte-specific
Dpp3	ELPWPLAFEK	7.71	11.92	9.39	11.68	10.88	11	-12	Dpp3	NA	-12	-12	-12	-12	-12	-12	-12	Dpp3	1.9	0.59	0.37	0.34	0.25	2.65	1.94	Dpp3	0	0	0	0.47	1.12	2.64	1.08	Oocyte-specific
Echdc3	SDILHEAESEDLK | SDILHEAESEDLKVIIISAEGPVFSSGHDLK	11.6	13.84	12.56	13.73	13.84	13.47	12.92	Echdc3	NA	-12	-12	-12	-12	-12	-12	-12	Echdc3	5.5	4.28	5.38	3.91	1.94	0.79	2.34	Echdc3	0.12	0	0	0.72	0.07	0.31	1.18	Oocyte-specific
Eea1	VTHLTEDLNK | ADLQNHLDTAQHALQDK | ELQEQEEVVSCTK	14.14	15.37	14.68	14.62	14.31	14.24	13.08	Eea1	NA	-12	-12	-12	-12	-12	-12	-12	Eea1	2.73	3.86	3.23	3.55	2.23	0.99	0.56	Eea1	0	0	0	0.22	0.87	0.36	0.64	Oocyte-specific
Eefsec	NYIESFLPALR	-12	11.02	11.59	11.16	11.4	10.56	9.64	Eefsec	NA	-12	-12	-12	-12	-12	-12	-12	Eefsec	4.75	2.85	4.15	2.33	1.53	1.1	1.85	Eefsec	0	0	0	0.56	1.48	1.04	1.57	Oocyte-specific
Fam114a2	EFTTCLTTAGVR | EVFSLAEFCEEEEEERQGDDNFTK	10.94	12.81	11.89	12.08	10.88	11.36	-12	Fam114a2	NA	-12	-12	-12	-12	-12	-12	-12	Fam114a2	3.51	4.14	3.79	1.86	1.8	2.83	2.53	Fam114a2	0	0	0	1.15	1.46	2.83	2.53	Oocyte-specific
Flna	AEVGVPAEFGIWTR	13.78	-12	10.14	-12	-12	-12	13.27	Flna	NA	-12	-12	-12	-12	-12	-12	-12	Flna	0.39	0.23	0.22	0.12	0.36	1.56	1.58	Flna	0	0	0	0.39	0.21	0.16	0.17	Oocyte-specific
Fsd1	QTEHTLTGLK	14.04	14.34	14.95	15.23	14.77	14.99	-12	Fsd1	NA	-12	-12	-12	-12	-12	-12	-12	Fsd1	5.17	3.96	4.7	4.11	2.84	0.18	0	Fsd1	0	0	0	0.69	0.5	0.41	0	Oocyte-specific
Gcat	ALGGASGGYTTGPEPLVSLLR | ALDLLMESNAIIQSMAAK	12.87	13.3	13.6	14.44	13.14	13.67	11.5	Gcat	NA	-12	-12	-12	-12	-12	-12	-12	Gcat	4.66	0.5	1.58	0.74	0.57	1.84	1.98	Gcat	0.11	0	0	0.55	0.52	2.81	3.46	Oocyte-specific
Gcc2	EVSELSETFISGSEK | ASLENQTLSTQVEELSQTLHSR | VVALQEESR | LAETSLWHNEFTK	11.86	13.1	12.13	12.63	12.65	12.04	9.71	Gcc2	NA	-12	-12	-12	-12	-12	-12	-12	Gcc2	3.14	4.23	3.54	2.22	1.57	1.39	1.25	Gcc2	0	0.14	0	0.38	0.36	1.22	1.24	Oocyte-specific
Gdf9	EEAIEVER | PVKEEAIEVER	11.71	14.01	11.77	-12	-12	-12	-12	Gdf9	NA	-12	-12	-12	-12	-12	-12	-12	Gdf9	11.58	11.59	9.47	6.45	4.93	2.08	0.2	Gdf9	0.71	0.9	0.4	0.56	0	0	0	Oocyte-specific
Gfm1	YLEATGQLPVK | YLEATGQLPVKK	10.63	12.93	12.73	12.34	12.14	12.15	12.35	Gfm1	NA	-12	-12	-12	-12	-12	-12	-12	Gfm1	5.11	5.96	5.68	3.61	3.89	4.27	3.31	Gfm1	0	0.15	0.08	3	4.63	4.97	3.41	Oocyte-specific
Gsr	TSSGLELQVVTSVPGR	11.58	13.23	11.78	12.52	11.44	11.79	9.67	Gsr	NA	-12	-12	-12	-12	-12	-12	-12	Gsr	0.91	0.91	0.53	1.6	3.19	4.03	1.59	Gsr	0	0	0	1.79	2.47	3.85	2.29	Oocyte-specific
Hscb	EVGCGDEFFCSHCR	11.26	12.01	13.34	12.91	11.66	11.41	11.49	Hscb	NA	-12	-12	-12	-12	-12	-12	-12	Hscb	5.01	4.36	4.15	3.35	1.92	1.96	2.95	Hscb	0.22	0	0.41	2.44	1.73	2.7	3.33	Oocyte-specific
Itga6	LNYLDILLR	9.79	11.69	10.25	9.02	-12	-12	9.19	Itga6	NA	-12	-12	-12	-12	-12	-12	-12	Itga6	3.93	4.99	3.97	3.1	2.77	1.3	1.08	Itga6	0.08	0.11	0	0.49	0.66	0.24	0.9	Oocyte-specific
Itpa	KLEEVIQILGDNFPCTLEAQK	11.15	13.96	12.09	13.88	14.01	10.67	12.88	Itpa	NA	-12	-12	-12	-12	-12	-12	-12	Itpa	3.03	1.62	1.97	3.91	5.24	5.77	4.24	Itpa	0	0	0	2.34	3.5	4.25	3.43	Oocyte-specific
Kntc1	ALPASSDAFMEVLK | DYPDIHTAAK | ASEFFELEEDEVLHR	-12	12.82	11.64	11.83	-12	12.66	-12	Kntc1	NA	-12	-12	-12	-12	-12	-12	-12	Kntc1	2.85	2.55	3.03	2.23	1.44	0.5	0.85	Kntc1	0	0	0	1.06	1.95	0.9	0.7	Oocyte-specific
Kpna7	NIDLFSSDMVSQALVK	12.63	14.3	12.89	12.49	-12	12.09	-12	Kpna7	NA	-12	-12	-12	-12	-12	-12	-12	Kpna7	8.29	7.02	7.97	4.73	0.92	0.55	0	Kpna7	0	0	0.26	0	0.11	0	0.07	Oocyte-specific
Kti12	SAVPGDFLK	10.96	-12	11.76	-12	12.62	11.69	-12	Kti12	NA	-12	-12	-12	-12	-12	-12	-12	Kti12	3.31	2.81	3.3	5.57	5.83	5.07	2.91	Kti12	0	0	0	5.22	5.76	4.9	2.04	Oocyte-specific
Ktn1	GTCAQVCSTPQFEELESVLK	12.93	14.05	14.31	13.35	14.08	11.38	11.64	Ktn1	NA	-12	-12	-12	-12	-12	-12	-12	Ktn1	6.39	6.64	6.35	4.24	3.32	1.76	1.99	Ktn1	0.12	0	0.13	0.5	1.71	1.17	2.3	Oocyte-specific
Me2	SNYVSLLPDVYDWPESSLTPPQITEEKLPH | ALTTQLTDAELAQGR	15.26	13.71	-12	-12	-12	14.83	13.72	Me2	NA	-12	-12	-12	-12	-12	-12	-12	Me2	5.67	3.68	5.11	4.2	3.24	1.68	2.19	Me2	0	0	0.16	3.21	3.29	1.59	2.25	Oocyte-specific
Mfge8	VNMFNPTLEAQYIK	12.49	13.31	14.66	13.57	13.8	10.43	12.25	Mfge8	NA	-12	-12	-12	-12	-12	-12	-12	Mfge8	0.65	0	0	0.82	1.79	5.38	3.22	Mfge8	0	0	0	0.69	2.53	5.37	1.52	Oocyte-specific
Mms19	LAEELHKGESDVAR | GAQLLSQVLLQCHSLLSEK | AAATGLEEAVAPMGALCGLVQDFVMGQQEGPADQVAADVK	12.57	-12	11.66	11.22	-12	9.1	6.68	Mms19	NA	-12	-12	-12	-12	-12	-12	-12	Mms19	5.34	2.88	4.03	1.85	2.74	2.72	2.07	Mms19	0	0	0	1.26	2.68	2.98	2.13	Oocyte-specific
Mogs	LGPLLDVLADSR	-12	10.77	-12	11.02	10.2	10.12	9.71	Mogs	NA	-12	-12	-12	-12	-12	-12	-12	Mogs	0	0	0	0.39	1.14	1.21	0	Mogs	0	0	0	0.61	1.15	0.7	0.48	Oocyte-specific
Mtmr9	SVDDEALRK	15.84	15.25	15.48	15.44	15.26	15.57	-12	Mtmr9	NA	-12	-12	-12	-12	-12	-12	-12	Mtmr9	4.1	3.22	3.95	2.82	1.75	1.52	1.78	Mtmr9	0	0	0	0.63	1.2	0.79	2.03	Oocyte-specific
Mto1	EILSTPLLTVQK | YEEVDMESLVGVLPEPLEK	10.78	11.42	10.07	10.7	9.78	10.05	-12	Mto1	NA	-12	-12	-12	-12	-12	-12	-12	Mto1	4.29	1.57	3.71	2.28	1.4	1.93	1.24	Mto1	0	0	0	1.06	1.8	2.49	1.27	Oocyte-specific
Mtr	GNNDILSITQPDIIYQIHK	-12	11.16	10.23	12.61	-12	11.14	10.61	Mtr	NA	-12	-12	-12	-12	-12	-12	-12	Mtr	2.92	3.66	3.43	2.34	2.16	1.73	0.42	Mtr	0	0	0	0.68	0.93	1.28	0.97	Oocyte-specific
Myo5b	EYLNNQILCQSK | VADLEHENALLKDEKEYLNNQILCQSK	13.38	13.94	14.33	13.46	13.22	12.38	-12	Myo5b	NA	-12	-12	-12	-12	-12	-12	-12	Myo5b	5.67	5.28	5.26	3.34	1.42	0.25	1.71	Myo5b	0	0	0	0.21	0.43	0.16	1.92	Oocyte-specific
Naa30	VLSAAEAAAPDGASK | LLSSSLTTGCSLR	13.01	13.25	14.62	13.5	12.81	12.64	11.55	Naa30	NA	-12	-12	-12	-12	-12	-12	-12	Naa30	4.47	5.59	5.14	5.64	3.75	1.39	0.33	Naa30	0	0	0	0.32	0.67	0.6	1.32	Oocyte-specific
Naalad2	NHAVSFDPLFSAVK	-12	12.16	13.34	12.74	13.59	-12	11.38	Naalad2	NA	-12	-12	-12	-12	-12	-12	-12	Naalad2	4.68	4.16	4.14	4.25	5.34	6.91	1	Naalad2	0	0	0	3.23	3.99	5.4	0.47	Oocyte-specific
Ndufa10	YGLLAAILGDK	-12	10.91	11.42	11.02	9.06	10.41	10.42	Ndufa10	NA	-12	-12	-12	-12	-12	-12	-12	Ndufa10	5.89	7.48	6.93	3.71	4.48	4.74	5.75	Ndufa10	0	0.26	0.22	1.16	4.23	5.24	6	Oocyte-specific
Nhlrc2	VTTVAGVGIQGTDTEGGEEGDK | QPISSPWDVALGTSGSEVQR | QPLQITSTQPACAAPVELAYAF	7.63	12.09	12.02	11.4	11.46	10.55	9.73	Nhlrc2	NA	-12	-12	-12	-12	-12	-12	-12	Nhlrc2	2.52	3.16	2.38	2.19	0.5	1.05	1.27	Nhlrc2	0	0	0	0.27	0.23	0.45	1.26	Oocyte-specific
Nln	IVHLQETCDLEK	13.68	14.04	14.51	14.61	13.56	14.03	12	Nln	NA	-12	-12	-12	-12	-12	-12	-12	Nln	3.82	3.61	3.58	1.92	2.05	1.98	1.61	Nln	0	0.1	0	0.58	1.31	1.91	2.49	Oocyte-specific
Nlrp4a	WESELCDNCTEK | VFASVLISNK	-12	12.55	11.64	13.43	12.23	12.23	10.66	Nlrp4a	NA	-12	-12	-12	-12	-12	-12	-12	Nlrp4a	7.89	8.53	8.41	5.16	1.93	0.43	0.27	Nlrp4a	0	0.5	0.2	0	0	0	0	Oocyte-specific
Nlrp4b	ATGEIAAHSTIYR | QLQTASLADLISR | NSLGFSGLFVLCK	13.4	14.47	13.96	14.41	14.65	14.31	13.68	Nlrp4b	NA	-12	-12	-12	-12	-12	-12	-12	Nlrp4b	7.87	7.86	7.91	3.91	1.75	0.27	0	Nlrp4b	0	0.28	0.24	0	0	0	0	Oocyte-specific
Nlrp5	ARGLEEEQKSESTMSPSENVSR | GLEEEQKSESTMSPSENVSR | SESTMSPSENVSR | ECPDSWDLVTK | ECPDSWDLVTKIMSQPER	18.47	19.48	19	19.8	19.02	18.95	13.65	Nlrp5	NA	-12	-12	-12	-12	-12	-12	-12	Nlrp5	9.28	7.29	8.4	5.14	3.57	1.59	0	Nlrp5	0.16	0.32	0.17	0	0	0	0	Oocyte-specific
Nlrp9b	VITMQGFSER | STYAHSPSK | TDAAFFTNFMVSAFKSTYAHSPSK | NGISESDKAVWLK | ACGIIAISLINSK	12.56	14.85	13.99	14.73	14.58	14.37	12.27	Nlrp9b	NA	-12	-12	-12	-12	-12	-12	-12	Nlrp9b	8.24	7.02	8.16	4	0.6	0.32	0	Nlrp9b	0.08	0.13	0.12	0.08	0	0	0	Oocyte-specific
Nomo1	GAYSVGPLHSDLEYTVNSQK | DGENYVVLLDTTLPR	10.81	11.55	12.95	11.83	9.21	11.35	11.9	Nomo1	NA	-12	-12	-12	-12	-12	-12	-12	Nomo1	2.03	0.66	0.77	1.19	2.18	1.9	0.99	Nomo1	0	0	0	1.06	1.75	2.36	1.13	Oocyte-specific
Oog3	LTQLSYELYPAPLECYDDR | LCVNDVYFIYGNLNEILR | LVIETLTK | AVLDGLDILLAQK	10.42	13.03	12.92	12.86	10.99	10.61	-12	Oog3	NA	-12	-12	-12	-12	-12	-12	-12	Oog3	9.26	10.41	10.14	9.79	7.05	1.65	0	Oog3	0.25	0.43	0.54	0.38	0.1	0.07	0	Oocyte-specific
Osbpl8	DVLGPSTVVANSDEPQHLTPGK	12.27	-12	13.13	12.78	13.13	11.52	11.65	Osbpl8	NA	-12	-12	-12	-12	-12	-12	-12	Osbpl8	3.77	4.17	4.12	4.78	3.42	2.18	2.12	Osbpl8	0	0	0	1.23	1.66	0.99	2.03	Oocyte-specific
Pcca	GHTLTLSER	-12	12.27	12.1	11.27	9.76	10.71	9.74	Pcca	NA	-12	-12	-12	-12	-12	-12	-12	Pcca	4.12	2.48	3.69	1.7	0.45	0.08	0.92	Pcca	0	0	0	0	0	0	0	Oocyte-specific
Pfdn5	LHDVEHVLIDVGTGYYVEK	13.63	16.91	16.83	14.01	16.13	13.69	10.9	Pfdn5	NA	-12	-12	-12	-12	-12	-12	-12	Pfdn5	7.03	5.9	6.3	6.29	6.88	6.54	5.71	Pfdn5	0	0	0	2.84	4.62	5.54	4.33	Oocyte-specific
Pgam5	ATEPPAWTGAR	11.76	12.85	12.58	12.57	12.53	11.67	8.97	Pgam5	NA	-12	-12	-12	-12	-12	-12	-12	Pgam5	4.5	3.82	4.52	2.34	1.22	3.18	3.15	Pgam5	0.09	0.16	0	3.15	4.06	4.62	3.72	Oocyte-specific
Pgm2l1	DGVSAAAVVAEMASFLDTR | DGVSAAAVVAEMASFLDTRK	-12	10.22	10.83	12.49	11.56	9.99	7.68	Pgm2l1	NA	-12	-12	-12	-12	-12	-12	-12	Pgm2l1	1.34	1.12	1.52	1.55	1.53	0.5	0.08	Pgm2l1	0	0	0	0.24	0.63	0.52	0.03	Oocyte-specific
Pgm2	TIEEYAICPDLKVDLGVLGK | VDLGVLGK	12.08	-12	12.66	12.86	11.53	12.28	14.21	Pgm2	NA	-12	-12	-12	-12	-12	-12	-12	Pgm2	3.05	1.96	1.13	1.7	1.6	0.53	2.99	Pgm2	0	0	0	1	1.36	0.2	1.36	Oocyte-specific
Pigs	APLPYSDISGLNALLLR	7.63	13.9	13.77	13.38	13.38	11.47	11.33	Pigs	NA	-12	-12	-12	-12	-12	-12	-12	Pigs	5.12	3.19	3.98	2.99	2.6	2.95	1.81	Pigs	0.08	0	0.15	3.32	4.18	3.39	1.34	Oocyte-specific
Pitrm1	LDIGLAAGDIPVQYCPQPTNGMVYFR	11.65	12.8	-12	12.19	13.1	11.5	11.56	Pitrm1	NA	-12	-12	-12	-12	-12	-12	-12	Pitrm1	4.61	4.47	3.8	1.94	3.06	2.55	3.32	Pitrm1	0	0	0	1.35	3.38	2.29	3.62	Oocyte-specific
Pla2g4c	ELLHLVDAGFAINTPYPLVLPPVR | ATADYCQRHEIPFPEVSEDQLK | ATADYCQRHEIPFPEVSEDQLKEWAK | HEIPFPEVSEDQLK | HEIPFPEVSEDQLKEWAK | LSDSYTPDLVRDLLR	17.49	19.02	18.94	19.63	19.14	18.93	15.62	Pla2g4c	NA	-12	-12	-12	-12	-12	-12	-12	Pla2g4c	8.75	9.62	9.55	7.55	2.56	1.03	0.28	Pla2g4c	0.07	0.4	0.29	0.13	0.4	0.14	0.25	Oocyte-specific
Plaa	LPAQSIWCCCVLENGDIVVGASDGIIR	14.46	14.99	15.43	14.83	15.59	11.82	12.04	Plaa	NA	-12	-12	-12	-12	-12	-12	-12	Plaa	5.02	5.08	5.26	3.67	4.22	4.47	1.96	Plaa	0	0	0	1.32	4.12	4.21	1.68	Oocyte-specific
Plat	DEPTQTTYQQHQSWLR | ATCFEEQGITYR	-12	15.77	15.68	14.6	13.29	12.88	-12	Plat	NA	-12	-12	-12	-12	-12	-12	-12	Plat	9.97	9.52	6.73	2.76	1.54	0.6	0.74	Plat	0.28	0.26	0.36	0.45	0	0	0	Oocyte-specific
Pold1	ALDPSTEPLIFQQLEIDHYVGSAPPLPEGPLPSR | TEGSEDYTGATVIEPLK	11.91	12.92	11.83	11.2	12.16	-12	10.05	Pold1	NA	-12	-12	-12	-12	-12	-12	-12	Pold1	2.36	0.46	0.25	0.5	0.6	3.33	1.8	Pold1	0	0	0	0.24	0.95	2.67	1.37	Oocyte-specific
Ppp4r1	AQVDVLSAALR	12.85	12.85	14.02	15.09	14.45	14.13	10.54	Ppp4r1	NA	-12	-12	-12	-12	-12	-12	-12	Ppp4r1	3.1	2.12	2.56	1.79	0.76	1.4	2.69	Ppp4r1	0	0	0.06	0.59	1.1	1.42	2.67	Oocyte-specific
Prdx5	FSMVIDNGIVK	15.96	16.87	16.41	16.36	15.63	16.32	13.13	Prdx5	NA	-12	-12	-12	-12	-12	-12	-12	Prdx5	5.31	2.6	3.3	4.49	5.03	5.56	5.61	Prdx5	0	0	0	3.17	3.73	3.93	3.71	Oocyte-specific
Psmf1	EVDPLQISSHR | EVDPLQISSHRPHTSR	-12	12.95	13.19	11.98	-12	-12	11.23	Psmf1	NA	-12	-12	-12	-12	-12	-12	-12	Psmf1	6.44	4.14	5.66	3.17	2.2	2.48	1.93	Psmf1	0.08	0.13	0	1.25	1.6	2.19	2.41	Oocyte-specific
Pstpip1	EVTPLIGSPSVQPSCGVIK	11.38	-12	11.38	11.64	11.38	10.6	-12	Pstpip1	NA	-12	-12	-12	-12	-12	-12	-12	Pstpip1	4.11	2.1	3.19	0.73	0	0.34	0	Pstpip1	0	0	0.19	0	0	0.62	0	Oocyte-specific
Rab3gap1	TDFEMVHLR | PLDGTTSIDNSIPAPEAGDYTLYNQFK | FSVTHHYLVQESPDKER	12.46	13.79	12.6	13.32	12.66	12.09	9.1	Rab3gap1	NA	-12	-12	-12	-12	-12	-12	-12	Rab3gap1	6.18	6	5.76	2.52	2.38	2.12	0.62	Rab3gap1	0	0	0.07	0.9	1.61	2.01	0.69	Oocyte-specific
Rnmt	LPENTPPCQQVDQPK	10.87	13.69	12.39	12.97	12.36	11.97	11.43	Rnmt	NA	-12	-12	-12	-12	-12	-12	-12	Rnmt	4.38	5.38	4.99	3.67	4.29	4.33	2.25	Rnmt	0	0	0	2.75	4.56	4.04	2.81	Oocyte-specific
Sec16a	SIVSNNWALGGDPEER | LNLDSFSSTSR	10.77	11.19	11.51	-12	-12	9.61	-12	Sec16a	NA	-12	-12	-12	-12	-12	-12	-12	Sec16a	3.5	4.45	4.23	4.02	3.28	1.31	1.06	Sec16a	0.04	0.07	0.04	1.14	1.97	1.65	1.09	Oocyte-specific
Serpinb12	AKWEREFNSENTVDASFCLNENEK | IGFIDELQAQILEMK | GDSAHQIDEALHFNELSK	12.1	-12	11.24	11.46	10.82	11.37	-12	Serpinb12	NA	-12	-12	-12	-12	-12	-12	-12	Serpinb12	4.43	1.03	4.67	2.29	0.01	0	0	Serpinb12	0	0	0	0	0	0	0	Oocyte-specific
Shcbp1	EGLFLDADPCSDQGYHANPGATVK	12.17	13.17	12.83	12.87	12.32	11.51	10.58	Shcbp1	NA	-12	-12	-12	-12	-12	-12	-12	Shcbp1	5.49	2.88	4.33	2.79	2.93	3.97	3.31	Shcbp1	0	0	0.13	0.82	0.71	3.64	3.54	Oocyte-specific
Slc12a2	GPIVPLNVADQK	10.87	-12	10.43	-12	-12	10.18	-12	Slc12a2	NA	-12	-12	-12	-12	-12	-12	-12	Slc12a2	1.19	1.3	1.06	2.52	4.39	4.16	0.43	Slc12a2	0	0	0	2.48	4.29	4.31	0.46	Oocyte-specific
Snap29	IDSNLDELSVGLGHLK	12.68	13.74	12.78	11.91	10.65	9.68	-12	Snap29	NA	-12	-12	-12	-12	-12	-12	-12	Snap29	3.28	3.59	3.98	3.28	2.4	1.89	1.85	Snap29	0	0	0	1.3	2.16	1.51	1.66	Oocyte-specific
Spag1	EENTCHFHDPENHPGVEDPLPPVR | LDCEQALQIDGENVK	11.57	12.44	13.33	12.93	11.78	11.92	-12	Spag1	NA	-12	-12	-12	-12	-12	-12	-12	Spag1	5.45	5.58	5.6	3.57	3.42	1.05	0	Spag1	0.08	0	0	2.6	3.33	0.88	0	Oocyte-specific
Spc24	ETLAVEEEVAQSLLELK	11.7	12.65	13.02	11.98	12.32	10.91	10.69	Spc24	NA	-12	-12	-12	-12	-12	-12	-12	Spc24	4.51	1.8	2.9	1.92	2.97	3.71	3.72	Spc24	0	0	0	1.36	2.5	3.83	3.14	Oocyte-specific
Specc1l	SNYGELPVQEHLLR	12.74	12.44	12.22	12.33	12.13	9.85	-12	Specc1l	NA	-12	-12	-12	-12	-12	-12	-12	Specc1l	4.42	5.5	4.56	2.7	1.39	0.24	0.23	Specc1l	0.03	0	0.05	0.54	0.97	0.22	0.51	Oocyte-specific
Synj1	AQPSVQISPVLTPDPK	12.6	-12	13	12.24	11.89	11.7	-12	Synj1	NA	-12	-12	-12	-12	-12	-12	-12	Synj1	3.54	4.26	4.07	2.84	2.16	1.4	0.76	Synj1	0	0	0	0.65	0.99	1.08	0.85	Oocyte-specific
Tbc1d14	SLSVPDYGPSLK	10.93	12.57	12.47	11.91	10.43	-12	-12	Tbc1d14	NA	-12	-12	-12	-12	-12	-12	-12	Tbc1d14	7.53	7.3	6.94	3.62	1.92	1.58	0.85	Tbc1d14	0	0.2	0.14	0.14	0.42	1.25	0.67	Oocyte-specific
Tbc1d15	IDVEDILCK | TLLVNCQNK	-12	13.79	14.54	15.55	13.71	14.02	-12	Tbc1d15	NA	-12	-12	-12	-12	-12	-12	-12	Tbc1d15	8.35	9.7	9.37	6.49	5.02	4.64	2.63	Tbc1d15	0	0.24	0.65	2.28	4.65	4.44	2.72	Oocyte-specific
Tdrkh	SDFLSLPFQAIECSLAR | DMATETDDSLASILTETK	10.41	11.27	12.41	11.33	10.04	-12	5.67	Tdrkh	NA	-12	-12	-12	-12	-12	-12	-12	Tdrkh	4.82	3.23	4.15	3.44	2.84	0.86	0.57	Tdrkh	0	0	0	2	2.66	0.12	0	Oocyte-specific
Timm50	IPDEFDSDPILVQQLR	-12	12.82	13.18	11.94	11.65	11.39	-12	Timm50	NA	-12	-12	-12	-12	-12	-12	-12	Timm50	5.5	4.27	4.01	3.43	4.84	6.13	4.79	Timm50	0	0	0.34	3.98	4.4	6.04	4.87	Oocyte-specific
Tjp1	TGHYEPLHGAAVVPPLIPSSQQKPEVLPSATK | YRPEAQPYSSTGPK | QPYQPRPFENQHPR | YEVSSYTDQFSR	13	-12	-12	10.4	-12	10.76	10.96	Tjp1	NA	-12	-12	-12	-12	-12	-12	-12	Tjp1	2.04	3.07	2.87	2.17	1.01	2.08	1.3	Tjp1	0	0	0	0.62	0.67	1.86	1.32	Oocyte-specific
Tnpo1	GELQNWPDLLPK	13.33	14.54	13.76	13.54	14.3	12.35	12.04	Tnpo1	NA	-12	-12	-12	-12	-12	-12	-12	Tnpo1	3.79	5.67	5.05	3.29	2.9	2.99	2.57	Tnpo1	0.05	0	0.05	1.36	2.08	3.17	2.72	Oocyte-specific
Tpr	ILLSQTTGMAIPLQASSLDDISLLSTPK	-12	10.28	9.88	-12	10.1	-12	13.22	Tpr	NA	-12	-12	-12	-12	-12	-12	-12	Tpr	3.32	4.47	4.18	4.32	5.31	4.66	2.55	Tpr	0	0	0	3.56	5.06	4.57	2.34	Oocyte-specific
Ttc9c	AGVAFFHLQDYDR	12.9	14.36	14.46	14.57	13.46	13.34	10.95	Ttc9c	NA	-12	-12	-12	-12	-12	-12	-12	Ttc9c	5.08	4.93	5.43	5.07	2.28	1.9	1.74	Ttc9c	0	0	0.08	1.45	1.33	1.96	1.74	Oocyte-specific
Ufsp2	GTSIVVPEPLHFQLPGK	-12	12.69	13.22	11.25	11.99	-12	10.4	Ufsp2	NA	-12	-12	-12	-12	-12	-12	-12	Ufsp2	5.1	4.43	4.61	2.08	1.88	3.2	3.24	Ufsp2	0	0	0.11	0.48	1.5	2.7	2.35	Oocyte-specific
Uhrf1	FELDHSSPTR	19.3	19.63	19.86	19.84	19.08	19.35	12.6	Uhrf1	NA	-12	-12	-12	-12	-12	-12	-12	Uhrf1	7.87	7.63	7.34	3.82	2.58	1.88	2.07	Uhrf1	0.16	0.27	0.23	1.77	1.37	1.16	1.49	Oocyte-specific
Usp15	AEDTEHVVIPVCLR	11.58	15.14	13.9	14.62	13.43	13.12	11.23	Usp15	NA	-12	-12	-12	-12	-12	-12	-12	Usp15	5.32	6.26	6.23	5.59	2.82	2.66	1.18	Usp15	0.05	0.07	0.03	0.26	0.76	2.07	1.08	Oocyte-specific
Wdr11	DLLNELGSTKEELTES | QTVVSDAELGAVESSVISLLQEAESK	10.88	13.17	10.7	9.58	-12	-12	-12	Wdr11	NA	-12	-12	-12	-12	-12	-12	-12	Wdr11	2.96	3.1	3.03	1.75	0.2	1.3	0.84	Wdr11	0	0	0	0.24	0.81	1.76	1.01	Oocyte-specific
Wdr43	LGSTEATIEER	13.27	12.43	13.28	13.98	13.1	13.6	-12	Wdr43	NA	-12	-12	-12	-12	-12	-12	-12	Wdr43	5.67	4.8	5.81	5.48	6.71	6.85	2.97	Wdr43	0	0.14	0.18	5.46	6.71	7.18	2.65	Oocyte-specific
Xrcc5	NQVTAQDVFQDNHEEGPAAK	12.27	12.44	12.72	11.71	11.25	-12	12.41	Xrcc5	NA	-12	-12	-12	-12	-12	-12	-12	Xrcc5	5.95	2.75	3.49	1.72	0.9	1.75	1.6	Xrcc5	0	0	0	0.35	0.71	1.06	1.63	Oocyte-specific
Zbed3	LCGLQVGGLPNFQMWTR | SAAPSSPTTMPCPPPPSPTMAAEGDWAR	14.97	12.38	13.57	16.94	14.47	14.27	12.34	Zbed3	NA	-12	-12	-12	-12	-12	-12	-12	Zbed3	11.46	12.77	12.5	11.69	6.1	2.68	0.07	Zbed3	1.08	1.86	1.88	3.76	0.55	0	0	Oocyte-specific
Zp2	VQSVGLAR | FPYETCTIK	13.07	14.23	14	14.55	14.36	10.02	16.57	Zp2	NA	-12	-12	-12	-12	-12	-12	-12	Zp2	10.37	7	6.64	4.84	3.32	1.47	0	Zp2	0.61	0.33	0	0.28	0.17	0.13	0	Oocyte-specific
Zwilch	TAFVNMLTCSQVHFK | TILNENDSVFLVEK	12.26	13.12	12.53	12.22	11.52	12.07	12.15	Zwilch	NA	-12	-12	-12	-12	-12	-12	-12	Zwilch	4.77	2.66	4.48	3.2	3.66	3.42	2.82	Zwilch	0	0	0.07	2.37	2.9	3.48	2.33	Oocyte-specific
Nup133	ECEVPNSLTPADVFFR	25.1243	26.3668	25.297	25.6943	24.7716	23.9066	23.1663	Nup133	ECEVPNSLTPADIFFR	0	0	0	23.9564	21.0826	0	23.4283	Nup133	3.41374	1.35138	1.52083	2.11315	3.69107	4.08195	1.69238	Nup133	0	0	0.124654	1.94182	3.48003	4.17852	2.01716	Oocyte-embryonic
Pdzk1	GVYLTNIMPQGVAMK | EAESIYSLAR | GGDQTTLLVLDKEAESIYSLAR | EGPAPIPAPLEATGSEPTEDAEGHK | EGPAPIPAPLEATGSEPTEDAEGHKPK	25.4974	25.0734	25.9451	26.0075	24.9236	24.7913	24.2902	Pdzk1	GVYLTDIMPQGVAMK | EGPAPIPAPLEATGSEPTEDTEGHKPK	0	0	0	23.0125	0	0	25.0663	Pdzk1	5.73991	3.27534	5.0529	0.955544	0.115562	0.0965912	1.78893	Pdzk1	0.117415	0	0.12201	0.12204	0.037979	0.02281	1.89448	Oocyte-embryonic
Rplp2	ILDSVGIEADDDR | ILDSVGIEADDDRLNK	27.7435	27.9036	27.4199	26.6606	26.8769	26.3333	29.843	Rplp2	ILESVGIEADDDR | ILESVGIEADDDRLNK	0	0	0	0	23.6139	27.12	28.8318	Rplp2	6.89019	5.85641	5.76385	7.5934	7.81206	8.83147	9.2206	Rplp2	0	0	0.40356	6.26428	7.78117	9.15715	9.65265	Oocyte-embryonic
Rtn4	AYITCDSFSSATESTAANIFPVLEDHTSENK	0	0	0	0	0	0	25.2255	Rtn4	NENASFPSTPELVK | AYITCDSFTSATESTAANIFPVLEDHTSENK | EEIKEPESFNAAVQEAEAPYISIACDLIK | EPESFNAAVQEAEAPYISIACDLIK | DDSPTEYTDLEVSNK	0	0	0	0	24.0679	21.0597	24.3448	Rtn4	0.23881	0.842915	0.794444	1.00822	1.11817	1.74409	0.853362	Rtn4	0	0	0	0.597517	0.943947	1.60358	0.539852	Oocyte-embryonic
Rsl1d1	HGVNTISQIIPFK	0	0	22.7674	23.8336	23.6231	23.407	25.071	Rsl1d1	AASLLTQSGLASSAPAK | HGVNTVSQIIPFK	0	0	0	0	22.5748	23.8056	25.636	Rsl1d1	8.58869	8.99176	9.01948	7.71357	7.34973	7.31237	4.98301	Rsl1d1	0.187452	0.388766	0.274386	6.08547	7.0029	6.76469	4.68339	Oocyte-embryonic
Igf2r	TYSIGVCTAAAGLGQEGCK | EDLLCGAINGK	0	24.9548	0	0	25.0404	23.9449	23.1708	Igf2r	TYSIGVCTAAAGLDQEGCK | EDLLCGAIDGK	0	0	0	0	21.1254	0	0	Igf2r	1.56831	1.0277	0.540895	0.858789	2.45328	3.24993	1.33749	Igf2r	0	0	0	0.620504	2.3559	2.9885	0.316462	Oocyte-embryonic
Psmb7	LVSEAIAAGIFNDLGSGSNIDLCVISK	22.7778	25.723	26.4484	23.9705	26.0993	0	19.8047	Psmb7	LVSEAISAGIFNDLGSGSNIDLCVISK	0	0	0	0	19.8966	0	23.3907	Psmb7	7.60193	2.04273	5.20276	5.49048	6.51478	7.56489	6.56569	Psmb7	0	0	0	4.76869	6.14742	7.74532	6.56354	Oocyte-embryonic
Stip1	HEANNLQLK | TYEEGLKHEANNLQLK	26.9842	27.3221	26.7146	26.8027	27.6739	27.6999	25.5097	Stip1	HEANNVQLK | TYEEGLKHEANNVQLK	0	0	0	0	0	24.1469	24.0119	Stip1	6.76296	5.02227	5.70971	6.38964	7.62176	8.70284	5.09289	Stip1	0	0	0.235317	5.43737	7.18686	7.93099	5.12768	Oocyte-embryonic
Lrpap1	IQEYNVLLDTLSR	27.1675	28.6098	27.0114	23.422	21.3123	24.3381	28.1662	Lrpap1	IHEYNVLLDTLSR	0	0	0	0	0	23.9554	24.6752	Lrpap1	4.42093	1.17637	2.4205	2.87046	3.00948	6.8381	5.95884	Lrpap1	0	0	0.252554	2.84562	3.32312	6.44924	3.52281	Oocyte-embryonic
Ndufs1	DDGAAILVAVSNMVQK	23.5255	25.2287	25.2028	25.596	24.2206	24.9202	23.9372	Ndufs1	DDGAAILAAVSNMVQK	0	0	0	0	0	23.297	23.814	Ndufs1	4.00963	2.92387	3.02903	2.72965	3.63948	4.7425	4.37384	Ndufs1	0	0	0	1.66659	3.36113	4.17444	4.05974	Oocyte-embryonic
Eif2b4	AGVPTSYLLIPAASYVLPEVSK	21.1588	24.982	23.8606	24.3002	24.3119	25.8296	24.0536	Eif2b4	AGIPTSYLLIPAASYVLPEVSK	0	0	0	0	0	22.6864	24.525	Eif2b4	6.59611	3.23301	5.18443	4.74833	4.9292	5.00534	3.99841	Eif2b4	0	0	0	5.04712	4.62088	5.42253	4.20288	Oocyte-embryonic
Canx	SDAEEDGVTGSQDEEDSKPK | TAELSLDQFHDK | TAELSLDQFHDKTPYTIMFGPDK	27.6039	29.246	28.9543	29.9299	29.296	27.4068	26.9489	Canx	TSELSLDQFHDK	0	0	0	0	0	23.208	26.4258	Canx	5.11349	5.24303	4.9947	4.60633	4.54346	4.96424	3.90907	Canx	0	0	0	2.62779	4.04672	5.13281	4.34746	Oocyte-embryonic
Cndp2	LGGSVELVDIGK	24.2402	23.6139	23.983	0	23.5543	24.6739	27.2127	Cndp2	LGGSMELVDIGK	0	0	0	0	0	21.8807	26.3448	Cndp2	0.857006	0.0935101	0.399326	3.16403	5.44628	6.12232	6.19776	Cndp2	0	0	0	3.41912	4.89934	5.7799	5.93569	Oocyte-embryonic
Agfg1	SLLGESAPALHLNK	25.0626	24.8048	25.4244	24.8705	21.9141	23.4558	24.6171	Agfg1	SLLGDSAPALHLNK	0	0	0	0	0	0	23.1022	Agfg1	2.02133	0.76117	2.46348	2.7589	0.570856	0.358942	2.10841	Agfg1	0	0	0	1.19323	1.03231	1.35652	2.13156	Oocyte-embryonic
Aimp1	QQSAAASTDSKPIDASR	24.8411	0	23.0933	23.6706	0	0	24.4892	Aimp1	QQSAAASADSKPIDASR	0	0	0	0	0	0	23.4985	Aimp1	3.85013	1.53367	2.10223	1.19801	2.98175	4.89199	4.97137	Aimp1	0	0	0	0.587251	2.40577	5.01396	5.11361	Oocyte-embryonic
Aimp2	TTSPATDAGHVQETSEPSLQALESR	26.2094	25.0917	26.3579	26.6233	25.6118	25.8408	26.6103	Aimp2	TTSPATDSGHVQETSEPSLQALESR	0	0	0	0	0	0	25.4623	Aimp2	5.49078	2.71446	5.14968	5.81924	6.86237	5.9375	5.11445	Aimp2	0	0	0.125675	5.22625	6.41956	5.77993	4.98382	Oocyte-embryonic
Akap12	KVEETVATSEMDESLECAGAQSLPAEK | VEETVATSEMDESLECAGAQSLPAEK | QSQVTEEEAAAAQTEGPSTPSSFPAQEEHR | QSQVTEEEAAAAQTEGPSTPSSFPAQEEHREK | QTQAVLQAVADK | DKEADALPASTQEQDQAHGSSSPEPAGSPSEGEGVSTWESFK | EADALPASTQEQDQAHGSSSPEPAGSPSEGEGVSTWESFK | EADALPASTQEQDQAHGSSSPEPAGSPSEGEGVSTWESFKR | SATLSSTESTASGMQDEVR | LSADYEKVELPLEDQVGDLEALSEK | VELPLEDQVGDLEALSEK	25.9903	26.3513	26.8234	26.4474	26.0499	25.1242	25.0252	Akap12	QRSDEDDKPDAGPDAAGK | KVEETVATSEMDESLECAGAHSLPAEK | QSQVTEEEAAAAQTEGPSTPPSFPAQEEHR | SATLSSTESTASGMQDEFR | VELPLEDQVGELEALSEK	0	0	0	0	0	0	24.0022	Akap12	4.50927	4.40598	4.6435	3.00569	1.30502	1.57992	1.63483	Akap12	0	0	0.0538276	0.666529	1.26676	1.97728	1.47736	Oocyte-embryonic
Ankfy1	ESPVLMSSADSIYLQTPLHMAIAYNHPDVVSVILEQK | AVDENNESTACFLIR	24.6331	25.1654	24.4607	24.9354	24.3223	24.1639	23.0794	Ankfy1	AIDENNESTACFLIR	0	0	0	0	0	0	22.9295	Ankfy1	2.99809	3.17757	2.81494	2.245	1.68539	2.14633	1.77737	Ankfy1	0	0	0	0.888575	1.75484	2.48175	1.79011	Oocyte-embryonic
Cd151	YHQSGHEGVSSAVDK	24.6785	25.7367	25.8358	25.2504	22.4956	21.3185	22.7066	Cd151	YHQSGHEGVTSAVDK	0	0	0	0	0	0	21.7946	Cd151	3.35563	1.83446	2.28747	1.04042	0.60645	1.77832	1.96871	Cd151	0	0	0	2.42308	1.67569	3.81878	3.44226	Oocyte-embryonic
Copa	SLAYLSAATHGLDEEAESLK | SLAYLSAATHGLDEEAESLKETFDPEK | TTYQALPCLPSMYSYPNR	24.6618	25.6278	25.4301	24.7582	24.4583	23.6178	23.7911	Copa	SLAYLTAATHGLDEEAESLK	0	0	0	0	0	0	24.772	Copa	5.1281	5.59131	5.44975	3.39479	3.76168	4.14712	3.18504	Copa	0.072949	0.147571	0.149101	1.64614	3.02186	3.84738	2.79777	Oocyte-embryonic
Ctsd	ILDIACWVHHK	0	23.4118	24.2649	23.8891	25.4686	23.9845	25.0934	Ctsd	IFDIACWVHHK	0	0	0	0	0	0	25.5112	Ctsd	4.87377	4.26113	3.95552	2.67553	3.8104	6.82648	4.76705	Ctsd	0	0	0.192161	0.915858	3.44481	6.67191	4.65676	Oocyte-embryonic
Ddx6	ASAGPGGGGTQPQPQLNQLK	26.3633	25.5071	27.2094	25.4196	24.3769	24.5132	24.241	Ddx6	ASAGPGGGGTQPQPQMNQLK	0	0	0	0	0	0	22.723	Ddx6	0.625601	1.19256	1.10375	1.47914	1.14898	0.715091	1.58491	Ddx6	0	0	0	1.57101	1.36454	1.04609	1.13707	Oocyte-embryonic
Dnmt3l	FLQTEAVTLQDVR	22.9846	24.0741	0	0	0	0	0	Dnmt3l	FFQTEAVTLQDVR	0	0	0	0	0	0	23.7035	Dnmt3l	5.97243	4.04094	5.35597	4.0775	1.11435	2.8934	4.18634	Dnmt3l	0	0.116523	0	2.29101	2.17695	4.34189	4.80331	Oocyte-embryonic
Eif3m	LLYEALVDCK | LLYEALVDCKK	26.6978	26.2423	26.315	26.3895	25.8735	25.4265	24.841	Eif3m	LLHEALVDCK	0	0	0	0	0	0	24.6244	Eif3m	6.94302	4.52674	4.88692	5.03242	6.52907	7.4785	5.96918	Eif3m	0.188777	0	0	4.61653	6.65115	7.44431	6.38089	Oocyte-embryonic
Eif4b	TISLTDFLAEDGGTGGGSTYVPK	25.8434	23.9918	25.794	25.1108	25.4742	24.6619	26.8299	Eif4b	TISLTDFLAEDGGPGGGSTYVPK	0	0	0	0	0	0	26.4935	Eif4b	6.05182	4.10467	5.83409	4.2799	4.67883	5.48819	3.53866	Eif4b	0	0	0	3.56587	4.74361	5.61174	3.59413	Oocyte-embryonic
Erp29	DGDLENPVLYNGAVK	27.4716	26.8986	25.4891	0	0	23.898	25.0839	Erp29	ASSIEAQQAILK | DGDLENPVLYSGAVK	0	0	0	0	0	0	25.3288	Erp29	5.80111	4.83951	4.67162	3.85847	3.83313	3.53326	3.62033	Erp29	0	0	0	4.09233	4.45007	4.17216	3.83464	Oocyte-embryonic
Exosc8	LLDEVIQSMR | ATTVNIGSISTADGSALVK	23.0242	24.8095	23.9178	24.1723	23.2378	23.8142	24.3234	Exosc8	TTTVNIGSISTADGSALVK	0	0	0	0	0	0	23.9133	Exosc8	4.96502	5.39829	5.26833	4.53273	4.58623	4.91361	4.69629	Exosc8	0	0	0.59546	2.95717	3.82783	4.67675	3.99212	Oocyte-embryonic
Fnta	DPSQELEFIADILSQDAK	21.7379	24.445	22.0643	23.2714	23.2613	22.7843	22.7817	Fnta	DPSQELEFIANILSQDAK	0	0	0	0	0	0	22.5297	Fnta	5.74674	6.07399	5.86032	4.93913	3.96796	5.07785	3.22029	Fnta	0	0	0	1.44561	3.23242	4.64762	2.52689	Oocyte-embryonic
Ftl1	VAGPQPAQTGAPQGSLGEYLFER | ADPHLCDFLESHYLDK | ALFQDVQKPSQDEWGKTQEAMEAALAMEK | TQEAMEAALAMEK	24.6617	24.5486	23.9069	23.9134	24.0348	23.6494	22.4694	Ftl1	VAGPQPAQTGTPQGSLGEYLFER | ADPHLCDFLESHFLDK | TQEAMEAALALEK	0	0	0	0	0	0	23.3882	Ftl1	4.81028	3.34352	5.03645	6.76282	7.54635	7.82065	8.18012	Ftl1	0	0	0.467201	5.50321	5.60713	7.44731	7.83226	Oocyte-embryonic
Gak	SQNLDPFADLSDLSSSLQGLPAGLPAGGFVGAPAPTQK | AQPPCGGTVNSSGVLALAEYDQPYGGFLDILR	23.4707	23.9901	0	23.1186	0	0	23.2292	Gak	SQNLDPFADLSDLSSSLQGLPAGLPTGGFVGAPAPTQK	0	0	0	0	0	0	22.6122	Gak	2.25704	2.4669	1.95881	2.22595	3.54475	2.58562	5.01158	Gak	0	0	0	1.58143	1.98431	2.76667	4.73198	Oocyte-embryonic
Ganab	VSLALGSVWDK	0	25.2604	26.0552	24.5614	23.679	21.0199	23.5862	Ganab	VSLTLGSVWDK	0	0	0	0	0	0	22.8639	Ganab	4.27807	2.96732	4.22872	2.51846	1.84481	2.98942	2.68478	Ganab	0	0	0	1.91127	2.49996	3.39512	2.82292	Oocyte-embryonic
Hadha	EVESVTPEHCIFASNTSALPINQIAAVSK	26.362	27.8775	27.7253	27.8893	27.5343	26.8002	27.3115	Hadha	EVESVTPDHCIFASNTSALPINQIAAVSK	0	0	0	0	0	0	26.4796	Hadha	5.19644	5.39198	5.057	2.65829	2.26415	3.23467	3.94609	Hadha	0	0	0	0.807349	1.66711	3.04241	4.20727	Oocyte-embryonic
Hdlbp	IDLPAENSNSETIIITGK	24.775	25.7427	24.7569	25.1733	23.4073	24.1544	25.258	Hdlbp	IDLPAENSNSETIVITGK	0	0	0	0	0	0	25.3372	Hdlbp	5.50851	4.59226	5.02502	4.69273	3.58446	4.88686	2.76135	Hdlbp	0	0	0	2.08785	2.83574	4.86477	3.0226	Oocyte-embryonic
Hspd1	GVMLAVDAVIAELKK | KQSKPVTTPEEIAQVATISANGDK	25.447	25.5685	26.6867	26.5661	27.7851	27.7679	25.4248	Hspd1	GVMLAVDAVIAELKR	0	0	0	0	0	0	23.8014	Hspd1	5.28534	5.24445	5.64276	4.74369	4.13663	5.82191	5.47709	Hspd1	0	0	0	3.72551	4.26852	6.08851	5.35904	Oocyte-embryonic
Hyou1	VLQLINDNTATALSYGVFR	23.2614	26.7406	25.2361	26.0573	24.5797	20.9346	25.1876	Hyou1	VLQLINDNTAIALSYGVFR	0	0	0	0	0	0	21.901	Hyou1	4.06013	3.44483	2.54944	1.20012	1.07361	1.72869	0.730343	Hyou1	0	0	0	1.68424	1.9868	2.24579	0.572706	Oocyte-embryonic
Lrrfip1	GSFEPCPDYILGQTAEIDK | ADDAEGRDEKPIQAEAQASPGAPINQSGHQDTTGPGSTDAQR	23.6114	0	24.4179	23.7283	23.7876	22.8354	24.9142	Lrrfip1	GSFEPCPDYILGQTAK | ADDAEGRDEKPIQAEAQASPGAPIDQSGHQDTTGPGSTDAQR | PIQAEAQASPGAPIDQSGHQDTTGPGSTDAQR	0	0	0	0	0	0	24.1831	Lrrfip1	4.02967	4.96997	4.60993	3.71666	1.24381	0.311825	3.80303	Lrrfip1	0	0.0646648	0	0.0407708	0	0.0796755	3.92737	Oocyte-embryonic
Macf1	LEELCPELK | DIEGFLEENQTK | QSEVESIQEVLR | DLDTVQTWSLEK | SLQDTAEVLSLENHPAK	25.1805	26.7993	26.1643	26.8555	24.8899	25.9842	23.3976	Macf1	HQELLSQQQNFIVATQSAQSFLDQHSHNLTPEER	0	0	0	0	0	0	26.4213	Macf1	0.913282	1.01016	0.944753	0.876396	1.46592	1.91498	1.58595	Macf1	0	0	0	0.423174	0.730555	1.25308	1.42644	Oocyte-embryonic
Mrps36	LSASEALGSAALPSHSSAISQHSK | LSEALGSAALPSHSSAISQHSK	26.7224	26.0691	27.2311	26.7229	26.2383	26.1771	26.1058	Mrps36	LSASEALGSTALPSHSSAISQHSK	0	0	0	0	0	0	25.0258	Mrps36	6.22701	5.29804	3.83174	1.40012	1.48271	2.35351	4.49928	Mrps36	0.52251	0.359361	0.183437	1.67276	3.01964	2.58327	5.51333	Oocyte-embryonic
Mthfd1l	LNIDPATITWQR | DVDGVTDINLGK | NPAFKPVLVVIQAGDDNLMK | PVLVVIQAGDDNLMK	24.172	25.0975	24.5258	24.4467	24.5529	24.7104	23.104	Mthfd1l	PVLAVIQAGDDNLMK	0	0	0	0	0	0	22.8096	Mthfd1l	2.5894	0.540129	1.43134	0.358026	0.383277	0.271209	0.191301	Mthfd1l	0	0	0	0.206535	0.174859	0.122738	0	Oocyte-embryonic
Myo1c	VLQSLGSEPIQYAVPVVK	23.6108	24.3025	24.2135	24.5622	24.5748	23.7615	24.9095	Myo1c	VLQALGSEPIQYAVPVVK	0	0	0	0	0	0	25.8676	Myo1c	4.44533	5.1874	4.90152	4.0967	3.0383	2.54185	2.5919	Myo1c	0	0.11081	0	1.55163	1.73692	2.53478	2.31864	Oocyte-embryonic
Nans	IPAGTTLTLDMLTVK | VKIPAGTTLTLDMLTVK	24.5832	25.7043	25.1509	25.9097	25.5331	24.9335	24.0783	Nans	IPAGTILTLDMLTVK	0	0	0	0	0	0	23.3092	Nans	3.4243	1.90605	1.4221	4.2712	3.71951	2.24439	2.34353	Nans	0	0	0.257594	4.19389	3.81495	2.3441	2.45383	Oocyte-embryonic
Nasp	QLTESSEEAK | HLVMGDIPAAVNAFQEAASLLGK	25.5268	25.4855	26.9213	24.5623	26.9009	24.4637	25.0442	Nasp	QLTEASEEAK | GGGEDMDISEPEEK | SLTKPETDKEEESEVEK	0	0	0	0	0	0	24.7802	Nasp	6.79439	5.59576	7.08849	5.73279	7.32609	7.27293	4.66199	Nasp	0	0.131223	0.395035	5.39668	7.23144	7.06663	4.46639	Oocyte-embryonic
Nup98	DSPVEAVFSYLTGSR	20.5498	22.626	21.149	22.4041	21.2119	22.0948	0	Nup98	DSPIEAVFSYLTGSR	0	0	0	0	0	0	20.8336	Nup98	5.65475	6.08922	5.8768	5.08927	4.6894	3.82664	1.6805	Nup98	0	0.182822	0.0959804	3.62854	4.11317	3.61164	1.29422	Oocyte-embryonic
Pdia6	LAAVDATMNQVLASR	29.2166	30.3765	29.9459	29.8514	29.1069	27.7791	26.4065	Pdia6	LAAVDATVNQVLASR	0	0	0	0	0	0	26.1159	Pdia6	7.20113	6.69319	5.79451	3.4837	3.1152	2.45583	4.0348	Pdia6	0.265272	0	0.280505	3.80216	4.06348	3.34322	3.81618	Oocyte-embryonic
Rcn2	VIDFDENTALDDTEEGSFR	26.0893	26.0208	26.1722	25.5983	24.0117	0	23.5656	Rcn2	VIDFDENTALDDTEEESFR	0	0	0	0	0	0	23.0074	Rcn2	6.06114	7.23438	5.33194	4.41087	3.33598	2.33361	3.00733	Rcn2	0	0	0	3.30418	1.73594	2.83752	2.21697	Oocyte-embryonic
Renbp	LEPAPLDSSPAVSTHEGSK | YQSEAIEMMDQIIHWVR	0	25.2441	0	22.1376	24.3213	23.3881	26.1063	Renbp	LEPVPLDSSPAVSTHEGSK	0	0	0	0	0	0	24.1116	Renbp	0.165237	0	0.0576139	4.08329	4.88292	5.85855	6.57602	Renbp	0	0	0	3.14388	2.56763	4.57268	4.28403	Oocyte-embryonic
Rpn2	ASLDRPFTDLESAFYSIVGLSSLGVQVPDVK | YHVPVVVVPEGSTSDTQEQAILR	27.1674	28.148	27.182	28.0968	27.2618	25.6919	26.3815	Rpn2	YHVPVVVVPEGSASDTQEQAILR	0	0	0	0	0	0	26.2216	Rpn2	5.63437	2.75792	4.4689	3.67539	4.70478	5.73984	4.29734	Rpn2	0	0	0	1.16644	2.99652	4.94393	4.21031	Oocyte-embryonic
Slc3a2	IGDLQAFVGR	25.2532	24.0757	24.5625	24.9454	24.2806	23.879	24.7238	Slc3a2	IGDLQAFVGPDAGGIAGLK	0	0	0	0	0	0	25.1462	Slc3a2	5.98465	7.22515	5.99214	5.05346	4.86177	5.14835	4.02832	Slc3a2	0	0	0	4.19728	5.19114	4.85622	3.38833	Oocyte-embryonic
Sorbs1	ESDGTPGGLASLENER | STQDLSDVSTDEVGIPLR	25.3493	27.1111	24.984	24.2672	23.6019	25.0829	22.1583	Sorbs1	SAQDLSDVSTDEVGIPLR	0	0	0	0	0	0	22.7043	Sorbs1	5.56881	6.5061	5.97087	3.75391	2.53526	2.97507	1.13901	Sorbs1	0	0	0	0.572685	0.543961	3.11729	1.39914	Oocyte-embryonic
Srrm2	GHTQTWPDTSSPEVMQTQVESPLLQSK | SVVQTTPVAGSQSLSSGTVAK	23.4598	0	25.0474	24.1693	23.2258	22.7918	25.4636	Srrm2	GHTQTWPDISSPEVMQTQVESPLLQSK | SVAQTTPVAGSQSLSSGTVAK	0	0	0	0	0	0	24.6462	Srrm2	2.70629	3.87835	3.29659	2.73512	2.03171	2.28052	1.94198	Srrm2	0	0	0.0910595	1.44937	1.80957	1.98209	2.02562	Oocyte-embryonic
Supv3l1	LLNLESLPSGDQSR | ELDAIIQEGVHNITK	0	24.6871	23.8568	24.4985	23.5586	24.3999	23.0098	Supv3l1	LLNLESLPSGDQSQLSGASK	0	0	0	0	0	0	22.7388	Supv3l1	5.55666	6.66674	6.37541	4.56542	4.04868	3.9403	3.0908	Supv3l1	0.130911	0.429446	0	1.3008	2.98786	4.04085	3.53881	Oocyte-embryonic
Trap1	SAAPESPGYQWLSDGSGVFEIAEASGVR | SAAPESPGYQWLSDGSGVFEIAEASGVRPGTK	22.5689	24.868	0	24.0552	0	23.9555	25.6645	Trap1	SAAPGSPGYQWLSDGSGVFEIAEASGVRPGTK	0	0	0	0	0	0	25.459	Trap1	5.72585	2.5836	3.82995	2.40813	4.04454	4.06002	3.96273	Trap1	0	0	0	2.33068	3.94461	3.90481	3.63053	Oocyte-embryonic
Uap1l1	AAAAGALAPGPLPDLAAR	22.744	23.5692	0	23.1562	22.3844	22.6494	24.809	Uap1l1	AAAAGALAPGPLPDLATR	0	0	0	0	0	0	23.6711	Uap1l1	0.182041	0	0.13967	4.12349	4.55137	5.66398	3.09388	Uap1l1	0	0	0.275836	3.68359	4.22249	4.94989	2.22402	Oocyte-embryonic
Upp1	IGTSGGIGLEPGSVVITQQAVNECFKPEFEQIVLGK | IGTSGGIGLEPGSVVITQQAVNECFKPEFEQIVLGKR	26.7491	29.7453	29.0236	27.8769	29.3113	25.5948	25.8433	Upp1	IGTSGGIGLEPGSVVITQQAVDECFKPEFEQIVLGK	0	0	0	0	0	0	25.6554	Upp1	7.52995	0.78702	1.5171	2.73748	2.15499	0.241107	2.24227	Upp1	0.345341	0	0	1.33923	1.12397	0.12121	1.61384	Oocyte-embryonic
Vac14	DIVTESSKFDLVSFIPLLR | FDLVSFIPLLR | QEGTASGGPGSCDSSFGSGINVFTSANTDR	20.7576	24.2153	24.5424	24.438	23.2646	23.6167	22.043	Vac14	FDLVGFIPLLR	0	0	0	0	0	0	20.3119	Vac14	3.22357	3.41068	3.47484	3.35479	2.47216	1.3611	1.41351	Vac14	0	0	0	0.663237	1.39703	1.51647	1.11087	Oocyte-embryonic
Wipi2	LDGSMETTSEIVDSASHDCPLATQTYGTAAAK	25.1738	26.4552	26.1223	26.0585	24.9905	26.1994	24.4699	Wipi2	LDGSMETTSEIVDSASHDCPLATQAYGTAAAK	0	0	0	0	0	0	23.7993	Wipi2	3.3047	2.35647	1.9398	5.0114	6.02532	5.72136	4.03115	Wipi2	0	0	0	4.84482	6.01149	6.49144	3.6067	Oocyte-embryonic
Bdh1	FGIEAFSDCLR	0	0	24.44	23.18	23.28	23.09	22.89	Bdh1	NA	0	0	0	0	0	0	0	Bdh1	4.07	5.54	4.75	2.28	0.96	2.18	2.24	Bdh1	0	0	0.11	1.15	0.23	0.69	2.32	Embryonic-maternal
Gdi1	FQILEGPPESMGR	0	0	24.79	0	23.94	23.27	0	Gdi1	NA	0	0	0	0	0	0	0	Gdi1	3.03	2.54	3.66	1.26	0.47	0.9	2.97	Gdi1	0	0	0.13	0.27	0.6	1.29	1.01	Embryonic-maternal
Acat1	AIMMASQSLMCGHQDVMVAGGMESMSNVPYVMSR	0	0	0	23.29	0	0	25.23	Acat1	NA	0	0	0	0	0	0	0	Acat1	5.88	6.73	6.52	4.91	4.08	2.73	2.93	Acat1	0	0	0.33	2.69	3.31	1.41	1.9	Embryonic-maternal
Glmn	TWDYLEFEEEEDK	0	0	21.54	24.22	0	22.93	22.51	Glmn	NA	0	0	0	0	0	0	0	Kif11	4.2	3.76	4.03	3.66	4.78	4.34	2.29	Glmn	0.15	0	0	0.47	2.01	2.8	1.46	Embryonic-maternal
Adam5	LFDYMGSDTEVVLQK	0	0	0	22.69	23.99	24.89	0	Adam5	NA	0	0	0	0	0	0	0	Psmd9	5.48	5.11	5.84	3.68	2.74	3.39	2.56	Adam5	0	0	0	0	0	0	0.02	Embryonic-maternal
Braf	EQQLLESLVFQTPTDASR	0	0	20.77	0	0	22.44	26.44	Braf	NA	0	0	0	0	0	0	0	Sp110	7.84	7.16	7.53	4.53	4.07	4.77	0	Braf	0	0	0	0.2	0.98	0.7	0.4	Embryonic-maternal
Mocs3	VPPPPLAPR	0	0	22.44	0	0	21.88	27.31	Mocs3	NA	0	0	0	0	0	0	0	Glmn	6.57	4.82	5.73	2.58	2.69	2.31	1.8	Mocs3	0	0	0	0.71	0.53	0.54	0.9	Embryonic-maternal
Sp110	CIQNEAGDWLTVK	0	0	0	0	0	23.47	0	Sp110	NA	0	0	0	0	0	0	0	Trim24	3.14	2.6	2.41	2.08	1.44	1.8	1.2	Sp110	0.65	0	0.95	5.34	5.75	5.1	0	Embryonic-maternal
Kif11	TIVAPSVVSILNINK	0	0	0	0	0	0	22.24	Kif11	NA	0	0	0	0	0	0	0	Hmgn5	3.05	3.02	2.54	4.63	4.04	2.43	3.79	Kif11	0	0	0	3.18	3.87	3.89	2.2	Embryonic-maternal
Psmd9	LASNSPVLPQAFAR	0	0	0	0	0	0	23.94	Psmd9	NA	0	0	0	0	0	0	0	Rad21	2.92	3.97	3.28	4.91	5.18	4.65	2.93	Psmd9	0	0	0	1.48	1.67	3.03	1.88	Embryonic-maternal
Trim24	DLSKPEVDYDCDVPSHHSEK	0	0	0	0	0	0	22.51	Trim24	NA	0	0	0	0	0	0	0	Rrp7a	4.05	2.52	3.8	4.28	5.6	5.19	3.53	Trim24	0	0	0	0.76	0.64	0.92	0.55	Embryonic-maternal
Hmgn5	EYLHEEDGEEGQPK	0	0	0	0	0	0	23.1	Hmgn5	NA	0	0	0	0	0	0	0	Slc1a1	1.5	1.69	1.25	3.38	4.55	5.37	2.03	Hmgn5	0	0	0	2.96	2.04	1.19	1.05	Embryonic-maternal
Rad21	LFFLPAQPLWNNR	0	0	0	0	0	0	22.39	Rad21	NA	0	0	0	0	0	0	0	Rab11fip1	2.76	1.44	1.68	2.67	3.49	3.29	1.89	Rad21	0	0	0.07	3.99	5.01	4.2	2.55	Embryonic-maternal
Rrp7a	PVPGFQVAYVVFQK	0	0	0	0	0	0	23.8	Rrp7a	NA	0	0	0	0	0	0	0	Hsd17b10	2.85	0.64	2.02	1.59	2.17	3.04	4.82	Rrp7a	0	0.22	0	4.5	5.13	4.59	3.07	Embryonic-maternal
Slc1a1	ELEQMDVSSEVNIVNPFALEPTTLDNEDSDTKK	0	0	0	0	0	0	22.7	Slc1a1	NA	0	0	0	0	0	0	0	Amt	0	0	0	0	1.77	3.21	1.34	Slc1a1	0	0	0	2.73	3.83	3.84	2.16	Embryonic-maternal
Rab11fip1	EEDLMRRPEK | SSLLSLVTGK	0	0	0	0	0	0	21.48	Rab11fip1	NA	0	0	0	0	0	0	0	Arfgap2	1.92	0.24	0.67	2.2	2.78	3.68	1.6	Rab11fip1	0	0	0.08	1.36	2.17	1.86	1.19	Embryonic-maternal
Hsd17b10	NFLASQVPFPSR	0	0	0	0	0	0	25.56	Hsd17b10	NA	0	0	0	0	0	0	0	Adam5	0.02	0	0	0	0	0	0	Hsd17b10	0	0	0	0.68	0	2.2	0.82	Embryonic-maternal
Amt	AHSPILNTEGTVIGTVTSGCPSPSLK	0	0	0	0	0	0	24.09	Amt	NA	0	0	0	0	0	0	0	Aldh5a1	0.71	0.64	0.8	0.21	0.33	0.05	0.12	Amt	0	0	0	0.36	1.71	3.16	1.81	Embryonic-maternal
Arfgap2	LQQLSGSSAISSSDLFGNMDGAHGGGTVSLGNVLPTADIAQFK	0	0	0	0	0	0	23.42	Arfgap2	NA	0	0	0	0	0	0	0	Braf	0.53	0.46	0.56	1.24	1.47	1.46	0.82	Arfgap2	0	0	0	1.84	2.26	3.63	1.92	Embryonic-maternal
Aldh5a1	HQSGGNFFEPTLLSNVTR	0	0	0	0	0	0	23.24	Aldh5a1	NA	0	0	0	0	0	0	0	Dsc2	2.37	0.79	1.9	0.87	0.32	0.11	1.48	Aldh5a1	0	0	0	0	0	0	0	Embryonic-maternal
Dsc2	IGSIVGEVCATDLDEPDTMHTR	0	0	0	0	0	0	23.12	Dsc2	NA	0	0	0	0	0	0	0	Mocs3	0.1	0	0	0.46	0.6	0.66	0.45	Dsc2	0	0	0	0.19	0	0.08	1.68	Embryonic-maternal
Commd5	NA	0	0	0	0	0	0	0	Commd5	SALGAAAPYLHHPTDSHSGQVSFLGSQPSAEVTAVAQLLK	0	0	0	0	0	0	22.7664	Commd5	1.76457	0.886899	1.61827	3.16173	3.83078	4.93828	3.88875	Commd5	0	0	0	4.33546	5.13003	5.80895	4.27672	Embryonic-paternal
Mrps31	NA	0	0	0	0	0	0	0	Mrps31	EFADEPPEPEASPSLWEIEFAK	0	0	0	0	0	0	22.6165	Mrps31	5.11975	2.15522	3.24027	0.353792	2.96887	4.8097	2.938	Mrps31	0	0	0	0.385435	2.78354	4.82909	2.23821	Embryonic-paternal
Rbm47	NA	0	0	0	0	0	0	0	Rbm47	NAAAAVYGGYTGYIPQAFPAALQVPIHDVYQTY	0	0	0	0	0	0	22.685	Rbm47	1.41527	1.92798	1.7718	1.76283	1.8704	4.35801	3.13453	Rbm47	0	0	0	0.481236	1.5839	3.12351	2.21102	Embryonic-paternal
Utp14b	NA	0	0	0	0	0	0	0	Utp14b	TPLEQEVFNLLHK	0	0	0	0	0	0	23.4432	Utp14b	0.991929	1.9268	2.14164	4.54416	3.5954	1.37113	0.870422	Utp14b	0	0	0.241806	4.07731	3.62433	2.00627	0.342994	Embryonic-paternal
