# Supplementary material for: Stable maternal proteins underlie distinct transcriptome, translatome, and proteome reprogramming during mouse oocyte-to-embryo transition
Source: Genome Biol. 2023 Jul 13;24:166. doi: 10.1186/s13059-023-02997-8 (PMC10347836; doi:10.1186/s13059-023-02997-8)
Supplement: Supplementary file 5 — Additional file 5: Table S4. Defined up- and down-regulated proteins, RPFs, and mRNAs between each of the two consecutive stages. Related to Figure 5A. [file 13059_2023_2997_MOESM5_ESM.xlsx]

## Sheet: Table S4-ms
MII-vs-FGO				1C-vs-MII				2C-vs-1C				4C-vs-2C				8C-vs-4C				Blastocyst-vs-8C
gene	log2FC	pvalue		gene	log2FC	pvalue		gene	log2FC	pvalue		gene	log2FC	pvalue		gene	log2FC	pvalue		gene	log2FC	pvalue
Plat	26.3562	0.000123253		Dbndd1	23.6831	3.54e-05		Anp32e	22.3476	1.87572e-05		Rfc4	25.8499	0.000818208		Rpl36	24.3494	0.0015591		Krt8	27.5233	0.00030921
Oosp1	25.7412	0.00010848		Plet1	22.6856	0.00086599		Ndufb7	22.0653	3.23983e-05		Alg5	20.3372	0.00106061		Psat1	23.9446	8.47915e-05		Lgals1	27.2378	0.000288044
Tcl1b3	25.4087	0.00378433		Uqcr11	22.5652	0.008753		Sf3b5	21.4411	0.000107008		Wsb1	19.963	0.000809844		Cstb	23.3245	0.00101375		Ptma	27.2261	0.000590929
Btg4	23.5504	0.000933723		Crnkl1	22.1644	0.00805852		Slc34a2	21.3212	0.000479261		Calcoco2	18.9277	0.00728333		Tomm40	22.337	0.00263717		Fabp3	27.1866	0.00036837
Ube2t	23.3769	0.000431533		Snrpf	22.1426	0.000217844		Gpd1l	20.84	1.92503e-05		Nle1	18.5548	0.000216316		G3bp1	22.2792	0.00254723		Eif1b	25.5168	3.96348e-05
Sap30	23.1072	3.65e-05		Rsl1d1	21.2923	0.00142037		Dnajc19	20.6975	2.01729e-05		Mto1	18.1666	0.000848269		Gsto1	22.1791	2.11506e-05		Tpm4	24.7527	0.000230817
Prc1	23.0086	0.00101079		Trim11	21.0876	6.51e-06		Ctsb	20.3645	0.000365843		Rbm26	17.2301	0.00925985		Bcat1	22.1015	0.00118996		Snx2	24.5565	2.9264e-05
Sin3a	22.2205	0.000198762		Afap1l2	20.9676	7.89e-06		Gnb2	20.256	0.00155765		Anln	17.035	5.7809e-05		Tagln2	22.084	2.16101e-05		Snrpf	24.44	6.93287e-05
Aurkc	22.1964	0.00173643		Mier2	20.7071	0.00140039		Kpna1	20.2536	2.06085e-05		Tnpo3	16.8524	0.000862226		Nop56	21.9925	0.000554405		Tspan8	24.3682	0.000394825
Pabpn1l	22.0996	0.000856956		Smn1	20.5754	0.0013196		Scrn2	20.0545	0.00106482		Myo1b	16.8115	0.00100521		Srp9	21.9479	1.01329e-05		Mt2	24.2668	0.0015324
Hpf1	22.0094	0.00236974		Tdrp	20.431	0.000115579		Pdxk	19.9847	0.000478908		Smc3	16.4025	0.00394282		Timm23	21.9074	0.000228057		Hmgn1	24.2122	0.000485006
Pex13	21.5091	7.21e-05		Odf2	20.3968	0.00439425		G3bp1	19.5773	0.00103819		Upf2	16.1958	0.00478619		Pts	21.881	0.000709346		Marcks	24.1316	0.000568799
Cnot8	21.4021	0.000499418		Sdc1	20.2527	1.08e-05		Suz12	19.4933	0.000410557		Gga3	1.86519	0.0341034		Stmn3	21.7211	0.00301579		S100a11	23.6983	0.000287088
Sec61a2	21.3593	0.00112245		Psip1	20.1148	0.00468802		Nptn	19.2719	0.000113403		Nck1	-1.0231	0.0119262		Rnf7	21.5934	0.000107601		Mt1	23.5833	0.00114781
Syf2	21.2862	0.00051025		Acaa1b	19.961	4.21e-05		Zpr1	19.1986	0.000259094		Cox5b	-1.12266	0.0214609		Polr2h	21.5415	0.000365273		Alpl	23.2103	2.95882e-06
Fpgs	21.2567	0.00196342		Lclat1	19.8456	0.000294352		Pold3	19.0672	0.00010203		Rps21	-1.2054	0.00485169		Triap1	21.3494	0.00013007		Txndc12	23.1552	0.000119119
Tbc1d14	21.2061	0.000640881		Gins2	19.6409	0.00441422		Llgl2	18.6789	0.000496967		Usp47	-1.21	0.0237912		Eed	21.1568	0.00727869		Sdc4	23.0907	9.51042e-05
Naa40	21.1014	0.000354338		Use1	19.5486	0.00629939		Ghdc	18.6683	0.00378939		Acad11	-1.2688	0.0217406		Map1lc3a	21.1446	0.000913119		Pdcd4	23.0773	0.000137915
Dctn5	21.0437	3.99e-05		Lmnb2	19.4161	0.00150901		Ttyh3	18.5417	0.000168393		Pter	-1.34203	0.00147583		Ppil1	21.0944	0.000195823		Ptbp3	22.9027	7.814e-06
Wee2	20.9634	8.57e-09		Sqstm1	19.3559	0.00336149		Abcb9	18.478	0.0108318		Ppfibp2	-1.46385	0.0335818		Rflnb	21.0661	0.0016985		Emd	22.8451	5.77071e-05
Usp28	20.6724	0.000372026		Fam199x	19.3483	0.00172738		Ttc27	18.3526	0.000136875		Nedd8	-1.46392	0.0333555		Cfdp1	20.9743	8.78333e-05		Lasp1	22.8302	0.000239937
Stard13	20.4899	0.00182572		Ewsr1	19.2857	3.88e-05		Cwc22	18.239	0.00121416		Mlycd	-1.55461	0.00119842		Tma16	20.7875	0.000679139		Ebp	22.8057	0.000431743
Tpx2	20.4236	1.18e-05		Rbm14	19.2649	0.000170821		Armc6	18.196	0.00204917		Pdxp	-1.77728	0.0224831		Slc39a4	20.6386	0.00255058		Zp2	22.7729	0.0455167
Ovgp1	20.4057	0.000129654		Lrrfip1	19.2304	2.71e-05		G6pc3	18.1875	0.000138369		Chek1	-1.84909	0.0427225		Ehd1	20.6031	0.000328938		Swi5	22.6296	0.00054572
Arl6	20.2483	0.00154298		Stk25	18.9217	0.00249954		Fbxl20	17.9416	0.000503213		Os9	-1.90188	0.0416511		Mlst8	20.5525	2.01919e-05		Cldn7	22.5525	0.000309093
Cnot6l	20.2271	5.92e-05		Fyco1	18.7286	2.61e-06		Chn1	17.7287	0.000175932		Acaa1b	-1.93067	0.033701		Otud6b	20.5315	0.00212415		Rbpms2	22.5324	3.28489e-05
Slc25a17	20.0865	0.00201794		Trps1	18.4922	9.42e-05		Espl1	17.1522	2.03019e-05		Mmut	-2.03022	0.00732472		Cxadr	20.53	0.00152398		Tjp2	22.492	0.000139812
Pan2	20.0015	0.000130381		Smad3	18.3446	0.000188486		Actn3	16.8307	0.000778597		Ap2b1	-2.03323	0.0446118		Brix1	20.4787	0.000672778		Glipr2	22.4904	0.000216495
Nuf2	19.9876	0.000424265		Il1rap	18.2271	0.000690563		Nsd1	15.9138	0.00296725		Dgke	-2.24934	0.0206283		Ewsr1	20.4643	0.00162186		Cdx2	22.4834	0.000217031
Ndc80	19.9697	0.00301392		Whamm	18.2103	0.000762151		Sptan1	4.06533	0.018142		Pithd1	-2.47353	0.0294431		Nudt4	20.4475	0.00417954		Chchd5	22.4511	0.000172071
Kif20a	19.7544	0.00390114		Slk	18.05	0.000161968		Mospd1	2.00259	0.00122653		Ifitm3	-2.49836	0.0242027		Marcksl1	20.2212	0.00229308		Serpinh1	22.3758	0.000112558
Zswim3	19.6606	0.00777732		Tacc1	18.03	0.00824404		Ddx46	1.83688	0.0339241		Wdr47	-2.50901	0.00119917		Gja1	20.2179	0.00214392		Pawr	22.3528	0.000325383
Ccnb1	19.5618	1.94e-07		Acsl3	17.9282	0.00251584		Acaa1b	1.72523	0.00832961		Naa15	-2.81547	0.0234352		Ankrd10	20.1859	0.000103549		Mrfap1	22.3464	3.91564e-05
Cep55	19.0282	0.000832746		Cbx2	17.9032	0.01043		Galk1	1.63886	0.0303446		Ybx2	-3.69882	0.0272705		Urod	20.1488	0.00194839		Nol7	22.2897	9.42504e-06
Coro2b	18.9363	5.62e-05		Psmg2	17.828	0.00533989		Nae1	1.53276	0.0271586		Alg1	-5.17307	0.00499457		Smu1	20.0762	0.00281596		Polr1d	22.2887	9.15046e-06
Grm8	18.9314	0.00120536		Helq	17.7466	4.81e-06		Slc7a6os	1.49622	0.0413359		Hps5	-15.6304	0.00061739		Nmt1	20.0159	0.00237448		Plcd1	22.2666	1.35757e-06
Med27	18.9213	0.000751299		Gatad2b	17.7302	0.000281167		Tfrc	1.36697	0.0106403		Nsd1	-15.9138	0.00296725		Mrpl41	19.9784	6.05814e-06		Pycard	22.207	0.000174215
Noct	18.8671	0.000512526		Pard3	17.5672	0.00124678		Wdr48	1.3239	0.0245385		Clip1	-16.6813	0.000483631		Ebna1bp2	19.8983	0.00510964		Pdia5	22.1872	1.6484e-05
Cdt1	18.7994	0.00103099		Ddx42	17.4631	0.00290915		Ap1m1	1.27282	0.0108414		Uggt1	-16.9667	0.000439631		Wdr74	19.8946	0.00467569		Renbp	22.1676	1.8914e-05
Rassf5	18.784	0.000255026		Fhod3	17.2289	0.00055799		Ncln	1.07455	0.0379229		Snx4	-17.5262	4.64891e-06		Uap1	19.8855	0.00231407		Rbm47	22.1518	3.4413e-08
G6pc3	18.5933	5.93e-05		Ampd3	17.0391	6.1e-05		Ppox	1.07241	0.0177591		Chn1	-17.7287	0.000175932		Gatd1	19.8715	0.000356859		Gng2	22.0916	0.000612674
Srd5a3	18.5911	9.33e-05		Parp12	5.42818	0.0189968		Mtus1	-1.06014	0.0291114		Fdxr	-17.7494	0.000420348		Spag7	19.7851	0.000520601		Cnpy2	22.0206	9.33544e-06
Hells	18.547	0.000182655		Cep55	3.82334	0.020197		Pole3	-1.07723	0.0211629		Epb41	-17.7943	0.00371525		Dctn5	19.7498	0.00427968		Ppp1r2	22.0117	0.000688276
Phf1	18.5003	3.4e-05		Zc3h6	3.26326	0.0110455		Cirbp	-1.20059	0.00991223		Fbxo38	-17.7971	0.000209176		Fscn1	19.7419	0.000230405		Fxyd6	21.9669	0.00102272
Rps6ka2	18.3972	0.00415546		Tcea1	1.77371	0.0150637		Camsap3	-1.22393	0.0142989		Bmp2k	-18.0931	0.00129133		Raly	19.7179	0.000157489		Hexa	21.9293	0.000238735
Rb1cc1	18.3645	0.00916569		Cndp2	1.07624	0.0371076		Dlgap5	-1.23588	0.0213786		Dab2	-18.1283	0.00025959		Emg1	19.714	0.000189458		Cwc15	21.8247	0.000101501
Evi5	18.3107	0.00132481		Rrm2	1.0441	0.0296037		Vcpip1	-1.2734	0.036291		Armc6	-18.196	0.00204917		Ctsa	19.6223	0.00240669		Chtop	21.8086	2.29138e-07
Otud5	17.8792	0.0016884		Map2k2	-1.06104	0.0322961		Prkcsh	-1.36713	0.0374213		Cwc22	-18.239	0.00121416		Csnk1e	19.6203	0.00752013		Ndufa2	21.779	3.36346e-05
Ralgps2	17.8288	0.00375247		Ap1m1	-1.07462	0.0296004		Cdc37	-1.46451	0.0149846		Srd5a3	-18.25	1.2946e-06		Hnrnph2	19.6055	0.00670913		Cystm1	21.7572	0.00775124
Mvb12b	17.6456	1.02e-05		Ppp6c	-1.13961	0.0369147		Hmces	-1.95025	0.0270218		Use1	-18.729	0.000428993		Ubap2	19.5813	0.00089365		Bcas2	21.7504	0.000278174
Ireb2	17.645	0.00120723		Txndc2	-1.14041	0.0379952		Ptpn18	-1.9581	0.0212109		Sgf29	-18.7441	5.47592e-05		Smarcc1	19.5752	6.41473e-07		Naa10	21.7417	1.26788e-05
Kdm6a	17.3332	0.00366344		Rrm1	-1.24415	0.0374643		Cnpy4	-2.00469	0.0413886		Adam10	-18.7547	0.00888902		Ppan	19.5371	7.36511e-05		Mmgt1	21.6372	2.64402e-05
Parp12	17.2415	0.00178513		Lig1	-1.45794	0.0495311		Ccndbp1	-2.0959	0.00234787		Whamm	-18.7594	0.00125603		Usp48	19.5338	0.000898049		Mtch2	21.6336	0.000363061
Rasa2	17.0665	0.00733356		Ppox	-1.45961	0.0307471		Macf1	-2.18094	0.0330573		Klhl18	-18.7965	0.00051974		Cth	19.5042	0.000600641		Smap1	21.5899	0.000159749
Zc3h6	17.012	2.72e-05		Polr2c	-1.68917	0.0428221		Ybx2	-2.31427	0.00238977		Sh3glb1	-18.9244	0.0050185		Exosc3	19.4992	7.49215e-06		Ier3ip1	21.5653	4.0325e-05
Katna1	16.5554	0.00182721		Kif4	-1.91507	0.0398493		Atxn2l	-2.6428	0.0226714		Trim32	-19.0656	0.00273161		Tmem30a	19.4921	6.6169e-06		Zp1	21.5303	0.0321935
Hps5	16.188	0.000259496		Gtpbp1	-2.14994	0.00231329		Parp12	-2.82841	0.0318233		Pold3	-19.0672	0.00010203		Utp15	19.4753	0.00112164		Gprc5a	21.5062	0.000215566
Bub1b	5.476	0.00537799		Fam83g	-2.4851	0.043097		Ccdc117	-2.90507	0.0129914		Polr2h	-19.2363	5.97241e-05		Ngdn	19.4216	0.0041755		Asns	21.4922	9.2702e-05
Cul2	4.94885	0.00982343		Rpl35	-2.61686	0.0426492		Txndc12	-3.51636	0.0145931		Nptn	-19.2719	0.000113403		Ubtf	19.4168	0.000146929		Sparc	21.4877	0.000307406
Ttc38	4.7396	0.0365074		Rpl13	-2.6695	0.0184221		Uggt1	-5.72802	0.0156356		Btg4	-19.3364	4.24591e-05		Wdr46	19.404	3.82451e-05		Lima1	21.4763	8.86441e-05
Usp19	4.63464	0.0027718		Polr2j	-3.28691	0.00213628		Igf2bp2	-6.98162	0.0138572		Tarbp2	-19.3736	0.000463423		Rprd1a	19.2491	0.00222029		Apoe	21.4738	0.00081702
Polr2c	4.60613	0.0315288		Eif4g3	-16.737	0.00195186		Kmt2c	-15.4436	0.00266573		Txndc12	-19.5034	2.80058e-07		Nxf1	19.2414	0.00337694		U2surp	21.4539	1.27461e-05
Mob4	4.34942	0.00388568		Sbf1	-16.8708	1.46e-05		Myh10	-15.7685	0.0115866		Mgat4a	-19.5334	0.000924813		Bcl2l14	19.2243	0.000287698		Lamc1	21.4377	0.001248
Rab3a	4.31403	0.019506		Actn3	-16.9339	0.00223708		Stk31	-16.3917	0.000926096		G3bp1	-19.5773	0.00103819		Gcdh	19.1959	0.000573434		Smpdl3a	21.4111	2.5428e-05
Xpo5	4.30966	0.0309312		Tanc1	-17.0257	0.0147044		Styk1	-16.6007	0.000145919		Vps52	-19.6325	0.00542306		Wasf2	19.0726	0.00390885		Bud23	21.3835	0.000284182
Tardbp	4.2645	0.0208873		Cog1	-17.1962	0.00148473		Rnf123	-16.6579	2.26509e-05		Cd55	-19.6985	0.000929883		Pgm3	18.9659	0.000924392		Hdac2	21.3704	0.000104459
Oog3	4.25051	0.0247352		Igsf3	-17.5397	0.000263862		Sympk	-16.7372	0.00835193		Tmem59	-19.7673	0.00213493		Slc16a6	18.9147	0.000958669		Slc44a1	21.3561	4.21899e-07
Dnajc11	4.21369	0.000853966		Otud5	-17.8792	0.0016884		Col6a6	-17.0247	0.000456091		Tmem30a	-19.9009	0.00369866		Rab11fip1	18.8527	0.00806363		Crip1	21.3055	0.00238141
Pigs	4.20675	0.0197868		Minpp1	-18.0286	0.000389906		Pde12	-17.243	0.00524594		Gcdh	-19.9229	0.000672413		Tsr1	18.8068	0.00152712		Tbl1xr1	21.2995	8.22902e-05
Ergic2	4.14702	0.0270324		Nde1	-18.1843	0.00177599		Tdrd1	-17.3451	0.00366826		Chmp3	-19.953	0.00372745		Hcfc1	18.7983	0.000894913		Mkrn1	21.2878	7.61956e-05
Nup37	4.10727	0.0446188		Ndel1	-18.1843	0.00177599		Ddx42	-17.4631	0.00290915		Spcs2	-20.0197	0.000845273		Kif22	18.7678	9.45212e-05		Tra2a	21.2858	1.54998e-05
Tm9sf2	4.07629	0.0208447		Rb1cc1	-18.3645	0.00916569		Fmr1	-17.7743	4.60668e-06		Slc25a17	-20.1394	0.000854572		Naaa	18.7385	0.00140744		Pdzd11	21.2808	1.92783e-08
Tm7sf3	4.06726	0.0458854		G6pc3	-18.5933	5.93e-05		Psmg2	-17.828	0.00533989		Gnb2	-20.256	0.00155765		Prrc2c	18.6711	1.73843e-05		Frg1	21.2223	3.61122e-05
Golga5	4.03039	0.0157669		Rassf5	-18.784	0.000255026		Cluh	-17.9221	0.00291805		Arl6	-20.3697	0.00206376		Krr1	18.6117	0.00309429		Slc5a11	21.2133	0.000555546
Fdft1	3.98424	0.0169794		Slc7a2	-18.7956	0.00154347		Fam83g	-17.9238	0.000725762		Rnf34	-20.4199	0.00131129		Baz1a	18.5987	9.95575e-05		Rad21	21.2078	6.35339e-05
Senp8	3.94057	0.0170102		Cdt1	-18.7994	0.00103099		Mto1	-18.1166	0.000123776		Bnip1	-20.5452	0.000567831		Aatf	18.4844	0.00379046		Utp3	21.1869	0.000564255
Nxn	3.90468	0.0453365		Coro2b	-18.9363	5.62e-05		Naaa	-18.1897	0.000682434		Otud6b	-20.6525	0.00356909		Mphosph10	18.45	0.0089405		Ptges	21.1543	0.00177886
Wdr11	3.89741	0.0492671		Espl1	-18.9937	0.000491435		Il1rap	-18.2271	0.000690563		Ccna2	-20.7239	3.79693e-06		Uggt1	18.4087	0.00710007		Higd2a	21.1488	4.22288e-12
Ifit1	3.89334	0.00455454		Abcb9	-19.2551	0.00054665		Crbn	-18.4881	8.05303e-05		Triap1	-21.0682	0.000550751		Galnt12	18.37	0.000913299		Cmc1	21.1313	0.000387237
Faah	3.89066	0.0466431		Snx16	-19.3365	0.00755104		Hells	-18.491	0.000351941		Ccndbp1	-21.3241	8.8825e-07		Rpl7l1	18.3276	0.00209763		Gla	21.1265	3.31196e-05
Gnpat	3.87188	0.0307129		Bcas2	-19.4443	2.81e-06		Kif20a	-18.5199	0.000195435		Drap1	-21.8258	8.84752e-05		Dis3	18.2849	0.00483937		Plin2	21.1095	7.37632e-05
Chek1	3.80979	0.0246546		Ugdh	-19.4612	0.000451801		Haus4	-18.594	0.00336848		Cstb	-22.0452	9.06251e-09		Pes1	18.2839	3.67514e-05		Lta4h	21.109	0.00012501
Pcyox1	3.79557	0.0433225		Gtf2a1l	-19.5226	0.000156879		Ncald	-18.6154	0.0100336		Map1lc3a	-22.5595	0.00123207		Vps52	18.2824	0.00245412		Capn2	21.0758	0.000449097
Wbp2	3.78788	0.00734575		Scg3	-19.6118	0.00514239		Ttc4	-18.6399	0.00175667		Rpl36	-22.6983	0.00535503		Armc6	18.2309	0.000554489		Erf	21.0529	5.64879e-06
Tnpo1	3.54556	0.00569874		Ttyh3	-19.7774	0.000140835		Prpf6	-18.8339	1.87457e-07		Srp9	-22.7892	0.000168703		Psme1	18.2189	0.000772478		Hmgn5	21.0427	0.000717724
Cmpk2	3.4649	0.0102062		Arhgap28	-19.8116	5.01e-07		Sin3a	-18.8898	0.0090079						Tpx2	18.1944	0.000287517		Sfr1	21.025	0.00032389
Oog1	3.46235	0.0373807		Mbd3	-19.8327	0.00187476		Wapl	-19.0475	0.00139071						Mgat4a	18.1781	0.00223448		Csrp2	21.0119	0.0038211
Dclk2	3.42382	0.0195406		Poldip2	-19.8563	0.0032548		Ubap2	-19.0594	0.000929263						Mrpl15	18.1641	0.00438465		Nfya	20.9964	1.79564e-06
Ciao1	3.36776	0.0463657		Itpk1	-19.907	0.000517808		Anln	-19.0924	0.000122185						Wdr3	18.1411	0.00462611		Mbd3	20.8954	5.33628e-05
Tm9sf4	3.35327	0.00744442		Grb2	-19.9238	0.000332613		Hgh1	-19.1723	8.8197e-06						Snx4	18.1338	0.0020467		Spp1	20.8828	0.00285056
Oas1d	3.35134	0.0304809		Csnk1e	-20.2173	6.28e-05		E2f5	-19.2593	0.00159818						Rpap3	18.0796	0.00097774		Ly6a	20.876	0.00226899
Idh3g	3.23349	0.0305596		Pld3	-20.298	0.00870842		Rbm14	-19.2649	0.000170821						Sall4	18.069	0.00429719		Pemt	20.8684	8.73051e-05
Kbtbd8	3.21222	0.0422262		Gamt	-20.3754	0.000250169		Fam199x	-19.3483	0.00172738						Rrp12	18.0514	0.00232975		Ccdc43	20.8569	0.000247081
Kntc1	3.20629	0.0152087		Rhbdd1	-20.7468	3.8e-05		Hif1an	-19.3718	0.00890684						Rpp30	18.0303	6.5608e-06		Ppie	20.8523	0.000718446
Cpa1	3.1839	0.0219193		Agpat2	-21.0464	0.00345857		Polr2j	-19.3893	6.0789e-05						Sardh	17.8805	0.00103574		Rap2b	20.8084	5.7483e-05
Ptpa	3.15944	0.016019		Rln3	-21.173	7.52e-06		Lmnb2	-19.4161	0.00150901						Fdxr	17.7705	0.00306124		Snx6	20.7992	0.00134006
Abcd3	3.15538	0.0396986		Dnajc10	-21.1927	0.0127442		Polm	-19.426	0.00278937						Lmnb2	17.7549	0.000124547		Bccip	20.7695	0.000463467
Mydgf	3.11968	0.0233396		Sec61a2	-21.3593	0.00112245		Dicer1	-19.5567	0.00183476						Polr1b	17.7265	0.00163127		Plec	20.7524	0.000224732
Rab6a	3.10351	0.0420275		Cnot8	-21.4021	0.000499418		Mrps18b	-19.6155	0.00361263						Pum3	17.6316	0.00918069		Glb1	20.7264	5.25014e-06
Rpa3	3.09724	0.0236561		Dnajc19	-21.965	0.000612487		Zcchc8	-19.7064	0.000613868						Ddx42	17.6014	0.009667		Dtd2	20.7246	0.000254688
Snrpg	3.05755	0.018377		Timm23	-22.0175	0.000212004		Atp13a1	-19.7326	0.00166308						Gclc	17.5761	0.00136185		Pard6b	20.6985	0.000102957
Psmb3	3.0019	0.0389846		Ubl5	-22.2643	8.61e-05		Smap2	-19.8871	0.00231382						Morc3	17.4794	0.00106579		Rcn2	20.6786	5.19033e-05
Rps24	2.97579	0.0356968		Dazl	-23.3641	0.000978557		Smap1	-19.9195	0.000237513						Cwc22	17.4604	0.00402693		Parp14	20.6394	0.00354022
Lamb1	2.91746	0.0225217						Sall4	-20.0332	0.000471662						Exosc10	17.4015	0.000775938		Ndrg3	20.6339	0.000311742
Sf3b1	2.89758	0.0217469						Spag7	-20.0552	0.000628106						Elp1	17.3984	0.000467619		Pcnp	20.6224	0.00418284
Prodh	2.8832	0.046931						Saraf	-20.1298	0.00310986						Stag2	17.3782	7.87774e-05		Gpa33	20.6066	0.0034992
Slc25a3	2.87176	0.0310736						Ankrd17	-20.2336	0.000623033						Myh10	17.3496	0.00407331		Pnkp	20.6039	1.10991e-05
Camk2g	2.8297	0.0410722						Sdc1	-20.2527	1.08071e-05						Tfip11	17.2145	0.000132181		Mrps35	20.6009	2.36615e-05
Rab3d	2.75587	0.0455389						Pcm1	-20.2781	1.20606e-05						Cog4	17.1165	0.00354773		Mrpl50	20.5958	0.000144294
Rpl23	2.70726	0.0264922						Larp4b	-20.2859	0.000294799						Cog6	17.1155	0.000522027		Tbrg1	20.5955	0.00156133
Polr2g	2.70609	0.0179109						Elavl2	-20.4937	0.00170068						Gnl2	17.0077	0.00013205		Sart1	20.5898	0.000323019
Cpne1	2.70006	0.0438846						Elavl4	-20.4937	0.00170068						Ulk1	16.9892	0.00533777		Hebp1	20.5894	0.000550462
Rhot1	2.68459	0.0153964						Uxs1	-20.565	0.000336987						Ddx27	16.8437	0.000340838		Tfap2a	20.5834	0.000265187
Rpl14	2.63269	0.0375289						Smn1	-20.5754	0.00131961						Taok3	16.752	0.000214638		Gca	20.5627	0.000161713
Csnk2a2	2.62492	0.0128808						Tet3	-20.6259	4.71483e-05						Taok1	16.752	0.000214638		P4ha1	20.5565	1.74545e-06
Trip12	2.61983	0.0139211						Aurkc	-20.6762	0.000983571						Ubap2l	16.6598	0.00902156		Utf1	20.5463	0.000242662
Miox	2.61885	0.0488842						Mier2	-20.7071	0.00140039						Cog1	16.6432	0.00497227		Selenof	20.5436	0.00110663
Slc25a31	2.61333	0.0320339						Btbd10	-20.9148	0.00302154						Fkbp15	16.5862	0.000221626		Mrpl14	20.519	0.000822869
Pex1	2.57922	0.00329521						Coprs	-21.0578	0.00100492						Thrap3	16.1767	0.00141291		Cpsf2	20.5051	8.00206e-06
Oat	2.49565	0.00468951						Pttg1	-21.0933	0.000177269						Trim25	16.1752	0.000718492		Hspbap1	20.4934	1.38082e-05
Acads	2.48091	0.0178878						Rbpms2	-21.1092	0.000640105						Pds5a	16.1198	0.00830178		Sdf4	20.4911	0.00286681
Npc1	2.47543	0.0418365						Acbd7	-21.1481	0.000409485						Rnf213	15.7827	0.00014466		Ptms	20.4899	0.0224096
Usp15	2.44898	0.0358086						Diras2	-21.2351	0.0040463						Hps5	15.0868	0.000183304		Slc7a6	20.4805	4.08123e-05
Exoc1	2.44277	0.014141						Nudcd2	-21.5	0.00289977						Dsp	14.0504	0.000171344		Rrp9	20.4735	1.2478e-05
Rnf14	2.44243	0.0173856						Fdft1	-21.7433	0.014654						Naa15	3.44232	0.00739786		Nop53	20.4721	1.84632e-05
Rnf25	2.42546	0.0190721						Wee2	-21.9312	0.000496763						Alyref	3.27733	0.00517647		Paip2b	20.4714	0.000132973
Tubb3	2.39206	0.0123572						Trmt112	-22.2428	0.00135831						Rpl13	2.89246	0.00633731		Vhl	20.469	0.000145211
Atp6v0a1	2.37328	0.0269398						Syf2	-22.4145	0.000348891						Rps23	2.63703	0.00561319		Dmgdh	20.452	8.49693e-06
Zfp57	2.36902	0.0142115						Ythdf3	-22.4457	7.43674e-05						Rpl26	2.07121	0.00441511		Tfcp2l1	20.4468	1.41651e-05
Cops6	2.36566	0.029178						Hpf1	-22.6028	0.00336019						Eif3c	1.20531	0.00474142		Tfeb	20.4204	0.00254473
Xpo7	2.34153	0.0442855						Clns1a	-22.6902	0.00231545						Pdap1	1.11125	0.00448364		Cpsf3	20.4165	0.000856355
Nlrp9c	2.32929	0.026292						Gnrh1	-22.8475	3.0316e-05						Slc34a2	-1.28007	0.00384168		Lyrm7	20.3888	0.000256847
Cpt2	2.32782	0.0273742						Pttg1ip	-23.0874	1.91218e-05						Npc1	-1.57335	0.0020619		Zcchc10	20.3615	1.71099e-05
Copg2	2.31834	0.0196222						Ybx3	-23.6084	0.00126931						Vma21	-2.72666	0.0026031		S100a10	20.3597	0.00039137
Dnajb4	2.29098	0.0384194						Eif4enif1	-23.7505	9.28548e-06						Gga3	-2.8659	0.00531319		Slc37a2	20.3498	0.000244333
Pik3c3	2.28186	0.0352597						Zar1	-25.0543	0.00108024						Upf2	-16.1958	0.00478619		Ndc1	20.3435	0.000171965
Crk	2.27763	0.0020102						Rfc4	-26.181	0.000461939						Alg1	-16.3233	0.000337634		Bcat2	20.3356	0.00047196
Ppme1	2.2553	0.0347163														Kit	-17.1142	0.00095893		Gk5	20.3107	0.0225947
Usp9x	2.25311	0.0339159														Rbm26	-17.2301	0.00925985		Med28	20.2897	4.11999e-06
Stbd1	2.24751	0.0476387														Slc27a1	-17.8318	0.000941784		Ifi30	20.2841	3.18927e-05
Rab5c	2.22643	0.0291628														Specc1l	-17.9273	0.00960488		Atf1	20.2244	0.00170515
Nt5c2	2.22559	0.038337														Lrch4	-18.4047	0.00100797		Dag1	20.2182	0.000460109
Diaph1	2.20349	0.0059287														Naa40	-18.6835	0.00643374		Gjb3	20.1966	2.35288e-05
Ilf2	2.17558	0.00480578														Slc26a6	-18.733	0.00469727		Camk1	20.194	0.000374298
Oas1c	2.17081	0.0360274														Eif4e1b	-18.8649	0.000970725		Anapc13	20.1801	3.05617e-05
Rack1	2.16629	0.00571201														Ube4a	-18.8709	0.00285762		Eif4ebp2	20.1774	0.00270057
Prune1	2.16543	0.0496036														Dctn4	-18.8895	0.00602543		Noc3l	20.1483	2.38293e-05
Psmb5	2.15823	0.0458														Ccdc90b	-19.0443	6.55148e-05		Neu1	20.1431	8.66627e-05
Ywhae	2.14314	0.0278451														Rela	-19.2777	0.00320942		Qrich1	20.1141	0.000117521
Ndufs1	2.13823	0.0340351														Itpk1	-19.4025	4.59771e-05		Pinx1	20.0994	0.000342673
Atp6ap2	2.12995	0.00660128														Taf7	-19.4036	0.0030647		Isy1	20.0852	0.00107874
Upf1	2.12952	0.0423848														Sfr1	-19.4981	1.95631e-05		Slc1a1	20.0807	2.24963e-05
Sec22b	2.10838	0.0326221														Gdf9	-19.5276	0.00225437		Mrpl37	20.0803	0.000689419
Arl3	2.06138	0.0181723														Scyl1	-19.5816	0.00496943		Nectin2	20.0789	0.000962257
Atad1	2.03166	0.0242577														Krt76	-19.613	0.00189385		Mbp	20.0746	0.000642181
Dnajb11	2.02478	0.0251913														Hsd17b7	-19.6353	1.29654e-06		Selenoh	20.0528	0.000126357
Thnsl1	2.02433	0.0349076														Ddhd1	-19.6766	0.000969857		Ing5	20.045	9.93986e-05
Slc12a9	2.01623	0.0371674														Os9	-19.6923	0.000182367		Nfyb	20.0202	0.000753277
Arpc3	2.01175	0.0190353														Rheb	-20.0627	0.00541883		Rexo4	20.0069	0.000124053
Nlrp4a	1.95204	0.0331071														Clcc1	-20.5425	0.00432592		Grcc10	19.9991	0.000107104
Nceh1	1.94214	0.0428335														Ppp1r2	-20.8497	0.000852319		Mcat	19.999	0.000514283
Farsb	1.92845	0.0441024														Rad51	-21.075	0.000426075		Rps19bp1	19.9963	0.00238439
Psmd1	1.92576	0.025537														Sdf2l1	-21.1514	0.00239003		Nagk	19.9824	5.09613e-06
Nlrp4f	1.90756	0.0393287														Snrpf	-21.6688	9.95602e-05		Tomm5	19.9718	0.00260391
Arcn1	1.88208	0.0448071														Swi5	-21.9019	0.000445034		Mras	19.9677	0.000537472
Acsl1	1.87545	0.0128795														Paip2b	-22.0154	0.00187476		Cdk2	19.9484	0.000361558
Tbcd	1.87057	0.0386876														Rcn2	-22.1006	0.00382071		Dctn4	19.9306	0.000739575
Tmem135	1.86248	0.00204491														Eif1b	-22.1436	0.00131908		Imp4	19.927	5.23637e-05
Armc10	1.85428	0.0350818														Ier3ip1	-22.5273	0.00248573		Efnb2	19.9228	0.00054464
Tufm	1.84914	0.0377264														Ndc1	-22.5431	0.00013707		Syngr1	19.9209	0.000989901
Stoml2	1.82866	0.0489247																		Irf2bpl	19.903	3.31471e-05
Spin1	1.81986	0.00837213																		Fbxo6	19.8993	0.000234498
Nipsnap2	1.8147	0.0369566																		Smn1	19.8936	3.76418e-05
Amacr	1.81244	0.00398159																		Commd10	19.8877	1.2131e-07
Dnajc7	1.80866	0.0459362																		Sap30bp	19.8872	3.77811e-05
Cs	1.80649	0.0173571																		Rbm42	19.8871	7.93564e-09
Rab21	1.80229	0.0367859																		Kdm3b	19.8814	0.000221179
Ahcy	1.79622	0.0366684																		Gata3	19.8729	0.00108156
Psmd14	1.79009	0.0324483																		Grsf1	19.8712	0.000362007
Plpp3	1.75273	0.0252765																		Chrac1	19.8701	4.68645e-06
Psmd5	1.74595	0.0309908																		Smyd5	19.8641	4.85667e-06
Naa30	1.74577	0.00466515																		Gata6	19.8624	3.09536e-05
Erlin2	1.74368	0.0403663																		Ccdc86	19.8598	0.000105728
Lancl2	1.70993	0.0454048																		Lpcat3	19.8517	7.00292e-05
Dhfr	1.69328	0.0168707																		Rbm10	19.8394	0.000514171
Sdhb	1.66621	0.029392																		Atxn7l3b	19.819	2.90952e-05
Dnm2	1.66569	0.0267383																		Cdca3	19.8162	1.8257e-05
Vta1	1.63334	0.0301819																		Fmr1nb	19.7984	0.0003864
Dlst	1.63079	0.0156558																		Cggbp1	19.7754	0.0119613
Chdh	1.62278	0.04234																		Ddx52	19.7737	7.31208e-07
Clpb	1.62003	0.0447765																		Med19	19.7615	0.000179377
Cops4	1.61011	0.0494509																		Naa20	19.7575	7.58029e-05
Rpa1	1.60971	0.0133395																		Surf6	19.7492	0.00111803
Anxa6	1.56127	0.0215535																		Mrpl55	19.7459	0.000276184
Ddx3x	1.55122	0.0184362																		Arglu1	19.724	0.00408961
Fbp2	1.55114	0.0202013																		Rbm34	19.7235	0.000283665
Nlrp14	1.54247	0.0411923																		Fblim1	19.7061	0.000522963
Mat2b	1.53263	0.00590163																		Mrps31	19.7012	1.73178e-05
Ube2d3	1.52992	0.00079689																		Taf7	19.6998	0.00119244
Pccb	1.51486	0.0267966																		Nop9	19.6903	0.000257039
Actr3	1.48238	0.0390616																		Nelfe	19.6793	0.000282455
Scp2	1.45668	0.00983607																		Tle3	19.6769	4.61555e-05
Adprh	1.45518	0.0332271																		Nelfcd	19.6742	0.00177769
Ppp5c	1.43986	0.0194816																		Glg1	19.6687	0.000173758
Aco2	1.40869	0.0325858																		Sec23b	19.6635	6.77358e-07
Ldhb	1.39655	0.0163638																		Sdf2l1	19.6464	0.00157059
Rps6	1.37238	0.0155272																		Prkrip1	19.6464	0.000132096
Ostc	1.35863	0.0199106																		Cd81	19.6386	0.00107005
Ldhd	1.34894	0.0024647																		Dap	19.6354	0.000445629
Actl6a	1.31428	0.0449301																		Cdk7	19.6253	0.000199694
Aass	1.3078	0.0368123																		Dcaf7	19.6243	0.000304442
Aip	1.26748	0.0292043																		Tsen15	19.6207	0.000110864
Glrx3	1.25821	0.0283654																		Myadm	19.6015	0.00223566
Cyb561d2	1.17628	0.0269695																		Aen	19.5985	0.00022018
Vcp	1.15929	0.0464665																		Taf10	19.5953	0.00442649
Vps33b	1.15726	0.0111072																		Tacstd2	19.5949	0.00229302
Elob	1.15683	0.0282668																		Prmt6	19.5278	2.03886e-05
Ruvbl1	1.15114	0.0252566																		Cstf3	19.5252	0.000182504
Padi6	1.14156	0.0173604																		Aldh1l1	19.5219	0.000354265
Mrps36	1.10547	0.0379801																		Wapl	19.5108	0.000119788
Thop1	1.09265	0.0462199																		Cdc123	19.5029	0.00088109
Pls3	1.08831	0.0144806																		Chchd1	19.4916	0.000929421
Rmdn3	1.08623	0.0189009																		Saal1	19.4685	4.81178e-05
Pitrm1	1.08414	0.0199993																		Larp4b	19.4608	0.000399502
Pls1	1.07846	0.0479																		Cmss1	19.4597	0.000710142
Glrx	1.01462	0.0390259																		Mrpl54	19.4556	7.64246e-05
Ubap2	-1.70884	0.0140827																		Acss1	19.455	0.000618955
Vti1a	-1.88645	0.0487583																		Adi1	19.4498	0.000357581
Igsf3	-2.11496	0.0205429																		Pelo	19.4448	0.000119129
Bsg	-3.01683	0.0376767																		Yy1	19.4347	0.000498382
Pdlim2	-3.22811	0.0458748																		Dusp3	19.4343	1.58872e-06
Impa1	-4.34914	0.000598771																		Riox2	19.4316	0.00305511
Dsp	-15.5352	1.67e-05																		Gga1	19.4236	2.82547e-05
Rfc1	-16.3494	0.000276121																		Lin28a	19.4155	0.00291603
Acacb	-16.4358	0.000295202																		Tet2	19.4012	4.36515e-05
Serpinc1	-16.7137	0.0044109																		Mrps2	19.401	0.00034788
Tjp2	-16.9097	0.0225459																		Pak4	19.3935	0.00214274
Ephx2	-16.9985	0.000224278																		Thoc1	19.3888	0.000349694
Atp8a2	-17.0692	1.74e-05																		Zc3h11a	19.3796	0.000605959
Tln1	-17.1252	0.00599618																		Slc29a1	19.3587	0.00167102
Ablim1	-17.1587	2.09e-06																		Bckdhb	19.335	1.24503e-07
Nemf	-17.1809	0.00286734																		Dus3l	19.3253	0.000128497
Tenm4	-17.2018	0.000110291																		Hspb1	19.3193	0.00151977
Slc12a2	-17.2107	0.000613856																		Nrf1	19.3111	8.49154e-06
Mprip	-17.3084	0.000112533																		Pus1	19.2972	0.000317896
Jup	-17.3656	0.00184901																		Rbm22	19.2817	0.000237494
Clip2	-17.4568	0.000694758																		Abitram	19.2803	0.000588819
Dock7	-17.4877	1.78e-06																		Sh3bp1	19.2788	0.00206969
Epn2	-17.5696	0.0012755																		Lxn	19.2707	5.35237e-05
Pmf1	-17.7349	0.00190498																		Soat1	19.2699	0.000290604
Rab11fip1	-17.7822	0.00026466																		Mrpl4	19.2658	3.15678e-05
Myo1e	-17.8462	0.000547776																		Utp11	19.2604	0.00130474
Scrib	-17.9288	0.000112517																		Sgpp1	19.2489	5.48863e-05
Srrt	-17.9309	0.000444911																		Tprn	19.2444	0.000120796
Ptgfrn	-17.9843	8.13e-06																		Sde2	19.2435	5.88455e-06
Bag4	-18.0028	0.000381555																		Ythdf1	19.2407	2.7216e-05
Marf1	-18.047	0.00101735																		Ube2e2	19.2384	8.91656e-05
Smarca2	-18.2186	0.00014925																		Ube2e3	19.2384	8.91656e-05
Grsf1	-18.2612	7.49e-05																		Dnmt3l	19.2057	0.000403107
Clu	-18.2663	0.000400577																		Rpp38	19.191	1.21035e-05
Rai14	-18.3339	0.005042																		Mrpl43	19.1631	0.00369457
Slc39a6	-18.3542	2.13e-05																		Sh3d21	19.1399	0.000444348
Sema7a	-18.3763	7.98e-05																		Lclat1	19.1335	8.38085e-05
Emd	-18.5848	0.00114036																		Epn1	19.1292	2.98672e-05
Nhp2	-18.6036	1.29e-05																		Cnot8	19.1284	0.00146991
Itga2	-18.7195	0.000171974																		Ppig	19.1246	0.00313493
Pdcd4	-18.7831	0.00803024																		Rcor3	19.121	0.000283024
Sf1	-18.7993	0.000870331																		Taco1	19.1106	0.000274297
Ptk7	-18.8623	0.000579635																		Rpp14	19.1018	1.23918e-06
Rnaset2a	-18.8728	0.00169867																		Smarcd1	19.0978	0.000646577
Rnaset2b	-18.8728	0.00169867																		Dync1li2	19.0776	0.000657253
G3bp1	-18.9381	0.00806114																		Ciao2a	19.0711	0.000707348
Anxa2	-18.95	0.000405903																		Ak6	19.0581	0.000235173
C2cd2	-18.9559	0.000314092																		Ccdc50	19.0561	0.00795313
Atp12a	-18.9782	0.000786742																		Cdca5	19.0406	0.000132102
Ppp1r9b	-19.0138	7.93e-06																		Mrpl3	19.0405	8.64915e-06
Slc38a9	-19.1205	4.99e-05																		Nedd4	19.0261	3.24434e-05
Gnaq	-19.1637	0.00945018																		Eps8l2	19.0255	0.000194293
Gins2	-19.1741	0.0040845																		Arl15	19.025	8.81675e-06
Srsf9	-19.2202	0.00294451																		Med22	19.0245	0.00122425
Ddx42	-19.3063	0.000355132																		Lias	19.0139	5.43478e-05
Heph	-19.3485	0.00379619																		Lmbrd1	19.0133	1.79226e-05
Ppp1r12a	-19.4543	1.5e-06																		Hdgfl2	19.0091	0.000280741
Fxn	-19.5099	5.78e-05																		Nid1	19.0061	1.91627e-05
Dag1	-19.603	0.00274101																		Gadd45gip1	19.002	0.00084389
Cdc25b	-19.6511	0.0125602																		Pck2	18.9956	0.000421645
Snx1	-19.7039	0.000452933																		Naa40	18.9949	0.000128935
Pawr	-19.7546	0.00250421																		Ccnk	18.994	0.000438818
Itgav	-19.7874	0.00102805																		Tarbp2	18.9901	0.00184459
Sqstm1	-19.8312	0.000226655																		Psme2	18.9869	0.000311429
Stam2	-19.8735	0.000199899																		Trim24	18.9809	0.000742698
Bloc1s5	-19.9207	0.000352493																		Rsrc2	18.979	6.94662e-06
Smpdl3b	-19.9339	0.000107606																		Eif1a	18.9786	0.000458092
Apoe	-19.9684	0.00073785																		Cdk5rap3	18.9762	0.000480661
Sumf2	-19.9955	5.87e-06																		Ghitm	18.9751	0.00189901
Snrpa1	-20.081	0.000640046																		Kri1	18.9686	0.00113381
Elavl1	-20.1273	0.00161623																		Sugp1	18.9545	4.96983e-05
Cdh2	-20.163	0.000171382																		Churc1	18.9483	0.000513532
Acaa1b	-20.2471	0.000817001																		Ttc4	18.9372	0.00208092
Rbpms	-20.2585	0.000239511																		Thoc2	18.9347	7.54204e-05
Use1	-20.4567	0.00134833																		Acp5	18.9298	0.00153036
Cxadr	-20.4623	8.2e-05																		Pou2f1	18.9285	0.000397183
Rbms2	-20.4628	0.000110216																		Pou2f3	18.9285	0.000397183
Igsf8	-20.4937	1.3e-05																		Stx18	18.9201	0.000681203
Erich5	-20.5835	0.000279577																		Commd5	18.9094	3.80091e-05
Serpinh1	-20.7112	1.99e-05																		Eomes	18.9047	0.000717736
Ppil1	-20.7399	0.000307624																		Pkp4	18.9037	0.00136484
Snap23	-20.8045	0.00190818																		Mettl16	18.901	0.00034779
Cd36	-20.9136	0.00116507																		Nol10	18.8964	0.000571641
Marcks	-20.9335	0.000242052																		Tead4	18.8926	2.03315e-06
Slc7a5	-20.9529	0.000668281																		Polr1e	18.8882	3.0486e-05
Cadm1	-20.9585	0.000134291																		Isoc2a	18.8793	0.000145198
Hsd3b1	-21.1083	6.87e-05																		Slc49a4	18.8663	0.000101979
Ccdc50	-21.2243	0.000149728																		Myo1e	18.8612	0.000965083
Plp2	-21.2849	2.16e-05																		Cdk9	18.8565	0.00121229
Rap2b	-21.3284	0.000170886																		Kif20a	18.8462	2.33364e-05
Gnb2	-21.4191	2.62e-06																		Nsmce2	18.8197	0.000200308
Serpini1	-21.5041	1.06e-06																		Sun1	18.8179	0.000288936
Apoa1	-21.5272	0.000138402																		Wipf1	18.8144	0.00151268
Hmga1	-21.6894	0.00133054																		Cyb5r1	18.8135	0.00278989
Fscn1	-21.7063	0.000696616																		Rpf1	18.7963	0.00272312
Myocos	-21.804	1.84e-06																		Cacul1	18.7954	0.00045279
Zfand6	-21.8508	2.15e-06																		Kat7	18.792	0.000190139
Tpm4	-21.9389	0.00525896																		Golga7	18.7865	0.00537167
Csrp2	-21.9933	0.000613482																		Trmt1l	18.7829	2.37222e-05
Synpo	-22.3499	6.59e-05																		Jag1	18.7783	0.00293457
Ppp1r2	-22.3597	0.000198601																		Dnajb12	18.762	0.00019459
Marcksl1	-22.6609	0.000963529																		Hmmr	18.7491	0.0055597
Fxyd6	-22.7586	6.62e-05																		Serpinb1a	18.7384	0.00038657
Rabac1	-22.8221	0.00306953																		Gkap1	18.734	0.00016909
Myo1b	-22.8767	0.000350403																		Tpp1	18.7272	0.000378913
Aarsd1	-22.9039	0.000537045																		Rbm26	18.7266	0.0022406
Sdc1	-23.0828	4.66e-05																		Bcl7b	18.721	0.00495869
Dbndd1	-23.1349	8.78e-06																		Mrps14	18.7196	0.00225977
																				Slc38a4	18.7151	8.86499e-05
																				Hic2	18.7143	0.000565935
																				Timm17b	18.7093	1.68522e-05
																				Tsen34	18.6973	4.52904e-05
																				Atxn2	18.684	7.59203e-05
																				Trmt10a	18.6731	0.00134966
																				Irf2bp1	18.6542	0.000131699
																				Mrpl13	18.6533	0.000148411
																				Dnajc24	18.6487	0.000271019
																				Thoc7	18.6392	0.000740416
																				Prmt3	18.6323	7.91491e-05
																				Krt76	18.631	1.37421e-06
																				Ythdc1	18.6282	3.42254e-07
																				Dnajc17	18.6258	0.000212192
																				Drap1	18.6252	0.00626386
																				Scaf8	18.625	9.30399e-06
																				Tinagl1	18.6199	0.00072255
																				Cpsf1	18.601	0.000342548
																				Epb41	18.5997	0.000686036
																				Pum1	18.5986	0.000728821
																				Cdkn2aipnl	18.5942	0.000324499
																				Grhl2	18.5912	0.000490013
																				Cpt1a	18.5776	8.78726e-05
																				Ints14	18.5574	8.33518e-06
																				Nol11	18.5313	2.17129e-05
																				Smap2	18.5289	0.000744617
																				Rad51	18.526	4.31793e-05
																				Rsrc1	18.5219	0.00101635
																				Ilkap	18.5177	0.000701811
																				Ube2f	18.5169	0.000332313
																				Tmem59	18.503	0.00165839
																				Ccar2	18.4942	0.000265521
																				Riox1	18.4938	0.00027611
																				Timm10b	18.4679	0.00189324
																				Esf1	18.4642	0.00306728
																				Prmt7	18.4635	6.02883e-06
																				Nmt2	18.4621	2.49156e-06
																				Dph5	18.4566	0.000650365
																				Mrpl24	18.4457	0.00121203
																				Arhgap8	18.4422	0.000122819
																				Dimt1	18.4405	0.000312805
																				Slc6a14	18.4393	0.00116446
																				Dhcr7	18.4339	0.000118545
																				Med25	18.4219	0.00399525
																				Akt1s1	18.4206	0.00301447
																				Snapin	18.4155	0.00171273
																				Kdsr	18.4104	0.000424147
																				Chid1	18.4065	0.000357844
																				Mrpl32	18.4064	0.00495596
																				Thoc5	18.4031	0.00165565
																				Wdr73	18.3918	0.000455273
																				Dcaf1	18.3854	0.000180462
																				Tdp2	18.3847	0.00136281
																				Nsmce3	18.3826	0.000165603
																				Cdc40	18.3811	0.000102734
																				Rrp1b	18.3792	0.00089581
																				Pltp	18.3708	0.000380786
																				Kti12	18.366	0.000815035
																				Cryzl1	18.3615	0.00149311
																				Ubac1	18.3528	0.000189333
																				Enpp1	18.3397	0.00284131
																				Msi2	18.336	0.000278008
																				Zc3hc1	18.3189	0.000786001
																				Smpdl3b	18.2952	0.0120819
																				Cdkn2aip	18.2917	0.00142854
																				Adnp	18.2825	0.00058459
																				Spcs2	18.2817	0.00799346
																				Cdc23	18.2651	1.99056e-05
																				Commd8	18.2622	0.000357596
																				Mrps18c	18.2593	0.000391399
																				Mrps24	18.2578	3.70319e-05
																				Chaf1a	18.2547	0.00104342
																				Pdlim7	18.2144	2.61868e-05
																				Pola1	18.2139	0.000771548
																				Nol12	18.2135	0.00352226
																				Pias4	18.2097	0.000661117
																				Ppil2	18.1774	0.000173276
																				Ddx10	18.1745	0.000138055
																				Wdr55	18.173	0.003195
																				Rtf2	18.1635	0.000567184
																				Rhbdd1	18.1393	7.5159e-05
																				Nacc1	18.1332	0.000462484
																				Psmb9	18.1302	1.34418e-05
																				Gtf2i	18.1274	2.93411e-06
																				Pxk	18.1173	9.27456e-07
																				Galt	18.1156	0.000597453
																				Myof	18.1122	0.000444643
																				Nsmce1	18.1043	0.00429774
																				Tjp3	18.1042	1.0446e-06
																				Rrp8	18.1008	0.00473421
																				Alkbh7	18.1002	3.71348e-08
																				Ddx51	18.0916	5.90313e-05
																				Crcp	18.09	0.000178314
																				Ggt1	18.0854	7.60428e-05
																				Tbl1x	18.0831	0.000486589
																				Gns	18.0346	0.00453083
																				Ints4	18.0342	0.000910606
																				Sco2	18.0339	0.000277251
																				Trip10	18.0242	0.0012205
																				Ezh1	18.0227	1.59549e-05
																				Kctd5	18.016	0.000593498
																				Eri1	18.0087	3.71475e-06
																				Anxa4	17.9991	0.00309526
																				Alg13	17.9907	0.00208719
																				Pogz	17.9705	2.42981e-05
																				Prrc2a	17.9553	0.000405823
																				Med27	17.9396	9.07255e-05
																				Prkci	17.9393	0.000109847
																				Dph6	17.9194	0.000406835
																				Bud13	17.9182	2.28111e-05
																				Tmub2	17.8993	0.000378623
																				Tbc1d10a	17.8864	4.99841e-06
																				Birc5	17.8801	0.00101533
																				Rtf1	17.8789	0.00228264
																				Snx30	17.8733	0.00489823
																				Esrp1	17.8642	0.00236462
																				Eaf1	17.8553	0.00195305
																				Eif4enif1	17.8526	0.00875213
																				Parvb	17.8486	0.0081109
																				Hsd17b6	17.8455	0.00399707
																				Macrod1	17.8455	0.0003207
																				Cbll1	17.8336	1.9235e-05
																				Wac	17.8315	5.45479e-07
																				Parg	17.8312	0.000324799
																				Alas1	17.8311	1.69434e-05
																				Snap47	17.8309	0.000683703
																				Arhgef1	17.8273	0.002162
																				Pyurf	17.8202	0.0110361
																				Cpped1	17.8189	0.0047842
																				Itpk1	17.8133	0.00246419
																				Dctn6	17.8133	0.0033378
																				Slc22a5	17.8129	0.000719826
																				Mgmt	17.8015	4.88331e-05
																				Tor1b	17.8012	0.00212257
																				Wfdc15a	17.7988	0.0029287
																				Ephx2	17.762	0.000317096
																				Nectin1	17.7589	0.000221446
																				Cadm1	17.7375	5.83248e-05
																				Ccdc9	17.728	0.00320995
																				Tssc4	17.7236	0.000107228
																				Arhgap29	17.7196	0.00411982
																				Mdc1	17.7159	0.000480832
																				Mgll	17.7154	0.00141182
																				Ufl1	17.7005	0.00104129
																				Ncbp3	17.7001	0.000358595
																				Clasp2	17.6908	0.00152926
																				Npepl1	17.6895	0.000637523
																				Cdc27	17.6829	0.000420417
																				Alg1	17.6764	0.000202715
																				Patj	17.6664	2.55599e-06
																				Apoa1	17.6615	1.73958e-05
																				Cryzl2	17.6473	8.45786e-05
																				Gde1	17.6468	0.00348436
																				Ccnt1	17.6397	0.00455486
																				Stn1	17.6393	1.33274e-05
																				Fuom	17.6315	0.00017985
																				Scrib	17.6313	0.000525159
																				Dmac2	17.6223	0.000268244
																				Slc28a3	17.6215	0.00757042
																				Aurkb	17.6138	0.000999656
																				Adal	17.6124	0.00926456
																				Bet1l	17.6102	0.000195663
																				Ahsa2	17.5999	0.000191645
																				Tle1	17.5979	2.17856e-05
																				Tle4	17.5979	2.17856e-05
																				Rbm5	17.5861	0.00587674
																				Ube4a	17.581	0.000730121
																				Colgalt1	17.5744	0.00323596
																				Reep1	17.5731	0.00137222
																				Alg2	17.5699	0.000330278
																				Vps26b	17.567	0.00104986
																				Pus10	17.559	0.000984289
																				Parp2	17.5395	1.60065e-05
																				Efemp1	17.5332	0.00188864
																				Ints6	17.5297	0.00206025
																				Ppp1r9b	17.5239	0.00137244
																				Brd8	17.5186	0.00825093
																				Nadk	17.4919	0.000177934
																				Map1s	17.4836	0.000292709
																				Arhgdib	17.4703	0.00115225
																				Tbc1d23	17.4672	0.00183401
																				Tmem159	17.4538	0.00316811
																				Adam10	17.4481	0.000205792
																				Lemd3	17.4481	0.00021553
																				Ylpm1	17.4472	0.00116271
																				Cenpv	17.4448	0.00213101
																				Pdzd3	17.4397	0.00039666
																				Mettl1	17.4329	0.00586241
																				Tbpl1	17.4132	0.000348799
																				Lrwd1	17.407	0.000498138
																				Baz2a	17.3894	7.09684e-05
																				Ints5	17.3881	0.000176837
																				Chmp2b	17.3721	0.00344926
																				Nlrp4c	17.3602	0.00032208
																				Gmeb2	17.3356	0.00106278
																				Mprip	17.3222	0.00433869
																				Sp3	17.3199	0.00135253
																				Cnpy4	17.3074	0.00772124
																				Dnajc10	17.289	0.000649442
																				Mpp6	17.2618	8.29353e-07
																				Edc3	17.257	0.000522095
																				Strn4	17.2454	0.000307062
																				Pramel7	17.2349	0.00243503
																				Cnnm4	17.2275	0.000137117
																				Srsf4	17.2162	0.0058535
																				Snip1	17.2113	0.00244851
																				F2rl1	17.2024	7.67145e-05
																				Ints13	17.1944	4.3524e-06
																				Ric8a	17.1911	0.00165972
																				Proser2	17.1889	0.000556709
																				Hpf1	17.1855	0.00473132
																				Mrpl17	17.1833	2.99907e-05
																				Knop1	17.1775	0.00341772
																				Atad2	17.1736	0.000686071
																				Tox3	17.1721	0.00714975
																				Tox4	17.1721	0.00714975
																				Slco2a1	17.1633	1.19889e-06
																				Susd2	17.1624	0.0033279
																				Prkcz	17.148	0.00307195
																				Bcap29	17.1465	0.000218511
																				Eml4	17.1347	0.00446647
																				Cbl	17.1344	1.32198e-06
																				Gstm7	17.1292	0.000608067
																				Gstm2	17.1292	0.000608067
																				Pycr2	17.1246	0.00161572
																				Tbx3	17.124	0.00161268
																				Ears2	17.1225	0.000273812
																				Anxa8	17.1184	0.0087864
																				Poglut1	17.1152	0.000252895
																				Elovl6	17.104	0.00413467
																				Dsc2	17.0984	0.00258341
																				Ptprf	17.0894	0.00110632
																				Nynrin	17.0764	0.0164671
																				Saraf	17.0735	0.000576879
																				Anapc10	17.0664	0.000723725
																				Praf2	17.0654	0.00261436
																				Ripor1	17.0623	0.00080006
																				Odr4	17.0577	0.00293777
																				Zfyve21	17.0531	8.2011e-05
																				Kin	17.0507	0.000226642
																				Fbln1	17.0313	0.00215753
																				Rad54l2	17.0253	9.7722e-05
																				Frrs1	17.0097	0.000613477
																				Atp13a1	17.0066	0.00105402
																				Orc4	17.0009	3.01964e-05
																				Strip1	16.9874	0.000333751
																				Tbc1d17	16.9824	0.000102117
																				Ddx55	16.9726	0.00158332
																				Clu	16.9645	0.0174553
																				Ddx31	16.942	0.000313372
																				Ing3	16.9342	5.38347e-06
																				Pdcl	16.9339	0.00221259
																				Cdc20	16.9221	0.00172814
																				Casp7	16.9014	0.00108288
																				Dok1	16.8983	0.00204836
																				Tspan31	16.8898	0.00290663
																				Spg21	16.8853	0.000981408
																				Clcc1	16.8807	0.00115131
																				Ankmy2	16.8427	0.00140119
																				Ggta1	16.8399	0.00874981
																				Lpgat1	16.8316	0.00421785
																				Mepce	16.8316	4.96877e-05
																				Lipt1	16.8281	0.000385918
																				Hbs1l	16.8249	0.000368279
																				Gnaq	16.8117	0.00912794
																				Dhx36	16.8019	0.00290503
																				Orc3	16.7998	0.000208301
																				Utp6	16.7989	0.002221
																				Cd247	16.7971	0.000155816
																				Fkbp9	16.7765	0.000121415
																				Anapc4	16.7724	0.00103819
																				Shroom3	16.7647	0.000329462
																				Ldb1	16.754	1.26708e-05
																				Gtpbp10	16.7465	5.9665e-05
																				Jade1	16.7379	7.8692e-05
																				Ccnl2	16.7293	0.00053952
																				Gpkow	16.7226	0.00214999
																				Brd2	16.7194	0.000880888
																				Lgals7	16.7108	0.0021782
																				Atg2a	16.6946	6.11714e-05
																				Orc2	16.6909	0.00962531
																				Kctd15	16.6796	6.35187e-05
																				Max	16.6458	0.0256655
																				Pcm1	16.6421	0.00215668
																				Urb1	16.6399	0.000419712
																				Foxk1	16.6395	1.54953e-05
																				Phf23	16.6317	0.0178893
																				Gtf2h2	16.6292	0.00126211
																				Dcun1d3	16.6184	1.58749e-05
																				Plod2	16.6154	0.00058169
																				Fbxl19	16.5945	0.00725382
																				Gdf9	16.5831	0.000828761
																				Impact	16.5797	3.04574e-06
																				Plekhg3	16.5786	0.00101979
																				Mphosph8	16.5779	0.00816962
																				Itgb5	16.5771	0.000305927
																				Pom121	16.5721	0.00394863
																				Tom1l1	16.5709	0.000614023
																				Naf1	16.5702	0.0010032
																				Mtrr	16.562	9.19638e-06
																				Polr3c	16.5606	0.000608485
																				Pum2	16.5558	0.00346693
																				Fuca2	16.5265	6.41122e-06
																				Vps41	16.5256	4.33621e-05
																				Slc1a5	16.516	0.00162208
																				Lss	16.512	1.80171e-06
																				Cpeb2	16.4979	8.08917e-05
																				Cpeb3	16.4979	8.08917e-05
																				Caprin2	16.4963	7.254e-05
																				Cct6b	16.4899	0.0102419
																				Riok2	16.4861	6.10336e-07
																				Klf13	16.462	4.65983e-06
																				Tstd3	16.4532	0.000867785
																				Grb7	16.4397	0.00171865
																				Zfp120	16.4384	0.000110908
																				Ptgfrn	16.4351	0.000471032
																				Snx17	16.412	0.000411026
																				Ehmt2	16.4073	0.00289293
																				Dusp6	16.4009	0.00131356
																				Nlrx1	16.3946	0.00678525
																				Riok1	16.3637	0.0007331
																				Tdp1	16.3604	0.0017942
																				Top2b	16.3507	0.000113837
																				Atp12a	16.3505	0.00622304
																				Dgcr8	16.3064	0.00419455
																				Exoc3	16.2882	0.000350811
																				Smyd3	16.2881	0.000445781
																				Slc30a1	16.2739	3.0306e-05
																				Khnyn	16.2601	0.000976987
																				Mbnl1	16.2579	0.000418267
																				Mbnl2	16.2579	0.000418267
																				Dhx8	16.2559	0.00473644
																				Dpysl3	16.2291	6.89695e-05
																				Slk	16.2255	0.0191196
																				Optn	16.2174	0.0269689
																				Kif18b	16.1965	0.000244957
																				Mau2	16.1919	2.6715e-07
																				Ndufaf1	16.1879	0.00223892
																				Man2b1	16.169	0.0149137
																				Ep400	16.1625	0.00040619
																				Sfmbt2	16.1603	0.00324261
																				Gtf2h4	16.1576	0.00922181
																				Slc25a12	16.1538	0.000204661
																				Terf2ip	16.1449	0.00165121
																				Rnf141	16.1299	0.0020034
																				Ephb3	16.1296	0.000250718
																				Ephb4	16.1296	0.000250718
																				Cdc16	16.1146	0.0055155
																				Zc3h13	16.1128	0.00368783
																				Med16	16.0969	0.000655444
																				Ddx50	16.0941	0.000135857
																				Hecw1	16.0935	1.58021e-05
																				Gtf2h1	16.0909	0.000212911
																				Vgll4	16.0815	1.25639e-05
																				Rab17	16.0783	6.31877e-05
																				Pias2	16.0462	0.000299493
																				Brd1	16.0457	0.002385
																				Prrc2b	16.0335	0.00778647
																				Paxip1	16.0152	0.00167412
																				Vrk2	15.9999	0.000412861
																				Rpusd2	15.9988	0.00936477
																				Abcd4	15.9897	0.000315653
																				Phactr4	15.9887	9.43419e-05
																				Polg	15.9749	0.00180754
																				Gmeb1	15.9575	0.00410371
																				Ehmt1	15.9442	0.00662921
																				Trim71	15.9415	0.00130276
																				Git1	15.9151	0.00784708
																				Amot	15.8768	4.55073e-05
																				Itga5	15.8565	0.00158682
																				Acp2	15.8548	2.34728e-07
																				Mrm3	15.8503	0.00394207
																				Upf2	15.8107	0.00659988
																				Crebbp	15.7953	0.000674434
																				Ep300	15.7953	0.000674434
																				Ftl1	15.7686	0.0256927
																				Myorg	15.7654	0.00160612
																				Taf5l	15.7596	0.00336838
																				Atf7ip	15.7437	0.00496788
																				Lrch4	15.7346	0.000726973
																				Fgfr2	15.7334	0.00243588
																				Med23	15.7302	0.00072215
																				Heatr5a	15.7111	5.12293e-06
																				Ube2j1	15.7106	0.00422053
																				Zmym4	15.6934	0.000462659
																				Trmt13	15.6896	0.00074928
																				Oxr1	15.6767	0.000345183
																				Vps18	15.6695	0.000680333
																				Specc1l	15.6397	0.0157003
																				Pdgfra	15.6335	0.000746508
																				Txndc15	15.6219	0.0104167
																				Sgk3	15.6159	0.000190273
																				Vps33a	15.606	0.000275781
																				Kdm3a	15.6057	8.31228e-05
																				Ncapd3	15.5577	0.00308084
																				Ddx28	15.5531	0.000965821
																				Slc39a7	15.5488	0.0039333
																				Mtm1	15.5394	0.00107269
																				Mllt10	15.5184	0.00196658
																				R3hcc1	15.4587	0.00787341
																				Dhx40	15.4511	0.000640609
																				Acsl6	15.4367	9.88627e-05
																				Secisbp2l	15.418	0.00103186
																				Cdk14	15.376	0.00423898
																				Clip2	15.3676	0.000215136
																				Papss1	15.3596	0.000204293
																				Setd1a	15.3335	0.000862805
																				Pole2	15.3252	0.00308355
																				Col4a2	15.3177	0.00288738
																				Haus1	15.2999	0.0026616
																				Adgre5	15.2663	0.00933996
																				Dido1	15.2455	0.0102671
																				Angel2	15.2188	0.00173356
																				Dicer1	15.2151	0.00749066
																				Tars2	15.1928	0.00649049
																				Nipbl	15.1776	0.000192291
																				Smg8	15.1736	0.00339716
																				Melk	15.0982	0.008961
																				Sik3	15.0722	0.00256983
																				Frk	15.0622	4.3975e-06
																				Sec24a	15.0408	0.0114482
																				Gtf3c4	15.0381	0.000646902
																				Stk11ip	15.0057	0.000597649
																				Trim32	15.003	3.40938e-05
																				Hkdc1	14.9985	0.0221527
																				Marf1	14.9698	0.0170351
																				Nr2c1	14.9178	0.00418971
																				Mkln1	14.9149	0.0144923
																				Eif4g3	14.8543	0.00900978
																				Ncor1	14.8013	0.000136853
																				Ubash3b	14.7514	0.000907262
																				Dhx34	14.7276	0.000115387
																				Arhgap5	14.6895	0.000198504
																				Wiz	14.6879	0.000834104
																				Efr3a	14.6865	0.00920279
																				Dnmt3a	14.6782	0.0067417
																				Cdca2	14.6079	0.00019158
																				Tor1a	14.6044	0.0235422
																				Rcor2	14.598	0.00283281
																				Cic	14.5893	0.00263307
																				Selenoo	14.5714	0.000804952
																				Ppm1l	14.535	0.000278287
																				Araf	14.5321	0.00596286
																				Otud7b	14.4018	0.00161119
																				Tbx20	14.3874	0.00486935
																				Zmym2	14.3436	2.0835e-05
																				Inppl1	14.3149	0.0128876
																				Ckap2l	14.2621	0.000281632
																				Rtel1	14.25	0.00458753
																				Dock9	14.243	0.00069741
																				Nfrkb	14.2207	0.0020516
																				Pnpla6	14.2205	0.000699691
																				Taf1b	14.2202	0.000246608
																				Kdm5b	14.19	0.00509067
																				Igsf3	14.0915	0.00118068
																				Zbtb11	14.0659	0.000406625
																				Trrap	14.05	5.1958e-09
																				Kit	14.0212	0.000701527
																				Xpo6	13.9924	0.0376419
																				Txndc16	13.9821	0.0378168
																				Brd7	13.9255	0.0168666
																				Esrra	13.9226	0.000654063
																				Esrrb	13.9226	0.000654063
																				Ankrd9	13.9036	0.00017223
																				Dhx32	13.8814	0.00188417
																				Cpne8	13.8521	0.00435971
																				Jam3	13.7542	0.0158172
																				B3gnt7	13.5683	0.00326886
																				Cdan1	13.5376	0.00155098
																				Kif15	13.2141	0.00129812
																				Utp14b	13.1365	0.000157709
																				Arhgap23	12.9654	0.000128955
																				Fgd3	12.9363	0.00157045
																				Xrn1	12.8528	0.00489882
																				Jmjd1c	12.826	2.3228e-05
																				Foxred2	12.7471	0.0134393
																				Kif16b	12.4147	9.15896e-05
																				Kif1c	12.4147	9.15896e-05
																				Atg2b	12.2628	0.00194867
																				Tanc1	12.0565	0.0154659
																				Gpatch8	11.7272	0.000937468
																				Ap4e1	11.5428	0.00319548
																				Mtmr3	11.5391	0.0038474
																				Pikfyve	11.529	0.0110987
																				Dsp	6.87332	0.00272082
																				Myh10	6.85019	0.0263878
																				Tln1	6.2026	0.014146
																				Epcam	6.08758	0.00419363
																				Rbm14	5.09529	0.00712212
																				Snx1	5.08356	0.00619844
																				Thrap3	5.07985	0.0143903
																				Gcn1	5.07846	0.00470343
																				Ap2a2	4.79517	0.0255756
																				Lrrfip1	4.63214	0.00584669
																				Psap	4.20271	0.0375817
																				Snd1	3.91198	0.0256365
																				Hadh	3.84389	0.0186263
																				Anln	3.7204	0.0158977
																				Lactb2	3.67084	0.00778594
																				Tagln2	3.65123	0.0136704
																				Gsto1	3.54375	0.000838067
																				Ddx27	3.50889	0.0238113
																				Gtpbp4	3.44067	0.0166297
																				Ehd1	3.299	0.0139497
																				Lmna	3.26313	0.0245344
																				Akr1b8	3.19446	0.0263257
																				Prkcsh	3.15847	0.0370072
																				Trim25	3.09111	0.0250673
																				Ctnna1	3.08645	0.00611607
																				Exosc10	3.06789	0.0313002
																				Ubap2	3.04284	0.0424316
																				Mfn1	3.02834	0.0267064
																				Rpp30	2.98816	0.00233724
																				Pgrmc1	2.9506	0.0198245
																				Gss	2.94482	0.0291287
																				Pes1	2.94237	0.00226717
																				Hgs	2.94187	0.0253022
																				Smarcc1	2.91242	0.00290131
																				Cpox	2.8871	0.00357423
																				Gnl2	2.86258	0.0305121
																				Cluh	2.8166	0.0402216
																				Mcm4	2.75801	0.00178658
																				Bud31	2.74496	0.00587003
																				Ctnnb1	2.73925	0.00124637
																				Son	2.72739	0.0254132
																				Srrt	2.71231	0.0376433
																				Elavl1	2.6923	0.0207134
																				Ctnna2	2.68427	0.0085846
																				Raly	2.67674	0.0207407
																				Pold1	2.59673	0.0123536
																				Dnajb11	2.53721	0.04311
																				Arfgef2	2.53342	0.0160067
																				Sf3a3	2.49369	0.0128881
																				Sf3a1	2.47413	0.0148727
																				Suz12	2.44997	0.00296257
																				Rtn4	2.44742	0.0423857
																				Alyref	2.43376	0.00140098
																				Eif4a2	2.41636	0.030341
																				Nsun2	2.39873	0.0404376
																				Myef2	2.39765	0.0498382
																				Fkbp15	2.38043	0.0278938
																				Cndp2	2.34788	0.00304604
																				Lrpprc	2.30843	0.00934218
																				Elp1	2.29323	0.0313211
																				Ubtf	2.28381	0.012189
																				Pdcd11	2.27671	0.0251378
																				U2af2	2.23182	0.00262851
																				Lmnb1	2.21831	0.0378601
																				Tpm3	2.17544	0.0378563
																				Lgmn	2.16512	0.04484
																				Ctsc	2.16128	0.0128812
																				Epn3	2.15852	0.0474451
																				Snrpd1	2.15156	0.0269062
																				Gcdh	2.14957	0.0484323
																				Glmp	2.13686	0.0207692
																				Tmpo	2.11618	0.0138727
																				Gart	2.10937	0.0417732
																				Clic4	2.10849	0.00511381
																				Srrm2	2.10089	0.0171281
																				Prrc2c	2.09126	0.0370998
																				Ppm1g	2.05665	0.00330777
																				Eif4g1	2.02102	0.0346439
																				Hmgcl	1.97837	0.0391708
																				Rpl15	1.92305	0.0376231
																				Ap2m1	1.92028	0.0336245
																				Acsf2	1.90817	0.0036837
																				Ranbp2	1.87228	0.0302152
																				Wdr26	1.83505	0.0018848
																				Pmpca	1.81977	0.0167203
																				Cfdp1	1.79704	0.0227564
																				Trim28	1.76295	0.0214909
																				Pfas	1.72139	0.0244228
																				Sfpq	1.71199	0.011306
																				Fbl	1.68285	0.000187007
																				Hnrnpu	1.67756	0.0432538
																				Hnrnpl	1.65488	0.000514436
																				Hnrnpk	1.62456	0.0380782
																				Ndufb3	1.60538	0.0404022
																				Ptbp1	1.60513	0.005131
																				Rpl10	1.59491	0.00619688
																				Chp1	1.58647	0.038227
																				Stag2	1.56428	0.0110325
																				Wdr18	1.55233	0.0257572
																				Rbm17	1.54573	0.0303533
																				Adrm1	1.52564	0.0493902
																				Polr2c	1.52513	0.0213547
																				Rbm39	1.49517	0.0307942
																				Hspbp1	1.43612	0.00849073
																				Nup107	1.42639	0.0037999
																				Sptan1	1.37446	0.0290418
																				Dr1	1.35652	0.0310822
																				Atg4b	1.33936	0.0251834
																				Ilf3	1.33389	0.0443413
																				Hmgb1	1.32565	0.003037
																				Rpl8	1.32552	0.0176422
																				Suclg1	1.3214	0.00165076
																				Etfb	1.28375	0.00593007
																				Sord	1.26464	0.0335686
																				Snrnp200	1.25485	0.0123739
																				Gnb1	1.23636	0.0341226
																				Lsm8	1.19157	0.0364678
																				Rplp2	1.14418	0.0495992
																				Ppp4c	1.08549	0.0012631
																				Arhgap1	1.0081	0.0134687
																				Mpc2	-1.05152	0.0148562
																				Ubqln1	-1.06323	0.00801393
																				Idh3a	-1.09263	0.0452756
																				Larp4	-1.10288	0.0273951
																				Clns1a	-1.11617	0.0283768
																				Guk1	-1.11854	0.0245035
																				Atp6v0d1	-1.13889	0.0241579
																				Gpd1l	-1.15983	0.0449915
																				Cox6b1	-1.19268	0.0383869
																				Naalad2	-1.22623	0.0206894
																				Pdia6	-1.24161	0.0217882
																				Nutf2	-1.26738	0.0437448
																				Ap1b1	-1.2725	0.0404569
																				Golga2	-1.27623	0.0195651
																				Tax1bp3	-1.28857	0.0474491
																				Vps35	-1.29462	0.0387807
																				Eif2b2	-1.30706	0.0196668
																				Uqcrq	-1.31371	0.0122114
																				Abhd10	-1.3185	0.0348831
																				Cdk1	-1.31871	0.0237226
																				Usp7	-1.33197	0.0274179
																				Phb	-1.35152	0.0290746
																				Pigs	-1.35885	0.0170391
																				Gins4	-1.39626	0.0167336
																				Ubr4	-1.39973	0.00884639
																				Cdc42	-1.40892	0.00995346
																				Eef1a1	-1.41096	0.00183168
																				Usp5	-1.41167	0.00573677
																				Taok1	-1.41456	0.0445322
																				Rab5c	-1.41751	0.00704925
																				Cdc42se2	-1.43244	0.0253456
																				Lonp1	-1.43371	0.0172416
																				Gdi1	-1.45935	0.0196687
																				Impdh2	-1.46589	0.0195857
																				Srm	-1.4673	0.008662
																				Gstp1	-1.4763	0.0126335
																				Tpd52l2	-1.48293	0.000598819
																				Mapre1	-1.50536	0.0409227
																				Dlat	-1.50557	0.0483271
																				Hspa8	-1.52065	0.0316416
																				Mff	-1.52506	0.026607
																				Rad23b	-1.53414	0.0450966
																				Pcmt1	-1.54432	0.0163925
																				Ppp6c	-1.54945	0.015815
																				Sbds	-1.56366	0.049819
																				Immt	-1.62383	0.0463239
																				Prc1	-1.63419	0.0336842
																				Arl1	-1.6546	0.0181085
																				Pdap1	-1.65644	0.00268012
																				Tmed9	-1.66783	0.0215698
																				Cct8	-1.66999	0.0167003
																				Pfn1	-1.67056	0.0432725
																				Dlst	-1.6758	0.0019454
																				Pmm2	-1.67762	0.00945934
																				Vps29	-1.70644	0.0109789
																				Lsm2	-1.71627	0.0396598
																				Lrrc47	-1.72435	0.00299889
																				Acad10	-1.72604	0.0287925
																				Fbxl20	-1.74532	0.0442558
																				Ipo5	-1.74611	0.0064858
																				Prune1	-1.74977	0.00685727
																				Dnajb6	-1.75088	0.0373349
																				Cyb5r3	-1.75192	0.0188155
																				Armc1	-1.75564	0.0188111
																				Ube2m	-1.75835	0.0385307
																				Nap1l1	-1.77053	0.0429957
																				Kpnb1	-1.77896	0.00776704
																				Copz1	-1.78022	0.0140605
																				Mgst3	-1.7826	0.0370018
																				Ppp1r7	-1.78635	0.0383486
																				Hgh1	-1.81215	0.0363553
																				Mlycd	-1.82833	0.0496886
																				Stip1	-1.85041	0.0192507
																				Uba1	-1.85318	0.0207704
																				Aifm1	-1.85343	0.023865
																				Mpst	-1.88069	0.0479699
																				Aldoa	-1.88644	0.0151629
																				Rmdn1	-1.89466	0.0212745
																				Stx12	-1.89907	0.00171991
																				Vapb	-1.90414	0.038675
																				Tigar	-1.93321	0.0265308
																				Ogdh	-1.93636	0.0178407
																				Armc10	-1.93877	0.00486733
																				Copg1	-1.94898	0.00539396
																				Fam151a	-1.9608	0.0481682
																				Gtf2a1	-1.97341	0.0378674
																				Cltc	-1.98052	0.0193738
																				Atp6v1f	-1.98525	0.0400306
																				Idh1	-1.98536	0.028047
																				Ivd	-1.98864	0.0297473
																				Vps26a	-1.99061	0.0436763
																				Grhpr	-1.99071	0.0333761
																				Rmdn3	-1.99167	0.0472258
																				Chmp5	-2.00813	0.0286935
																				Dync1h1	-2.01106	0.0338132
																				Acat1	-2.01737	0.0337451
																				Tbc1d13	-2.02018	0.0380283
																				Dld	-2.02391	0.0324593
																				Nrbp1	-2.02876	0.0231439
																				Nit2	-2.03373	0.0013319
																				Usp30	-2.03712	0.0169722
																				Czib	-2.03793	0.0108795
																				Clpb	-2.0501	0.0332008
																				Tcp1	-2.06486	0.0168144
																				Hsph1	-2.06936	0.0279635
																				Ccz1	-2.07281	0.00703269
																				Gapdh	-2.07865	0.0425127
																				Fabp5	-2.0914	0.0210565
																				Dstn	-2.09479	0.0146639
																				Atad1	-2.09529	0.00509277
																				Jpt2	-2.09596	0.0326094
																				Cct7	-2.09698	0.0196914
																				Upp1	-2.1032	0.0201888
																				Vipas39	-2.10645	0.0204056
																				Hsp90b1	-2.10765	0.0181838
																				Hscb	-2.11087	0.00635038
																				Hspa4	-2.12609	0.000719808
																				Copb2	-2.14377	0.0356009
																				Ahsa1	-2.14734	0.0328937
																				Cul4b	-2.15725	0.0258596
																				Sms	-2.17026	0.0347692
																				Me2	-2.17897	0.00784386
																				Nipsnap2	-2.1859	0.0170149
																				Afg3l2	-2.19052	0.0300678
																				Crk	-2.19261	0.0244936
																				Esd	-2.21205	0.0286539
																				Cox4i1	-2.22114	0.0304037
																				Ddt	-2.22288	0.0161668
																				Clybl	-2.27104	0.0203317
																				Sub1	-2.28522	0.0183478
																				Txndc17	-2.28751	0.0371925
																				Cops5	-2.29787	0.00443416
																				Edc4	-2.30766	0.0245374
																				Gclm	-2.33523	0.00935679
																				Hsdl2	-2.34004	0.00432896
																				Arl8b	-2.34848	0.00187404
																				Dcakd	-2.35024	0.0313744
																				Ube2o	-2.35492	0.0274096
																				Ppa1	-2.36141	0.0172314
																				Cpt2	-2.36573	0.0255445
																				Opa1	-2.39402	0.0326955
																				Coasy	-2.40608	0.021033
																				Eif1	-2.40665	0.016835
																				Lsm3	-2.41038	0.0133778
																				Gk	-2.41716	0.00785303
																				Pgk1	-2.45961	0.0384596
																				Gpx1	-2.48432	0.0132655
																				Faah	-2.48466	0.0427221
																				Ube2s	-2.49811	0.00183079
																				Tubb2b	-2.50392	0.0284391
																				Ppp2r5c	-2.50529	0.0175228
																				Tubb3	-2.51326	0.0108452
																				Gsta4	-2.51599	0.0195948
																				Ptpa	-2.51661	0.00248902
																				Hsd17b10	-2.52121	0.0222962
																				Gsr	-2.52991	0.0377602
																				Adh5	-2.53489	0.0047319
																				Ckb	-2.54344	0.0207214
																				Cfl1	-2.54558	0.0257206
																				Map2k1	-2.54711	0.015538
																				Acbd3	-2.55671	0.020547
																				Rhot1	-2.55704	0.00285152
																				Ube2z	-2.57678	0.0121847
																				Nadk2	-2.57733	0.0297823
																				Scp2	-2.57952	0.000848899
																				Copb1	-2.57984	0.0107959
																				Ttll12	-2.58455	0.00617689
																				Rab10	-2.59208	0.0446696
																				Nans	-2.59386	0.0148194
																				Tm9sf4	-2.59827	0.00632566
																				Copg2	-2.60995	0.024771
																				Mpi	-2.61237	0.010423
																				Tubb6	-2.61559	0.00724547
																				Tpd52	-2.61864	0.037536
																				Uchl3	-2.62254	0.00124816
																				Uchl4	-2.62254	0.00124816
																				Ddb1	-2.62624	0.00317363
																				Anxa6	-2.64004	0.0377045
																				Acot9	-2.6445	0.0107398
																				Fam114a2	-2.64778	0.00293767
																				Dnaja2	-2.66011	0.00494863
																				Ywhae	-2.66405	0.0155836
																				Cryl1	-2.66412	0.0054779
																				Tom1l2	-2.66492	0.0391999
																				Arcn1	-2.66642	0.0246072
																				Ubfd1	-2.6695	0.00590235
																				Tpp2	-2.67972	0.0130399
																				Dnm1l	-2.6825	0.0125421
																				Dync1li1	-2.70005	0.00549707
																				Pcca	-2.70758	0.0423421
																				Blmh	-2.70768	0.0132938
																				Mtpn	-2.7121	0.0170981
																				Snx12	-2.71886	0.020304
																				Vdac3	-2.73317	0.0134717
																				Pfdn6	-2.73841	0.0301854
																				Fis1	-2.73932	0.033528
																				Vbp1	-2.74132	0.0222798
																				Pdxk	-2.76818	0.0284055
																				Prkag1	-2.77007	0.000624167
																				Tpi1	-2.77345	0.0194492
																				Vps4a	-2.77477	0.0295579
																				Cmpk1	-2.77769	0.0142986
																				Adprh	-2.77895	0.0405648
																				Abcf3	-2.78755	0.00199226
																				Gng12	-2.78834	0.0117022
																				Copa	-2.79296	0.00817015
																				Tuba4a	-2.79456	0.0412592
																				Cops7a	-2.80332	0.00052717
																				Slc25a1	-2.81095	0.0484145
																				Rab1a	-2.81531	0.0323753
																				Ckap5	-2.81983	0.0242871
																				Arg2	-2.82215	0.00607313
																				Cops3	-2.82751	0.0108425
																				Qdpr	-2.83376	0.0207607
																				Pgls	-2.83422	0.0128578
																				Uqcc1	-2.83664	0.0154018
																				Dlgap4	-2.86034	0.0396021
																				Atox1	-2.86482	0.00789596
																				Ipo9	-2.87482	0.00575495
																				Ints8	-2.87738	0.00839667
																				Isca1	-2.89275	0.0116027
																				Mms19	-2.89398	0.0301235
																				Cand1	-2.89539	0.00356357
																				Nudc	-2.89644	0.0356198
																				Aven	-2.89874	0.0423402
																				Lsm14b	-2.90096	0.0259527
																				Tsta3	-2.91317	0.047187
																				Tacc3	-2.94512	0.00673622
																				Pgs1	-2.94559	0.0492247
																				Ptrhd1	-2.95755	0.0248724
																				Arhgdia	-2.95854	0.0084192
																				Thop1	-2.96108	0.0103795
																				Eea1	-2.96616	0.0085598
																				Park7	-2.98014	0.0108415
																				Nln	-2.98246	0.00491935
																				Hint3	-2.99749	0.0258577
																				Ube2c	-3.00337	0.0203729
																				Chek1	-3.00773	0.0153769
																				Ppox	-3.04491	0.0454816
																				Prdx5	-3.05841	0.0106296
																				Eloc	-3.0918	0.0191992
																				Sod1	-3.09652	0.0336209
																				Pithd1	-3.1024	0.00898038
																				Nexn	-3.11269	0.000396936
																				Tmed2	-3.11898	0.0416763
																				Acsl1	-3.12214	0.00532866
																				Polr2d	-3.12443	0.0467528
																				Igbp1	-3.13286	0.0161234
																				Ndufaf2	-3.14017	0.0333861
																				Pcbd1	-3.1403	0.0103929
																				Rdx	-3.14867	0.0188313
																				Gdi2	-3.14926	0.00495651
																				Rps27l	-3.15616	0.0485735
																				Aldh2	-3.15867	0.0119433
																				Msra	-3.16731	0.0401165
																				Cops6	-3.16858	0.00388733
																				Rubcn	-3.17364	0.00666897
																				Timd2	-3.21266	0.017175
																				Slc25a31	-3.21883	0.0242254
																				Pisd	-3.22204	0.017867
																				Spry4	-3.22544	0.00337242
																				Pfkp	-3.23255	0.0390465
																				Pfdn2	-3.23934	0.0194791
																				Nedd8	-3.24613	0.00868997
																				Thnsl1	-3.25772	0.0242812
																				Lyplal1	-3.27757	0.0133349
																				Aass	-3.28377	0.0222758
																				Tmem14c	-3.2853	0.0151206
																				Micu1	-3.30003	0.0231661
																				Psmd9	-3.30702	0.0131784
																				Pdcd5	-3.31918	0.00637057
																				Lztfl1	-3.33209	0.0445127
																				Cops4	-3.3332	0.0176202
																				Mapre2	-3.33867	0.00803226
																				Tbca	-3.3457	0.0354856
																				Pgm1	-3.35864	0.0228983
																				Tubb2a	-3.36118	0.00645498
																				Man2c1	-3.36923	0.0308279
																				Fsd1	-3.36958	0.0210555
																				Parl	-3.36978	0.00628633
																				Hsd17b4	-3.3791	0.00197445
																				Ecpas	-3.38619	0.00266279
																				Hint1	-3.40092	0.00490104
																				Ptbp2	-3.40118	0.022414
																				Ube3a	-3.40608	0.0349321
																				Ube2k	-3.4082	0.000526972
																				Paip1	-3.41422	0.0113848
																				Gstt2	-3.44519	0.034204
																				Kpna2	-3.451	0.0127725
																				Pfn2	-3.4574	0.0253278
																				Ptpn11	-3.4652	0.0207346
																				Camk2g	-3.48664	0.014111
																				Mtmr7	-3.49089	0.0190986
																				Arl2	-3.49096	0.00594875
																				Slc12a9	-3.49849	0.0351593
																				Atp2c1	-3.50286	0.0150006
																				Pex14	-3.50367	0.0244287
																				Aldh7a1	-3.50439	0.00719887
																				Strn	-3.51628	0.019931
																				Rab14	-3.52878	0.00323505
																				Lancl2	-3.5391	0.0242324
																				Glrx	-3.54779	0.0262512
																				Ywhaq	-3.54938	0.0470039
																				Rps27a	-3.56124	0.0491554
																				Ap1m1	-3.56133	0.0152485
																				Polr2g	-3.57182	0.0411935
																				Lsm6	-3.57583	0.0153191
																				Otub1	-3.58684	0.00719118
																				Cops2	-3.58783	0.00914108
																				Pebp1	-3.5916	0.00338087
																				Hspa1b	-3.61167	0.0250004
																				Golm1	-3.61469	0.0180864
																				Calb1	-3.62425	0.00567433
																				Akr1a1	-3.66442	0.00670827
																				Gdpd1	-3.66691	0.00994283
																				Ndufa4	-3.67724	0.0076595
																				Usp15	-3.6785	0.00412356
																				Abcd3	-3.68019	0.0499918
																				Arl3	-3.70052	0.0116257
																				Fig4	-3.70356	0.0341361
																				Cab39l	-3.71802	0.00200322
																				Lrrc40	-3.75635	0.049519
																				Vac14	-3.75836	0.00197702
																				Snx18	-3.77003	0.0093367
																				Txnrd1	-3.78253	0.0035545
																				Phpt1	-3.79731	0.0182037
																				Plaa	-3.83177	0.0107852
																				Rragc	-3.83318	0.0222633
																				Ppm1h	-3.83684	0.0180389
																				Pfdn5	-3.8515	0.0297245
																				Pfdn1	-3.85679	0.024246
																				Eif4e3	-3.86767	0.00960769
																				Tpmt	-3.86795	0.00843356
																				Ppme1	-3.87536	0.00466423
																				Lhpp	-3.87886	0.0394126
																				Psmd5	-3.88928	0.0100324
																				Iah1	-3.89268	0.0312159
																				Prdx4	-3.89341	0.043425
																				Pdpk1	-3.90894	0.0442258
																				Ywhaz	-3.91168	0.00856798
																				St13	-3.91401	0.00739468
																				Mtap	-3.93694	0.0304617
																				Pter	-3.94868	0.0170207
																				Anxa7	-3.95552	0.00527417
																				Otulin	-3.956	0.0126716
																				Nap1l4	-3.96477	0.0107831
																				Ada	-3.9884	0.008569
																				Gps1	-3.98914	0.00922142
																				Sdhc	-3.99169	0.0453797
																				Ldhd	-4.00898	0.0134181
																				Mvp	-4.01206	0.0233402
																				Lsm1	-4.01454	0.0265082
																				Ddx19a	-4.03638	0.0277014
																				Ski	-4.0408	0.0376213
																				Rabggta	-4.0578	0.0209113
																				Synj1	-4.06667	0.020698
																				Uchl1	-4.08217	0.00613827
																				Gfpt1	-4.08635	0.0249791
																				Vps13a	-4.09893	0.010245
																				Rgn	-4.14142	0.0223132
																				Plet1	-4.1597	0.0110528
																				Pafah1b1	-4.1885	0.00770804
																				Nsf	-4.18996	0.00666594
																				Nudt5	-4.20135	0.00570416
																				Lancl1	-4.23239	0.0212272
																				Zfp57	-4.25221	0.00071999
																				Ttc9c	-4.26226	0.00620073
																				Rufy1	-4.26998	0.0026511
																				Usp9x	-4.27023	0.0272475
																				Prdx2	-4.27962	0.00234454
																				Hpcal1	-4.28923	0.000786391
																				Aldh9a1	-4.29223	0.00409731
																				Atg5	-4.30172	0.00558129
																				Pik3r1	-4.3165	0.00853776
																				Rnf114	-4.35551	0.0208814
																				Ano10	-4.35708	0.00915451
																				Mgat4a	-4.36868	0.0371337
																				Xpo7	-4.37023	0.0274143
																				Ccdc6	-4.37192	0.00251292
																				Psmf1	-4.38159	0.014267
																				Dctpp1	-4.39475	0.0481841
																				Myo6	-4.43527	0.0170218
																				Bcl2l10	-4.43607	0.00250363
																				Tbc1d15	-4.4861	0.00165213
																				Pls1	-4.49845	0.0011508
																				Pgm2l1	-4.53026	0.00795902
																				Dcun1d1	-4.54843	0.00719676
																				Tomm34	-4.54865	0.00374829
																				Pfkl	-4.55291	0.000348386
																				Pkm	-4.56163	0.00224922
																				Ppm1f	-4.56863	0.0461168
																				Cdo1	-4.59577	0.0151946
																				Acot8	-4.62249	0.0239907
																				Ggct	-4.63089	0.00758781
																				Cul1	-4.63931	0.00397923
																				Prdx1	-4.64407	0.00145353
																				Daglb	-4.66004	0.0411825
																				Dnmt1	-4.66324	0.00108772
																				Miox	-4.67161	0.000935866
																				Cdk5	-4.67175	0.00708224
																				Nlrp9b	-4.67234	0.00224538
																				Gstm5	-4.68933	0.00235029
																				Paox	-4.70324	0.0177037
																				Bpgm	-4.70436	0.00328612
																				Atg16l1	-4.70934	0.00429179
																				Gda	-4.72168	0.00194589
																				Tsc22d1	-4.74118	0.0122633
																				Pla2g4c	-4.74546	0.000340202
																				Crym	-4.74781	0.0418548
																				Galm	-4.75029	0.008884
																				Tfrc	-4.77286	0.0194967
																				Rab2a	-4.77715	0.024995
																				Uba6	-4.78263	0.00178413
																				Senp8	-4.79259	0.0121199
																				Nlrp9a	-4.79744	0.00200904
																				Rab21	-4.82341	0.0216901
																				Ube2d3	-4.83806	0.0195385
																				Myo10	-4.86135	0.0419649
																				Oas1c	-4.88327	0.00305536
																				Apeh	-4.88414	0.0150342
																				Glmn	-4.9066	0.00534567
																				Atl1	-4.92626	0.000135097
																				Padi6	-4.94396	0.00243376
																				Atg12	-4.95327	0.00210561
																				Usp28	-4.96564	0.00931941
																				Ldhb	-4.97027	0.00329247
																				Ddx4	-4.98898	0.028439
																				Tbcd	-4.99866	0.00613932
																				Oas1d	-5.03367	0.00512189
																				Pld1	-5.0371	0.0228282
																				Kdm2b	-5.03742	0.00341725
																				Pecr	-5.06817	0.000476268
																				Pik3c3	-5.12002	0.0422326
																				Sh3glb2	-5.12244	0.0132586
																				G6pdx	-5.13598	0.00323035
																				Rabggtb	-5.14401	5.69372e-05
																				Mapk3	-5.15016	0.0292808
																				Pex1	-5.16415	0.0151737
																				Nlrp4f	-5.16543	0.00290541
																				Vat1	-5.17264	0.00028241
																				Rab3gap2	-5.19021	0.0215584
																				Gmds	-5.21379	0.00197207
																				Acox3	-5.21574	0.00358963
																				Hspa2	-5.2361	0.00109477
																				Nlrp14	-5.23966	0.00335749
																				Mtmr9	-5.29339	0.00258845
																				Amacr	-5.29822	0.0319608
																				Pik3cd	-5.30748	0.0449126
																				Kpna7	-5.32694	0.0477625
																				Pak1	-5.34877	0.0436734
																				Pik3r4	-5.35438	0.00821207
																				Usp47	-5.37488	0.0243752
																				Ngly1	-5.38939	0.00992243
																				Gnpda2	-5.39344	0.0313766
																				Dnaja4	-5.41574	0.000777729
																				Ube2g1	-5.4174	0.00306713
																				Dppa3	-5.44207	0.03148
																				Ldhc	-5.45498	0.00344424
																				Ehd3	-5.47763	0.00402
																				Itsn2	-5.73801	0.0263758
																				Nlrp4a	-5.75235	0.00120937
																				Hspa4l	-5.76348	0.0306258
																				Rhpn2	-5.78263	0.00969281
																				Otub2	-5.85587	0.00843329
																				Myh11	-5.93473	0.0396886
																				Fbp1	-5.97169	0.00118214
																				Rab3gap1	-6.00549	0.00280126
																				Khdc3	-6.07668	0.00914877
																				Fbxw15	-6.10188	0.00447582
																				Stom	-6.10902	0.0387813
																				Nlrp4b	-6.11548	0.00292432
																				Dtx2	-6.16333	0.0368654
																				Ooep	-6.17477	0.00392194
																				Gys1	-6.17952	0.00715018
																				Ctps2	-6.19329	0.0376755
																				Focad	-6.4246	0.00657378
																				Eef2k	-6.52634	0.0407754
																				Zbed3	-6.54786	0.00200824
																				Spin1	-6.63548	0.00113284
																				Bub1b	-6.82788	0.00326977
																				Tle6	-6.9907	0.00143949
																				Ttc38	-6.99202	0.0152034
																				Nlrp5	-6.99813	0.000906118
																				Gbe1	-7.02435	0.0138241
																				Mtmr14	-7.07089	0.000478028
																				Uhrf1	-7.44784	0.00357856
																				Rrm2b	-7.50696	0.00412313
																				Kbtbd8	-7.72243	0.00488354
																				Sumo3	-7.98983	0.0475826
																				Hps5	-15.0868	0.000183304
																				Actn3	-15.2803	0.00127682
																				Tbc1d1	-16.3089	0.000958019
																				Taok3	-16.752	0.000214638
																				Atp6v0a2	-16.8618	2.38771e-05
																				Ulk1	-16.9892	0.00533777
																				Wdr47	-17.2805	0.00059443
																				Ptpn21	-17.4252	0.00759971
																				Gclc	-17.5761	0.00136185
																				Glce	-18.0979	0.00659948
																				B4galt2	-18.2918	0.00168762
																				Rsc1a1	-18.3734	0.00564496
																				Pfkm	-18.4826	0.000131396
																				Fam160a1	-18.7087	0.000136807
																				Asph	-18.7692	0.00185142
																				Stx2	-18.8408	0.000675199
																				Mcts2	-18.8689	0.003028
																				Capn7	-18.878	0.000676936
																				Slc16a6	-18.9147	0.000958669
																				Pex13	-19.1452	0.000553402
																				Scrn2	-19.2215	0.0025749
																				Serpinb12	-19.2383	0.00259217
																				Tex2	-19.3611	1.33384e-08
																				Rb1cc1	-19.4023	3.4137e-05
																				Txnrd3	-19.6186	0.0023208
																				Slc35b2	-19.7193	8.79936e-06
																				Dctn5	-19.7498	0.00427968
																				Spag1	-20.0273	1.9015e-05
																				Bscl2	-20.0948	0.000606582
																				Ndfip1	-20.1549	0.00115727
																				Map4k5	-20.1723	0.000438631
																				Ankrd10	-20.1859	0.000103549
																				Ube2t	-20.2574	5.51992e-05
																				Plat	-20.3018	0.000212884
																				Eif2ak4	-20.4952	0.000275258
																				Mat1a	-20.6259	0.000894769
																				Cep55	-20.7283	0.00162954
																				Sp110	-20.8421	0.00011456
																				Acaa1b	-21.2049	0.00234326
																				Oosp1	-21.6308	0.000234252
																				Pip4p1	-21.6351	0.00331606
																				Slc34a2	-21.6429	7.59901e-06
																				Dbndd1	-21.6623	3.2113e-05
																				Stmn3	-21.7211	0.00301579
																				Acbd7	-21.747	0.00347412
																				Vcpkmt	-21.92	0.000571344
																				Fpgs	-21.9535	1.80432e-06
																				Ipcef1	-21.9882	0.00034802
																				Hspa1a	-22.3262	3.06874e-06
																				Lpin2	-22.5369	0.000993469
																				Cited1	-23.1934	0.000112163
																				Tcl1b2	-23.7318	0.00111664
																				Lamtor4	-24.3624	7.77292e-05

## Sheet: Table S4-ribo
MII-vs-FGO				1C-vs-MII				2C-vs-1C				4C-vs-2C				8C-vs-4C				Blastocyst-vs-8C
gene	log2FC	pvalue		gene	log2FC	pvalue		gene	log2FC	pvalue		gene	log2FC	pvalue		gene	log2FC	pvalue		gene	log2FC	pvalue
Plat	9.29244	0.000516286		Ccdc97	4.57448	0.0428284		Tomm5	11.1164	0.000506596		Ndufa3	4.50535	0.00447491		Crip2	5.1922	0.0250209		Tspan8	9.01614	0.0178709
Bcl2l10	9.07494	6.88676e-05		Clns1a	4.54414	0.00335677		Slc34a2	9.6211	0.00284675		Sfn	4.3528	0.00554696		Dap	4.88935	0.0237885		Fxyd6	9.00949	0.00149872
Btg4	9.01057	0.00195192		Sqstm1	4.45383	0.00346182		Selenos	9.39307	0.000250938		Gjb3	4.07722	0.0162511		Hmga1	4.8381	0.0219977		Lgals1	8.68576	0.00378886
Tcl1b3	8.03533	0.00066999		Rab5c	4.44683	0.0476347		Gcsh	9.30613	0.000134641		Slc6a8	3.74987	0.0157108		Gng2	4.65514	0.0086413		Gpa33	7.92868	0.00161338
Tcl1b1	7.7426	0.000635649		Arf3	4.20233	0.00283686		Nme2	9.0484	0.00423091		Mfge8	3.61872	0.0140271		Lasp1	4.26884	0.0153195		Slc15a2	7.51319	0.00308836
Zc3h6	7.50228	5.2577e-05		Grsf1	3.9393	0.0125814		Rnf11	8.88691	0.000546322		Gja1	3.51596	0.0216854		S100a11	4.09605	0.0287486		Krt8	7.34958	2.89324e-05
Cnot7	7.42078	6.37805e-05		Uqcc2	3.90675	0.000111651		Pfdn6	8.84654	0.000293334		Grn	3.35237	0.0408682		Ly6a	4.01149	0.00873418		Hebp1	7.26589	0.00633394
Oosp1	7.42024	0.000217784		Atxn7l3b	3.82156	0.00697286		Pdxk	8.80753	0.000247525		Ccdc43	3.09439	0.0220984		Lrpap1	3.99751	0.00509588		Fabp3	7.26154	0.000379518
Tcl1b4	7.25698	0.000673318		Fmnl3	3.78371	0.00100761		Trim43a	8.75802	3.37251e-05		Srsf3	3.08127	0.0106222		Mras	3.997	0.00483287		Slc9a3r1	7.12445	0.00187694
Tet3	7.13569	0.00135767		Rras2	3.76465	0.0209159		Npl	8.7451	1.18393e-06		Mrps31	3.01651	0.0376303		Plp2	3.87966	0.0292019		Lcp1	7.09505	0.00207989
Fpgs	7.12541	0.000523302		Elac2	3.67831	0.0213899		Gabpa	8.50921	8.74135e-07		Fbp2	2.87589	0.018296		Tdrp	3.8586	0.0114664		Fam25c	7.00447	0.000991403
Ccndbp1	6.96229	6.85998e-06		Akt1s1	3.67739	0.00111159		Slc16a6	8.4222	0.000887035		Rpl3	2.8612	0.0102897		Anp32a	3.84585	0.0119268		Tacstd2	6.84167	9.56015e-07
Ggta1	6.94033	0.000708578		Csrp1	3.66063	0.0124782		Eif1a	8.10005	0.000928749		Slc7a6	2.83061	8.23311e-05		Smpdl3a	3.80854	0.0230345		Tfap2a	6.8405	0.000103774
Usp28	6.91556	7.22363e-05		Dnaja3	3.65364	0.00639332		Pabpc1	8.09858	0.00142542		Naaa	2.78213	0.0011577		Reep1	3.69766	0.000241083		Lrrfip1	6.74502	0.0047681
Diras2	6.79845	0.0032698		Dync1i2	3.60616	0.0154451		Kpna1	8.06041	2.03485e-05		Anpep	2.74868	0.040951		Sdc4	3.56614	0.013902		Pdzk1ip1	6.66679	0.0292893
Rchy1	6.74602	0.00763762		Vamp4	3.60368	0.037417		Pank3	8.04123	0.00512431		Nubp1	2.73774	0.00219298		Dab2	3.55908	0.00798644		Spp1	6.61881	0.00132012
Fam241b	6.58431	1.0685e-05		Actr1a	3.56118	0.0019838		Abhd6	8.01994	0.00149047		Isyna1	2.71765	0.00143484		Gjb5	3.54059	0.0276405		Tsnax	6.57946	6.01592e-05
Pan2	6.50208	2.60903e-05		Dnm2	3.50676	0.00344411		Pramel7	7.99067	5.98334e-05		Eef1g	2.64843	0.0203749		Tpm4	3.52347	0.00137769		Pdzk1	6.52382	0.000933509
Tcl1b2	6.4153	0.000519388		Lzic	3.50079	0.0266396		Rps17	7.92636	0.00364509		Amt	2.63671	0.00950919		Acp5	3.50573	0.0301097		Sdc4	6.42635	0.00400215
Cnot8	6.38833	0.00770653		Taf10	3.46547	8.07736e-05		Cggbp1	7.8746	0.00157333		Spr	2.58369	0.0440938		Fbp2	3.44639	0.0126738		Capg	6.33094	0.00155958
Cep55	6.38181	0.00462536		Atp6v0d1	3.45896	0.0248996		Cbx3	7.84963	0.00427194		Tbc1d17	2.53614	0.00127242		Gsto1	3.4334	0.00643234		Akr1b8	6.29874	0.00102387
Orc6	6.32955	0.00109813		Epn2	3.36886	0.00469058		Prmt6	7.80784	0.000661061		Psma7	2.52	0.032397		Fam151a	3.43336	0.038536		Prxl2a	6.09203	0.00753109
Angel2	6.30259	0.000264881		Rnf170	3.35842	0.0259993		Timd2	7.78006	0.000166485		Irf2bpl	2.50536	0.0241932		Crip1	3.42597	0.00635891		Gulp1	5.98922	0.00103554
Trim75	6.18736	0.00502677		Kxd1	3.33725	0.012475		Ctsc	7.77808	0.0019021		Eftud2	2.50021	0.00344345		Cstb	3.40833	0.012947		Tpi1	5.965	0.0121101
Anapc10	6.14231	0.00683785		Rab4a	3.28224	0.0237665		Mt1	7.76728	0.00194691		Igbp1	2.47304	0.0220938		Gprc5a	3.36893	0.0107449		Mbp	5.95599	0.00539571
Atl2	5.95109	0.000607171		Eif4e1b	3.2624	0.0107748		Pym1	7.71411	0.00194771		Galk1	2.44616	0.014619		Hspa1b	3.34641	0.00543378		Slc22a5	5.92033	0.00339677
Llgl2	5.85135	1.13554e-05		Ninj1	3.21769	0.0393828		Cited1	7.70473	0.00199529		Casp6	2.36325	0.00718326		Cmtm7	3.32982	0.0155742		Mgst3	5.903	0.00598755
Ampd3	5.81178	0.000762279		Dcakd	3.18713	0.0121415		Hdgf	7.6841	0.0269111		Lgals8	2.34167	0.0315294		Hspa1a	3.32925	0.00731755		Dtd2	5.88797	0.0163957
Bub1b	5.79812	2.29478e-05		Pithd1	3.18389	0.0284705		Impdh2	7.63016	0.00103567		Ssr4	2.31885	0.0128006		Gjb3	3.23392	0.0259603		Pltp	5.85682	0.00317059
Tiparp	5.75999	0.0058524		Ap2b1	3.18297	0.00974507		Utp23	7.57306	0.000520117		Ndufs6	2.31243	0.0167365		Tagln2	3.18004	0.0245701		Igf2	5.83493	0.00140014
Ice1	5.73605	0.00537667		Nutf2	3.15875	0.00341608		Vhl	7.5258	0.00680586		Prpf39	2.30057	0.0165805		Ppfibp2	3.17194	0.0339731		Tpp1	5.78572	1.381e-05
Ing3	5.7217	0.00264312		Tpm3	3.15788	0.0434179		Hexb	7.50793	9.52261e-05		Ccnh	2.28188	0.0168412		Vrk2	3.14745	0.00213451		Capn2	5.7847	0.00278279
Lrrc40	5.67857	0.000671063		Prpf19	3.1551	0.00265257		Chka	7.50252	0.0135149		Rpl12	2.2753	0.0263371		Tbx20	3.14677	0.0121176		Serpinh1	5.7077	0.016855
Ifrd1	5.62171	0.014022		Aspscr1	3.15064	0.0189022		Rpl9	7.48071	0.00123693		Tfeb	2.25188	0.00826916		Smagp	3.11942	0.0400152		Wdr1	5.54157	0.000661003
Raf1	5.56544	0.0012209		Ap1m1	3.14692	0.00997816		Cd63	7.48032	0.00227206		Erf	2.24524	0.0057327		Plxnb2	3.09411	0.00748088		Serhl	5.52819	0.0337417
Parp12	5.56224	0.000322898		Cdc16	3.14137	0.0302606		Kdm5b	7.41533	5.69164e-05		Pik3c3	2.2176	0.0340836		Vps41	3.07413	0.00246336		Rhoc	5.52262	0.00199907
Ireb2	5.53719	0.00244213		Pisd	3.14103	0.0202193		Mak16	7.39604	0.000502167		Rack1	2.21478	0.00316724		Cdh1	3.06018	0.0314991		Slc37a2	5.4967	0.000167238
Tbc1d15	5.51592	0.000980288		Uba1	3.1332	0.00713926		Rps15	7.29562	0.00148592		Syvn1	2.12396	0.00466802		S100a10	3.05949	0.00914568		Rab17	5.49146	0.00015669
Arl6	5.50833	0.0370242		Ptpn11	3.061	0.00782748		Calcoco2	7.2901	0.00121523		Rpl35a	2.11879	0.0102067		Arhgef16	3.0289	0.0415437		Tmprss2	5.46089	0.00543187
Afap1l2	5.48019	0.000703404		Ddx19a	3.0427	0.0035543		Dnajb9	7.28004	0.00244241		Lmbrd1	2.09598	0.00284182		Gnas	2.9909	0.00685499		Naga	5.45672	0.0179374
Cks1b	5.45207	0.0392148		Phf5a	3.0013	0.00295008		Rrp9	7.16893	8.00519e-05		Impdh2	2.07357	0.0135836		Pdia5	2.97805	0.00103105		Psmb9	5.44343	0.0354277
Birc3	5.4516	0.0016783		Ankrd44	2.99072	0.00267172		Stmn3	7.12696	0.0044715		Psmb3	2.07065	0.00782414		Esrrb	2.95254	0.00634007		Anxa6	5.41807	0.0040037
Zcchc8	5.41524	0.00510281		Naa11	2.99043	0.00228472		Ntmt1	7.12479	0.0192632		Rpl7a	2.0545	0.00385758		Tbx3	2.95228	0.0285144		Anxa2	5.39547	0.00194859
Atxn2l	5.4018	0.000257704		Nrbp1	2.98909	0.00432317		Gtf3c5	7.11273	0.0023594		Rpl7	2.04749	0.0155465		Fabp3	2.95015	0.00255234		Gsta4	5.33053	0.00249391
Hpf1	5.39822	0.000500699		Tpd52	2.95975	0.00524382		Syap1	7.10564	0.00063961		Rps18	2.0419	0.0396669		Tpm1	2.94885	0.000266911		F2rl1	5.28487	0.00149571
Pstpip2	5.38344	0.00257163		Lrrc47	2.9322	0.0170061		Ankrd10	7.09609	0.00876396		Srsf7	2.01821	0.0187119		Hspa1l	2.92873	0.00125085		Ggta1	5.23121	0.00722293
Cmtr2	5.37817	0.00197923		Eif4enif1	2.92561	0.00853201		Cul3	7.07658	0.00333043		Sod2	2.01207	0.0417028		Plcd1	2.92481	0.0214698		Atp1b1	5.21518	0.00321212
Tmem109	5.35656	0.000274586		Sgta	2.87974	0.00968837		Snapc2	7.07363	0.00180964		Trappc2l	2.00681	0.0401294		Plet1	2.91438	0.0418551		Trap1a	5.14231	9.64035e-06
Mospd1	5.32329	0.0314974		Jpt2	2.87537	0.000863966		Ptrh1	7.06469	5.98982e-05		Rpl34	2.00361	0.000374562		Gata3	2.89752	0.00232959		Fhl2	5.13944	0.00220334
Rbbp7	5.24333	0.00874557		Maea	2.87381	0.00855967		Nob1	7.05956	0.00158942		Mrpl15	1.98241	0.0188166		Tfcp2l1	2.89721	0.000590533		Tstd3	5.08708	0.0104831
Zswim3	5.19028	0.000553912		Zbed3	2.86347	0.000954731		Dppa4	7.04709	0.000575688		Snx1	1.97794	0.0299119		Cldn7	2.88486	0.0153727		Tinagl1	5.0671	0.0187324
Cdc42se2	5.18928	0.041347		Itpk1	2.84187	0.0053339		Psat1	7.01625	0.000846354		Gmppb	1.97569	0.0122121		Hsd17b4	2.87189	0.000223648		Plin2	5.04267	5.49335e-05
Siah2	5.14017	3.33848e-05		Rtraf	2.82827	0.00916709		Psmb5	7.00908	0.00298797		Capzb	1.9696	0.0389924		Hadh	2.86112	0.00831621		Gng2	5.02126	0.0204775
Cpne1	5.12248	0.00127247		Dnajc7	2.82673	0.0168797		Pitpnb	6.98888	0.00525442		Cox7c	1.96503	0.00629837		Parvb	2.84714	0.000639607		Pawr	5.01696	0.0208406
Glce	5.12014	0.00320916		Tom1l2	2.79733	0.0162689		Nop53	6.94751	0.000740998		Psmg2	1.93799	0.0431263		Grn	2.75704	0.0444016		Micu2	4.99686	0.00140775
Tcea1	5.11086	0.00606454		Rab3a	2.79664	0.00816404		Ier3ip1	6.94409	0.00439228		Sord	1.93798	0.0141257		Uqcrb	2.75115	0.0110906		Wnk2	4.99429	0.0025646
Lbr	5.08975	8.23856e-06		Nploc4	2.78946	0.0153159		Kin	6.91977	0.000836863		Rpl14	1.92491	0.0377564		Atp6v1f	2.73802	0.0153768		Glrx	4.99424	1.95757e-05
Med31	5.07713	0.00330659		Ap1b1	2.78223	0.0121958		Rabgef1	6.8908	0.00136779		Impa1	1.89596	0.024436		Cyb5a	2.7338	0.0295632		Enpp1	4.98856	0.000604438
Pabpn1l	5.06418	0.00207711		Pacs1	2.78025	0.0134456		Ppm1g	6.88716	0.0010064		Trmt1l	1.89491	0.0258405		Akr1b8	2.6681	0.0128079		Hint2	4.97876	0.0119265
Esyt2	5.05502	0.00218394		Ppp1ca	2.68455	0.0205168		Sesn2	6.88676	0.00152258		Cstf2	1.88212	0.02665		Gsta1	2.66492	0.0246739		Glipr2	4.9562	0.0156727
Aurkc	5.04634	0.000570993		Ntpcr	2.67623	0.0289856		Bola2	6.87927	0.000467122		Map1s	1.87695	0.0228763		Ctsd	2.60078	0.015356		Sparc	4.93525	0.000340313
Gle1	5.03174	0.000656909		Paip2b	2.66983	0.00544842		Snrpd2	6.86503	0.00690819		Pdcl3	1.87586	0.0335053		Fdx1	2.59152	0.00248276		Slc6a14	4.91559	0.00793974
Sh3bp2	4.97835	6.11019e-05		Cct7	2.65964	0.00760369		Elp6	6.85415	0.000701891		Timm13	1.87183	0.0064986		Gata6	2.56801	0.00231959		Dsc2	4.91392	0.00387598
Rubcn	4.93337	0.00120545		Myh9	2.61079	0.00548558		Ctsb	6.83199	0.0126653		Slc12a7	1.87071	0.0285903		Csrp1	2.54045	0.0326368		Fabp5	4.90029	0.0160021
Ptpn21	4.92552	0.00219869		Fabp5	2.60921	0.00230605		Nudt4	6.81552	0.00877638		Rpl15	1.86549	0.00973537		Nid1	2.5395	0.018358		Upp1	4.88375	0.00600377
Ccnb1	4.91783	0.000292246		Kctd3	2.60558	0.00535724		Ppil1	6.78546	0.0149569		Cct7	1.85212	0.00162316		Cr1l	2.53119	0.0153116		Nynrin	4.86242	0.00207305
Ncapg2	4.90511	0.00268721		Dnaja2	2.58289	0.00535528		Hdac1	6.77059	0.00192564		Wdr61	1.83563	0.0449571		Capzb	2.5297	0.0131424		Cdx2	4.86187	0.007971
Lysmd4	4.89575	0.00577966		Kpna3	2.5783	0.00859077		Mta2	6.76124	0.0053797		Rpl32	1.8247	0.00682792		Amot	2.52135	0.0170132		Nudt5	4.81796	0.0179693
Rnft1	4.88131	0.0101173		Rimkla	2.55933	0.0365781		Slc5a6	6.73656	0.000160918		Ndufa8	1.81576	0.0280052		Hsd17b10	2.51617	0.0251611		Ptms	4.80763	0.000746474
Dock7	4.86288	4.74411e-05		Myh11	2.55861	0.00419971		Nhp2	6.67994	0.00562697		Eef1a1	1.81368	0.0120557		Me1	2.5145	0.0137876		Ooep	4.78937	0.00518977
Magoh	4.84548	0.000695162		Fem1b	2.53579	0.0155144		Ttc1	6.67648	0.0172856		Grhpr	1.80076	0.00844851		Flnb	2.51442	0.045009		Tdrp	4.78661	0.00136236
Naa40	4.83512	0.00499242		Pgam5	2.53173	0.0148494		Xpnpep1	6.67181	0.00131129		Rpl27	1.80028	0.0094458		Ak4	2.5097	0.00975921		Atp12a	4.76569	0.000113301
Dctd	4.75782	0.00302433		Bag6	2.52381	0.0310742		Fbl	6.66417	0.000336811		Bcat1	1.78664	0.0486804		Washc3	2.50215	0.00430955		Cldn3	4.75732	0.00991238
Raver1	4.73892	0.0122241		Pdha1	2.48468	0.00490885		Set	6.59717	0.00460112		Tufm	1.78655	0.00527698		Khdc3	2.50211	0.00503688		Epn3	4.75231	0.00324139
Wdr92	4.73645	0.0053216		Gda	2.45934	0.00905172		Fcf1	6.59442	0.0213746		Nme1	1.78463	0.0436961		Ahcy	2.50032	0.0137276		Gstm2	4.75215	0.0086564
Cdca3	4.72627	0.0470825		Rab3gap2	2.45038	0.0187182		Mcts2	6.58626	2.81082e-05		Rab3il1	1.7833	0.00486312		Idh1	2.48278	0.0375687		Tjp3	4.71243	0.00255364
Stard13	4.70358	0.000598662		Specc1l	2.44331	0.000922613		Sord	6.58186	0.00308431		Ppp5c	1.78098	0.0126547		Hexa	2.45659	0.00229226		Praf2	4.70012	0.0105526
Dnajb4	4.68647	0.000676098		Prdx2	2.4247	0.00846649		Mpc2	6.57029	0.00196263		Cers2	1.77811	0.00470302		Gcat	2.45516	0.0337314		Cpne8	4.68766	0.0345365
Dnaaf5	4.67559	0.00111295		Atic	2.40986	0.0116537		Tnpo3	6.5689	0.000651928		Pfn1	1.77082	0.0081195		Vamp8	2.40034	0.00913108		Pyurf	4.66561	0.0120884
Pld1	4.66777	0.000102682		Vil1	2.40371	0.00348007		Ppm1a	6.56751	0.00149386		Ctu2	1.76367	0.0354927		Stx8	2.39577	0.0267564		Sh3bp1	4.66261	0.00546895
Helq	4.63084	0.00175277		Prune1	2.39911	0.0089164		Prdx4	6.56471	0.0014816		Nup85	1.75414	0.00980675		Cd9	2.38064	0.00135183		Ezr	4.6616	0.00995559
Trim11	4.62294	0.00110115		Ccdc115	2.39809	0.0173938		Sbno1	6.56431	0.00550751		Cpsf3	1.7522	0.0391754		Csrp2	2.35424	0.0227829		Fam162a	4.63589	3.47898e-05
Wdr47	4.61662	0.000798637		Nsf	2.39705	0.0201653		Hexim1	6.5632	0.013613		Actr10	1.73403	0.00184177		Kdelr1	2.33487	0.00246928		Acaa2	4.60675	0.00120062
Prc1	4.61403	0.000456515		Prr5l	2.38283	0.0224646		Tor1b	6.55207	0.00394469		Magohb	1.72023	0.0429257		Igbp1	2.30996	0.00350365		Erf	4.59266	0.00609942
Eed	4.6011	0.00314781		Rad23b	2.37366	0.0448476		Bola1	6.54757	0.0432824		Mlst8	1.71724	0.0450658		Hspe1	2.28779	0.00115406		Ptgr1	4.57972	0.00123311
Nt5dc1	4.55597	0.0102799		Hdac6	2.36644	0.00139183		Rps26	6.52561	0.000675398		Abce1	1.70814	0.0348958		Stx7	2.28185	0.0116183		Eomes	4.56432	0.00118512
Ssr3	4.51875	0.0337526		Hspd1	2.35627	0.00946791		Dr1	6.52418	0.00810611		Trappc3	1.70496	0.00681849		Ndufc2	2.28068	0.00812202		Alpl	4.54812	9.85635e-05
Ccdc117	4.51434	0.00450413		Phb2	2.35514	0.0310993		Irgq	6.5147	0.000663835		Ufd1	1.69838	0.0194099		Rnaset2b	2.26691	0.0350839		Efemp1	4.53918	0.00518661
Ctnnd1	4.51132	0.0136441		Sec22b	2.35096	0.00749125		Syncrip	6.48221	0.00439128		Ddx39b	1.69313	0.0492538		Pdlim1	2.26054	0.0058305		Capns1	4.51633	2.91043e-05
Zdhhc20	4.50916	0.00790861		Psmd2	2.34705	0.0033423		Rps25	6.41927	0.00198107		Hspa8	1.68926	0.0102763		Commd9	2.2471	0.011608		Apoe	4.50905	0.00680025
Kdelr2	4.50754	0.0308731		Actg1	2.34662	0.0368702		Rpl18	6.41713	0.000144612		Lrpprc	1.6872	0.0283918		Anxa2	2.23743	0.0277583		Smyd1	4.47901	0.000610713
Papss1	4.50152	0.00113785		Ywhag	2.34574	0.0165125		Rps9	6.41403	0.00413		Caskin1	1.68467	0.0453373		Ckb	2.20636	0.00810682		Lamc1	4.44779	0.0112575
Cep57l1	4.4972	5.11129e-05		G6pdx	2.344	0.00822072		Gpr161	6.40852	0.000951299		Srp19	1.68144	0.0201614		Ndufa5	2.19672	0.00739967		Sh3bgrl2	4.43532	0.0326741
Acsl3	4.48782	0.00329087		Gtf3c2	2.3406	0.00850288		Wipi2	6.38514	0.0061252		Washc3	1.67936	0.019286		Ndufb3	2.18876	0.0168155		Mtap	4.42267	0.0370424
Scaf8	4.48223	0.00117693		Ddx42	2.33949	0.00168348		Mrpl41	6.3808	0.0202378		Rpl38	1.6721	0.00696019		Actb	2.18455	0.0164934		Acsl6	4.40689	0.00588281
Carmil1	4.47697	0.0017541		Eif1b	2.33505	0.0373798		Wdr74	6.38042	0.000768671		Elf2	1.65893	0.0381114		Pigu	2.1807	0.00319076		Npepl1	4.36192	0.00567287
Pard6b	4.45419	0.00328954		Nup214	2.33339	0.00267287		Rwdd1	6.37611	0.00291382		Usp14	1.65167	0.0460803		Ccdc43	2.17556	0.00457793		Dab2	4.35958	0.000387769
Lin28a	4.43555	0.00155892		Fastkd2	2.30104	0.00194882		Rps8	6.36784	0.0085114		Rpl36a	1.65123	0.00354766		Atf6	2.16196	0.00952386		Fbln1	4.34355	0.00430068
Sin3a	4.42229	0.00112393		Eif3j2	2.30069	0.0434378		Snip1	6.35136	0.000297425		Rps4x	1.64658	0.0140567		Rfc4	2.16132	0.00871963		Snx9	4.34199	0.00215947
Ccdc69	4.40756	0.00364779		Gigyf2	2.28883	0.0269111		Rpl24	6.33059	0.0050862		Usp10	1.64268	0.029623		Cox6c	2.15975	0.00957713		Camk1	4.32458	0.0188415
Nip7	4.37821	0.0264902		Kdm4a	2.28339	0.00202878		Rps20	6.32562	0.000425734		Eif4h	1.64079	0.0169774		Clpb	2.15519	0.0075133		Susd2	4.31312	4.9498e-05
Mier2	4.36678	0.00014999		Vat1	2.27586	0.0341759		Bri3bp	6.32027	8.67818e-07		Ugdh	1.63611	0.00742798		Gkap1	2.15011	0.00385266		Plod2	4.28757	0.0151504
Gtf2a1	4.35763	0.0125788		Csnk1a1	2.27182	0.0176933		Yy1	6.30597	0.0149284		Mrps21	1.62292	0.0143505		Cystm1	2.14193	0.00183871		Epcam	4.2797	0.000546257
Tfap2c	4.3281	0.000421673		Rbm39	2.26967	0.014833		Prkcd	6.30179	0.00166097		Rps3	1.62264	0.0177204		Pmf1	2.14061	0.00320058		Clic4	4.27949	0.00444754
Noct	4.29267	0.00115077		Actb	2.26938	0.0316117		Ybx1	6.2864	0.00230117		Eif2s3x	1.62237	0.0077984		Prdx6	2.13999	0.00244294		Pgm2	4.27488	0.0126941
Lrrc17	4.29042	0.0155078		Bcl7b	2.26931	0.0282985		Pa2g4	6.27337	0.00756173		Hnrnph1	1.61311	0.00222644		Dnmt3l	2.11783	0.0424919		Cyp11a1	4.25494	0.00640517
Mad2l1bp	4.28614	0.0060674		Cdv3	2.2685	0.0231874		Epcam	6.27207	0.0108611		Cox17	1.59649	0.0175549		Nanog	2.10814	0.0185632		Golm1	4.2415	0.0244664
Nfya	4.27972	0.0258051		Clic4	2.26619	0.023294		Gtf2h1	6.25357	0.00338682		Farsa	1.59211	0.0312993		Ghdc	2.09566	0.000190471		Pros1	4.21896	0.00518499
Cdc40	4.26862	3.32067e-05		Coro2b	2.25212	0.0253603		Rpl10a	6.22617	0.002177		Syngr1	1.58902	0.0376005		Alg13	2.09281	0.0146665		Gata3	4.17214	0.000914587
Tbp	4.23982	0.0344639		Echs1	2.24823	0.00227394		Rps23	6.21082	0.00081092		Rpl27a	1.58167	0.00666571		Vgll4	2.09117	0.000959206		Pdxp	4.16212	0.00435821
Cdc20	4.20788	0.00143918		Sp1	2.24339	0.00360756		Timm17b	6.19449	0.00759259		Mrps18c	1.57909	0.0314909		Dnajc19	2.06062	0.032473		Apoa1	4.15676	0.00779603
Pnma5	4.20531	0.00241872		Nap1l4	2.22003	0.00653696		Pemt	6.19052	0.00446708		Gprc5a	1.5778	0.0466649		Trip10	2.05582	0.0185762		Chmp2b	4.15672	0.00279395
Mob4	4.17199	0.00381592		Dbndd1	2.20844	0.0445827		Fkbp4	6.17554	0.00181818		Vdac2	1.57557	0.00521703		Phpt1	2.05541	0.0128027		Marcks	4.14992	0.000970562
Phf6	4.15359	0.0055588		Eef2	2.20562	0.00572504		Slc39a4	6.16095	0.00150317		Ypel2	1.57463	0.0124139		Ifitm3	2.03733	0.0192304		S100a10	4.13858	0.000316593
Ctnna1	4.14702	6.63269e-06		Tom1l1	2.18224	0.0334257		Snx3	6.15574	0.00462997		Tomm5	1.54826	0.0280003		Dctn6	2.03207	0.00910676		Mdh1	4.13349	0.00200843
Mtfr2	4.14286	0.000373747		Eif4b	2.17338	0.0124873		Ubxn1	6.15077	0.0143113		Dpp3	1.54734	0.0444401		Dph6	2.02608	0.0100097		Gstk1	4.12594	0.0420149
Tbc1d14	4.14071	3.88786e-06		Chmp5	2.17194	0.00935094		Rpl23	6.14429	0.00565561		Rpl31	1.52963	0.0108794		Ptgr1	2.017	0.0105134		Mgmt	4.10926	0.00789768
Tmem128	4.12749	0.00062965		Riok1	2.16579	0.0326429		Tfrc	6.14252	0.00160721		Rpl36	1.52574	0.0462696		Txndc12	2.0104	0.000989323		Myof	4.1075	0.000221367
Dazl	4.12709	0.000694438		Lars2	2.1592	0.00467568		Zc3hc1	6.12963	0.00168059		Rps10	1.51272	0.0117266		Ndufs5	2.00358	0.0148987		Txndc16	4.1058	0.00193426
Zbed3	4.10876	0.000390191		Cdr2	2.15846	0.0122215		Arih2	6.12787	0.00125917		Tkt	1.50753	0.0178671		Tmem147	1.99844	0.00815261		Arhgap8	4.10153	0.000871075
Tor1a	4.09411	0.000925265		Myl12b	2.1579	0.00178113		Ube2o	6.12692	0.000487431		Ndc1	1.50634	0.00311949		Actn1	1.99407	0.010182		Cdk14	4.08804	0.00244172
Mansc1	4.09027	0.00426273		Ccnk	2.14808	0.0295887		Elob	6.11359	0.000153693		Brd2	1.50268	0.029679		Stxbp2	1.98661	0.00452924		Gss	4.08388	0.00698102
Urb1	4.08643	0.000803208		Cdca5	2.14783	0.000733434		Eci1	6.08477	0.0063036		Dnph1	1.5023	0.0242693		Slc46a1	1.98475	0.037258		Nudt14	4.08122	0.0275162
Slc4a7	4.08203	0.000769744		Txnl1	2.14215	0.00938927		Cxadr	6.08392	0.00253115		Bcl2l14	1.5019	0.00980415		Hsp90aa1	1.98423	0.00474755		Myl9	4.07822	0.0219041
Cbx2	4.07717	0.000792877		Hpcal1	2.11755	0.0202675		Elovl6	6.08391	0.00109137		Npc2	1.5015	0.00814719		Isoc1	1.9817	0.0274222		Cenpv	4.05534	0.000445166
Cfap97	4.07411	0.00683979		Ube4a	2.10807	0.0203714		Rpl38	6.08281	0.00178142		Fkbp8	1.50041	0.00710162		Lgals8	1.97264	0.0283938		Cdk5	4.04245	0.00213657
Fgfr2	4.04323	0.00952363		Pafah1b2	2.10259	0.00223891		Fbxo6	6.06844	0.000310428		Srm	1.49998	0.0276696		Mtch2	1.96679	0.00614636		Abhd12	4.02554	0.000284035
Wsb1	4.04215	0.0333522		Rps10	2.10004	0.00444447		Klf5	6.06823	0.00637573		Ctsa	1.49703	0.0158237		Ppp6r3	1.95504	0.00587656		Mgll	4.02008	0.0187047
Hspbap1	4.0334	0.0058504		Arf1	2.08493	0.0110953		Rps19	6.06757	0.00039348		Rpl8	1.49505	0.013499		Spc24	1.9535	0.0289938		Reep5	4.01097	0.00506826
Fbxl20	4.01544	0.0325253		Cirbp	2.07819	0.017809		Utp11	6.05836	0.00142339		Rpl18	1.49469	0.00383081		Tyms	1.95234	0.00439637		Slc38a4	3.97286	0.000623294
Sms	4.01009	0.0039883		Map1lc3b	2.07516	0.0120888		Znhit6	6.05042	0.0155922		Srsf6	1.4931	0.00730425		Churc1	1.94831	0.00647134		Grhl1	3.96258	0.0108653
Morc3	4.00169	0.00536765		Knstrn	2.07152	0.00588776		Rpl7l1	6.0499	0.0470415		Rpl30	1.49269	0.00435209		Tom1l1	1.94058	0.0422474		Nt5dc1	3.93998	0.0190903
Tiam1	4.00066	0.00145112		Parl	2.06996	0.0142335		Mdh2	6.04393	0.00790939		Rpl17	1.48852	0.000645555		G6pc3	1.93255	0.00261634		Fuca2	3.93245	0.00160215
Crnkl1	3.99499	0.000399068		St13	2.06653	0.0259645		Nol11	6.03016	0.000884994		Rps12	1.48668	0.0145917		Rnaset2a	1.92839	0.0115811		Fam107b	3.92766	0.018019
Pex13	3.99393	0.00371327		Ahsa2	2.06385	0.0184754		Glrx3	6.00932	0.0232866		Spns1	1.48306	0.0129233		Mfge8	1.924	0.0386165		Laptm4b	3.92509	0.0226954
Susd3	3.99138	0.00247761		Stau1	2.05044	0.0392982		Ppcs	5.98584	0.00018699		Plaa	1.47951	0.0148702		Ap3b1	1.92126	0.00331721		Myo1e	3.89907	0.00505386
Nmd3	3.98529	0.00396438		Ube2i	2.03455	0.00221702		Nop56	5.97737	0.00252315		Map1lc3a	1.47779	0.0171163		Mrpl24	1.91269	0.0161997		Ptgr2	3.87893	0.0228021
Nup62	3.98304	0.0165547		Vdac2	2.02855	0.0233851		Zpr1	5.95952	0.00805452		Eif3d	1.46853	1.46723e-05		Ethe1	1.9117	0.00360947		Cdc123	3.87632	0.00314165
Ahctf1	3.96122	2.82542e-05		Parp12	2.02575	0.00181203		Rpl18a	5.94879	0.00907223		Psmb6	1.45744	0.0214494		Ndufa3	1.90763	0.0235837		Dusp6	3.87365	0.00304413
Nuf2	3.95189	0.000674729		Klf17	2.02543	0.0253027		Nt5c3b	5.94802	0.00854693		Atpaf2	1.44886	0.0411001		Bckdhb	1.90269	0.0198724		Hpcal1	3.86207	0.0110787
Rab23	3.94901	0.0268373		Rpa1	2.01919	0.0247684		Aprt	5.93188	0.0107535		Polr3f	1.44833	0.00820492		Brcc3	1.89921	0.0461882		Dok1	3.8571	0.00182541
Selenof	3.94372	0.00805321		Nono	2.01673	0.035488		Uap1l1	5.91615	0.000231021		Mrm3	1.44739	0.00249926		Lgals7	1.89636	0.0151687		Eps8l2	3.85035	0.00265964
Ints14	3.93585	0.0137389		Slc25a3	2.01614	0.0174292		Gla	5.91011	0.0023498		Rpl13	1.44246	0.0187469		Zfp42	1.88843	0.0153047		Snx2	3.84714	0.00149185
Dpy30	3.93379	0.00171765		Pgk1	2.01564	0.0112475		Ctsa	5.90069	0.00151588		Mthfd1	1.43888	0.00918018		Glod4	1.88119	0.00553723		Tjp2	3.81873	0.0110984
Ppip5k2	3.92095	0.000892258		Cog4	2.01115	0.0142113		Bcl2l14	5.8875	4.25091e-05		Dph5	1.43668	0.0499303		P4ha1	1.87329	0.0233372		Gatd3a	3.81426	3.54548e-05
Nanos2	3.89416	0.0335458		Polr1d	2.00901	0.0470433		Pus1	5.88573	0.00142406		Hsp90ab1	1.42875	0.00360229		Ndufs6	1.87035	0.0248492		Eef1akmt2	3.8091	0.0300366
Cenpj	3.88193	0.000394076		Dap3	2.0068	0.0466061		Frg1	5.87637	0.00719444		Rps15	1.4241	0.00784276		Psmc6	1.8657	0.0170546		Leprot	3.80267	0.0229605
Smagp	3.87917	0.045764		Abl2	2.00624	0.00836721		Rbmxl1	5.87409	0.000876281		Ldb1	1.4186	0.00708936		Hint3	1.86195	0.0355597		Hibadh	3.79426	0.0137432
Gpd1l	3.86973	0.00571071		Ndel1	2.00562	0.00242113		Gpkow	5.85664	0.000894986		Glmp	1.41655	0.0141221		Mfn1	1.8577	0.0182761		Cpped1	3.7873	0.000596287
Sap30	3.86676	0.00678805		Pnisr	2.00382	0.00698842		Ptma	5.85323	0.00192905		Ciao1	1.41303	0.0295927		Myh10	1.85723	0.0167169		Asns	3.78151	0.0177099
Gatad2b	3.84963	0.000327718		Dynll2	1.99937	0.0100988		Retreg3	5.84505	0.00322453		Dnaja1	1.41176	0.00910953		Smarca2	1.85713	0.00516376		Dcakd	3.76542	0.0142013
Abi1	3.82252	0.0019323		Nsd1	1.99314	0.0258718		Rps3	5.82443	0.00744171		Elovl6	1.40928	0.0357592		Timd2	1.84412	0.00550716		Dpm3	3.75835	0.00967452
Kdm6a	3.80765	0.00110335		Pak1	1.97131	0.00368727		Rbm34	5.82178	0.000774351		Gamt	1.40813	0.044701		Aimp1	1.84344	0.000870493		Rai14	3.74483	0.00554368
Ythdf3	3.79642	0.000858406		Rnf114	1.96475	0.00372787		Esf1	5.81599	0.00220674		Srsf2	1.40756	0.00803438		Lsm3	1.83892	0.00133349		Paox	3.72866	0.0188753
Isy1	3.79334	0.00577303		Phf20	1.9506	0.00451975		Bet1l	5.79235	0.0120131		Guk1	1.40312	0.0208929		Lsm5	1.82673	0.00378083		Crym	3.72252	0.0161503
Ppp1r12a	3.78906	0.00270731		Rbm42	1.9211	0.00477854		Pgm3	5.78642	0.00691507		Cpox	1.40304	0.0216616		Atp6v0a1	1.8253	0.00245991		Gltp	3.72169	0.0271991
Med18	3.78704	0.0497444		Wdr48	1.91762	0.00879608		Pin4	5.77895	0.000435105		Rps21	1.40192	0.000885827		Eef1g	1.82062	0.0205268		Faah	3.70554	0.0128615
Wapl	3.78197	0.00387215		Safb	1.91654	0.0274498		Pdcd2	5.76516	0.000412717		Rpl11	1.40161	0.00998086		Vps26c	1.81521	0.00270943		Gdi1	3.7009	0.0182888
Cmpk1	3.7819	0.011779		Wbp2	1.91642	0.0156774		Map1lc3b	5.75988	0.0013066		Rpl9	1.39926	0.022078		Actg1	1.81152	0.0292765		Serpinb1a	3.6892	0.00631964
Baiap2l1	3.78073	0.00596616		Ubl7	1.91051	0.0376273		Arpc1a	5.75274	0.00100486		Ptgis	1.39906	0.0312975		Ifi30	1.80701	0.0425235		Slco2a1	3.68265	0.0393011
Pxk	3.7778	0.00931635		Usp47	1.90978	0.0112895		Rbm10	5.7446	0.00349758		Gch1	1.39556	0.00570223		Ehd1	1.80007	0.0125148		Aldh6a1	3.67589	0.0123167
Map2k1	3.7735	0.00839594		Psmd8	1.9055	0.0189916		Rpsa	5.74374	0.00132334		Ulk1	1.38656	0.00806668		Rpn1	1.78839	0.0467234		Pdcd4	3.66974	0.00109945
Nek1	3.75419	0.00797646		Fau	1.90479	0.021742		Prorsd1	5.74159	0.0332823		Rpl22	1.38338	0.0352341		Chordc1	1.78615	0.0100228		Cryz	3.64146	0.00173038
Bdh1	3.75277	0.00450219		Usp48	1.89908	0.00707867		Eif3h	5.74102	0.00482965		Timm22	1.37708	0.00687996		Slc25a5	1.78339	0.00836683		Zfyve21	3.62851	0.045768
Tmtc3	3.74484	0.00955791		Dmac2	1.88456	0.0132497		Mrps24	5.72683	0.00360029		Akap1	1.37052	0.0149508		Mrps18b	1.7809	0.0041734		Cmbl	3.61152	0.0193009
Rap1a	3.70964	0.00148156		Rabgap1	1.8841	0.00465801		Rps6	5.71569	0.00262959		Eif3k	1.36624	0.0423223		Hpf1	1.78063	0.0347701		S100a11	3.60143	0.0079883
Mrpl3	3.69888	0.00557925		Xpo5	1.87874	0.00543147		Rbm5	5.70922	0.00143054		Eif3l	1.36532	0.00625843		Bcas2	1.77726	0.00233575		Pon2	3.58314	0.019814
Cep78	3.67056	0.0050821		Rela	1.87705	0.0149384		Edf1	5.69994	0.0162729		Rpsa	1.36461	0.0076506		Ndufb4	1.77637	0.026517		Idh3a	3.56948	0.00143069
Slc20a1	3.66087	0.00700307		Eef2k	1.83406	0.00499172		Gskip	5.6845	0.00485027		Use1	1.36251	0.0335879		Hspa8	1.76536	0.0141424		Tfcp2l1	3.56865	0.00101697
Lamtor3	3.63494	0.0391167		Eif3b	1.8256	0.0111633		Rpl35	5.67986	0.0014306		Rps27a	1.35211	0.0381457		Txndc17	1.76402	0.0465397		Ostf1	3.56274	0.00544882
Arhgap12	3.63176	0.00046744		Eps15l1	1.81805	0.00672707		Clpx	5.67776	0.00425709		Rps14	1.35198	0.0251116		Pfdn1	1.76171	0.00504384		Sephs2	3.55999	0.00388756
Amfr	3.62928	0.00203282		Dhx40	1.81227	0.0318475		Nub1	5.67478	0.000768479		Rpl10	1.35183	0.0220879		Coa3	1.74219	0.00443309		Dap	3.55697	0.00782764
Cdc27	3.59608	0.000265284		Caprin2	1.81205	0.0212407		Casp3	5.67061	7.59119e-05		Ppp6c	1.35181	0.0397221		Mrps18c	1.74206	0.0163731		Mbnl2	3.55102	0.0354256
Ubp1	3.58625	0.00215222		Pex5	1.80711	0.0485758		Sco2	5.66621	0.00371658		Psma5	1.35119	0.0456462		Ddx3y	1.74005	0.0120325		Cnn3	3.52946	0.00200318
Fyco1	3.56951	0.00251533		Sptan1	1.80027	0.00315465		Ccdc86	5.64593	0.00107731		Mrpl50	1.35074	0.000601449		Cox7c	1.73792	0.00954704		Ndufab1	3.52103	0.00357926
Prpf6	3.53631	0.0022113		Limk2	1.79653	0.00701295		Nfyb	5.58889	0.00400047		Lsm4	1.34878	0.0329467		Mrps35	1.73653	0.00140933		Jpt2	3.51289	0.00829607
Hus1	3.53536	0.00319559		Ap3b1	1.79258	0.00665214		Cct6a	5.57815	0.01091		Trappc13	1.34831	0.038354		Gins1	1.73014	0.0153097		Cyb5r3	3.50797	0.00926368
Add3	3.52661	0.00987032		Cand1	1.79163	0.0223092		Rps18	5.56868	0.0263895		Eif3e	1.34296	0.0474963		Calcoco2	1.72714	0.00769077		Pgls	3.5078	0.00605213
Prkci	3.52429	0.0212809		Calcoco1	1.77873	0.0362752		Sgpp1	5.54653	0.000251204		Cdc20	1.33654	0.0069545		Atic	1.72334	0.00548464		Cnpy2	3.50187	0.0396108
Fnbp4	3.50916	0.00229365		Hibadh	1.77281	0.0274467		Timm22	5.54449	6.75867e-05		Rpl13a	1.33637	0.0424195		Sorbs1	1.72172	0.0388529		Oxr1	3.49751	0.0267651
Thoc2	3.4982	0.000490856		Aldh9a1	1.76785	0.0435212		Clpp	5.54445	0.0133709		Pnkp	1.33607	0.0124653		Tuba1c	1.7181	0.018115		Blvra	3.48807	0.016903
Trafd1	3.48507	0.000575096		Gatd3a	1.76592	0.0355709		Dnajb11	5.54128	0.00064418		Prkacb	1.33606	0.0378003		Lin28a	1.71174	0.0356325		Actg1	3.47773	0.00244977
Pdcl3	3.48398	0.00570555		Nobox	1.76399	0.00272018		Eif3c	5.53827	0.000562519		Ufm1	1.33564	0.0451491		Bin2	1.71112	0.038618		Irf3	3.47752	0.0440827
Slc3a2	3.48074	0.000335086		Farsb	1.76102	0.0085244		Mdp1	5.53547	8.28443e-07		Mat2a	1.33461	0.00807385		Shcbp1	1.7062	0.00451822		Nagk	3.4706	0.0232666
Flcn	3.47914	0.005121		Pgs1	1.75722	0.00414122		Trmt10a	5.53241	0.000555306		Rabggtb	1.33433	0.0183359		Ctsa	1.70517	0.0189939		Txndc5	3.47005	0.0120702
Ndc80	3.46692	0.000118596		Acox3	1.74874	0.0341622		Rps7	5.53001	0.000704925		Ruvbl2	1.33384	0.00328719		Rras2	1.70357	0.0456416		Rap2b	3.46939	0.0369362
Mcm4	3.46479	0.0021359		Rab27a	1.74414	0.0291975		Slc1a5	5.51507	0.0021541		Tarbp2	1.33245	0.00390689		Acp1	1.70104	0.00653584		Abhd4	3.45637	0.020609
Ciapin1	3.45574	0.000597428		Wdr82	1.74214	0.00329048		Glrx2	5.48952	0.0136474		Kri1	1.32656	0.01738		Tpd52	1.70055	0.0157155		Rtn3	3.43587	0.0105002
Npc1	3.44939	0.00056754		Aplp2	1.73702	0.00348567		Rpl7	5.48918	0.00302725		Mrpl14	1.32452	0.0121323		Dnaja1	1.69918	0.00247662		Cpne3	3.43182	0.0193355
Uap1	3.44154	0.0470539		Khdc1c	1.73638	0.000404342		Cndp2	5.48274	0.00274776		Rps15a	1.32366	0.0328123		Mettl26	1.69256	0.0140603		Adk	3.43106	0.0427655
Rpia	3.41375	0.0105411		Spag7	1.731	0.00925031		Rrp36	5.47891	0.0181937		Tm9sf3	1.32164	0.0059055		Prdx2	1.69071	0.038812		Mapre2	3.42105	0.0345113
Rasa2	3.40141	0.000245012		Echdc3	1.72912	0.0231676		Rps13	5.47444	0.0064563		Sumo3	1.32008	0.00644639		Hikeshi	1.68361	0.00394673		Pter	3.41888	0.0480013
Tmod3	3.37834	0.0123756		Dop1b	1.72737	0.0251746		Fau	5.47176	0.00134786		Pdxk	1.3166	0.044638		Kxd1	1.68313	0.00762212		Rala	3.40886	0.00085041
Hirip3	3.37558	0.00381138		Khdc1a	1.71381	0.00033276		Spns1	5.46789	0.00315864		Ndufa10	1.31434	0.0224983		Gstp1	1.68253	0.000637311		Ap2a2	3.40874	0.0097085
Tbc1d23	3.36423	0.0038683		Haus5	1.7126	0.0140242		Psap	5.46441	0.00762978		Aldh16a1	1.3084	0.0289673		Cit	1.68194	0.00665055		Cstb	3.40714	0.00446923
Wee2	3.36139	0.0105032		Myo10	1.71222	0.0151413		Fam76a	5.45794	1.59692e-05		Crip1	1.30578	0.0216197		Tardbp	1.65981	0.0188446		Coro1b	3.39845	0.0182222
Fmn2	3.36114	0.00323284		Rab3il1	1.71126	0.0194437		Rplp1	5.4382	0.00415404		Cct5	1.30238	0.0448307		Bhmt2	1.64745	0.00248251		Ndufs4	3.39709	0.000328248
Magohb	3.35988	0.0190353		Gps1	1.71023	0.00969508		Eif2b4	5.4309	0.000368585		Sf3b3	1.30025	0.0267875		Tjp1	1.64665	0.0199953		Tbl1x	3.3926	0.0233666
Mtss1	3.35578	0.000723503		Ints4	1.70206	0.0142146		Ebp	5.42873	0.00657472		Mreg	1.3001	0.00978065		Snx2	1.64275	0.0126547		Ppib	3.38834	0.000583873
Rnmt	3.35568	0.000180521		Sod2	1.69056	0.0371222		Aimp2	5.42854	0.0089912		Csnk1e	1.28913	0.0138437		Prdx3	1.64125	0.00078015		Entpd1	3.3669	0.00162602
Fam221a	3.35014	0.0196694		Tax1bp3	1.6894	0.00521495		Polr3e	5.42423	0.00340299		Map2k2	1.28644	0.0480469		Psap	1.64086	0.0250353		Akr1b7	3.36159	0.0263586
Exosc3	3.32437	0.0480284		Sf3b3	1.68771	0.035027		F11r	5.42344	0.00251695		Cth	1.28615	0.0431749		Ndufa9	1.63993	0.00391341		Pnma5	3.35657	0.016724
Whamm	3.32166	0.00183694		Plk1	1.68768	0.0114614		Wdr45b	5.41383	0.00398885		Slc5a6	1.28243	0.00301185		Arl6ip1	1.63691	0.00255159		Commd8	3.31632	0.0219242
Ctnnb1	3.31334	0.00832655		Ganab	1.68739	0.0324529		Pi4k2a	5.40911	0.00321226		Ddost	1.28221	0.0418128		Entpd2	1.63409	0.00232343		Ptges	3.30437	0.0441921
Cdca8	3.31073	0.00266721		Me1	1.67738	0.0200481		Rpl26	5.40336	0.00221939		Slc25a20	1.28167	0.0390355		Slc2a8	1.63287	0.00895161		Abcd4	3.29187	0.00975886
Zfp57	3.30273	0.0142201		Preb	1.67615	0.00425347		Denr	5.39901	0.00788117		Fbxo22	1.27965	0.0226044		Tuba1b	1.62973	0.0228746		Senp8	3.28868	0.0210716
Ccdc18	3.29606	0.00148015		Akap7	1.66883	0.0198274		Fam98a	5.39886	0.0146792		Ndufs7	1.27481	6.11299e-05		Cnpy2	1.6271	0.0263772		Echs1	3.27282	0.0340008
Cdh1	3.28905	0.0041828		Akr1a1	1.6654	0.0244982		M6pr	5.39415	0.0155371		Atg2b	1.26321	0.0239403		Isyna1	1.62431	0.00465446		Col4a2	3.26547	4.64857e-05
Wdr20	3.27451	0.0076746		Pfdn5	1.66	0.0247522		Commd5	5.39113	0.0294259		Rps28	1.26229	0.00874341		Tmsb10	1.62212	0.0362416		Ptprf	3.26343	0.006505
Stbd1	3.27106	0.027126		Ap1m2	1.6517	0.0280819		Pin1	5.39045	0.000691372		Gk5	1.26031	0.0158015		Alg5	1.61609	0.0019226		Acaa1a	3.26306	0.00606746
Nol10	3.25411	0.00362865		Ranbp9	1.64978	0.0141618		Utp4	5.3892	0.0313131		Snx2	1.2594	0.0301051		Stx17	1.6135	0.0306581		Ddt	3.24781	0.0210982
Map4k5	3.25235	0.00482402		Dnm1l	1.64461	0.0395923		Psmb4	5.37624	0.00326185		Hnrnpl	1.2583	0.0436564		Mta3	1.6064	0.0134424		Agpat4	3.24521	0.0444153
Zfand2a	3.23992	0.00161936		Plekhg3	1.64279	0.000255485		Nop9	5.36341	0.00403139		Bhmt2	1.25556	0.00331019		Mrpl30	1.60612	0.00840402		Erlec1	3.24403	0.020079
Smn1	3.2386	0.00363678		Pak4	1.63214	0.0098604		Rbm8a	5.34263	0.00317872		Psmc5	1.25006	0.00755474		Dusp12	1.60496	0.0267581		Tmed3	3.22261	0.0337281
Cnot6l	3.23671	0.0034032		Ywhah	1.62723	0.0419976		Rps5	5.33462	0.00143053		Rps7	1.2492	0.00608865		Mrps31	1.60188	0.0232524		Fdxr	3.21837	0.0311026
Leprot	3.23228	0.0115443		Calb1	1.6242	0.0459894		Alyref	5.33435	0.0162956		Rpl6	1.24472	0.0205555		Tsta3	1.59923	0.0478272		Golph3l	3.21354	0.0180543
Ythdc1	3.2139	0.00126747		Bcl2l1	1.62395	0.0131691		Nol7	5.33214	0.00151286		Epn1	1.2414	0.0294898		Ube2m	1.59477	0.0274278		Meak7	3.21081	0.00651478
Tardbp	3.21096	0.00938616		Tubg1	1.61737	0.0410289		Rangap1	5.32072	0.00102103		Spcs1	1.24119	0.00745146		Coro1c	1.58165	0.0198736		Arhgap17	3.1841	0.0195975
Rnf213	3.2072	0.00146112		Cd2bp2	1.61672	0.00134501		Polr1e	5.31908	0.00278647		Gadd45gip1	1.23758	0.0442409		Cdkn2aipnl	1.58083	0.0236353		Prkag2	3.1814	0.0172722
Ccdc90b	3.20364	0.00085028		Prkrip1	1.61597	0.0140777		Rpl6	5.31164	0.00164013		Eef1d	1.23681	0.0359702		Pdha1	1.57668	0.0185978		Aldh3a2	3.17628	0.032246
Copb1	3.19861	0.00135216		Suz12	1.60442	0.00749091		Map1lc3a	5.31057	0.0121879		Ube2e1	1.23466	0.0494904		Fastkd2	1.57363	0.0176497		Tbca	3.17262	0.000654772
Ptbp1	3.19101	0.0440978		Kdm2b	1.59331	0.0224512		Pgp	5.31017	0.000557524		Dus3l	1.23111	0.0172047		Rpl3	1.56956	0.0251986		Slc28a3	3.16572	0.00643313
Uxs1	3.18065	0.00217546		Chmp3	1.58952	0.0357876		Ndufs8	5.30887	0.00641805		Wdr46	1.22887	0.0238907		Sucla2	1.56304	0.0221704		Cd81	3.15354	0.013444
Atad1	3.17807	0.00319218		Srp14	1.58353	0.020409		Ubtf	5.30811	0.00468432		Gtf2h2	1.22771	0.000534754		Haus1	1.56186	0.0223933		Gins2	3.14998	0.0125815
Ncoa3	3.17268	0.000420422		Dhx15	1.58243	0.0390613		Pdia3	5.29687	0.00501526		Ankmy2	1.22626	0.0299033		Rap1a	1.56146	0.00882918		Slc20a1	3.13953	0.019878
Riok2	3.15044	0.00203432		Rell1	1.577	0.0382559		Riox2	5.28953	0.0041737		Rps23	1.22601	0.014404		Sppl2a	1.55277	0.0100108		Actr3	3.13198	0.0010643
Mllt10	3.14378	0.00128614		Bsdc1	1.5707	0.0109385		Chmp2a	5.27766	0.0299782		Rps6	1.22575	0.0286153		Adh5	1.55107	0.0197645		Calm1	3.12455	0.00253203
Tor1aip1	3.14196	7.77409e-05		Armc1	1.56231	0.0254404		Chek2	5.27049	0.000332983		Rps20	1.22229	0.00442456		Myadm	1.54665	0.0354577		Pls3	3.1216	4.01205e-05
Ccdc186	3.13416	0.00243467		Trnau1ap	1.55937	0.0471056		Hmbs	5.27045	0.000591665		Mrps10	1.22188	0.0464518		Psma1	1.54383	0.00305748		Cbx1	3.11774	0.0190407
Klhl9	3.11653	0.00377939		Stx7	1.55564	0.0166245		Renbp	5.2527	0.0112592		Acsl4	1.22073	0.0120106		Rab1b	1.54027	0.0224429		Tmsb10	3.1148	0.00247691
Mad2l1	3.11281	0.00038977		Mcm3	1.55373	0.0273826		Rpl13	5.25252	0.0017442		Hcfc1	1.21297	0.000457596		Ahsa2	1.53808	0.0280652		Snx17	3.11098	0.0141032
Med10	3.10052	0.0107247		Riok3	1.55182	0.0345911		Nans	5.24488	0.00246879		Acads	1.2121	0.0339044		Odr4	1.53402	0.0308656		Pdia6	3.10893	0.00394751
Stag2	3.09793	0.0168538		Hspa9	1.54832	0.0211842		Ddx27	5.23082	0.00148752		Cope	1.2094	0.0363696		Trappc3	1.53137	0.00287295		Fez2	3.10761	0.00164773
Ralgps2	3.09641	0.0123824		Ptbp2	1.54384	0.043178		Timm8a1	5.22256	0.000178768		Mrps16	1.19819	0.00109631		Bcap29	1.53026	0.0210875		Prkcz	3.10753	0.0006614
Csnk2a2	3.06528	0.00653842		Syce2	1.5355	0.0419667		Ndufb7	5.20378	0.00167295		Rps2	1.19772	0.0173524		Czib	1.52759	0.0488977		Etfb	3.10514	3.56878e-05
Supv3l1	3.06104	0.0045489		Sorbs1	1.53395	0.0423727		Riox1	5.20187	8.51397e-05		Atg7	1.19606	0.026614		Abcd3	1.52587	0.00980302		Ada	3.10234	0.00913278
Trmt1l	3.05923	0.00425468		Pex19	1.53011	2.12187e-05		Dis3	5.19893	0.00360693		Xab2	1.19575	0.0048506		Glmp	1.52395	0.0030137		Sft2d3	3.09787	0.00910784
Ipo8	3.05763	0.00152694		Kdelr1	1.5265	0.00485954		Coq4	5.1963	0.0043245		Rpl26	1.19479	0.0339468		Mrpl13	1.50362	0.0431738		Otud7b	3.09557	0.00257647
Selenot	3.05753	0.00344787		Erp29	1.52365	0.0331831		Rpl5	5.19623	0.00976865		Akt1s1	1.18767	0.0145172		Ciao2a	1.49046	0.0434873		Sfmbt2	3.09452	0.0172197
Dbt	3.05543	0.00715027		Trip12	1.52352	0.00627329		Cops6	5.18865	0.00478809		Rpl23a	1.18514	0.0161897		Acbd6	1.48981	0.0452927		Tpm1	3.09101	8.3052e-05
Strn	3.04064	0.0014087		Slc1a1	1.51372	0.0180361		G3bp1	5.17861	0.00519153		Hnrnpa2b1	1.18335	0.0351063		Snapin	1.48872	0.0402216		Eno1	3.0902	0.00627993
Eri1	3.03621	0.0282698		Sec16a	1.51197	0.0140408		Pak2	5.16909	0.0143173		Bag6	1.18239	0.00641528		Hspd1	1.48724	0.0077947		Zbtb8os	3.08827	0.037271
Tpx2	3.02976	2.63368e-05		Wasl	1.50871	0.00433771		Gmeb2	5.16473	0.000908519		Pin4	1.17708	0.0111132		Utf1	1.48622	0.0088078		Tcn2	3.08812	0.0115159
Vps50	3.02791	0.00165039		Mthfd1	1.50746	0.0151022		Lyar	5.16122	0.00397728		Ptges2	1.17669	0.0259344		Lamp1	1.47932	0.011584		Wfdc15a	3.0833	0.00856734
Dna2	3.01424	0.00086416		Ermp1	1.50553	0.00656972		Rpl28	5.15154	0.00154147		Rfc4	1.1764	0.00440041		Atp9a	1.4778	0.00297363		Chmp6	3.07541	0.0464567
Mvb12b	3.00528	0.00824969		Ddx46	1.50084	0.0218055		Rps27a	5.15048	0.00512689		Wdr18	1.17442	0.00729282		Ndufs7	1.4718	4.80709e-05		Ier3ip1	3.07515	0.0197317
Rpa3	2.98993	0.000654031		Clip1	1.49443	0.0476288		Becn2	5.13924	0.0109382		Ndufs5	1.17238	0.0379126		Wfdc15a	1.46625	0.0175731		Eml4	3.06775	0.00306813
Btbd10	2.98714	0.00212739		Lrrc8e	1.49315	0.00301386		Rrp12	5.1308	0.00236018		Prrc2a	1.1597	0.0462469		Rpl34	1.46569	0.00178154		Ogfr	3.06762	0.00498009
Anln	2.95534	0.000555897		Emc8	1.48508	0.0174582		Sardh	5.11914	0.000111421		Rps5	1.15969	0.0176432		Cacybp	1.46036	0.0261971		Hadh	3.06569	0.00412073
Ogt	2.95414	0.00723129		Kpna6	1.48319	0.00469436		Ruvbl1	5.11568	0.00129544		Xpo6	1.15777	0.0494741		Eif2s2	1.45588	0.0016439		Slc29a1	3.05131	0.00353879
Tubb3	2.94998	0.031236		Sumo1	1.48098	0.0150923		Ipo7	5.10553	0.000203898		Rps16	1.15493	0.0138193		Naca	1.4541	0.00285603		Ugp2	3.04946	0.00243705
Lrrfip1	2.94155	0.0144455		Eif2s1	1.47948	9.23186e-05		Rpl19	5.10535	0.00482828		Psmd13	1.15426	0.016633		Sfpq	1.452	0.0100781		Calr	3.04046	0.00502628
Jagn1	2.9408	0.000766115		Rplp0	1.475	0.00545823		Psmd12	5.10295	0.0152442		Atg12	1.15194	0.00975237		Pld3	1.44694	0.0137251		Dag1	3.03618	0.0104936
Cdc42bpb	2.93397	0.000579936		Rps24	1.47258	0.0467596		Taf6l	5.10129	0.000985739		Elp1	1.15017	0.0171168		Lrpprc	1.44597	0.0224595		Slk	2.99489	0.0129034
Pdlim5	2.91142	0.00378069		Abhd4	1.47038	0.00289423		Ppp1r2	5.09655	0.0389553		Usp48	1.14849	0.0232189		Parl	1.44576	0.0371144		Mrps36	2.98868	0.0140624
Nde1	2.9104	0.0378869		Trmt112	1.46156	0.00958985		Hmgcl	5.09243	0.0123397		Pmm2	1.14177	0.011515		Fermt2	1.44549	0.00152875		Glo1	2.98574	0.0292641
Sun1	2.89594	0.000285977		Pcyox1	1.44758	0.00741154		Acyp1	5.09169	0.0381256		Psat1	1.14008	0.0244302		Prep	1.4434	0.0439666		Tdp1	2.98517	0.0282402
Pard3	2.89247	0.0025143		Chtop	1.43568	0.0327047		Rsrc2	5.08807	0.0112001		Mtx1	1.13951	0.00267635		Man2b1	1.44187	0.0311225		Arhgef18	2.98216	0.00529899
Bora	2.88871	0.0136293		Aldh2	1.42652	0.0387378		Pdcd11	5.08167	0.000962224		Ctsc	1.13819	0.00441934		Nae1	1.44085	0.0136141		Gnb2	2.98047	0.0058578
Rbm14	2.88621	0.000588983		Hdac2	1.42048	0.0074832		Cdk1	5.06598	0.00862933		Rplp2	1.13301	0.0319462		Surf1	1.43994	0.0263506		Rell1	2.97935	0.039279
Fam220a	2.86571	0.0280028		Ino80d	1.41886	0.0194469		Psme1	5.06227	0.000160017		Rpn2	1.13258	0.00506454		Ptgis	1.43756	0.0416474		Aldh4a1	2.97142	0.0419691
Spag5	2.86358	0.00938443		Rab35	1.41827	0.0181362		Thoc5	5.05679	0.00100829		Slc13a2	1.13206	0.0320173		Ybx3	1.43671	0.00647268		Gmds	2.97034	0.0407588
Adpgk	2.86143	0.00218631		Ran	1.41597	0.0458402		Puf60	5.05369	0.00404517		Rpl4	1.11779	0.0424692		Vdac3	1.43559	0.00653274		Skap2	2.9643	0.00783518
Atf6	2.85396	0.00672517		Raly	1.41207	0.0140822		Emg1	5.03739	0.0262912		Uqcc1	1.11686	0.0429567		Chchd1	1.43397	0.0028576		Pepd	2.95601	0.00738201
Stt3a	2.85263	0.0324928		Ipcef1	1.40819	0.0173105		Mocs3	5.02394	0.00108902		Dnajc7	1.11371	0.0134066		Rbm47	1.4336	0.0391581		Ptpra	2.94661	0.00507851
Tnpo1	2.8352	0.000177591		Elmod2	1.40231	0.0308192		Nop14	5.00523	0.000259393		Ddx1	1.11307	0.0255151		Trmt1l	1.42628	0.0363441		Csrp2	2.94377	0.00185146
Oog3	2.83134	0.00778666		Usp4	1.39621	0.00135698		Cad	4.99485	0.00206835		Chordc1	1.1124	0.0368907		Psmg2	1.42158	0.0221693		Myh9	2.94231	0.00443923
Tdrp	2.82611	0.00717533		Golga2	1.39357	0.00227939		Rpl8	4.99469	0.00213306		Rps25	1.11191	0.0351892		Dnajc11	1.42013	0.0334624		Fnbp1l	2.93869	0.0196324
Sipa1l1	2.82125	0.00420523		Mpst	1.39216	0.00861631		Cnpy3	4.99325	0.0215719		Immt	1.11136	0.016377		Myl6	1.41923	0.0147735		Hsp90b1	2.93616	0.0175059
Rrm2b	2.7982	0.00498377		Rrp7a	1.38616	0.00741005		Gtf2i	4.98171	0.000147425		Trip13	1.11059	0.0417174		Kdelr2	1.41739	0.02225		Myl12b	2.93024	0.00926386
Yap1	2.79505	0.0111719		Fus	1.38454	0.015284		Ddx52	4.97219	0.0165985		Echdc2	1.10977	0.0371434		Naalad2	1.41603	0.0283318		Apool	2.92513	0.000135666
Erp44	2.78725	0.00255775		Samhd1	1.38337	0.0172461		Fscn1	4.97026	0.0123889		Trim28	1.10716	0.011396		Fdps	1.41316	0.00179348		Cdc34	2.92501	0.00795456
Rnf34	2.76785	0.00672112		Dnajc11	1.37939	0.00593597		Terf2ip	4.97021	0.0012857		Rpl28	1.10687	0.016059		Sdha	1.41244	0.0441392		Sdhc	2.92025	0.0104601
Syf2	2.76167	0.00807977		Cops8	1.36683	0.00324267		Nom1	4.96792	0.000598979		Rps13	1.10678	0.04454		Fbxl20	1.41201	0.00642385		Ppp1r13l	2.91793	0.00590841
Lztfl1	2.75065	0.0176867		Gmfb	1.36429	0.0429685		Tox4	4.96625	0.000572788		Fbxl20	1.10026	0.00265749		Dcps	1.40443	0.0265399		Marcksl1	2.91696	0.00231605
Lpgat1	2.74595	0.000959584		Rab3gap1	1.3633	0.0124136		Caap1	4.96441	0.00397707		Fnta	1.09458	0.0445426		Zwilch	1.40405	0.0352849		Sh3d21	2.91445	0.0101271
Golga5	2.74153	0.00862735		Dlat	1.36095	0.0011886		Churc1	4.959	0.00822501		Eif2b2	1.08911	0.000120882		Frrs1	1.39377	0.0379483		Cyb5r1	2.91103	0.0330849
Nptn	2.74152	0.0396287		Sart3	1.35912	0.0424855		Rpl36a	4.94985	0.0180643		Ing5	1.08811	0.0317074		Uggt1	1.39279	0.0236723		Actb	2.90223	0.00130442
Taf1	2.72305	0.0111215		Tmem199	1.35686	0.0327789		Umps	4.93697	0.00511035		Atp1b3	1.0856	0.0120707		Orc3	1.39276	0.00459352		Rbks	2.89846	0.0117191
Pinx1	2.71659	0.0119738		Ptbp1	1.34941	0.00699904		Lbr	4.92802	0.00704404		Capn1	1.08346	0.0438619		Eef1a1	1.38879	0.0126428		Dgat1	2.89814	0.0256514
Cep95	2.71207	0.00762799		Stip1	1.34661	0.0157639		Jade1	4.92195	0.00186707		Ttc4	1.08031	0.00616394		Rabggta	1.38812	0.0124945		Nectin2	2.89083	0.0181442
Rap1b	2.7028	0.0409954		Nolc1	1.34425	0.0165368		Rpl31	4.91487	0.00120496		Twf1	1.08022	0.0202403		Rpl35a	1.38199	0.0143671		Rsrc1	2.88882	0.0376755
Ino80	2.70259	0.00116448		Med23	1.34008	0.00569471		Rplp0	4.91373	0.00032087		Cox6c	1.07782	0.0368245		Suclg1	1.38081	0.00742453		Dbi	2.87249	0.00294279
Stk24	2.68256	0.0171504		Arhgef1	1.33637	0.00583763		Tead4	4.9132	0.000392837		Cct4	1.07662	0.0298441		Sqstm1	1.3775	0.0254566		Sacm1l	2.86875	0.00366383
Smu1	2.67896	0.00347261		Zfyve21	1.33435	0.00949527		Trmt10c	4.91163	0.00127535		Ptms	1.07404	0.0108389		Amt	1.37515	0.0471566		Lancl2	2.86838	0.0430626
Zdhhc13	2.674	0.0104348		Naa15	1.33107	0.0298484		Kif18b	4.90394	0.000909374		Pcbp1	1.07385	0.0436974		Hsbp1	1.37129	0.0371449		Coro7	2.86732	0.0153721
Cnn3	2.66445	0.00230284		Cstb	1.33014	0.0321253		Ercc1	4.9019	0.00290924		Psma6	1.07255	0.0314793		Syngr1	1.37129	0.0464212		Acss1	2.86611	0.0120903
Med20	2.66374	0.0123782		Sf3a1	1.32834	0.0157381		Sp110	4.89941	0.000975923		Lamp1	1.07233	0.0232238		Fig4	1.36593	0.0251142		Amdhd2	2.86178	0.0152573
Ccz1	2.65298	0.00220523		Sec61a1	1.31563	0.00578949		Hspbp1	4.89465	0.00243803		Tpt1	1.06769	0.00305115		Fkbp8	1.36302	0.030437		Irf2bp1	2.86131	0.0210398
Nsmce3	2.65153	0.00808697		Sae1	1.31474	0.0215368		Lsm4	4.89313	0.0191141		Atg2a	1.06114	0.0125702		Ptbp3	1.3566	0.00344918		Pgm1	2.8521	0.00220756
Arnt	2.6483	0.00669335		Khdc1b	1.30629	0.00148683		Mrto4	4.89188	0.00185038		Eef2	1.05087	4.94841e-05		Dppa5a	1.35207	0.0163761		Tmem14c	2.83332	0.00529138
Spin1	2.63566	0.0209364		Cfl1	1.30564	0.0405652		Mrpl43	4.89086	0.0080165		Mt1	1.04886	0.0334371		U2af1l4	1.35182	0.000335755		Tpm4	2.83282	0.00220596
Lsm14a	2.63548	0.00025795		Lrrfip1	1.29706	0.00317451		Wdr18	4.88945	0.0132905		Prdx3	1.0487	0.00847768		Atp1a1	1.3463	0.0225597		Pycard	2.82387	0.0354996
Hnrnpk	2.63507	0.00673413		Rps16	1.29449	0.0367593		Lclat1	4.88827	0.0174614		Cct6a	1.04634	0.0029929		Dctn2	1.34518	0.0339847		Adh5	2.81734	0.01018
Actr2	2.63174	0.0186548		Prpf18	1.28433	0.0232494		Mrpl49	4.882	0.00717168		Npm1	1.04528	0.0232268		Arl1	1.34183	0.0155233		Tsc22d1	2.80907	0.0459498
Ewsr1	2.63167	0.0403219		Txndc16	1.28287	0.00694431		Rrbp1	4.87581	0.00205861		Xpo5	1.04417	0.032146		Capn1	1.34179	0.0171247		Myo18a	2.80886	0.00841815
Cwc22	2.6311	0.00295446		Tdp1	1.28153	0.0348695		Adsl	4.86079	0.0071208		Cdc16	1.04324	0.0486823		Lpcat3	1.33517	0.00792662		Acaa1b	2.80761	0.00742523
Brd7	2.63042	0.00369551		Ppp6r3	1.2804	0.0138397		Snupn	4.84771	0.00890139		Ap3d1	1.04151	0.0183316		Pemt	1.3263	0.0067266		Epb41	2.80581	0.0331256
Fignl1	2.62576	0.00712005		Ezh1	1.27929	0.0371931		Nid2	4.84497	0.00105178		Rps19	1.03905	0.0310894		Phf6	1.32459	0.0163655		Snap47	2.80448	0.021468
Senp8	2.62327	0.0045812		Mapre1	1.27555	0.00846148		Sike1	4.84286	0.00473793		Enah	1.03777	0.0138875		Vma21	1.32302	0.0131189		Rdx	2.80203	0.00582107
Ppm1b	2.61617	0.0345511		Elovl1	1.26197	0.0297315		Rpl27	4.8374	0.00183173		Slc25a12	1.03706	0.00180829		Ssr4	1.32155	0.0168194		Mpst	2.78849	0.0297773
Msh6	2.6158	0.000867927		Copa	1.25864	0.0312812		Kpna4	4.83666	0.00357066		Hspa4	1.03387	0.041398		Maea	1.319	0.0138516		Stx8	2.78389	0.0190411
Tmem87a	2.61241	0.0112142		Pcbp1	1.25235	0.0439909		Nudcd2	4.83517	0.0157668		Scfd1	1.0315	0.0490232		Psmd10	1.31452	0.00255801		Tet2	2.78265	0.0109211
Rsl1d1	2.61045	0.00287097		Uba2	1.25037	0.0226392		Zfp42	4.8186	0.0013086		Abi1	1.0216	0.0266205		Pola1	1.31418	0.00184979		Sod2	2.78156	0.00420475
Rps6ka6	2.60698	0.000420543		Mdc1	1.24917	0.0206515		Mrpl54	4.815	0.0319476		Aprt	1.02119	0.0111792		Tpt1	1.31241	0.000381712		Cops9	2.77919	0.012901
Nit2	2.6027	0.00433087		Trim32	1.23729	0.00950328		Casc3	4.80833	0.0018009		Fam234a	1.01614	0.00765229		Psmc3	1.31239	0.0322869		Hmgn5	2.75695	0.0200469
Gtpbp10	2.59855	0.0136908		Mapk1	1.23553	0.00310656		Cstf2t	4.80372	0.00789061		Uqcr10	1.01595	0.00659286		Capza1	1.31185	0.0190739		Lamb1	2.75182	0.0250473
Naa30	2.58593	0.00208596		Serbp1	1.23318	0.0226498		Cotl1	4.80248	0.00596631		Itgb5	1.01556	0.020122		Pafah1b3	1.3091	0.0162141		Prep	2.74236	0.0126014
Aebp2	2.58245	0.0122662		Helq	1.22834	0.0139853		Rps24	4.80124	0.00507956		Rab2a	1.01407	0.000798832		Snx12	1.30853	0.0243687		Drap1	2.73946	0.031745
Dclk2	2.57893	0.0118132		Gstp1	1.21977	0.0339857		Sugp1	4.79868	0.00199197		Rps11	1.01106	0.0200517		Pdlim5	1.30711	0.0393772		Qdpr	2.73428	0.031363
Pole2	2.56846	0.00106162		C1qbp	1.2185	0.0384734		Kpna2	4.79326	0.0172606		Psmb4	1.00939	0.0281459		Mpi	1.30689	0.00169891		Pacsin2	2.73304	0.017489
Ube2h	2.56582	0.0323049		Spry4	1.21469	0.00278023		Acot13	4.78547	0.00573288		Uggt1	1.00721	0.0237322		Mydgf	1.30002	0.008197		Aldh2	2.73122	0.0114017
Kbtbd8	2.5575	0.00549622		Dnajb6	1.21223	0.0261905		Gnl3l	4.77767	0.00704857		Ybx2	-1.01571	0.0131786		Pias2	1.2989	0.0218298		Esd	2.72761	0.00970467
Cth	2.5531	0.0199171		Ccdc6	1.20845	0.0298338		Actr5	4.77601	0.00310418		Btbd10	-1.0174	0.0303182		Vat1	1.29799	0.0446054		Mthfd2	2.72749	0.0400842
Thoc7	2.54299	0.00621921		Wdr43	1.20226	0.00455519		Wdr3	4.7757	9.91823e-05		Ywhaz	-1.02094	0.00204909		Wbp2	1.2976	0.00323367		Kdsr	2.7253	0.0303891
Melk	2.52095	0.00831551		Slu7	1.19465	0.01453		Psmd13	4.77002	0.000471042		Stmn1	-1.02096	0.0204684		Aco2	1.29658	0.0330007		Acadvl	2.71736	0.00377947
Kif20a	2.50554	0.00171838		Myo5b	1.19257	0.018298		Rpl4	4.76894	0.004359		Slc39a6	-1.02135	0.0219492		Ldb1	1.29515	0.0197855		Nedd4	2.71583	0.00699921
Mark2	2.50553	0.00231444		Rpl26	1.18711	0.0142156		Abhd14b	4.74486	0.00247		Pmf1	-1.02574	0.0251705		Galk1	1.29018	0.00212158		Gatc	2.70962	0.0076117
Mier3	2.492	0.00238451		Ciao2b	1.18593	0.00794465		Pdcd10	4.74384	0.0256504		Wdr47	-1.02602	0.00235298		Eif1ax	1.2887	0.00226178		Naxe	2.70372	0.00265005
Ap3m1	2.46434	0.000511217		Igf2bp3	1.18325	0.0472523		Lemd3	4.7438	0.000335336		Ckap5	-1.03219	0.0226503		Btrc	1.28314	0.0171108		Sdhb	2.6936	0.00876388
Nat14	2.46413	0.0084784		Gnb2	1.17567	0.00197977		Dcun1d3	4.73637	0.00503987		Acly	-1.03442	0.0147435		Psmb3	1.28016	0.00588996		Atp6v1f	2.69321	0.0131733
Cul1	2.45354	0.00787539		Kdm1b	1.17501	0.00629162		Surf6	4.72605	0.00237111		Ccnk	-1.03725	0.0353469		Pole2	1.27774	0.0129306		Aco1	2.6923	0.00756447
Ufl1	2.44338	0.00148903		Mtmr9	1.1702	0.0261992		Eif3m	4.71634	0.00120406		Specc1l	-1.03745	0.0458		Ddost	1.27365	0.0242069		Dstn	2.68919	0.000250856
Rnps1	2.44317	0.008058		Eif5a	1.16854	0.00820343		Urm1	4.70979	0.00213852		Nup98	-1.04245	0.0110316		Ndufa8	1.27313	0.0214929		Stxbp2	2.68227	0.00238049
Usp19	2.44015	0.00349506		Bcl7c	1.15431	0.0108393		Eif2b5	4.70791	0.0086586		Rnf34	-1.04543	0.0402813		Rpa3	1.27178	0.00867683		Tagln2	2.67948	0.00177045
Pex1	2.43929	0.00230061		Pias1	1.1365	0.0456941		Smarcc1	4.70726	0.00245934		Prkci	-1.05504	0.0253602		Ddx1	1.27171	0.0224926		Arf5	2.66359	0.000940613
Eny2	2.42585	0.00524806		Mon2	1.13206	0.0168693		Dync1li1	4.69787	0.00216367		Gnb2	-1.06036	0.0196505		Pigk	1.269	0.00302302		Ndufa5	2.66216	0.0163841
Riok1	2.41878	0.0367995		Uchl1	1.12538	0.0148319		Aurkb	4.69531	0.00406812		Cdkn2aipnl	-1.06683	0.0105628		Akap12	1.26501	0.00127386		Taco1	2.65907	0.0275626
Ccnl2	2.41717	0.0159547		Glod4	1.12276	0.0388553		Rps11	4.67913	0.00117214		Dhcr7	-1.06801	0.0397773		Blmh	1.26219	0.0189913		Copg2	2.65681	0.0208054
Phactr4	2.41622	0.00991921		Nfrkb	1.11847	0.0143918		Eif3l	4.6707	0.000524845		Aplp2	-1.06912	0.0121143		Casp6	1.26124	0.0193169		Gnai2	2.65525	7.66054e-05
Agps	2.40249	0.00361814		Enpp5	1.09484	0.0492871		Dpm3	4.67027	0.0370433		Rictor	-1.07599	0.0107189		Ndufb5	1.25695	0.00499509		Plet1	2.64822	0.0271737
Lamc1	2.40117	0.00968329		Eef1a1	1.09167	0.0391767		Tbcb	4.66969	0.00737616		Tbc1d23	-1.09064	0.000683286		Rnft1	1.25248	0.0199627		Camsap3	2.64741	0.0274991
Atl1	2.39372	0.000480498		Nlrp4e	1.08259	0.0342187		Ranbp1	4.66802	0.0118625		Klhl9	-1.0923	0.0475952		Eif3e	1.25193	0.0238		Pycr2	2.64664	0.0270094
Stom	2.39108	0.0152843		Dppa3	1.08186	0.00159688		Bud31	4.64901	0.00288264		Rbm26	-1.09483	0.0462019		Armc8	1.24733	0.00234676		Ndufs6	2.64445	0.0119945
Npm1	2.37975	0.00830604		Chchd3	1.08077	0.0114786		Sgk3	4.64858	0.0106364		Trip12	-1.10311	0.01171		Rab8a	1.24291	0.00893865		Calm3	2.62934	0.00555272
Smad3	2.36941	0.00240857		Nanos2	1.07982	0.0325196		Trappc6b	4.63794	0.0107078		Rrbp1	-1.10696	0.0341936		Lancl1	1.24171	0.0169812		Ralb	2.62512	0.0446649
Brix1	2.35919	0.00378058		Metap2	1.07627	0.0334115		Lias	4.624	0.00868418		Sec23b	-1.10788	0.0173263		Tspan14	1.24121	0.0264473		Naxd	2.61185	0.0015058
Rab18	2.3576	0.0182197		Klhdc2	1.07537	0.00729027		Psmc2	4.6212	0.0254544		Marf1	-1.12777	0.0366215		Fblim1	1.23939	0.00292525		Calm2	2.6118	0.00248885
Polr2c	2.35581	0.00783037		Med4	1.07348	0.0192272		Etfb	4.62022	0.0219068		Ddx6	-1.1408	0.0186951		Ndufv3	1.23651	0.00838908		Cryzl2	2.61119	0.000411645
Atrx	2.34158	0.00419587		Zc3h4	1.07054	0.00789946		Rpl11	4.61749	0.00118027		Kin	-1.14171	0.0318878		Rps4x	1.23626	0.0016089		Selenoh	2.61047	0.0367968
Stoml2	2.34104	0.00818902		Hnrnpul2	1.06731	0.0138197		Ndufa12	4.61175	0.0243965		Gmeb2	-1.14265	0.0221836		Zw10	1.23565	0.00146221		Mras	2.60933	0.00692428
Dclre1a	2.34092	0.0038885		Nub1	1.05693	0.0306448		Isg20l2	4.60964	0.00392358		Map2k4	-1.16082	0.0338219		Naa20	1.23349	0.0294275		Arl2	2.60656	0.0351516
Odf2	2.33964	0.00139407		Farsa	1.0538	0.0196129		Chrac1	4.60617	0.0174151		Cbll1	-1.17949	0.0454862		Gja1	1.22956	0.0205815		Gns	2.60608	0.0228354
Trnt1	2.33776	0.0117222		Wwc2	1.05351	0.0248409		Rps4x	4.59358	0.00385273		Dlgap5	-1.18874	0.00495308		Cct7	1.2278	0.00999252		Dsp	2.6057	0.00498498
Mdm4	2.319	0.00776045		Hist2h2aa1	1.04024	0.0183826		Qrich1	4.5855	0.00206163		Cyp20a1	-1.19157	0.0439109		Mkln1	1.22779	0.0286749		Pex6	2.59897	0.0282172
Ap4e1	2.31209	0.00487916		Vdac1	1.03686	0.0113595		Mrpl55	4.57651	0.0122155		Tuba1b	-1.19282	0.0338334		Atp5mpl	1.22556	0.0403729		Itm2b	2.59619	0.0101491
Mtr	2.30982	0.000339302		Creld2	1.03352	0.00773509		Cacybp	4.57064	0.0127587		Blmh	-1.19797	0.00865092		Api5	1.22519	0.00547235		Uqcr11	2.5882	0.00442295
Ubqln1	2.3055	0.0313571		Apeh	1.03057	0.0202126		Gins4	4.56505	0.0225087		Sparc	-1.20341	0.0286666		Pdcd5	1.22418	0.0492456		Uhrf1	2.58783	0.0401173
Pdlim1	2.30168	0.00360459		Hectd3	1.02943	0.00101456		Kti12	4.56251	0.00314933		Calr	-1.20725	0.0082947		Psma7	1.21742	0.0340178		Lap3	2.58703	0.00237856
Lamb1	2.30043	0.00724348		Nsmce1	1.02723	3.73725e-05		Eif3g	4.55845	0.00252205		Atp2c1	-1.22208	0.0188873		Dnajc7	1.2158	0.00770394		Cdc26	2.58045	0.0145181
Ripk2	2.29606	0.0378095		Aen	1.0249	0.0137428		Tma16	4.5514	0.0358492		Tubb6	-1.22408	0.00707658		Psmb6	1.21446	0.0133272		Aldoa	2.57805	0.002183
Fdx1	2.29465	0.045996		Dctn4	1.02248	0.03269		Adi1	4.54329	0.00909656		Phactr4	-1.22534	0.0370101		Mrpl27	1.21266	0.00593928		Hspe1	2.56637	0.00939851
Evi5	2.26943	0.00298217		Rnf141	1.01558	0.011708		Utp3	4.54294	0.009261		Ammecr1l	-1.23418	0.0315123		Eif3k	1.21152	0.0147154		Pygb	2.55685	0.00909191
Snrnp70	2.26579	0.00526788		Snx12	1.01346	0.00445749		Rnf7	4.54269	0.00473091		Uhrf1	-1.23554	0.0495882		Fkbp3	1.20897	0.0238245		Ndufa4	2.54547	0.0167845
Fam199x	2.25586	0.0354684		Eif5	1.00683	0.0305647		Nampt	4.53836	0.00449125		Nfya	-1.24651	0.0377072		Lig1	1.2079	0.00743247		Nanog	2.52814	0.0221305
Psmd3	2.25247	0.000685173		Ube4b	1.00682	0.000864532		Ppig	4.53735	0.00195189		Lrrc8e	-1.247	0.00868601		Dlat	1.20437	0.0198474		Nlrx1	2.52546	0.0182295
Nfrkb	2.25093	0.00422683		Myo6	1.00284	0.0274864		Ska1	4.5365	0.0181149		Rab27a	-1.25392	0.0218284		Etfb	1.20375	0.0178894		Ap2a1	2.52492	0.0104738
Por	2.24936	0.0105367		Scaf8	-1.00124	0.0054996		Gnl2	4.53628	0.0234163		Nek1	-1.25769	0.026035		Slc13a2	1.203	0.0071804		Csrp1	2.52432	3.1941e-05
Rab14	2.24833	0.0493015		Atad1	-1.00436	0.0267978		Vcp	4.52719	4.58185e-05		Jak1	-1.25924	0.00871087		Spcs1	1.19677	0.00131333		Flii	2.52278	0.000645698
Dcaf7	2.24798	0.0091943		Ythdc1	-1.00925	0.0357073		Sdf4	4.52481	0.023982		Taf10	-1.27244	0.0393932		Zmpste24	1.19671	0.0281651		Hint1	2.51815	0.0424178
Atp6v0a2	2.24589	0.0143447		Cep57l1	-1.01264	0.0417607		Lrrc59	4.52364	0.0029326		Cltc	-1.28281	0.019804		Actr10	1.19644	0.0200877		Ndufb9	2.51149	0.0244811
Pou2f1	2.24425	0.0382598		Cep78	-1.0138	0.0152413		Eif3f	4.5225	0.00319283		Esrrb	-1.28455	0.023267		Bsg	1.19584	0.0171404		Uqcrh	2.51128	0.0170772
Dipk2a	2.23963	0.0318		Tdrd5	-1.01484	0.0203726		Rpl17	4.51725	0.00271099		Snw1	-1.28544	0.0212868		Rpn2	1.19213	0.0223869		Crip1	2.50528	0.00901264
Ermp1	2.23197	0.00140548		Mcm4	-1.02895	0.0434166		Abcf1	4.51275	0.000137341		Rabgef1	-1.29139	0.0317916		Cox6b1	1.18655	0.0352337		Bola1	2.50183	0.0233445
Nedd1	2.22804	0.0158673		Cep95	-1.03643	0.00113955		Ankmy2	4.51059	0.0035848		Rsrc2	-1.29228	0.0381139		Eif3l	1.18509	0.00938091		Apip	2.49912	0.0344938
Sestd1	2.22436	0.00965695		Mdh1	-1.04185	0.0387966		Ltv1	4.50625	0.00251065		Dnmt3a	-1.30437	0.047056		Rpl30	1.18412	0.011383		Iars2	2.49876	0.00721231
Nup54	2.21492	0.000969394		Anp32b	-1.04275	0.0340516		Armc6	4.48909	0.00308552		Upp1	-1.30646	0.0304326		Rabac1	1.18276	0.0406969		Myh10	2.49642	0.0107813
Il1rap	2.20247	0.0127074		Naa16	-1.04493	0.0339547		Rpl30	4.48508	0.00990871		Dcun1d1	-1.30751	0.0119272		Aven	1.17832	0.0286423		Ilkap	2.49016	0.0286382
Cers2	2.19837	0.0261393		Stard13	-1.04698	0.00764015		Gripap1	4.48255	0.00396911		Kdm1b	-1.31422	0.0439679		Rpl14	1.17627	0.00332667		Psap	2.48609	0.00593037
Espl1	2.18174	0.00337718		Lmbrd1	-1.05524	0.0195132		Mrpl27	4.47563	0.00267952		Nsd1	-1.31712	0.00563419		Ctnna1	1.1756	0.0175511		Vangl1	2.48458	0.00170397
Hells	2.18126	0.00715245		Map4k5	-1.0557	0.0191826		Cbll1	4.47319	0.0110735		Jup	-1.31798	0.0212066		Tbc1d23	1.17553	0.00246413		Foxred2	2.47936	0.00422184
Bod1l	2.1768	0.00386733		Luc7l3	-1.05904	0.0242772		Traf2	4.47161	0.000312964		Ddx19a	-1.32132	0.033578		Rpl22	1.17403	0.00613998		Fbxl19	2.45796	0.0303109
Baz1a	2.17263	0.00876822		Tuba1b	-1.06174	0.00287627		Gtpbp3	4.47123	0.00400077		Tuba3a	-1.32166	0.0494467		Mlst8	1.17139	0.00670868		Hsd17b10	2.45387	0.00146348
Icmt	2.16992	0.00148912		Plpp3	-1.07099	0.0432769		Rprd1a	4.45978	0.00361042		Cops9	-1.32222	0.0408022		Cyp20a1	1.16428	0.0219804		Cmc1	2.44301	0.00225074
Trim28	2.16871	0.0212434		Mtss1	-1.07444	0.00673629		Ndufaf5	4.45512	0.00073021		Gtf2b	-1.32377	0.0021392		Eif3d	1.16314	0.0280562		Adgre5	2.44155	0.00215246
Kat7	2.16805	0.00029189		Spag5	-1.07476	0.0174238		Cab39	4.45179	0.00476142		Nsrp1	-1.32417	0.0137574		Tkt	1.16155	0.0227812		Khnyn	2.43541	0.0455626
Chn1	2.16379	0.0103856		Fmr1nb	-1.07535	0.0439422		Nifk	4.43495	0.00337638		Hmmr	-1.33052	0.0132235		Abcb6	1.16075	0.0115555		Whamm	2.43213	0.00600657
Dock9	2.15376	0.0131725		Atxn2l	-1.0776	0.00456094		Nle1	4.41828	0.00393029		Mmab	-1.33409	0.0118464		Lypla1	1.16003	0.0128623		Tmem147	2.42834	0.0155046
Foxk1	2.15187	0.0325194		Tuba1c	-1.08516	0.00285153		C1qbp	4.4172	0.0048423		Atg5	-1.34432	0.0395105		Rack1	1.15923	0.010046		Park7	2.42726	0.0106222
Washc2	2.15155	0.013649		Mansc1	-1.08667	0.00482087		Gss	4.41207	0.0089035		Cdca5	-1.34446	0.0496287		Nup88	1.15866	0.0168948		Cap1	2.42633	0.00875507
Nab2	2.14138	0.00272768		Psmd5	-1.08913	0.0383846		Psmd7	4.40642	0.00113156		Hist3h2ba	-1.34723	0.0127377		Tmem87a	1.15706	0.0139843		Itga6	2.41199	0.0206463
Gid8	2.14032	0.00313949		Ube3a	-1.09118	0.0405991		Snx16	4.40528	0.00257818		Zmym2	-1.3487	0.0126428		Rpl38	1.15577	0.00391573		Mlec	2.40811	0.0445176
Epb41	2.13825	0.0429161		Secisbp2l	-1.09494	0.0250294		Psmc1	4.40457	0.0134611		Ppp1r12a	-1.35042	0.00989258		Hsp90ab1	1.15565	0.0169156		Stat3	2.40793	0.0120229
Rbm38	2.1328	0.00512371		Atp6v0a2	-1.09637	0.0181566		Ddx49	4.40278	0.000290112		Nckap1	-1.35057	0.0178144		Erp44	1.1551	0.00883959		Pdlim7	2.40651	0.0110044
Heatr5a	2.13258	0.000427088		Cd36	-1.09961	0.0199772		Cmss1	4.38563	0.0126272		Smim8	-1.35277	0.0337841		Gpx1	1.15065	0.00342699		Mcat	2.40623	0.0156359
Slain2	2.12118	0.0289698		Ino80	-1.10751	0.00294354		Ndufaf1	4.38368	0.00755947		Scrn3	-1.35993	0.0498598		Rpl31	1.14994	0.0129795		Lamc2	2.40466	0.00486396
Mastl	2.10813	0.00330189		Ncapg2	-1.11061	0.00717901		Eif3a	4.38328	0.0014538		Pdia4	-1.36766	0.0235464		Tdh	1.14543	0.0242722		Slc44a1	2.40441	0.0279655
Smc3	2.10768	0.00119429		Dab2	-1.1117	0.00425668		Fdps	4.38288	0.00138263		Ppme1	-1.37264	0.00225433		Arpc4	1.14252	0.0385099		Fbxo3	2.40383	0.00062305
Idh1	2.1014	0.0466414		Stbd1	-1.1149	0.0100697		Cdk2	4.37686	0.0121297		Rbfox2	-1.37284	0.0436157		Ywhaz	1.14198	0.00838759		Optn	2.39903	0.000690692
Trps1	2.09417	0.00531039		Selenot	-1.11692	0.0117474		Dppa5a	4.36029	0.00427822		Micu1	-1.3768	0.0452561		Atp6ap2	1.14135	0.0176406		Ppif	2.39901	0.00390028
Cit	2.09366	0.000258243		Sec23a	-1.12417	0.00122756		Ndufv2	4.35932	0.00561061		Wdr82	-1.38253	0.0375303		Sms	1.14051	0.00858846		Cystm1	2.39579	0.00557396
Blvra	2.0928	0.0278998		Idh1	-1.12794	0.00791711		Yme1l1	4.35881	0.00693008		Bst2	-1.3886	0.0318183		Rps15a	1.13947	0.0123769		Cmtm7	2.38437	0.00192781
Kpna3	2.08338	0.0200459		Cdc27	-1.13456	0.00313089		Tor1aip1	4.35105	0.00104405		Wapl	-1.39475	0.0316503		Psmd2	1.13812	0.0204169		Suclg1	2.38228	0.00320408
Taldo1	2.08302	0.00199117		Aurkc	-1.15756	0.00796447		Ppie	4.3501	0.0142266		Serpini1	-1.39835	0.00475043		Arpc1b	1.13779	0.0428493		Ndufc2	2.3808	0.00111376
Dtx2	2.07575	0.0265867		Lamp2	-1.16186	0.0447385		Trim25	4.34427	0.000229644		Pdlim1	-1.39918	0.0333964		Rab1a	1.13735	0.0479266		Gjb5	2.3724	0.0406384
Brd8	2.06931	0.0121192		Nceh1	-1.16736	0.0050389		Polr1b	4.34127	0.00378437		Vcl	-1.42245	0.0256869		Smap1	1.13694	0.0154781		Mrps33	2.3689	0.0187929
Atxn3	2.05653	0.0130316		Nup35	-1.16736	0.0185216		Srsf1	4.33953	0.00630662		Rlim	-1.42415	0.0212282		Rpl7a	1.13681	0.00939593		Tbl1xr1	2.36074	0.00766744
Ankrd28	2.05335	0.0261618		Ssr3	-1.16745	0.0118676		Tomm40	4.33512	0.0186789		Tjp2	-1.42469	0.0157617		Prkcsh	1.13617	0.0247723		Mea1	2.35614	0.00830499
Med22	2.02969	0.00174607		Naalad2	-1.16822	0.0186421		Pgrmc2	4.33008	0.00408163		Ube2d3	-1.42682	0.000922659		Pold1	1.13578	0.012312		Rfesd	2.35512	0.0391971
Mthfd2	2.02944	0.0117051		Gtf2a1	-1.17645	0.00123752		Cdc42ep4	4.32964	0.00142145		Pacs1	-1.43457	0.0298928		Abcb7	1.13536	0.0485998		Elovl1	2.33941	0.0220275
Ube4b	2.01738	0.000267537		Wdr5	-1.18467	0.00696265		Cwc22	4.32533	0.000439022		Gtsf1	-1.43486	0.0280966		Rps27l	1.1302	0.0129394		Coq9	2.33674	0.0286557
Nup35	2.01612	0.0105624		Dcun1d5	-1.18625	0.00683166		Clptm1	4.31879	0.00749607		Cul4b	-1.43749	0.00122545		Nt5c3b	1.12899	0.0122104		Glrx5	2.33322	0.0142382
Ccnt2	2.01388	0.00633747		Morc3	-1.18941	0.0269074		Cbr1	4.31727	0.000375074		Arf5	-1.44368	0.00475554		Washc2	1.12877	0.0121357		Dnmt3l	2.33175	0.00696859
Phf23	2.00679	0.0160709		Nab2	-1.20268	0.000343953		Nomo1	4.31591	0.00144899		Jpt2	-1.44595	0.0146995		Aldoa	1.12842	0.0110812		Rfc2	2.3266	0.00780621
Atp11c	2.00488	0.0020789		Tmem128	-1.21456	0.00438083		Chd1	4.30856	0.000151176		Ppip5k2	-1.44668	0.00184485		Vamp3	1.12815	0.00456768		Chchd4	2.32505	0.00324249
Rassf5	2.00364	0.000473213		Igf2bp2	-1.21942	0.0262524		Rps21	4.30473	0.000362891		Gins2	-1.46461	0.0395919		Gmfb	1.12635	0.0495051		Cryzl1	2.32237	0.0103001
Khdc1b	2.00022	0.0127871		Cpeb1	-1.2209	0.0330863		Rbm17	4.30225	0.000542661		Cul3	-1.46944	0.0406456		Apoo	1.12062	0.00779545		Rps6ka1	2.32097	0.0117128
Adam9	1.99454	0.00493852		Hyou1	-1.22178	0.0424824		Cct3	4.29957	0.00124319		Pias2	-1.48211	0.0117405		Cacul1	1.1203	0.0305443		Ipo9	2.31923	0.00850614
Rbpj	1.99166	0.0279563		Nucks1	-1.2237	0.0420663		Exosc2	4.29344	0.0321186		Mark2	-1.48358	0.0303561		Lsm6	1.11993	0.016892		Apeh	2.31128	0.0343564
Pdcl	1.98903	0.0099038		Ddx5	-1.22939	0.0195713		Rbm42	4.28407	0.00148779		Akap12	-1.48617	0.00425404		Rpl17	1.11881	0.00924019		Anxa8	2.29671	0.0423308
Atg2b	1.98822	0.00245717		Espl1	-1.23037	0.00279937		Sap30bp	4.28199	0.0105187		Arf3	-1.5007	0.040597		Npc2	1.11714	0.00472379		Swi5	2.29657	0.0101837
Suz12	1.98757	0.00694509		Ergic2	-1.26055	0.0151372		Dgke	4.27968	0.00196558		Ephb4	-1.50218	0.0192743		Cd151	1.11695	0.0140067		Atp6v1g1	2.28827	0.0124381
Arih1	1.97905	0.0191416		Lrrc17	-1.26793	0.000871973		Rpp38	4.27646	0.0159181		Tuba1c	-1.50344	0.0182535		Selenof	1.11668	0.0278931		Impa1	2.2878	0.0132147
Spcs2	1.95638	0.00935123		Stoml2	-1.26924	0.00241132		Dnpep	4.27529	0.00554429		Cit	-1.52339	0.0255908		Rpl7	1.11557	0.00400631		Dhrs7	2.28278	0.0170948
Klhl18	1.95626	0.0425418		Atg2b	-1.2747	0.00313019		Hspa5	4.2711	0.0132014		Tbc1d10a	-1.52458	0.0141488		Ndufa12	1.11554	0.00494038		Alkbh7	2.28143	0.000314628
Nap1l1	1.95544	0.00295946		Cnbp	-1.27743	0.0395444		Wdr55	4.26886	0.000297591		Syne2	-1.52765	0.0420331		Uqcrc2	1.11264	5.6187e-05		Cd99l2	2.28013	0.00469277
Slc12a9	1.95412	0.012168		Zc3h13	-1.28217	0.0203612		Vps18	4.26831	0.000462078		Uvrag	-1.53374	0.0129274		Bcat1	1.11223	0.0127986		Chchd3	2.27872	0.0114083
Psip1	1.95377	0.0183999		Slc3a2	-1.28628	0.00260386		Naa10	4.26767	0.00828212		Vps29	-1.53708	0.0220137		Sarnp	1.11219	0.0328213		Gng12	2.27266	0.0361883
Exoc1	1.94618	0.00587086		Mllt10	-1.2867	0.00160981		Araf	4.26629	0.0035997		Ankrd17	-1.54064	0.0080439		Nit2	1.11039	0.0403382		Snx1	2.26306	0.00449587
Tm9sf2	1.93936	0.0124698		Arl2	-1.28912	0.0329385		Nolc1	4.2662	0.00149563		Itpk1	-1.54255	0.0152003		Ogfod3	1.10909	0.0395548		Ube2f	2.26021	0.00949251
Fhod3	1.93825	0.00069505		Hps5	-1.29495	0.032072		Psma4	4.26584	0.0168296		Os9	-1.56449	0.00606359		Mpc2	1.10337	0.0425095		Tdrd3	2.25911	0.018471
Rcn2	1.92501	0.0211361		Ctnnd1	-1.29498	0.0355338		Tbrg1	4.26156	0.00667443		Myh9	-1.56738	0.00302757		Usp15	1.10092	0.0196873		Gmfb	2.25458	0.0116417
Map4	1.92195	0.0357634		Upf1	-1.30092	0.000965213		Knop1	4.26033	0.0121359		Ptges	-1.57026	0.0417094		Aarsd1	1.09906	0.0318622		Paip2b	2.25333	0.027028
Ddx3x	1.89846	0.0378719		Mia2	-1.30141	0.0217646		Tsen15	4.2596	0.00925347		Gdf9	-1.57111	0.0355602		Tax1bp3	1.09787	0.0218013		Flad1	2.24075	0.0158938
Cntrl	1.89535	0.0115252		Acsl4	-1.31069	0.000760886		Tdp2	4.25282	0.024814		Actn1	-1.57559	0.0120748		Mrpl14	1.09251	0.0269988		Commd10	2.23882	0.047991
Ddx5	1.88967	0.00238012		Klhl9	-1.31967	0.00488819		Ddx10	4.24586	0.000281058		Sdc1	-1.58803	0.00352098		Rpl26	1.09224	0.0142934		Slc6a8	2.23787	0.0158228
Dek	1.87554	0.00817433		Ndufa11	-1.32209	0.00752801		Bend3	4.23777	0.000784878		Kpna3	-1.5917	0.00390715		Ywhae	1.09177	0.00920869		Carmil1	2.23438	0.0151172
Snap23	1.87542	0.00115593		Lpgat1	-1.33978	0.00751092		Rab1a	4.23758	0.0082462		Pdxp	-1.59275	0.0305691		Psmc1	1.09139	0.0051888		Foxk1	2.23189	0.0197538
Lmtk2	1.86973	0.0135705		Tax1bp1	-1.3405	0.0193618		Cdca2	4.23256	0.00243071		Wwc2	-1.59326	0.0312989		Vbp1	1.09001	0.00396945		Ppp1r7	2.22691	0.000760944
Med27	1.86921	0.0236414		Kif23	-1.34246	0.0157207		Rpl27a	4.23056	0.00153515		Pycr2	-1.59481	0.0399312		Slc25a12	1.08944	0.0172189		Ndfip1	2.22158	0.00155186
Anxa7	1.85567	0.0202545		Add3	-1.34404	0.00280724		Dnph1	4.21866	0.00176002		Stk25	-1.61533	0.0259795		Cdc25b	1.08711	0.036538		Ptbp3	2.2186	0.00165996
Myo1c	1.85255	0.00319025		Ccno	-1.36216	0.0427579		Taf5l	4.21544	0.000408194		Xpnpep1	-1.61654	0.030814		Rpl5	1.08265	0.00536873		Psip1	2.21808	0.00402857
Brms1l	1.84961	0.00382424		Ndfip1	-1.37878	0.00349117		Gsto1	4.21334	0.00946229		Nlrp4c	-1.6167	0.00373854		Agpat2	1.08254	0.0112818		Ndufa3	2.21561	0.00620592
Bmp2k	1.83627	0.00774371		Tacc2	-1.37937	0.0166521		Gtf2h5	4.2126	0.0141698		Tmem14c	-1.6191	0.0239135		Npm1	1.08248	0.00459482		Samm50	2.21357	0.00179007
Paip1	1.83509	0.000567885		Esrp1	-1.38118	0.01421		Uqcrc1	4.21019	0.00315462		Oat	-1.62679	0.0112343		Serinc1	1.0812	0.0422072		Mettl26	2.21307	0.00461199
Mkln1	1.83182	0.00288363		Tnks1bp1	-1.38127	0.00487455		Dhx8	4.2036	0.00307008		Ivd	-1.629	0.0153981		Gnai2	1.0807	0.0182104		Ndufv2	2.2114	0.00498887
Eif2ak4	1.82786	6.47917e-05		Copb1	-1.3814	0.0299082		Slc30a1	4.20273	0.00200812		Trap1a	-1.63382	0.00779723		Lactb2	1.07458	0.0167262		Dnajc19	2.20094	0.0207834
Hps5	1.82485	0.00833283		Med18	-1.38157	0.0108221		Fkbp3	4.20026	0.0396216		Hsbp1	-1.64119	0.014034		Rpl4	1.07112	0.00838076		Morf4l2	2.19772	0.0101173
Dab2	1.82447	0.0181616		Sh3bp2	-1.39106	0.00482165		Dkc1	4.19038	0.00911003		Odf2	-1.64547	0.00525387		Atp6ap1	1.07023	0.0210722		Capzb	2.19666	0.00564352
Nup37	1.8035	0.000426962		Cenpj	-1.39393	0.0183841		Ndufb10	4.18428	0.011727		Lsm14a	-1.64889	0.0274003		Rpl8	1.06994	0.00795925		Trub1	2.19065	0.0110197
Vps13c	1.79504	0.0126288		Cnot6l	-1.39479	0.0348088		Rps10	4.18395	0.00142117		Epm2aip1	-1.64906	0.0118325		Rps6	1.06967	0.0278552		Tubb2a	2.18674	0.00347793
Psme4	1.79464	0.00746301		Xrcc5	-1.39726	0.0369834		Dhx9	4.17204	0.00809887		Aktip	-1.66007	0.0177564		Acot9	1.06925	0.0482783		Bsg	2.17911	0.00485506
Rlim	1.79257	0.0185518		Hnrnpk	-1.41203	0.00899926		Haus3	4.16942	0.0068865		Apip	-1.66197	0.0102735		Phb	1.06375	0.023549		Neu1	2.17356	0.0194803
Dicer1	1.78725	0.0172737		Slc12a9	-1.41981	0.0118897		Utp14b	4.16649	0.00152737		Cdca2	-1.66401	0.0486647		Cd63	1.06157	0.00339026		Cox7c	2.16068	0.00396359
Srsf4	1.76851	0.00449094		Dclre1a	-1.43695	0.00659092		Wsb1	4.16381	0.00435553		Diaph1	-1.6712	0.0116803		Copz1	1.05991	0.0198228		Gsto1	2.16055	0.00465467
Max	1.76846	0.0337324		Igbp1	-1.45084	0.00837698		Acads	4.15942	0.00559414		Nid2	-1.68535	0.0178939		Ppie	1.05867	0.00296664		Hs1bp3	2.15828	0.0485194
Hcfc1	1.76837	0.00734196		Tmtc3	-1.45431	0.0207092		Rpl35a	4.15864	0.0150885		Sh3bgrl2	-1.6891	0.0199721		Vdac2	1.05846	0.00943684		Ap3m1	2.15679	0.0239657
Stk25	1.7683	0.0192543		Gorasp2	-1.48637	0.0486049		Znrd2	4.14271	0.0098623		Arfgef1	-1.69041	0.00740404		Mrpl42	1.05603	0.0482398		Pnpo	2.15586	0.0169897
Cul4b	1.76337	0.00736086		Kif11	-1.49308	0.0269513		Gde1	4.14185	0.0102736		Mapk8	-1.69439	0.0233076		Echdc2	1.05327	0.0351872		Becn1	2.14925	0.0458455
Wdr37	1.76032	0.0413899		Fbxl20	-1.50316	0.00206911		Tial1	4.13892	0.0170597		Osbpl8	-1.69537	0.00893386		Acly	1.05169	0.0371156		Ndufs2	2.14462	0.0200971
Apip	1.751	0.0238243		Snrpa1	-1.52239	0.00969606		Dck	4.13652	0.00034393		Grhl2	-1.69953	0.0349474		Herc4	1.04889	0.0138009		Pdcl3	2.14112	0.021885
Sall4	1.74754	0.0133496		Spats2	-1.5225	0.0178624		Ebna1bp2	4.13395	0.00672681		Arhgap12	-1.71019	0.0154559		Psma2	1.04636	0.00410415		Wipf1	2.13991	4.71652e-05
Mapk8	1.73478	0.00482198		Atf6	-1.52292	0.00940435		Arglu1	4.13321	0.00451415		Mphosph8	-1.72501	0.0439601		Trappc13	1.04549	0.0212847		Vdac2	2.13817	0.000366965
Rad21	1.73094	0.000149282		Vps50	-1.52509	0.00917564		Cyc1	4.12891	0.00906513		Ecpas	-1.72597	0.00238017		Usp48	1.04454	0.0433925		Cog6	2.13705	0.0386306
Ckap5	1.72474	0.0134269		Noct	-1.52899	0.000987322		Metap1	4.12642	0.00168129		Ppp6r2	-1.73082	0.00934856		Tmem59	1.04202	0.0168089		Pdlim5	2.13658	0.0154015
Gk	1.72237	0.0263994		Clint1	-1.53716	0.00594908		Cox7c	4.11741	0.00155205		Eno1	-1.73596	0.00336725		Capza2	1.04068	0.0139503		Llgl2	2.1361	0.00773639
Mia2	1.72182	0.0110694		Atp6ap1	-1.53803	0.00281854		Pmm2	4.11631	0.000873957		Acox1	-1.73916	0.00960166		Stag2	1.03903	0.0141987		Ubl4a	2.13382	0.000264664
Tra2b	1.7188	0.0164314		Lactb2	-1.54575	0.0193702		Igf2bp1	4.11588	0.00822082		Gpx3	-1.74344	0.0215964		Sf3b3	1.03824	0.034554		Rufy3	2.13071	0.00674052
Pacsin2	1.70342	0.0043518		Atp11c	-1.54621	0.00343545		Kdm5a	4.11561	0.000156238		Dcaf8	-1.74716	0.0447045		Myo1c	1.03736	0.0221046		Dap3	2.12711	0.0220837
Phf1	1.69908	0.0151944		Zc3h6	-1.56113	0.00660594		Nup133	4.11352	6.88884e-05		Jade1	-1.75759	0.0138275		Rpl18	1.03357	0.0186063		Echdc1	2.11949	0.00121496
Ddb1	1.69877	0.0104872		Flnb	-1.56354	0.000160367		Adrm1	4.11301	0.0121056		Hspa1l	-1.77389	0.0197143		Rpl6	1.03206	0.00644138		Dusp3	2.1137	0.0477597
Usp9x	1.69097	0.0028769		Csnk1e	-1.56918	0.00676123		Dppa2	4.1097	0.0107148		Tubg2	-1.77931	0.0252239		Rbms2	1.02929	0.0375608		Arfgef2	2.11192	0.0481936
Rel	1.68983	0.0398074		Htt	-1.58256	0.00180425		Cystm1	4.10912	0.0148191		Pex13	-1.78118	0.0114196		Rps18	1.02531	0.0200366		Gstp1	2.11179	0.00134856
Klf17	1.68902	0.00415875		Ifrd1	-1.59603	0.00258073		Idh3g	4.10894	0.0107983		Mtus1	-1.78123	0.00355514		Sec61g	1.02324	0.0270912		Tubb2b	2.10882	0.0122445
Hnrnpdl	1.68601	0.0158674		Pde3a	-1.59909	0.00083196		Smyd5	4.10617	0.00391244		Arl3	-1.79142	0.00743829		Rpl27a	1.01752	0.00537583		Naa20	2.10656	0.0256351
Clasp2	1.68174	0.0315073		Slc25a31	-1.59925	0.0336775		Rpl34	4.10205	0.0097234		Pik3cd	-1.7936	0.0260774		Ppp2r1a	1.01598	0.0330451		Anxa4	2.09614	0.00318213
Smug1	1.67646	0.014762		Cwc22	-1.60041	0.0100831		Rb1cc1	4.09915	3.39196e-05		Dtx2	-1.79735	0.0235884		Psmb7	1.0154	0.00227253		Sumf2	2.09333	0.00342251
Slc25a17	1.66062	0.00436556		Rmc1	-1.60196	0.0275114		Ddx31	4.09861	0.00249358		Opa1	-1.80062	0.00722249		Eps15	1.01522	0.0106138		Twf1	2.08918	0.00486692
Psma2	1.6568	0.000896171		Trim28	-1.61123	0.0012967		Qtrt1	4.09688	3.87907e-06		Chn1	-1.80153	0.0137427		Tm9sf2	1.01118	0.0202708		Poldip2	2.08817	0.0450726
Fnbp1l	1.65519	0.0313688		Tmem30a	-1.61853	0.0152094		Ythdf2	4.09631	0.000295156		Zfp42	-1.8068	0.00247963		Rtraf	1.00912	0.0323606		Cpsf7	2.0877	0.0108881
Kmt2d	1.65035	0.00486992		Acsl3	-1.63013	0.0202188		Ube2c	4.09529	0.00218568		Mtmr14	-1.80898	0.0174888		Ndfip1	1.00597	0.00883961		Cox5b	2.08746	0.0048074
Slk	1.64965	0.00699253		Carmil1	-1.63362	0.00276437		Mettl1	4.08676	0.0106489		Gabpb1	-1.81012	0.0298023		Ccdc58	1.00454	0.0471876		Ndufa8	2.08497	0.00891702
Kdm5c	1.64858	0.0125657		Nup98	-1.63581	0.0101772		Adnp	4.08318	0.00409181		Igf2bp3	-1.81956	0.0330886		Mif	1.00198	0.0259135		Lsm4	2.08437	0.00647578
Spats2	1.64226	0.0302886		Mcfd2	-1.64865	0.0452362		Pum3	4.0761	0.0196126		Ralgps2	-1.83213	0.0264735		Trap1a	1.00148	0.0123025		Fkbp2	2.08114	0.00688006
Upf1	1.64126	0.00810487		Ints12	-1.64985	0.021549		Psmd11	4.07339	0.00840864		Reep4	-1.83607	0.0157771		Tdp2	-1.00309	0.0376436		Smyd3	2.0799	0.0248846
Rpap3	1.63419	0.020683		Adam10	-1.65431	0.00803509		Rpl3	4.06805	0.00870504		U2af1l4	-1.83907	0.00560116		Srek1	-1.0075	0.044392		Dlat	2.07814	0.0184324
Hist2h2aa1	1.63333	0.00741183		Sf3a3	-1.67171	0.029181		Rab3ip	4.06791	0.00815989		Scamp1	-1.84306	0.00490073		Mier3	-1.0397	0.0149212		Slc30a1	2.06927	0.0182343
Chek1	1.62332	0.00129673		Srsf7	-1.67797	0.00389603		Psma3	4.06509	0.00290833		Tiparp	-1.84951	0.0158776		Golph3	-1.04572	0.0326303		Cic	2.06506	0.00344376
Smyd3	1.6186	0.0224894		Rdx	-1.68328	0.0121448		Wee1	4.05981	0.0141936		Ate1	-1.86413	0.014427		Tnpo3	-1.06708	0.0385243		Selenof	2.06252	0.0174064
Bpgm	1.61775	0.00648383		Rhot1	-1.68756	0.0242622		Sparc	4.05801	0.00887693		Ube2w	-1.87003	0.000358618		Taf5l	-1.07593	0.0326994		Gga1	2.0527	0.033475
Copg2	1.6116	0.00597918		Kif4	-1.69184	0.0165165		Slc12a2	4.05762	0.0142851		Lamtor2	-1.87588	0.0432556		Caap1	-1.07601	0.0238807		Arpc4	2.05093	0.00326894
Fbxo28	1.60864	0.0109541		Psma2	-1.7136	0.0192596		Surf2	4.05614	0.0143974		Ciao2b	-1.877	0.0167079		Dcun1d3	-1.07786	0.0291886		Napa	2.05086	0.0169448
Sh3bgrl2	1.6083	0.0228593		Spcs2	-1.73356	0.0288392		Ubxn4	4.05197	0.0197768		Idh3a	-1.88801	0.00200195		Fbxo30	-1.08462	0.0463776		Pkm	2.04871	0.0179457
Pelo	1.60592	0.0181562		Nptn	-1.74399	0.014105		Tbcc	4.0492	0.00514473		Crkl	-1.88991	0.00394201		Zswim3	-1.09468	0.0192575		Chmp5	2.04789	0.00428084
Itga6	1.59797	0.000910103		Dppa5a	-1.74453	0.0201857		Chtop	4.04709	0.00542814		Patj	-1.89015	0.0197743		Arf6	-1.09606	0.0262576		Sh3glb2	2.04657	0.0496092
Rragc	1.5973	0.00950274		Smu1	-1.75184	0.00184388		Cebpz	4.04136	0.00115557		Rragc	-1.89111	0.0424493		Hdgfl2	-1.09621	0.0297164		Opa1	2.04254	0.0180804
Ppme1	1.59619	0.0212612		Nlrp14	-1.75284	0.0472234		Igf2r	4.03776	0.000939589		Rnf141	-1.89214	0.0172174		Dicer1	-1.09814	0.0159614		Khdc3	2.04031	0.00124013
Slc7a2	1.59238	0.0142614		Fignl1	-1.76499	0.0262521		Nelfe	4.03604	0.00509313		Npm2	-1.89447	0.0292799		Tubb6	-1.11994	0.0185724		Oxct1	2.03834	0.0088732
Mapre1	1.59127	0.046697		Psma5	-1.77454	0.0426207		Rpp14	4.03299	0.0333359		Clic4	-1.89751	0.0163536		Gtf3c4	-1.13494	0.0310553		Ate1	2.03706	0.0395072
Sarnp	1.58793	0.0413941		Anln	-1.77562	0.0132901		Crlf3	4.03215	0.0321264		Myo1c	-1.89788	0.00350217		Grk2	-1.13723	0.00791294		Ak2	2.03687	0.00469034
Ints13	1.58208	0.00967808		Topbp1	-1.78228	0.0029992		Ammecr1l	4.03173	0.00547107		Hsp90b1	-1.90142	0.000149429		Gmeb2	-1.13882	0.0318061		Nubpl	2.0362	0.0456618
Tnks1bp1	1.57874	0.0144955		Sub1	-1.79262	0.0125158		Drg1	4.0288	0.00395682		Zcchc10	-1.91473	0.0465305		Mak16	-1.13993	0.0243043		Nid2	2.02757	0.0331564
Eif2b1	1.5719	0.0126053		Txnrd1	-1.80498	0.0445352		Tmed5	4.02013	0.0192921		Tiam1	-1.91531	0.00687751		Dr1	-1.14129	0.0437963		Kdelr1	2.02737	0.00359088
Itsn2	1.57	0.00702342		Ndc80	-1.81277	0.0136427		Calm2	4.01745	0.010389		Tbx20	-1.92474	0.0189262		Rpusd2	-1.14132	0.0243431		Fkbp1a	2.02065	0.00153946
Pum2	1.56508	0.0122924		Tmem109	-1.82051	0.00257562		Dnajb12	4.01719	0.0126972		Tubb2a	-1.93002	0.0243268		Kdm5a	-1.15329	0.0215071		Rpa1	2.01812	0.0279266
Sf3b1	1.56267	0.0164225		Tm7sf3	-1.83508	0.00918523		Tmem106a	4.01539	0.00506711		Naa20	-1.93912	0.0275469		Tuba3a	-1.15955	0.0280622		Ndufb4	2.0168	0.0134104
Tfe3	1.55721	0.0101759		Hmgb2	-1.85015	0.0190053		Trap1a	4.01134	0.0347667		Fbxl19	-1.9421	0.0383882		Oat	-1.16319	0.0222986		Ifi30	2.01373	0.031988
Secisbp2l	1.55521	0.0138923		Adpgk	-1.85443	0.00054719		Ndufa9	4.0104	0.0123979		Strn	-1.95044	0.0349171		Mob1b	-1.1634	0.0226558		Tubb5	2.01135	0.0076113
Rcor1	1.5547	0.00359983		Prr14	-1.85884	0.0381436		Ndufa7	4.00244	0.0485917		Bola1	-1.95311	0.0294884		Ezh1	-1.16854	0.0445234		Nudt2	2.01001	0.0481695
Lman1	1.55192	0.00714713		Tbc1d23	-1.86974	0.0322414		Atp1a1	4.0003	0.00329652		Snx9	-1.96982	0.0372919		Naf1	-1.18079	0.023387		Ndufa13	2.00674	0.00756086
Hnrnpc	1.54563	0.0062272		Lysmd4	-1.91355	0.0300551		Marcksl1	3.99916	0.00569041		Echs1	-1.97304	0.0148207		Pnisr	-1.18956	0.0164465		Pex13	2.00672	0.00759098
Deptor	1.53782	0.0308677		Sun1	-1.91889	0.000550601		Cox4i1	3.99537	0.00895542		Zfp57	-1.98494	0.0380522		Brd2	-1.19652	0.0222742		Odf2	1.99831	0.0364826
Tpd52l2	1.51165	0.0165195		Fbxo30	-1.92223	0.0401669		Plin2	3.99364	0.00121499		Morf4l2	-1.99247	0.00687019		Ahcyl1	-1.19884	0.0455641		Vcl	1.9923	0.00151505
Herc2	1.49589	0.0477555		Polr2d	-1.93091	0.00213854		Sh3gl1	3.99029	0.000448609		Otub2	-2.01232	0.0480389		Necap2	-1.20092	0.0368318		Ndufb5	1.98682	0.0146336
Ing5	1.49507	0.0241766		Cobll1	-1.9323	0.00551554		Itgb5	3.98381	0.00177321		Tfe3	-2.0194	1.774e-05		Spg7	-1.20517	0.0467714		Isoc1	1.98001	0.0176293
Farsa	1.48975	0.0123327		Stt3a	-1.96081	0.00349397		Piwil2	3.98337	0.00141015		Ythdc1	-2.02193	0.0318408		Ythdf1	-1.2095	0.0307324		Top3b	1.97504	0.012181
Snrpd3	1.47908	0.0178094		Actn1	-2.0123	0.0133944		Kif22	3.98185	0.00779972		Atp1b1	-2.04676	0.0120232		Brd1	-1.22116	0.0377792		Coa3	1.97133	0.0219733
Atxn2	1.47863	0.0186642		Stn1	-2.02442	0.0135192		Trir	3.97185	0.0104136		Hook1	-2.05425	0.0317615		Nf2	-1.2255	0.00793402		Oat	1.96525	0.000862035
Brca2	1.47372	0.00230491		Efcab14	-2.02485	0.0315884		Dhcr7	3.96928	0.0318314		Zswim3	-2.07266	0.0107369		Nrf1	-1.22971	0.0371702		Cd2ap	1.9621	0.00355171
Snx2	1.46625	0.0116966		Tra2a	-2.05038	0.0451706		Gtpbp4	3.96918	0.0159715		Dhrs1	-2.0839	0.0253497		Klhl9	-1.254	0.0479272		Cox17	1.96079	0.016957
Nup98	1.46172	0.00565198		Dnmt1	-2.0539	0.00268444		Hmmr	3.96838	0.0015842		Ccdc186	-2.08517	0.00599049		Rcor1	-1.26604	0.0431102		Haus1	1.96065	0.0148711
Larp4	1.45648	0.0135546		Brix1	-2.08718	0.00865269		Hps6	3.96391	0.00944422		Ccdc6	-2.10836	0.035365		Pgrmc2	-1.27352	0.0424795		Rab11a	1.96053	0.0206166
Clint1	1.45116	0.0381304		Pdcl3	-2.10125	0.0102863		Slc5a11	3.95469	0.00211881		Ckap2l	-2.11166	0.0155637		Syvn1	-1.28099	0.0385025		Vps29	1.9566	0.019497
Ppan	1.44882	0.00220716		U2af1	-2.13572	0.010745		Hmgb2	3.9536	0.00263484		Hspa1b	-2.12772	0.0156129		Yy1	-1.29263	0.0346259		Chmp2a	1.95634	0.0194927
Tomm34	1.44515	0.0340507		Lpcat1	-2.1408	0.000767577		Necap1	3.95229	0.0408338		Nde1	-2.14924	0.00401645		Phf23	-1.298	0.0247112		Hsbp1	1.95379	0.0118116
Tmem50b	1.4444	0.0250999		Prrc2c	-2.14324	0.00974331		Tmem165	3.94922	0.00140102		Usp9x	-2.15122	0.000554222		Pom121	-1.30601	0.00998616		Pdcd5	1.95247	0.00701105
Ypel5	1.44249	0.0441977		Tm9sf3	-2.14745	0.00295371		Pdap1	3.94826	0.00678881		Tdrd3	-2.17038	0.029535		Vps18	-1.32012	0.0174024		Pak2	1.93961	0.00994086
Tulp3	1.44187	0.0197462		Ranbp2	-2.1582	0.0204225		Dbnl	3.94667	0.00520051		Ddhd1	-2.19204	0.0311409		Ice1	-1.33021	0.0308034		Fkbp3	1.93827	0.000162495
Myef2	1.44104	0.0123321		Syvn1	-2.15911	0.00213301		Rpusd2	3.946	0.00221264		Hspa1a	-2.1999	0.0183336		Trmt10c	-1.34573	0.0495832		Gak	1.93168	0.0168615
Hsf2bp	1.43286	0.0402781		Lman1	-2.16288	0.00314019		Dbt	3.94536	0.00187207		Cul1	-2.22862	0.000962413		Prkcd	-1.35745	0.0237201		Gid8	1.92873	0.020158
Kif11	1.43157	0.0263835		Puf60	-2.18213	0.0260646		Ldha	3.94335	0.00509431		Cdc42se2	-2.23754	0.0187996		Fpgs	-1.35761	0.0429993		Ppp4r1	1.92805	0.0123599
Mat2a	1.43122	0.0358538		Arhgap1	-2.18251	0.0054588		Naf1	3.94086	0.0207826		Usp47	-2.27116	0.00234831		Gpx3	-1.36045	0.0342167		Tmx1	1.92747	0.0278668
Vps26c	1.41149	0.0449765		Ggta1	-2.18661	8.67609e-06		Wac	3.94081	0.00667389		Hspa2	-2.27483	0.0136688		Polr3d	-1.36302	0.0446147		Aktip	1.9269	0.0284363
Degs1	1.41007	0.0250256		Max	-2.22632	0.0403828		Rps19bp1	3.9367	0.00802379		Rasa2	-2.27592	0.0172669		Utp14b	-1.36402	0.0234889		Soat1	1.9254	0.00147447
Api5	1.40637	0.0121615		Grn	-2.257	0.00734897		Hdgfl2	3.93652	0.00411629		Hirip3	-2.27909	0.0185951		Atg16l1	-1.38072	0.0424527		Trappc5	1.92401	0.0259143
Cobll1	1.39918	0.0085942		Smc3	-2.26836	0.000786024		Fkbp2	3.92879	0.0374257		Echdc3	-2.28933	0.00401966		Oosp1	-1.42382	0.00815679		Uqcrq	1.92232	0.0130844
Hnrnph1	1.39762	0.00330633		Gtf2a1l	-2.30799	0.0315883		Gart	3.92576	0.00552241		Gtf2a1	-2.29674	0.0114943		Rbm10	-1.42524	0.0333864		Med18	1.92178	0.0474391
Rpf1	1.39174	0.000331934		Zp2	-2.31799	0.0404815		Scnm1	3.92437	0.0265042		Cnpy4	-2.30083	0.0149704		Kin	-1.44728	0.0245656		Arpc1a	1.91132	0.0243633
Pttg1ip	1.39002	0.0232574		Smg8	-2.32097	0.00203528		Ckb	3.92296	0.0031857		Sipa1l1	-2.3073	0.0042263		Pde12	-1.46009	0.0142808		Ptma	1.90805	0.00751137
Mcm2	1.38887	0.0148456		Slc4a7	-2.3213	0.00290526		Zfyve27	3.92255	0.000677065		Deptor	-2.3187	0.028756		Txlna	-1.47916	0.0399967		Jup	1.90631	0.0166647
Fam117b	1.3852	0.00246391		Col6a6	-2.32672	0.0191071		Gja1	3.92025	0.0189279		Pard6b	-2.31965	0.0418815		Alkbh5	-1.48678	0.0352673		Zdhhc13	1.90017	0.0193672
Sbds	1.38056	0.0337248		Pttg1ip	-2.33497	0.00377744		Gpx4	3.91842	0.00571841		Calm1	-2.32029	0.00676416		Arih1	-1.53247	0.0334099		Adprh	1.89785	0.0371449
Mtpn	1.37892	0.0358892		Zswim3	-2.33862	0.00228662		Tefm	3.91261	0.00737269		Ermp1	-2.32712	0.00754272		Cbll1	-1.55755	0.0439565		Prmt7	1.8973	0.0265177
Ythdc2	1.37571	0.0136068		Arhgap12	-2.3501	0.00355403		Ccdc134	3.90847	0.00227315		Asap1	-2.33488	0.017954		Ints5	-1.55936	0.012333		Mvp	1.89692	0.0027427
Atp1a1	1.37359	0.0138782		Dnajc3	-2.35918	0.0163887		Pmpca	3.90712	0.00188948		Kif14	-2.34781	0.0021207		Tiparp	-1.5608	0.0250358		Npepps	1.89661	0.00110112
Rbpms	1.37189	0.0352851		Atg16l1	-2.36211	0.00107262		Aip	3.90355	0.0430139		G6pdx	-2.36407	0.0280955		Zfand5	-1.63173	0.0160383		Clybl	1.89489	0.0331679
Vta1	1.36563	0.0412237		Atp6ap2	-2.37733	0.0022433		Isoc2a	3.8993	0.013749		Myo10	-2.36672	7.02049e-05		Me2	-1.67939	0.0219024		Ide	1.89379	0.0364817
Psmg1	1.36152	0.0144002		Lamtor3	-2.37862	0.0357194		Ppia	3.89749	0.00185432		Stom	-2.39853	0.0173441		Hps6	-1.68136	0.0242309		Nosip	1.89344	0.0154546
Golph3l	1.36009	0.00426976		Pcbp2	-2.43501	0.00655897		Akap1	3.89394	0.00109694		Wdr20	-2.40529	0.0436084		Gins2	-1.69389	0.029371		Aldh1l1	1.89305	0.0349171
Acat1	1.35407	0.00570856		Mrpl49	-2.45118	0.015755		Tsr1	3.89052	0.00064041		Cwc22	-2.41881	0.0176369		Sco2	-1.7014	0.0194495		Phpt1	1.89083	0.0234868
Fkbp1a	1.33856	0.0284875		Prc1	-2.50164	0.00850874		Asb6	3.88916	0.00179247		Pgk1	-2.42745	0.0157554		Hnrnpa0	-1.72339	0.0246668		Atp6v1h	1.88793	0.000551829
Psma1	1.32708	0.0426043		Susd3	-2.51293	0.00574431		Emc3	3.87417	0.00730325		Pik3r1	-2.43288	0.0102969		Mad2l1bp	-1.73686	0.0398011		Nde1	1.88595	0.0214469
Ghitm	1.30841	0.0345999		Esyt2	-2.5159	0.00967955		Mtch2	3.87343	0.0207086		Gnb4	-2.43313	0.0447038		Cstf2t	-1.73703	0.0366884		Cbx2	1.88457	0.0392608
Kif23	1.30617	0.0116328		Lsm5	-2.53835	0.019575		Pcyt1a	3.86854	0.0287528		Usp15	-2.44472	0.00525337		Smg8	-1.74439	0.0172882		Haus7	1.88165	0.018895
Snrpe	1.29393	0.0256146		Sf3b5	-2.53916	0.0271067		Polr3c	3.86717	0.00374553		Rrm2b	-2.47574	0.0444252		Scaf4	-1.80907	0.0397762		Capza1	1.88095	0.0148996
Rhpn2	1.28838	0.0373552		Dipk2a	-2.54161	0.00100032		Epm2aip1	3.86612	0.00276755		Psme4	-2.49595	0.00774054		Npm2	-1.82605	0.0487583		Dld	1.87282	0.0281545
Plrg1	1.28635	0.0139127		Nfyb	-2.55458	0.0317134		Rexo4	3.86375	0.00282276		Pan2	-2.50479	0.0101431		Lsm14b	-1.83903	0.0485794		Ensa	1.86951	0.0149053
Sdc1	1.28439	0.0021561		Ctbs	-2.62739	0.0347966		Rab11b	3.86269	0.0252896		Ercc4	-2.5113	0.045168		Fem1c	-1.84505	0.0173069		Mydgf	1.86619	0.000635018
Tmem59	1.28434	0.043314		Dag1	-2.64688	0.0133801		Tagln2	3.84472	0.0114741		Ehd4	-2.52868	9.45754e-06		Riox1	-1.84521	0.0350209		Scamp3	1.8639	0.00333551
Nufip2	1.28338	0.00834544		Uxs1	-2.66342	0.00357362		Sec23b	3.84366	0.000335432		Cryl1	-2.55036	0.0291206		Dnajb9	-1.87617	0.0180556		Pgk1	1.86354	0.0232396
Ankrd17	1.28094	0.00108721		Adam9	-2.66761	0.0402531		Atf1	3.84074	0.000494118		Psip1	-2.55779	0.0112037		Gtf3c5	-1.87921	0.0298336		Arpc2	1.86229	0.00925076
Gnai3	1.28015	0.00632589		Bin2	-2.67425	0.00251852		Calr	3.83567	0.00096518		Inpp1	-2.56477	0.0249909		Ccnl2	-1.88724	0.00582571		Chmp3	1.85174	0.00584892
Eif4e3	1.27566	0.0176166		Tmed9	-2.72058	0.00259023		Sp3	3.83266	0.00736122		Trafd1	-2.58225	0.03285		Camsap1	-1.88997	0.0391129		Clstn1	1.83918	0.010526
Rrm2	1.273	0.0244793		Haus3	-2.76809	0.0212584		Srsf6	3.82984	0.00498227		Rell1	-2.58731	0.0361811		Llgl2	-1.8967	0.0490972		Glod4	1.83897	0.000584114
Mcm7	1.26791	0.0465505		Ppp2r5e	-2.77848	0.0366546		Mkrn1	3.82878	0.010467		Ccndbp1	-2.58807	0.00605166		Mocs3	-1.93468	0.0478979		Fkbp5	1.83367	0.0313828
Prpf39	1.25394	0.0205563		Ndufa9	-2.78493	0.0479088		Rbsn	3.82851	0.00794202		Cd55	-2.59223	0.00236947		Snapc2	-1.97588	0.043001		Stmn1	1.83055	0.00736608
Rnf115	1.24125	0.0449388		Zp3	-2.80212	0.0345887		Hspa8	3.82807	0.00524278		Chmp2b	-2.59294	0.0156721		Sec24a	-2.0171	0.0310374		Sec61b	1.8253	0.0187422
Tfpt	1.23636	0.0153931		Lmtk2	-2.82628	0.000612985		Bud13	3.82699	0.0155489		Pdk1	-2.60802	0.00935974		Med18	-2.06503	0.00544771		Oxsr1	1.81572	0.0346703
Mrps2	1.23222	0.0488227		Cox7c	-2.83747	0.0461504		Cdk4	3.82688	0.015488		Lrrc40	-2.62732	0.00608305		Vcpip1	-2.0985	0.0273309		Erp29	1.81502	0.0151944
Katna1	1.22854	0.0260505		Tial1	-2.84147	0.0497887		Tmx1	3.82678	0.0235819		Cfap97	-2.62802	0.0261806		Map1s	-2.10272	0.00677317		Hmgn1	1.80156	0.0109327
Nlrp4a	1.20734	0.00919963		Cdh1	-2.84471	0.000527049		Ska3	3.82623	0.0121167		Epb41	-2.66361	0.0184151		Slc1a5	-2.11488	0.0294521		Calu	1.79936	0.000664344
Mtus1	1.19241	0.0140216		Pabpn1l	-2.8644	0.0111283		Crcp	3.8262	0.048434		Fars2	-2.66835	0.000815286		Spag1	-2.1402	0.0302837		Gcat	1.79828	0.0210741
Brap	1.1853	0.00303746		Arcn1	-2.87217	0.000120729		Eef1d	3.82213	0.00905953		Klhdc2	-2.66989	0.0184657		Cul3	-2.14439	0.0313397		Elob	1.79268	0.00595422
Eif2a	1.18372	0.00359364		Taldo1	-2.92337	0.000208047		Snx30	3.82138	0.0124503		Cdh3	-2.67112	0.0149999		Hexim1	-2.16983	0.0356679		Uqcr10	1.78758	0.0109376
Sephs2	1.1794	0.0359032		Jag1	-2.94418	0.000407777		Mrps10	3.81923	0.0426773		Fam117b	-2.68387	0.0033795		Mepce	-2.18671	0.0410169		Osbpl8	1.78365	0.000958202
Gch1	1.17137	0.0377802		Tor2a	-2.97329	0.0267799		Crip1	3.81668	0.00136809		Wfdc3	-2.70317	0.0178362		Zfp57	-2.20313	0.0466127		Pitrm1	1.78088	0.00258918
Htt	1.15938	0.00106554		Nmd3	-2.97879	0.00457409		Odc1	3.80736	0.0117149		Prkar2b	-2.71331	0.00431969		Irgq	-2.21237	0.0471513		Plin3	1.78069	0.00539885
Hnrnpf	1.15235	0.0241481		Atp1b3	-2.98249	0.00165532		Kri1	3.7915	0.00814899		Nusap1	-2.71595	0.0144873		Dgke	-2.23232	0.0479183		Myo1c	1.77834	0.00637799
Smg8	1.15046	0.000564971		Lamc1	-2.9939	0.000735193		Snx6	3.78948	0.00785595		Ggct	-2.71714	0.0164883		Miox	-2.23363	0.0470425		Ndufb10	1.77474	0.00368541
Foxred2	1.14029	0.00521452		Papola	-3.00683	0.00916062		Ppp6r2	3.7882	0.0040565		Parp12	-2.72775	0.0165628		Klf17	-2.25751	0.0183096		Twf2	1.77307	0.000251597
Tbc1d1	1.13253	0.0279632		Sall4	-3.0148	0.0021029		Xab2	3.78816	0.00226437		E2f5	-2.73239	0.0426139		Gtpbp3	-2.27276	0.036178		Wbp2	1.77267	0.00214649
Lactb2	1.12564	0.0284425		P4hb	-3.07662	0.000685968		Galt	3.78327	4.2508e-05		Smarca2	-2.74833	0.0346424		Mars2	-2.29554	0.0384254		Cdkn2aipnl	1.77201	0.0195166
Asap1	1.12382	0.0231585		Uqcr11	-3.08636	0.00374495		Grhl2	3.78227	0.00372303		Ankrd44	-2.7557	0.017183		Minpp1	-2.34073	0.02685		Ndufa2	1.7678	0.00683956
Dmxl2	1.12338	0.012614		Naaa	-3.09639	0.00499135		Ccdc124	3.77305	0.00888459		Tdrd1	-2.76056	0.0178144		Gpbp1	-2.36382	0.0414627		Aldh7a1	1.7669	0.0183282
Nipsnap2	1.11991	0.00489998		Atl3	-3.11561	0.0142557		Srsf5	3.76591	0.0247078		Rdh11	-2.76852	0.0287863		Ube2o	-2.39313	0.0274242		Fmnl3	1.76548	0.0114023
Uchl3	1.11988	0.0128588		Hus1	-3.116	0.00591535		Uqcr10	3.7558	0.0421907		Nlrp14	-2.7784	0.0278614		Gclc	-2.59575	0.0186105		Tm9sf3	1.76289	0.00802878
Patj	1.11296	0.0476784		Cds2	-3.14485	0.0422732		Snw1	3.75504	0.00544843		Mthfd2	-2.78942	0.00232841		Ntmt1	-2.61997	0.0288682		Pdlim1	1.76234	0.015636
Srp14	1.10647	0.0499952		Txndc5	-3.16586	0.00123113		Fem1c	3.75449	0.0017539		Kbtbd8	-2.79736	0.0343601		Prmt6	-2.83559	0.027399		Lman1	1.76014	0.0421369
Pcna	1.09846	0.0464095		Trappc3	-3.21139	0.00199784		Cyth2	3.75	0.0258754		Dpysl3	-2.80745	0.00637818		Arpc1a	-3.48009	0.022038		Lig1	1.75972	0.00862251
Arhgap1	1.09715	0.00263557		Blvra	-3.24132	0.00561352		Gtf3c4	3.74692	0.00683156		Fyco1	-2.81734	0.0127497						Ndufaf2	1.74776	0.0288984
Nup107	1.09323	0.0200532		Nat14	-3.25213	0.0110344		Etf1	3.74676	0.00338658		Rln3	-2.8189	0.0163047						Mrpl14	1.7455	0.015262
Mfn1	1.0875	0.00235614		Ube2t	-3.33734	0.0295257		Rybp	3.74556	0.0296432		Dazl	-2.8645	0.0113701						Golga7	1.74312	0.0444391
Atp1b3	1.0839	0.0334886		Dnajb11	-3.47127	0.00316353		Chchd2	3.74174	0.00147274		Fam160a1	-2.86861	0.0207049						Tmem135	1.7427	0.0176019
Slc7a6os	1.06784	0.0489952		Klhl18	-3.48036	0.00527553		Tomm6	3.73904	0.00814606		Tulp3	-2.87107	0.0349846						Tuba1c	1.74252	0.00434156
Trappc3	1.05581	0.0330006		Tor1aip1	-3.4987	0.000332875		Irf3	3.73835	0.00724057		Klhl8	-2.87193	0.0202685						Ercc1	1.73296	0.0101158
Rac1	1.05387	0.0211836		Pgrmc2	-3.52493	0.00628831		Hras	3.7374	0.0384785		Mdm4	-2.90341	0.0345593						Arpc1b	1.73238	0.0235439
Eif4g2	1.05148	0.0160194		Gdf9	-3.5539	0.000848725		Rpl32	3.73657	0.0169321		Bscl2	-2.91105	0.0179785						Pdgfra	1.73178	0.0231565
Ppp4c	1.03915	0.0186007		Npc1	-3.69822	6.2921e-05		Krr1	3.73626	0.0353772		Nexn	-2.9146	0.02663						Blmh	1.73167	0.00843984
Tusc3	1.03852	0.022285		Atp2b1	-3.70927	0.0013876		Rps14	3.73594	0.0025239		Dusp6	-2.91561	0.0223039						Washc3	1.73025	0.0309375
Naa35	1.03113	0.0215968		Tmem59	-3.71639	0.000665141		Sf1	3.73308	0.00867502		Txndc16	-2.92042	0.000373593						Magohb	1.72903	0.0372067
Epg5	1.0301	0.0260822		Zdhhc13	-3.73294	0.00249775		U2af1	3.72908	0.00913601		Galm	-2.95144	0.0195321						Lrrc40	1.72876	0.0186353
Sec31a	1.01784	0.0012341		Pdia6	-3.75927	0.00158109		Psmb7	3.72897	0.0222517		Rnf220	-2.96922	0.00988533						Pias2	1.72126	0.00571099
Acsl4	1.00978	0.0241919		Daglb	-3.77888	0.00175424		Parp2	3.71747	0.0189123		Erich5	-2.97015	0.0204486						Dppa5a	1.71927	0.0053462
Atp2b1	1.00328	0.00118398		Erp44	-3.8193	0.00531091		Xpo1	3.71554	0.00554032		Tpi1	-2.97059	0.0318917						Hscb	1.71436	0.013143
Gpcpd1	1.00252	0.0074946		Foxred2	-3.83544	0.000523797		Ccnt1	3.71014	0.00895244		Fam83d	-2.98191	0.000616694						Ctnna1	1.71391	0.0108925
Canx	-1.00036	0.0251816		Cpne1	-3.91794	0.000354583		Psmb1	3.70537	0.0336168		Pkm	-2.9845	0.00928069						Eif1a	1.7135	0.013899
Fmr1nb	-1.02111	0.0439687		Slc25a17	-4.11737	0.0401165		Rsl24d1	3.70409	0.00911235		Usp28	-2.99592	0.0205552						Psen1	1.71037	0.0147445
Wdr43	-1.04315	0.00730269		Dbt	-4.13098	0.00159266		Prkrip1	3.70143	0.0023619		Dbi	-2.99641	0.00540147						Arpp19	1.70892	0.0085076
Lyplal1	-1.04526	0.0353687		Por	-4.20026	0.000636021		Itgav	3.70132	0.00397364		Epb41l5	-3.01348	0.0347268						Rpl12	1.70381	0.0198842
Emg1	-1.06754	0.0404605		Amfr	-4.29247	8.69306e-05		Rpl12	3.70081	0.0145768		Slc30a1	-3.01796	0.00837705						Fis1	1.70344	0.0034846
Pwp2	-1.06932	0.0184151		Tex2	-4.3008	5.92555e-05		Zyg11b	3.69229	0.00279054		Map1b	-3.10534	0.00431169						Echdc2	1.70226	0.0296707
Cops8	-1.09716	0.0204057		Igf2r	-4.32454	0.000770782		Hmgn5	3.69174	0.0153625		Hist2h2aa1	-3.11829	0.00226379						Myl6	1.70142	0.012474
Scfd2	-1.09824	0.0475944		Icmt	-4.52342	0.0138479		Clta	3.68907	0.0136744		Rdx	-3.15024	0.0197668						Dctn1	1.68568	0.0178784
Psma5	-1.10783	0.0128124		Psap	-4.54836	0.0104062		Myorg	3.6845	0.011574		Fam241b	-3.15088	0.00928554						Coro1c	1.68036	0.0239469
Utp6	-1.11172	0.0195388		Bub1b	-4.55025	5.81551e-06		Gpn1	3.68387	0.00105653		Adh5	-3.18117	0.0129689						Micu1	1.67823	0.0416116
Lpcat1	-1.11248	0.035998		Strip1	-4.55366	0.00966752		Grk2	3.67838	0.00597202		Hpf1	-3.19144	0.0114156						Rab14	1.67812	0.00277525
Lmbrd1	-1.11506	0.0420667		Serpini1	-4.86044	0.00397759		Spdl1	3.67662	0.0112015		Cpa1	-3.19214	0.0255172						Ncor1	1.67728	0.00506671
Cul4a	-1.11915	0.0363881		Fgfr2	-4.87387	0.00509672		Spg7	3.6726	0.00694024		Lrrfip1	-3.19402	0.016736						Akt1	1.67724	0.0278604
Ranbp9	-1.13288	0.0289757		Cers2	-4.91825	0.0181948		Nol12	3.66147	0.0346932		Pls1	-3.21487	0.0242107						Vti1a	1.67393	0.00252643
Tigar	-1.13825	0.00376018		Gdpd1	-5.21219	0.000491044		Ap1s1	3.6602	0.0168341		Pfn2	-3.23211	0.0208472						Ndufa10	1.67366	0.0353406
Pias2	-1.13963	0.0251435		Tbc1d14	-5.33462	0.00123949		Sec23ip	3.65627	0.0160868		Elavl2	-3.26108	0.0317206						Bccip	1.67195	0.0450462
Fbxo30	-1.14874	0.0164071		Astl	-5.70774	0.00025325		Sde2	3.65277	0.0139037		Ldha	-3.26196	0.0109292						Hdac2	1.66107	0.0235403
Dppa3	-1.15384	0.00357492		Glce	-5.86664	0.00203214		Fxr2	3.64832	0.0266488		Ipo8	-3.26871	0.00132456						Cr1l	1.66096	0.0153695
Ppfibp2	-1.16542	0.0135161		Saraf	-5.94829	0.00944924		Plin3	3.64743	0.000146381		Dock7	-3.28668	0.000352058						Nucb1	1.65982	0.0218634
Rela	-1.16604	0.0288501		Lamb1	-6.10332	4.3515e-05		Rab5a	3.64637	0.0206803		Mtss1	-3.29185	0.00895083						Rab2a	1.65695	0.0233423
Pex19	-1.17318	0.049069		Il1rap	-6.34555	0.0134739		Smg5	3.64631	0.010569		Hpcal1	-3.29655	0.0303628						Cdh1	1.65308	0.0125009
Aen	-1.18005	0.0152869		Atp1a1	-7.20652	0.000981074		Trip13	3.63978	0.00212378		Nlrp9c	-3.29873	0.00669323						Ykt6	1.65268	0.025289
Serinc1	-1.18816	0.0172543		Lbr	-7.69776	0.00274256		Ranbp2	3.63102	0.0168103		Tdrp	-3.35075	0.0291529						Gca	1.65153	0.0262541
Trmt112	-1.18906	0.0139774		Plat	-8.23622	0.000253844		Isyna1	3.63018	0.0287459		Nudt5	-3.35179	0.00261978						Dnajc11	1.64992	0.0165955
Pdhx	-1.19069	0.00914234						Eif3j2	3.62847	0.0103992		Arg2	-3.35911	0.003011						Pfdn1	1.63685	0.00221934
Ppil2	-1.20122	0.0394904						Arhgap8	3.62312	0.0281993		Kpna7	-3.36081	0.00347492						Ddost	1.63648	0.0368318
Eif2b2	-1.23074	0.0256191						Inpp1	3.61791	0.00216884		Stbd1	-3.36247	0.0228167						Arf1	1.6328	0.00234986
Wdr1	-1.23269	9.90424e-05						Retreg2	3.61729	0.00702336		Cnot7	-3.36421	0.00238816						Fkbp9	1.62888	0.0291425
Psmb6	-1.23945	0.0339783						Slc13a2	3.61138	0.0025332		Akap7	-3.37355	0.018919						Atox1	1.62878	0.022337
Kpna6	-1.23971	0.0198057						Wipf2	3.60909	0.0011364		Ifitm3	-3.46584	0.00784069						Aplp2	1.62839	0.0100389
Ube2f	-1.24004	0.0263988						Lap3	3.60822	0.00824914		Rab8b	-3.48719	0.0220959						Cndp2	1.62017	0.00512884
L3mbtl2	-1.24652	0.00664328						Nudt9	3.60738	0.0369333		Prdx2	-3.49528	0.016092						Pdzd3	1.61983	0.0278643
Mthfd1	-1.25444	0.0186647						Dynll1	3.60583	0.00170448		Mansc1	-3.50702	0.00750822						Synrg	1.61968	0.0308969
Nlrp9c	-1.25664	0.0104117						Snrpa1	3.60094	0.00413504		Sh3kbp1	-3.51721	0.00239782						Parl	1.61682	0.003608
Prkacb	-1.26219	0.0326039						Hccs	3.59731	0.00881998		Slc9a3r1	-3.52041	0.00786603						Ckap2l	1.6105	0.0024533
Cltc	-1.2629	0.0451227						Cltb	3.5864	0.0011654		Enpp5	-3.55066	0.0119436						Arf4	1.60892	0.0249223
Kntc1	-1.26308	0.0255254						Med7	3.58457	0.0420173		Gda	-3.56642	0.00878163						Tax1bp3	1.60614	0.03284
Cd2bp2	-1.27801	0.00309						Sec61a2	3.5831	0.00770123		Agr3	-3.57733	0.0266299						Ak4	1.60553	0.00298124
Gspt1	-1.28448	0.0303693						Med9	3.58111	0.0042657		Spry4	-3.57789	0.00602797						Atp6v1a	1.59638	0.0313717
Fars2	-1.28969	0.0359887						Hgs	3.58025	0.00111601		Rhpn2	-3.58208	0.0409507						Mtpn	1.5882	0.000891193
Kdelr1	-1.29447	0.0237236						Eif3e	3.57914	0.018373		Nlrp4e	-3.62141	0.000941263						Fbp2	1.58664	0.00407067
Phb	-1.2962	0.00035163						Wdr89	3.57774	0.00161786		Abhd4	-3.62397	0.00669647						Vcpip1	1.58556	0.0213141
Slc38a9	-1.29825	0.0105846						Echdc2	3.56485	0.00914774		Ldhb	-3.63652	0.0444083						Hic2	1.58082	0.0266421
Dnajc11	-1.29982	0.0132464						Pitpna	3.56325	0.036374		Pnma5	-3.65245	0.00797386						Elavl1	1.58045	0.00346685
Slc11a2	-1.30952	0.0414316						Oxsr1	3.56227	0.00716651		Gstm5	-3.69026	0.01137						Mrps35	1.57984	0.00457388
Adk	-1.31519	0.0424032						Cdan1	3.55687	0.00205496		Bcl7c	-3.70723	0.0219875						Hist2h2aa1	1.5769	0.0036798
Polr2h	-1.31849	0.0237318						Fam234a	3.55175	0.00168918		Mvb12b	-3.71013	0.0358392						Pdia4	1.57323	0.0133266
Mphosph8	-1.31985	0.0157981						Wdr4	3.54745	0.00285111		Laptm4b	-3.71523	0.0129109						Hadha	1.5641	0.0330141
Ufd1	-1.32941	0.00663418						Timm50	3.54418	0.00469131		Phf1	-3.73234	0.00847698						Dnajc10	1.56168	0.0264254
Mtap	-1.33587	0.0140902						Wdr46	3.54392	0.00628023		Abhd14b	-3.79133	0.0328069						Trappc3	1.5573	0.042324
Lsm3	-1.34326	0.0391688						Psma6	3.53973	0.0171139		Slc7a2	-3.82606	0.00494761						Anp32a	1.55551	0.0106506
Tanc1	-1.35167	0.0278195						Lamp1	3.53863	0.00219079		Uchl1	-3.82806	0.0163157						U2af1l4	1.55276	0.00038681
Snrpa1	-1.36034	0.0136884						Eaf1	3.53701	0.0409783		Rbm38	-3.83158	0.00711054						Sel1l	1.55217	0.0146007
Wdr82	-1.38073	0.0401437						Nxf1	3.53273	0.00160942		Angel2	-3.93097	0.024549						Rpl22	1.54867	0.00731456
Wdr48	-1.38613	0.000711097						Rpl23a	3.52961	0.00171986		Ptbp2	-3.93234	0.0105786						Aco2	1.54865	0.0312144
Ide	-1.39068	0.0285342						Zmpste24	3.52734	0.0334595		Trps1	-3.93792	0.00689813						Dazap1	1.546	0.0250275
Smyd5	-1.3927	0.00695833						Hgh1	3.5243	0.0152099		Siah2	-3.99805	0.0399344						Plpp3	1.54506	0.0436226
Cand1	-1.39395	0.016659						Bhmt2	3.52024	0.00361819		Oog1	-4.0023	0.0207555						Heatr5a	1.54053	0.0125697
Pfkl	-1.39796	0.00204938						Gpbp1	3.51439	0.00875383		Gng12	-4.06451	0.033756						Rac1	1.53995	0.024159
Plpp3	-1.40201	0.0447453						Serbp1	3.51373	0.00850161		Spin1	-4.13204	0.0468317						Hexa	1.53951	0.0427852
Upf2	-1.41296	0.046415						Tcp1	3.51215	0.00605298		Usp46	-4.28549	0.0143375						Prune1	1.53819	0.00742518
Eif2s1	-1.41726	0.0100594						Hnrnpab	3.50605	0.00697607		Nlrp4a	-4.29315	0.00925896						Atp5mpl	1.53752	0.0362603
Mapk1	-1.4226	0.00126479						Lgmn	3.49399	0.00189562		Slc30a3	-4.3051	0.0160245						Hmgcl	1.53604	0.0353084
Ube2g1	-1.42848	0.045753						Ndufv1	3.49177	0.00322085		Nlrp4b	-4.35146	0.0297378						Epb41l5	1.53464	0.0109834
Map1b	-1.43066	0.00613893						Fam207a	3.49018	0.00376659		Diras2	-4.35467	0.0121294						Sh3glb1	1.53405	0.0315445
Calcoco1	-1.43263	0.0377566						Mfn2	3.48918	0.0140642		Cnot6l	-4.38185	0.00303795						Mtm1	1.5329	0.00852829
Agr3	-1.44428	0.0196271						Mrpl52	3.47409	0.0392285		Eef2k	-4.38448	0.00874084						Cox5a	1.53185	0.0112175
Kpnb1	-1.4463	0.00210782						Rpp30	3.47239	0.00896136		Knstrn	-4.40164	0.00876754						Tom1l1	1.53058	0.0244118
Pdcd4	-1.45735	0.0433163						Cpne1	3.46721	0.00136016		Oosp1	-4.4917	0.000138604						Nhlrc2	1.52867	0.00599563
Grpel1	-1.46242	0.0411674						Sf3b5	3.4566	0.0130055		Fhod3	-4.5085	0.00770627						Necap2	1.52298	0.00929264
Mtmr9	-1.46525	0.0152578						Dhrs7b	3.45497	0.0278191		Mapre2	-4.53974	0.00584516						Pck2	1.52248	0.0106992
Ilf2	-1.47572	0.0120565						Micos13	3.45448	0.00565224		Gnrh1	-4.60616	0.013501						Apoo	1.5205	0.0063561
Rfc1	-1.48259	0.0285201						Zbtb11	3.45214	0.0127174		Nlrp4f	-4.79275	0.00857939						Dync1i2	1.5202	0.0182811
Cul2	-1.5007	0.0211183						Eef1g	3.44977	0.0231814		Trim75	-4.85388	0.019617						Cyc1	1.51752	0.0137059
Myo6	-1.50075	0.0397831						Tra2a	3.44975	0.0342309		Dnajb4	-4.90623	0.0355631						Cox6b1	1.51531	0.0192084
Vps26a	-1.50291	0.0125249						Mob1a	3.44848	0.00515257		Pld1	-4.9354	0.0050797						Rtraf	1.51385	0.00129998
Ecpas	-1.50443	0.00524264						Cnot10	3.4482	0.0074244		Pard3	-4.94259	0.00527394						Arf3	1.51292	0.0453326
Kdm2b	-1.50975	0.0294158						Cstb	3.44416	0.00347987		Cdo1	-5.04189	0.0125588						Raly	1.51209	0.00621252
Sec61b	-1.51735	0.0299779						Naa20	3.44347	0.00800082		Oog3	-5.13079	0.0273909						Mrfap1	1.51208	0.0238163
Limk2	-1.52065	0.0173026						Mrpl15	3.43793	0.00584284		Bpgm	-5.4069	0.0222668						Ghitm	1.51148	0.0039217
Rdx	-1.52167	0.02811						Mcfd2	3.43743	0.00153678		Pla2g4c	-5.66236	0.00915697						Mars2	1.50577	0.0101411
Hnrnpm	-1.52314	0.00843148						Rab2b	3.43666	0.00342765		Wee2	-5.66995	0.00608537						Cycs	1.50318	0.039222
Cip2a	-1.52957	0.0144289						Tomm22	3.43434	0.000611401		Bmp15	-5.74423	0.00189576						Nucks1	1.49899	0.00608823
Smarca2	-1.53116	0.0286832						Txndc15	3.43376	0.00935719		Smagp	-6.0422	0.00871694						Mrpl17	1.49442	0.013334
Mat1a	-1.53476	0.0154955						Dimt1	3.42996	0.02412		Btg4	-6.0574	0.00308499						Tuba1b	1.48925	0.00648641
Arf6	-1.53661	0.043287						P4ha1	3.42583	0.00666579		Hmga1	-6.07913	0.00834618						Chmp4b	1.48777	0.0172455
Tjp1	-1.54545	0.0139719						Tbx20	3.42452	0.0128852		Bcl2l10	-6.25334	0.0278986						Ssr1	1.48306	0.0281706
Rab38	-1.55333	0.0421838						Med16	3.42327	0.00498832		Zbed3	-7.09003	0.0119346						Ugdh	1.47278	0.00707362
Gbe1	-1.55648	0.0165422						Psmd1	3.41919	0.0155414		Tcl1b2	-7.25917	0.0408278						Slc30a4	1.47134	0.0274877
Setx	-1.55782	0.000901064						Cnot1	3.41911	0.00894072		Tcl1b4	-7.34743	0.00472975						Ywhaz	1.47086	0.0125693
Sec62	-1.56503	0.0251745						Eif3b	3.41441	0.000424607		Tcl1b1	-7.61087	0.0109707						Ranbp9	1.46947	0.0063941
Sp110	-1.56808	0.0222557						Mrps11	3.4124	0.0234263		Tcl1b3	-7.77829	0.0013681						Ptk2	1.46841	0.0129883
Slc25a31	-1.5682	0.00811597						Snu13	3.41205	0.00913851										Itpk1	1.45835	0.00896963
Hspa4l	-1.57262	0.0478743						Hic2	3.40895	0.00994085										Kctd5	1.45483	0.0207188
Mul1	-1.57418	0.0194394						Slc25a10	3.40708	0.0115524										Mrpl54	1.45299	0.00710386
Ndufa4	-1.57746	0.00429942						Nup43	3.40533	0.0021951										Polm	1.45264	0.00598401
Myo5a	-1.58811	0.0220043						Gtf2h4	3.40385	0.00531316										Mmut	1.45094	0.0128692
Mthfd1l	-1.59026	0.032067						Ppp2r5e	3.40214	0.0227092										Afg3l2	1.44725	0.0225623
Arfgef1	-1.59139	0.0053702						Strn3	3.39996	0.0210901										Itgb1	1.4465	0.0420605
Fip1l1	-1.5916	0.0100948						Mrm3	3.39279	0.0400355										Lmna	1.44145	0.0275372
Spag7	-1.59462	0.0318952						Lpcat3	3.38842	0.00411856										Ndufb6	1.43937	0.0332997
Sh3gl1	-1.60474	0.0322842						Atl3	3.383	0.00689584										Hnrnpa3	1.43602	0.00218389
Mtmr3	-1.60672	0.00496335						Eef1akmt2	3.37748	0.048559										Pfn1	1.43239	0.000664789
Sin3b	-1.61665	0.0261938						Dgcr8	3.37492	0.00647425										Ufl1	1.4298	0.0479627
Sdhc	-1.62504	0.0139187						Fubp1	3.3672	0.0234601										Rplp1	1.42853	0.00793844
Arpp19	-1.62782	0.00229317						Rpl14	3.36149	0.0133464										Armc10	1.42749	0.0271842
Synj2bp	-1.63219	0.0121084						Park7	3.36135	0.0460603										Lsm14a	1.42404	0.0192587
Cdc42	-1.6386	0.0192169						Ube2v2	3.36052	0.00515889										Setd3	1.42122	0.0146628
Ctr9	-1.64332	0.00554626						Cfl2	3.35747	0.0161806										Pus1	1.41982	0.0224469
Arhgef7	-1.66303	0.00087216						Pebp1	3.35695	0.00951827										Nedd8	1.40559	0.0111145
Ints4	-1.66924	0.00953104						Pip4k2c	3.35421	0.0243308										Acad9	1.4055	0.000512119
Cirbp	-1.68731	0.0320443						Rcor2	3.34938	0.0183792										Actr1b	1.40152	0.0124382
Daglb	-1.69065	0.00849906						Tufm	3.34876	0.0128385										Tbc1d10b	1.39359	0.0136193
Abl2	-1.69322	0.0116704						Rps12	3.34715	0.000673298										Ppp2r1a	1.38912	0.0222423
Prkar1a	-1.69567	0.0308785						Pds5a	3.34561	0.0127294										Ahcy	1.38232	0.00178708
Hsd17b4	-1.70125	0.0483906						Papola	3.34314	0.00969										Arhgef1	1.38071	0.0349305
Kit	-1.71399	0.033087						Hmox2	3.34282	0.000210137										Klhl9	1.37818	0.0330406
Selenoh	-1.71704	0.0289999						Cfdp1	3.33974	0.00642878										Rfx1	1.37795	0.0154816
Hadhb	-1.71909	0.0145263						Acsl4	3.33756	0.00076198										Napg	1.36645	0.00373373
Bsdc1	-1.72072	0.00258458						Coa7	3.33671	0.0424497										Ddx6	1.36539	0.0390079
Banf1	-1.72309	0.0028911						Taco1	3.33448	0.00373786										Alad	1.36482	0.0111579
Cycs	-1.72519	0.00738926						Hnrnpd	3.32803	0.00548074										Scp2	1.36465	0.0164141
Igf2bp2	-1.73173	0.0131896						Dcaf13	3.31997	0.00632816										Nfu1	1.36328	0.0372688
Sacm1l	-1.73345	0.0276169						Lmna	3.31408	0.00285927										Add1	1.36252	0.0148907
Samm50	-1.73889	0.0489479						Tfip11	3.30851	0.00614132										Fignl1	1.35297	0.0454149
Laptm4b	-1.7391	0.00899483						Uqcrq	3.30793	0.0378074										Pigs	1.35218	0.0425389
Ngly1	-1.73967	0.000120424						Wdr43	3.30647	0.00141707										Ap2b1	1.34863	0.00667042
Ptbp2	-1.74429	0.0377355						Ppp1cc	3.30573	0.0469638										Mrpl52	1.34737	0.00647961
Mob2	-1.74544	0.0477012						Thop1	3.30552	0.0013										Nmt1	1.3446	0.0309819
Pdpk1	-1.7572	0.0175238						Bud23	3.30427	0.0103212										Ciapin1	1.3431	0.00613862
Astl	-1.75954	0.0482973						Aatf	3.29581	0.00263522										Ndufv3	1.34127	0.00706951
Ubtf	-1.76704	0.00921891						Slc49a4	3.2948	0.00358351										Diaph1	1.34063	0.000906926
Mtor	-1.77326	0.0271902						Lsm8	3.29394	0.0123244										Hat1	1.34046	0.0204283
Pnisr	-1.77478	0.0269336						Cct2	3.29183	0.0436519										Usp39	1.33951	0.00269762
Zfpl1	-1.77501	0.000533057						Fam83d	3.29013	0.0138161										Jade1	1.3386	0.0342364
Usp30	-1.77542	0.00136282						Pafah1b2	3.28916	0.00374874										Micos10	1.33859	0.0269
Rrp7a	-1.77726	0.0278628						Kyat3	3.28445	0.00408294										Limk2	1.32823	0.0345117
Pcyt1a	-1.77758	0.0168572						Rab5b	3.28105	0.0332693										Lsm3	1.32544	0.0215594
Eif3d	-1.77886	0.0306571						Gclm	3.27957	0.0138727										Vdac3	1.32497	0.0227852
Trappc11	-1.77967	0.0137923						Poglut1	3.27348	0.0188284										Arih1	1.32387	0.0152641
Polr3f	-1.79323	0.0108225						Rpl10	3.26813	0.00388852										Sugp1	1.32133	0.0287453
Arl8b	-1.80104	0.0120579						Ptges	3.26701	0.0372571										Ints5	1.31422	0.0164387
Sorbs1	-1.80857	0.0278272						Prkaa1	3.26697	0.00953234										Slc25a5	1.30964	0.00988421
Csnk1e	-1.80861	0.00803129						Ube2a	3.26493	0.000622676										Atp1a1	1.30931	0.0064476
Mon2	-1.82853	0.0026147						Eef2	3.26231	0.00239579										Ndufs5	1.30911	0.00948316
Rbx1	-1.82981	0.0106195						Ddx47	3.26033	0.00419159										Acp1	1.30901	0.015914
Echdc3	-1.83142	0.0156336						Chmp4b	3.25824	0.0179437										Glmp	1.30729	0.00747006
Stau1	-1.8318	0.0397716						Tfam	3.25747	0.0048123										Golga5	1.30727	0.0206584
Diablo	-1.83201	0.00280567						Ints5	3.25472	0.00397817										Atp6v1b2	1.30423	0.00556505
Hmgb2	-1.84042	0.0300662						Krt19	3.25281	0.00111105										Dnaja3	1.29997	0.0179404
Pdk3	-1.85755	0.0429288						Psme2	3.25042	0.0202992										Renbp	1.29867	0.0233106
Dhx9	-1.86299	0.00143639						Cpt1a	3.24765	0.00650324										Trappc12	1.29622	0.0393231
Psmd5	-1.86573	0.00695875						Eif6	3.24136	0.00971252										Cyb5a	1.29284	0.020874
Scfd1	-1.87097	0.0155204						Arfgap2	3.24045	0.00380203										Rnh1	1.28348	0.00382102
Rnf114	-1.87801	0.0353819						Kcmf1	3.23533	0.0031962										Shoc2	1.28305	0.0186383
Uba2	-1.87913	0.021539						Slc25a20	3.23321	0.00122883										Agps	1.28272	0.0381487
Rab3il1	-1.88061	0.0156975						Srm	3.23054	0.00201603										Mt1	1.28163	0.0293186
Naa15	-1.88406	0.0124107						Rpa2	3.22988	0.000417126										Med25	1.27821	0.00502768
Faf1	-1.88603	0.0148898						Cars2	3.22984	0.00608917										Eif4a2	1.26474	0.00454368
Ak2	-1.88613	0.00943305						Txlna	3.22018	0.00453505										Ythdf3	1.25508	0.0119665
Nudt5	-1.8876	0.0242873						Pafah1b3	3.21589	0.0073926										Brd1	1.25178	0.0288138
Abhd4	-1.88797	0.00665429						Tbc1d10b	3.2156	0.00277882										Plcd1	1.25144	0.0265582
Uchl5	-1.89201	0.0410201						Lrpap1	3.21394	0.00631728										Eaf1	1.25065	0.037772
Rgs3	-1.9085	0.041183						Esd	3.20922	0.0326424										Lasp1	1.24824	0.0216406
Pfdn2	-1.91019	0.0439792						Rrp7a	3.20607	0.00118201										Ddrgk1	1.24168	0.000441099
Snu13	-1.91097	0.016812						Xylb	3.20414	0.00142507										Immt	1.24042	0.0227541
Uba1	-1.91252	0.00251572						Ddx55	3.20191	0.0106064										Eif1	1.23925	0.00660018
Tuba3a	-1.91306	0.02181						Fdft1	3.19957	0.0335976										Cox7a2	1.23599	0.00699643
Itpa	-1.91997	0.0238115						Dido1	3.19695	0.0157314										Nmt2	1.23358	0.0151588
Plxna4	-1.92284	0.0129287						Polr1d	3.19452	0.00521223										Ctnnb1	1.23097	0.016132
Elmod2	-1.92457	0.00952853						Gadd45gip1	3.18934	0.00201403										Sdha	1.22827	0.0408805
Fam160a1	-1.92816	0.00101022						Mrps30	3.18899	0.00757251										Ndufs7	1.22811	0.0196855
Flii	-1.93102	0.0167797						Uggt1	3.18695	0.000509648										Actr2	1.22608	0.0228082
Jak1	-1.93219	0.0146698						Psmd6	3.18052	0.00433745										Prdx2	1.22119	0.0466171
Apoe	-1.93491	0.0456901						Cnnm4	3.17723	0.00838299										Nacc1	1.21791	0.0103088
Ube2s	-1.93885	0.00592113						Gfer	3.17543	0.0110625										Mzt2	1.21753	0.00285304
Glud1	-1.93955	0.0226735						Kdm3a	3.17509	0.00342887										Clint1	1.216	0.0340157
Pacs1	-1.93968	0.0441425						Ptrh2	3.16591	0.00918992										Rpa3	1.21092	0.00427617
Scnm1	-1.94055	0.0346674						Imp3	3.16244	0.0128982										Fkbp4	1.21032	0.0338336
Eif4a3	-1.94209	0.0251559						Manf	3.16159	0.0125613										Psmd10	1.20635	0.0265714
Usp47	-1.94726	0.00869122						Ufc1	3.16115	0.00521851										Dpp3	1.20627	0.0269268
Mrfap1	-1.94929	0.0115405						Ube2v1	3.15805	0.0057595										Ube2n	1.20614	0.00417968
Bub3	-1.95759	0.0276205						Rrp15	3.15482	0.00939041										Txn2	1.2037	0.0031495
Shcbp1	-1.95903	0.00864734						Hspa1a	3.15415	0.0059325										Cdc42	1.20287	0.02186
Atp6ap1	-1.9594	0.0184108						Ola1	3.15397	0.00421257										Chtop	1.19934	0.0285354
Focad	-1.96501	0.000120896						Naxe	3.15042	0.000311043										Ndufb7	1.19177	0.0198839
Dop1b	-1.96662	0.0206201						Polr3d	3.14959	0.0011541										Acsf2	1.19103	0.00530642
Arglu1	-1.9814	0.00822672						Gins2	3.13398	0.00438614										Ywhah	1.19091	0.0216675
Preb	-1.98603	0.00629787						Sgta	3.13329	0.00151312										Hypk	1.1838	0.0154236
Cyb561d2	-1.98674	0.0226571						Arpc2	3.12962	0.0241255										Cmtr1	1.18302	0.0456643
Dph6	-1.99069	0.0297582						Get4	3.12686	0.0430755										Arhgap5	1.18138	0.0338043
Exosc4	-1.99799	0.00728684						Gclc	3.1229	0.0161496										Mphosph8	1.18065	0.0280736
Btf3l4	-1.99864	0.0125784						Mrpl4	3.12183	0.0049269										Mcts2	1.17913	0.0498757
Pdcd6ip	-1.99936	0.0009488						Tbx3	3.11425	0.0310813										Dhodh	1.17669	0.0129921
Lman2	-2.01376	0.026525						Naa15	3.1139	0.00220961										Mrpl24	1.17647	0.0248284
Pikfyve	-2.02056	0.0223785						Wdr73	3.10753	0.00146879										Cltc	1.17474	0.0409267
Xab2	-2.02552	0.0360515						Nedd8	3.10279	0.0246366										Mrpl12	1.17447	0.0041006
Ist1	-2.03015	0.0146552						Necap2	3.10274	0.0142589										Rab18	1.17225	0.0368244
Plk1	-2.03499	0.0197493						Mif	3.10112	0.0493881										Actr1a	1.17131	0.00640708
Cops9	-2.03642	0.0320771						Ap2a2	3.0988	0.00238894										Atp2b1	1.16186	0.0405996
Pla2g12a	-2.04372	0.0017807						Slc25a3	3.08997	0.00624543										Wasf2	1.15939	0.0104933
Ubxn7	-2.04392	0.0435521						Sar1a	3.08609	0.0104468										Lpcat1	1.15886	0.001727
Dnajb11	-2.0515	0.00978748						Anp32e	3.08468	0.0113966										Hnrnpul2	1.14945	0.0463335
Nt5c2	-2.05303	0.0125484						Tex2	3.08294	0.00793097										Letm1	1.1472	0.00915575
Tdrd1	-2.06024	0.00953537						Ep300	3.08132	0.00528837										Mtx2	1.14687	0.0393002
Thoc5	-2.06552	0.0397134						Itpa	3.07392	0.0256095										F11r	1.14399	0.0333397
Pnpo	-2.06874	0.00120118						Dusp6	3.07108	0.0140275										St13	1.14317	0.0418541
Nubp2	-2.07163	0.00792805						Nrf1	3.07038	0.00471933										Vta1	1.14046	0.0379871
Dnm1l	-2.07465	0.0115043						Sdhb	3.06578	0.0454413										Snx8	1.13994	0.0382392
Actn4	-2.08054	0.0176981						Strap	3.06442	0.0212063										Psmg1	1.13168	0.0421635
Dus3l	-2.0884	0.0441352						Ehd1	3.0625	0.0125639										Pmf1	1.13034	0.00599295
Ywhag	-2.09372	0.0115077						Jpt1	3.05545	0.00650261										Uqcrc2	1.12283	0.00021339
Arhgef16	-2.09587	0.00377111						Tle4	3.04449	0.0171177										Emd	1.12209	0.0366338
Gtf2h2	-2.09862	0.0456573						Zfand6	3.04245	0.0253148										Prdx5	1.11954	0.000204776
Slc7a5	-2.09921	0.0103451						Grsf1	3.03792	0.00690452										Xpnpep1	1.11489	0.0380804
Cops4	-2.09928	0.00304346						Gabpb1	3.03389	0.0372609										Tfam	1.11059	0.00660824
Txnl1	-2.09972	0.021562						Exosc1	3.02953	0.0104724										Sub1	1.10967	0.0313538
Spast	-2.1016	0.00622595						Grcc10	3.02732	0.0217										Grb7	1.10929	0.00467313
Esrp1	-2.10277	0.00410331						Cers2	3.02573	0.0425836										Cisd1	1.10847	0.0252267
Ube2i	-2.10364	0.00112122						Ythdf1	3.02361	0.0174822										Rpl8	1.10687	0.014138
Ppif	-2.10388	0.0128738						Lamp2	3.019	0.015149										Rbm8a	1.1039	0.0452266
Dhx15	-2.10906	0.0130547						Klf17	3.01736	0.0125947										Ttll12	1.09978	0.0303292
Pkp4	-2.1185	0.00584848						Acat2	3.01517	0.00712897										Hadhb	1.09831	0.0107044
Slc25a5	-2.12092	0.00890559						Sumf2	3.01347	0.00952362										Ap1m2	1.09477	0.0357425
Cstf2	-2.12354	0.0208994						Dync1h1	3.00407	0.014096										Cox4i1	1.09304	0.0225923
Cyfip1	-2.12416	0.00966927						Hnrnpa0	3.00255	0.0149472										B3gnt7	1.0881	0.00800239
Dcaf13	-2.13177	0.0266399						Glg1	3.00189	0.00224154										Hsp90aa1	1.08708	0.0162292
Ndufs1	-2.13467	0.0138379						Mrpl12	3.00123	0.0149282										Dtymk	1.07859	0.0120897
Bscl2	-2.13805	0.000583997						Clns1a	2.99981	0.00374207										Ybx3	1.07663	0.0326139
Arpc3	-2.1453	0.00974954						Ylpm1	2.99616	0.00230112										Ttc4	1.07624	0.0118308
Ccnh	-2.14736	9.48038e-05						Ist1	2.99581	0.015846										Pdcd6ip	1.07161	0.0417226
Rida	-2.14848	0.0127358						Polr2i	2.99401	0.0323445										Fau	1.06554	0.0349332
Denr	-2.15008	0.041738						Me2	2.9863	0.00571943										Ndufs3	1.06407	0.0382256
Jpt2	-2.1523	4.37515e-05						Mier3	2.98313	0.00136551										Spag7	1.05596	0.0240848
Sart3	-2.15242	0.0202729						Pias4	2.98141	0.00197517										Czib	1.05215	0.04674
Ndel1	-2.16164	0.0331437						Hspa4	2.9768	0.00582212										Timm17b	1.04734	0.0143185
Mcm5	-2.164	0.00190237						Paics	2.97426	0.0150776										Edf1	1.04097	0.0258173
Mcm3	-2.16445	0.0068388						Uap1	2.97407	0.00234401										Pak4	1.03755	0.0175115
Srsf1	-2.16542	0.0202655						Tbc1d13	2.9732	0.0279661										Rps28	1.03724	0.0132215
Sod2	-2.16584	0.0139569						Gins3	2.97239	0.0111498										Rab1b	1.03008	0.0038263
Carnmt1	-2.16688	0.0257021						Haus7	2.97196	0.0113711										Tpm3	1.02793	0.0078959
Mbp	-2.18003	0.03035						Mdc1	2.97184	0.00215117										Vgll4	1.02572	0.0202171
Cnot1	-2.18008	0.00120697						Tkt	2.96949	0.0199924										Wdhd1	1.02508	6.61144e-05
Swi5	-2.18797	0.0105796						Srsf2	2.96754	0.00643304										Mrpl55	1.02334	0.0155918
Mocs2	-2.18981	0.0233744						Nosip	2.96705	0.00575626										Cldn7	1.02252	0.00621209
Ncaph	-2.19279	0.0345714						Paip2	2.96055	0.023265										Larp4b	1.01399	0.0286275
Gdi2	-2.19318	0.0290705						Eif4a3	2.95801	0.00592731										Txndc12	1.01169	0.0138366
Nlrp9a	-2.19386	0.00154523						Hnrnpm	2.95762	0.00363938										Lrrc59	1.01141	0.0180652
Lactb	-2.1944	0.039781						Rngtt	2.9485	0.00810561										Arl1	1.00827	0.000357903
Rab3gap2	-2.20787	0.0166106						Galk1	2.94691	0.0202826										Hspa5	1.00721	0.0316557
Aldh6a1	-2.21245	0.0127506						Bcat2	2.94297	0.0306099										Canx	1.00617	0.0229521
Aaas	-2.21267	0.00711903						Yars2	2.9429	0.0204183										Spc24	1.00341	0.0321712
Arl6ip1	-2.21466	0.012449						Taf1b	2.94245	0.017305										Nans	1.00286	0.0353172
Eif2s2	-2.2155	0.00181255						Timm13	2.94006	0.0173907										Ndufb11	1.0012	0.0353802
Chchd3	-2.22063	0.0167188						Rad54l2	2.94005	0.00286777										Ppig	-1.00096	0.0290469
Tuba4a	-2.22122	0.0354416						Zbtb7b	2.93997	0.0125699										Orc6	-1.00102	0.0114805
Myo1e	-2.23852	0.0363127						Ilf2	2.93652	0.00444122										Rnf25	-1.00652	0.00361831
Chtop	-2.23951	0.014141						Cdc37	2.93239	0.0228487										Rab5a	-1.0114	0.0332858
Vbp1	-2.2426	0.0108614						Gnl1	2.9305	0.0287143										Rad21	-1.01246	0.0399285
Gspt2	-2.25159	0.0230841						Rab10	2.93038	0.0420144										Dync1li1	-1.0128	0.00600529
Stam2	-2.25162	0.0153123						Fmr1nb	2.92895	0.0152586										Nol10	-1.01659	0.0362052
Gpx6	-2.25961	0.00373402						Scpep1	2.92829	0.00335841										Oga	-1.02313	0.0100828
Hectd3	-2.25962	0.011064						Uhrf2	2.92595	0.0435849										Rexo4	-1.02712	0.0107637
Ube2c	-2.26257	0.00258924						Hspa1b	2.92281	0.00989557										Atrx	-1.02813	0.0225834
Vipas39	-2.26601	0.0462573						Magt1	2.92053	0.00704891										Rsl1d1	-1.02903	0.000199305
Mta3	-2.26604	0.0298235						Sec62	2.91472	0.0034755										Fig4	-1.02921	0.0266354
Eps15l1	-2.27073	0.00531691						Rabggtb	2.91336	0.0398103										Sugt1	-1.02945	0.00948767
Polr2g	-2.27088	0.0373048						Eif4h	2.91187	0.0037057										Asb6	-1.0331	0.0375273
Rbm45	-2.27409	0.00031349						Atp1b3	2.91019	0.00135085										Fam98a	-1.03536	0.0402691
Atg12	-2.27817	0.00368401						Cdk7	2.91019	0.0123521										Smu1	-1.04316	0.0324169
Tnpo2	-2.28017	0.00483355						Tmem59	2.90558	0.00381264										Baz2a	-1.04415	0.0107513
Plaa	-2.28127	0.000601049						Ruvbl2	2.90152	0.0340647										Trappc13	-1.0484	4.4765e-05
Washc5	-2.2872	0.0180513						Ssbp1	2.89147	0.0173426										Gba	-1.04922	0.015331
Ctps2	-2.29256	0.0366298						Orc2	2.88945	0.0146265										Umps	-1.05145	0.03381
Ktn1	-2.29787	0.0108476						Txndc9	2.88404	0.028208										Acads	-1.06722	0.0364708
Atp6v0a1	-2.30169	0.00543981						Mzt2	2.88093	0.0207092										Saraf	-1.07287	0.0285731
Dnajb9	-2.30519	0.012145						Noc3l	2.87801	0.00984499										Tmed5	-1.07724	0.0203364
Haus4	-2.30564	0.0253781						Nmd3	2.87641	0.0027874										Lmbrd1	-1.07937	0.0056338
Wasl	-2.30579	0.0260692						Gak	2.87258	0.0146266										Tpd52l2	-1.083	0.0153138
Sucla2	-2.306	0.0249486						Luc7l3	2.86879	0.00463024										Med20	-1.08471	0.0160887
Lsm2	-2.31691	0.0340212						Rps28	2.86808	0.0163543										Rsl24d1	-1.08772	0.02231
Psmd11	-2.31722	0.000471135						Metap2	2.8678	0.00375014										Pgs1	-1.08994	0.0407161
Stk31	-2.31869	0.0149163						Vapa	2.86443	0.0333397										Atic	-1.08995	0.0146153
Sf3b3	-2.32366	0.0154288						Strip1	2.86416	0.0246277										Eif3c	-1.09404	0.0103424
Gtse1	-2.33068	0.0394348						Fasn	2.86395	0.00157512										Kdm3a	-1.09777	0.0161078
Nxn	-2.33181	0.0475636						Trrap	2.86105	0.013248										Kin	-1.11323	0.0271514
Pno1	-2.33592	0.0256943						Atp1b1	2.85908	0.0118936										Brix1	-1.12285	0.00165677
Sgf29	-2.34312	0.0419318						Hsph1	2.85108	0.00114592										Cnbp	-1.1242	0.0195153
Med4	-2.34496	0.00926916						Npc2	2.84674	0.00276943										Plxnb2	-1.129	0.0150276
Acacb	-2.34827	0.00319905						Csnk1e	2.84598	0.00170365										Mospd1	-1.13239	0.0412839
Aifm1	-2.35299	0.0370831						Gcdh	2.83429	0.0315787										Washc2	-1.1335	0.00630423
Oga	-2.36963	0.0194001						Otulin	2.83422	0.0283578										Pitpnb	-1.13939	0.0193561
Rpl22	-2.37463	0.0132224						Dhfr	2.8321	0.0420028										Ube2c	-1.13963	0.0036626
Lyar	-2.37522	0.0428018						Lzts2	2.83013	0.0151145										Dnajc7	-1.14199	0.00612949
Srp9	-2.37769	0.0369434						Ndufa11	2.82939	0.00166273										Dppa2	-1.14494	0.0289992
Idh3a	-2.38052	0.025536						Coro1c	2.82183	0.00491355										Eif2b1	-1.14649	0.026212
Echs1	-2.38325	0.0166251						Ybx3	2.8133	0.0161732										Ube2s	-1.14677	0.00466984
Sugp1	-2.38599	0.010017						Mtrr	2.80147	0.0103457										Urod	-1.15754	0.0177412
Ddt	-2.39184	0.0169995						L3mbtl2	2.79787	0.00455687										Atp6v1e1	-1.1586	0.0124304
Bcat1	-2.39492	0.0477826						Tubb4b	2.79483	0.0108953										Cops4	-1.16388	0.0433815
Rtcb	-2.39625	0.01329						Faf1	2.78862	0.00894664										Pold3	-1.16444	0.0311392
Actr1a	-2.39708	0.00782298						Ephb4	2.77708	0.00233836										Stip1	-1.16736	0.0117161
Otub2	-2.39749	0.045626						Glb1	2.77599	0.00465539										Tbx3	-1.1725	0.0207345
Srsf6	-2.39989	0.000969274						Pno1	2.77024	0.00116194										Lgals8	-1.17538	0.0232182
Hdac6	-2.40666	0.000782465						Hsp90b1	2.76955	0.0184909										Eif3a	-1.18031	0.040939
Cpeb1	-2.41719	0.012161						Psmc4	2.76884	0.00293831										Wac	-1.18127	0.0386706
Gda	-2.41727	0.00126068						Atad2	2.76643	0.01102										Rap1a	-1.18276	0.0121939
Dctn4	-2.41915	0.00839257						Parp1	2.766	0.0211988										Gabpa	-1.19128	0.00537642
Myo5b	-2.42174	0.0127358						Ncbp3	2.75723	0.0129589										Strn3	-1.19972	0.0329245
Gpr107	-2.42272	0.0307348						Hspa2	2.75058	0.00295245										Fbxo6	-1.20472	0.0417045
Smc2	-2.43979	0.0033663						Ubl4a	2.75005	0.0221713										Pcmt1	-1.20748	0.0122978
Prxl2a	-2.44455	0.00939434						Sco1	2.74693	0.0111708										Smg5	-1.21535	0.0129847
Ubxn2b	-2.44498	0.0421085						Cap1	2.74407	0.00144829										Zc3h11a	-1.21641	0.00667235
Ppp2ca	-2.45013	0.0124254						Acox1	2.74086	0.0228969										Cars2	-1.22852	0.0394599
Imp4	-2.45442	0.0134497						Aldoa	2.74039	0.00247886										Ndc80	-1.24501	0.0139592
Nup214	-2.45466	0.00260627						Srrt	2.72838	0.00830814										Baz1b	-1.24525	0.0142658
Dazap1	-2.45759	0.000809789						Chaf1a	2.72837	0.00857288										Metap2	-1.24551	0.0152121
Mrps35	-2.46031	0.0188432						Ppan	2.72544	0.00107778										Bnip3l	-1.24648	0.012917
Exosc2	-2.46222	0.00541116						Iws1	2.72366	0.0059562										Ints4	-1.24718	0.00650135
Safb	-2.46735	0.0304398						Coq3	2.72104	0.0327341										Cds2	-1.24953	0.0170061
Fam118b	-2.46803	0.00189356						Bcap31	2.71543	0.0335556										Reep1	-1.25084	0.00184998
Chaf1a	-2.46878	0.00687624						Slc16a1	2.71499	0.00324194										Pa2g4	-1.25218	0.00983452
Micu1	-2.4694	0.00127407						Bcas3	2.71067	0.0155905										Ppfibp2	-1.26148	0.0122533
Itpk1	-2.47042	0.00124858						Tars2	2.70572	0.0112512										Tkt	-1.26886	0.0174888
Prrc2a	-2.47336	0.0122547						Zp3	2.70166	0.00256347										Timm9	-1.27863	0.0475957
Calu	-2.47612	0.0124182						Rpia	2.70067	0.0280968										Spdl1	-1.2812	0.00650032
Gcc2	-2.48464	0.00246159						Mad1l1	2.69817	0.0164843										Ska3	-1.28216	0.00274322
Fxr1	-2.48471	0.0123485						Tor2a	2.69602	0.017494										Tigar	-1.284	0.00478348
Ppm1h	-2.49399	0.0123376						Cct4	2.6884	0.00455864										Zcchc10	-1.29055	0.0474519
Aatf	-2.50171	0.04379						Creb1	2.68454	0.0452594										Syncrip	-1.29181	0.0120623
Rplp0	-2.50279	0.00510178						Reep4	2.67859	0.00156622										Smg8	-1.29834	0.0286318
Celf1	-2.50672	0.0054523						Npepps	2.67489	0.00021663										Mrm3	-1.30052	0.0430657
Oas1c	-2.51434	0.00893591						Cops3	2.67253	0.0111982										Sf3b3	-1.31169	0.0330765
Apeh	-2.51657	0.00560754						Cth	2.67054	0.0183218										Son	-1.31983	0.00942509
Tpm1	-2.51734	0.00505831						Pdzd11	2.66808	0.0380459										Srprb	-1.32146	0.0206582
Hectd1	-2.51865	0.0136318						Akt2	2.66781	0.000380507										Lyar	-1.32413	0.0260662
Mlec	-2.52266	0.00928371						Letm1	2.66439	0.00294857										Sesn2	-1.32496	0.0319461
Rpl13a	-2.53403	0.00821714						Luc7l2	2.66114	0.0013136										Eloc	-1.33401	0.00176885
Tpi1	-2.53926	0.0279922						Tpm3	2.66071	0.00171717										Clns1a	-1.33768	0.0251055
Ndufa8	-2.54064	0.0379052						Cops7a	2.65135	0.00654223										Ddx10	-1.3434	0.0406402
Crbn	-2.54289	0.0137055						Slc1a1	2.64527	0.00800052										Acsl3	-1.34481	0.0279876
Magi1	-2.5467	0.00800018						Pum1	2.6442	0.00209285										Ndc1	-1.34739	0.00773879
Afg3l2	-2.54726	0.0192698						Tigar	2.6416	0.0125097										Wdr73	-1.34995	0.0173973
Gmds	-2.54825	0.00124104						Ilf3	2.63875	0.0143256										Thoc1	-1.35219	0.00518852
Acsl1	-2.55244	0.0145758						Taldo1	2.63336	0.0197567										Dcaf1	-1.35898	0.0139831
Clasp1	-2.55269	0.0176139						Use1	2.63299	0.0189384										Srpk1	-1.36417	0.0161274
Ski	-2.5529	0.000932408						Borcs8	2.62768	0.0309643										Maco1	-1.36523	0.0227122
Slc26a6	-2.55308	0.0384879						Pgd	2.61629	0.0197507										Arih2	-1.36695	0.0401755
Prr5l	-2.55652	0.0119623						Baz1a	2.61254	0.00169012										Eif4a3	-1.36777	0.0137244
Polr2j	-2.55958	0.0185821						Dpm1	2.60889	0.013448										Mrps31	-1.36819	0.0409514
Zbtb11	-2.56056	0.00160327						Ywhaq	2.60585	0.0256594										Ddx3x	-1.37042	0.00372333
Sf1	-2.5685	0.00575056						Rpn2	2.60541	0.0261665										Gnl3l	-1.37957	0.00508722
Fkbp2	-2.56895	0.0459204						Osbp	2.6035	0.011351										Cdc27	-1.39143	0.00104121
Usp8	-2.57541	0.0132636						Eno1	2.60011	0.00335552										Gtf3c4	-1.39603	0.0144984
Lrrc8e	-2.57591	0.00506027						Wbp4	2.59445	0.0168123										Rbpms2	-1.40085	0.0201004
Tdp2	-2.577	0.0235852						Rpl7a	2.5943	0.0218114										Mrps30	-1.40228	0.00715723
Nosip	-2.58139	0.0209538						Bub1	2.59282	0.0259586										Nedd1	-1.40576	0.0119291
Cdr2	-2.58646	0.0143801						Atp6v1d	2.58656	0.0250102										Ppp5c	-1.40618	0.0208756
Cdv3	-2.58666	0.0319831						Slc9a3r1	2.58585	0.00669116										Plk1	-1.41058	0.0137396
Stip1	-2.58751	0.00998059						Rabep1	2.57893	0.00613439										Zpr1	-1.41309	0.0124589
Pnpla6	-2.59016	0.0357015						Ccdc9	2.57608	0.0365207										Plekhg3	-1.41448	0.00369788
Ubr3	-2.5914	0.00987437						Pcmt1	2.57434	0.0333977										Pum3	-1.42247	0.0022574
Gna13	-2.59764	0.0157839						Rtn4	2.56781	0.0196396										Taok1	-1.42301	0.00387025
Marf1	-2.59803	0.00134948						Ogdh	2.56775	0.0437809										Nasp	-1.42512	0.0166542
Ruvbl1	-2.5991	0.0495718						Nsfl1c	2.56189	0.0145779										Utp14b	-1.43204	0.0384786
Arhgap17	-2.59976	0.00493077						Glud1	2.55457	0.0249171										Srp9	-1.4333	0.0443963
Atg4b	-2.59996	0.00468032						Sympk	2.54366	0.0021342										Crlf3	-1.43398	0.00473236
Uqcrfs1	-2.60315	0.00837648						Eif3d	2.53807	9.93473e-05										Nfyb	-1.44632	0.0423123
Cpsf3	-2.60517	0.00366804						Ubac1	2.53469	0.0221635										Ppan	-1.4706	0.00599793
Metap2	-2.61311	0.0265323						Aifm1	2.5293	0.00928504										Actn1	-1.47373	0.00999098
Mrps18b	-2.61638	0.00409336						Stam2	2.52691	0.0479088										Dtx2	-1.47571	0.0192911
Myh10	-2.61819	0.034242						Pde12	2.52361	0.0255345										Gatad2b	-1.47807	0.0287758
Parg	-2.61987	0.0289126						Utp15	2.51663	0.00557822										Ccdc86	-1.48107	0.0047873
Txndc17	-2.62078	0.00186242						Ndufs7	2.51602	0.000433136										Sf3b1	-1.48143	0.00916971
Stambp	-2.62146	0.0264399						Arpc1b	2.51479	0.0168417										Aebp2	-1.48336	0.0185834
Pum3	-2.62175	0.0409227						Atp6v1e1	2.51269	0.0256159										Atg2a	-1.48867	0.00477808
Asz1	-2.62408	0.0246416						Eef1a1	2.51262	0.0117757										Eif5b	-1.51425	0.0190814
Camsap3	-2.62418	0.0259812						Hspa1l	2.51191	0.0138569										Sptan1	-1.51519	0.00259065
Tdp1	-2.62696	0.0107517						Mars2	2.51039	0.0235882										Rtn4	-1.52259	0.0130605
Sel1l	-2.62839	0.0431598						Zc3h11a	2.50831	0.000355854										Urm1	-1.52646	0.0187273
Nans	-2.63246	0.0304924						Pdcd5	2.50246	0.0178399										Usp19	-1.52774	0.0173715
Calm2	-2.63272	0.0186129						Rps16	2.50198	0.00522072										Pank3	-1.53899	0.00564011
Nasp	-2.6335	0.0261133						Mad2l1bp	2.50126	0.00153801										Dcaf13	-1.54649	0.0107378
Chmp3	-2.63852	0.0276737						Ckap2l	2.5011	0.00836265										Med4	-1.54939	0.00737878
Tuba1c	-2.64542	0.00884623						Rpl13a	2.49712	0.0117417										Cnot1	-1.55099	0.00644206
Scamp3	-2.65035	0.0431594						Pdha1	2.48967	0.0066424										Khdc1b	-1.55226	0.00825543
Sae1	-2.65388	0.0244645						Plpp3	2.48881	0.0108368										Wdr46	-1.55661	0.000665987
Pitpna	-2.65699	0.0142176						Ipo9	2.48427	0.0124946										Rybp	-1.56111	0.0164751
Tmem199	-2.65847	0.0116021						Mbd3	2.48252	0.0121175										Bcas3	-1.5614	0.00147258
Prodh	-2.66505	0.0488544						Ehmt1	2.47445	0.00483492										Ube2t	-1.5629	0.0448136
Tprn	-2.66587	0.0197234						Kpnb1	2.4717	0.0178817										Kri1	-1.5638	0.024663
Rabgap1	-2.6674	0.00235765						Sp1	2.46655	0.00159259										Prc1	-1.56471	0.00781848
Psmc6	-2.66757	0.00572592						Gtf2h2	2.46141	0.014616										Bcat1	-1.57463	0.00432268
Zwilch	-2.67035	0.0313149						Alpl	2.46001	0.00202072										Znrd2	-1.57905	0.0324007
Slc6a7	-2.67869	0.0445475						Chd8	2.45803	0.00176903										Rbm17	-1.57915	0.0204119
Gabpb1	-2.69947	0.00886562						Nsrp1	2.45012	0.00563973										Atxn2	-1.58447	0.0208429
Mtx1	-2.70657	0.0302312						Atg7	2.44797	0.00384985										Ipo7	-1.58592	0.0173474
Cotl1	-2.70817	0.0349777						Smc3	2.43965	0.00297332										Sbno1	-1.58594	0.0271128
Rsrc2	-2.71138	0.00956807						Cenps	2.43653	0.0260522										Mtus1	-1.59058	0.00812501
Fsd1	-2.7119	0.0166169						Por	2.4351	0.00135489										Ccna2	-1.59184	0.010422
Ccno	-2.72206	0.0113597						Cdk5rap3	2.43083	0.0199497										Tsr1	-1.59322	0.0143639
Ndrg4	-2.73139	0.0401901						Bpnt1	2.42836	0.0428606										Gk5	-1.5944	0.0126156
Pmf1	-2.73612	0.0247803						Baz2a	2.42619	8.71966e-05										Dppa4	-1.59589	0.0135503
Carm1	-2.73687	0.0488739						Ndufs2	2.42607	0.0337281										Kif23	-1.59707	0.0333637
Cnot10	-2.7402	0.0374876						Spryd7	2.42476	0.00514966										Mta3	-1.6	0.0119292
Timm9	-2.7417	0.0269399						Ddx39b	2.40993	0.0350026										Ifrd1	-1.60727	0.0499768
Tuba1b	-2.75089	0.00237767						Utp6	2.40667	0.00308002										Eif4g1	-1.6118	0.0155075
Gsta4	-2.75285	0.0345511						Pold3	2.40642	0.0153993										Uggt1	-1.61346	0.00867037
Nolc1	-2.76283	0.00189021						Ldlrap1	2.40551	0.0326379										Wdr45b	-1.62231	0.00061844
Mad1l1	-2.76477	0.0300463						Pdxdc1	2.40332	0.0254084										Cit	-1.62861	0.0216801
Tbcd	-2.76635	0.00747037						Pgam1	2.39327	0.00883251										Rab2b	-1.62972	0.0025995
Eif3a	-2.76663	0.00322676						Gatc	2.39094	0.00791993										Khdc1a	-1.63354	0.0073817
Pex5	-2.76701	0.0205354						Pttg1ip	2.38975	0.00178724										Nup35	-1.63447	0.0207926
Usp48	-2.77075	0.00155017						Brd4	2.38898	0.00207557										Tomm5	-1.6424	0.0268588
Atp6v1d	-2.77091	0.00646274						Srp19	2.38874	0.0348216										Map4k5	-1.64373	0.0281569
Ttk	-2.7721	0.00293567						Prkag1	2.38782	0.00333102										Cdc20	-1.6468	0.0147044
Rbm8a	-2.77347	0.00989305						Eif4g1	2.38023	0.027252										Pwp2	-1.6489	0.0163551
Pafah1b2	-2.77538	0.0259434						Ppp2ca	2.37943	0.0207176										Ankle2	-1.65259	0.00879912
Tubb5	-2.77824	0.00504253						Jup	2.37874	0.0294356										Khdc1c	-1.6553	0.00803194
Hsph1	-2.78191	0.00636233						Stip1	2.37403	0.00133904										Ppp6c	-1.6623	0.0267231
Ahcyl2	-2.78503	0.0227282						Cox6a1	2.37395	0.0156413										Ube2o	-1.67274	0.00498556
Plin3	-2.78787	0.03014						Uqcrfs1	2.37208	0.007847										Hdac1	-1.68237	0.014491
Gpx1	-2.78932	0.00222216						Cactin	2.37007	0.00763169										Atxn3	-1.69182	0.00851488
Ube2e1	-2.78943	0.030286						Ubl7	2.3599	0.00717096										Baz1a	-1.70171	0.0156915
Wdr3	-2.79032	0.00760016						Taf10	2.35848	0.00164468										Tdh	-1.70339	0.0435553
Nelfe	-2.79122	0.0109234						Sart1	2.35744	0.0151617										Padi6	-1.7206	0.0019085
Rrp36	-2.79135	0.00531267						Pgrmc1	2.35715	0.0469483										Zc3hc1	-1.7301	0.0408657
Nutf2	-2.79976	0.0215347						Celf1	2.35665	0.0167463										Nipbl	-1.73279	0.0356955
Cmss1	-2.80297	0.0096775						Gmeb1	2.35648	0.0327208										Kif20a	-1.74095	0.00404974
Ahsa2	-2.80347	0.02134						Ap3d1	2.34629	0.00435915										Paip2	-1.74141	0.0115591
Ndufs3	-2.80409	0.0158935						Bzw1	2.33692	0.0132923										Lactb	-1.74363	0.0282823
Wdr18	-2.8127	0.0103586						Rpl15	2.33604	0.0121744										Tmem87a	-1.75205	0.0292517
Myl12b	-2.82956	0.0021205						Ywhab	2.33575	0.0213568										Pttg1ip	-1.76274	0.00985301
Actr10	-2.82971	0.0105087						Atp6ap2	2.33371	0.00487172										Mta2	-1.76354	0.0102976
Mrpl32	-2.83413	0.0222712						Nubp2	2.33236	0.0314715										Kdm2b	-1.76749	0.0396528
Rplp2	-2.83851	0.0128314						Scaf4	2.33159	0.00764021										Sms	-1.76855	0.000880034
Txndc9	-2.84006	0.00702158						Ctr9	2.32921	0.01165										Bod1l	-1.76893	0.027957
Arf5	-2.84683	0.0118853						Wdtc1	2.32853	0.00839427										Psat1	-1.78048	0.00711326
Xrcc5	-2.84835	0.0191357						Cyp20a1	2.32604	0.0206132										Naa16	-1.79538	0.000389218
Gstp1	-2.85057	0.00695308						Ywhah	2.31619	0.00242527										Fdps	-1.79655	0.00883516
Spc25	-2.85489	0.0160223						Pou2f3	2.31072	0.000663004										Cab39	-1.7971	0.024081
Xpo5	-2.85898	0.000536646						Cdk9	2.31043	0.00976086										Rpap3	-1.8137	0.000164075
Mcat	-2.86072	0.0438768						Ncl	2.30873	0.0173017										Prkag1	-1.82375	0.0063089
Rtca	-2.86478	0.0253946						Abce1	2.30228	0.0261433										Ccnb1	-1.82384	0.0183072
Dlat	-2.86632	0.00110145						Pkm	2.30166	0.0165503										Setx	-1.82485	0.0101574
Ythdf2	-2.86833	0.00716866						Hectd1	2.29818	0.00156094										Serinc1	-1.83484	0.0219737
Rnf214	-2.86906	0.0476866						Dag1	2.29314	0.00220153										Eif6	-1.84266	0.00565505
Kdm1b	-2.86965	0.00997281						Sod1	2.2774	0.0247254										Ctsa	-1.85336	0.00679407
Syce2	-2.87038	0.00538205						Ubxn7	2.27415	0.0145781										Ahctf1	-1.85632	0.0121877
Pigk	-2.88098	0.0166496						Ptpa	2.266	0.000967546										Prpf8	-1.86074	0.0123779
Exoc3	-2.88151	0.0307385						Mcm3	2.26152	0.0111924										Exoc1	-1.86857	0.0166201
Dtymk	-2.88624	0.0346418						Chchd1	2.25103	0.0025877										Ubl7	-1.87111	0.0126152
Chmp5	-2.88802	0.00154837						Mgme1	2.24451	0.0374503										Timm8a1	-1.88174	0.013473
Golga4	-2.89167	0.0245453						Crkl	2.23948	0.039396										Csnk1e	-1.88269	0.00951272
Eloc	-2.89409	0.00189317						Nasp	2.22948	0.0361404										Dusp12	-1.88305	0.0120238
Cnnm4	-2.89598	0.0122058						Rmc1	2.22591	0.0112264										Utp4	-1.88568	0.000386476
Tubg1	-2.89646	0.000203786						Cbl	2.22488	0.00708158										Atg16l1	-1.88657	0.0295433
Cops5	-2.90185	0.00462397						Gga1	2.21937	0.00957551										Slc13a2	-1.90597	0.00276316
Vps41	-2.90201	0.0192768						Thrap3	2.20808	0.0226287										Ulk1	-1.91196	0.00463215
Chd8	-2.90691	0.00612222						Rnf115	2.20796	0.0303416										Cnot8	-1.93024	0.001742
Nlrp9b	-2.90777	0.0118313						Gfpt1	2.20544	0.00719123										Ttc27	-1.93309	0.00336569
Cpsf1	-2.90795	0.0101299						Sec63	2.19702	0.00296096										Rrp9	-1.95522	0.0111461
Luc7l2	-2.91248	0.0386459						Ipo5	2.19033	0.00157242										Ctsb	-1.95987	0.0152522
Pygb	-2.91783	0.0313551						Exosc10	2.18026	0.0101908										Sun1	-1.96008	0.0187967
Snap47	-2.91999	0.00799163						P4hb	2.17726	0.00048669										Atg3	-1.97264	0.0427453
Tbca	-2.92025	0.00737628						Lamtor1	2.16913	0.0079128										Nle1	-1.97307	0.0456176
Prkd1	-2.92332	0.0078979						Ints6	2.16708	0.0206252										Stag2	-1.97759	0.0167142
Tbcc	-2.92445	0.0130271						Pom121	2.15044	8.3675e-06										Mcrip2	-1.98181	0.0223819
Blmh	-2.92637	0.000186748						Tubb5	2.14553	0.0143917										Rnf114	-1.99208	0.0140025
Tdrd5	-2.92711	0.00196912						Cct5	2.14549	0.0158416										Gnl2	-1.99354	0.00431604
Glmp	-2.9273	0.0438224						Sfswap	2.14518	0.0105318										Nxf1	-2.00253	0.0291814
Echdc1	-2.92899	0.0269843						Ndufb9	2.14398	0.0237647										Tax1bp1	-2.00411	0.0332626
Ssna1	-2.93361	0.0216309						Usp10	2.13835	0.0190093										Pabpc1	-2.03652	0.0414776
Nmt1	-2.94442	0.0218903						Pwp2	2.13769	0.0174628										Usp33	-2.04199	0.00288578
Vps29	-2.94728	0.0194033						Sae1	2.13753	0.00858622										Med27	-2.0475	5.11598e-05
Pik3r4	-2.94803	0.00148682						Ensa	2.12663	0.000406295										Kif18b	-2.05688	0.000165167
Lsm5	-2.94842	0.0179959						Myo1b	2.12512	0.0263011										Xpo1	-2.05887	0.0225545
Cap1	-2.94969	0.00344185						Tbp	2.12192	0.0202926										Piwil2	-2.0615	0.0439667
Ak4	-2.95065	0.0243607						Ddhd2	2.11588	0.0427833										Nup155	-2.06747	0.0137157
G6pdx	-2.95103	0.00623595						Hadha	2.11037	0.002518										Fcf1	-2.06822	0.0118033
Cast	-2.9532	0.044968						Prdx6	2.11012	0.00107404										Med24	-2.06992	0.00232895
Dnmt1	-2.95805	0.00402894						Psmc3	2.10919	0.0281258										Nom1	-2.07112	0.0256242
Phb2	-2.95812	0.0215896						Myadm	2.10547	0.0368416										Zbtb11	-2.07329	0.00537605
Galm	-2.95827	0.00904205						Drap1	2.10487	0.0464177										Kpna2	-2.08874	0.00540568
Hspe1	-2.95951	0.000324603						Gtse1	2.09944	0.0155479										Dhx9	-2.09195	0.00893239
Xpo7	-2.96246	0.0165993						Arl1	2.09897	0.00619648										Dnajb9	-2.10018	0.0134734
Acadvl	-2.96827	0.0437401						Mepce	2.09807	0.0128288										Brca2	-2.10068	0.00400061
Ndufv1	-2.96831	0.0431465						Arf4	2.09147	0.001832										Rrp12	-2.1018	0.00106698
Fam3c	-2.97224	0.000247436						Sephs1	2.0905	0.0401274										Kpna1	-2.11205	0.0465604
Nudc	-2.9782	0.0138212						Gdi2	2.07779	0.00687226										Ranbp2	-2.11295	0.0135753
Usp5	-2.98448	0.00872157						Uqcr11	2.07776	0.0218654										Trrap	-2.1247	0.00717272
Timm17b	-2.98712	0.00534768						Otud5	2.07585	0.0095346										Fasn	-2.14142	0.024464
Cfl1	-2.98778	0.0102466						Otub1	2.06108	0.0358691										Isyna1	-2.14814	0.00233271
Me1	-2.9878	0.00362248						Naca	2.05989	0.0267262										Cks2	-2.14892	0.00350884
Bmp15	-2.99383	0.0220448						Spc25	2.05515	0.0476443										Txlng	-2.17209	0.00631096
Crebbp	-2.99553	0.00609203						Serpini1	2.05322	0.00772302										Tpr	-2.18782	0.00511622
Rtraf	-2.99653	0.0139584						Kif5b	2.05319	0.0486695										Rmc1	-2.18998	0.00653056
Usp4	-3.00019	0.000324023						Eif4b	2.05153	0.0167117										Mier3	-2.19201	0.0295977
Eftud2	-3.01056	0.0036246						Wdr53	2.05104	0.00282385										Wdr43	-2.19731	0.00973159
Ubr7	-3.01409	0.00240503						Nucks1	2.05002	0.014546										Pdcd11	-2.20808	0.0338663
Drap1	-3.02015	0.0441797						Slu7	2.04929	0.00514707										Rwdd1	-2.22258	0.0406372
Cpt2	-3.02051	0.00465045						Sfn	2.04425	0.019821										Hexb	-2.25132	0.000880463
Rab3a	-3.02194	0.0158464						Eif2b2	2.04158	0.0365016										Clpx	-2.2542	0.00537759
Miox	-3.02335	0.0125589						Ppif	2.03873	0.0328594										Ammecr1l	-2.258	0.0263327
Cul3	-3.02369	0.0264569						Fmr1	2.03252	0.03245										Ipo5	-2.26633	0.00886083
Srp68	-3.02787	0.0161233						Nadk	2.03238	0.00711785										Ddx46	-2.28553	0.0369756
Mdc1	-3.02891	0.0115807						Katna1	2.03002	0.0137414										Myo1b	-2.29122	0.00571389
Pfn1	-3.02963	0.0407011						Mtx1	2.02656	0.00245177										Lss	-2.314	0.00425496
Tmem135	-3.03063	0.0190342						Actn1	2.02559	0.0113751										Becn2	-2.31833	0.0300262
Elovl1	-3.03113	0.000888706						Eif2s1	2.02421	0.00722116										Mat2a	-2.32312	0.00590057
Tmed10	-3.03508	0.0225916						Rplp2	2.02406	0.00452763										Eif4e	-2.32932	0.00398873
Ube2w	-3.03958	0.0451625						Ercc4	2.0229	0.0256821										Slc11a2	-2.33725	0.000319506
Ssr4	-3.03995	0.00663604						Tmem50b	2.02247	3.59308e-05										Fdft1	-2.34031	0.000866727
Xrcc6	-3.04399	0.0275638						Dus3l	2.01924	0.00651591										Espl1	-2.34758	0.0135716
Cryl1	-3.04428	0.0213501						Agfg1	2.01232	0.0155318										Mpc2	-2.34828	0.00919631
Rab8a	-3.04456	0.0219564						Kdm3b	2.00437	0.000307067										Eci1	-2.3801	0.00764462
Nlrp14	-3.04526	0.00656662						Eif3k	1.99941	0.024766										Atp1b3	-2.39027	0.010932
Lrrfip2	-3.0466	0.0406267						Dnajb6	1.99809	0.00592698										Bhmt2	-2.39496	0.0361476
Ran	-3.04703	0.0133534						Hspb1	1.99796	0.0421774										Cad	-2.4095	0.00816415
Naa11	-3.04898	0.00753362						Rpl22	1.9946	0.0255332										Usp10	-2.42504	0.0139801
Glg1	-3.05019	0.00702816						Slc7a5	1.99198	0.016402										Polr2h	-2.44366	0.00992655
Abcf3	-3.05036	0.0271109						Tpr	1.99095	0.00626591										Tmem50b	-2.47673	0.0409803
Txlna	-3.0559	0.0169306						Pdia4	1.98945	0.0345385										Cand1	-2.48114	0.0273912
Dctn5	-3.05942	0.00185615						Pes1	1.98144	0.0272272										Wdtc1	-2.4921	0.00783254
Upp1	-3.06376	0.0455066						Dhx33	1.98088	0.0104945										Cip2a	-2.4961	0.0114294
Tpt1	-3.06418	0.00317063						Nmt1	1.9803	0.00480126										Ndel1	-2.50659	0.0446767
Hdac2	-3.06593	0.00162239						Mphosph10	1.9786	0.0187094										Bora	-2.51405	0.00861807
Aspm	-3.06618	0.00727273						Hyou1	1.97482	0.0143918										Dmgdh	-2.5353	0.00768668
Ndufaf7	-3.06629	0.0146111						Pigs	1.97335	0.0425429										Nub1	-2.54427	0.00190552
Atp8a2	-3.0744	0.0136579						Smg8	1.97259	0.00341955										Tor2a	-2.55246	0.0416019
Pfkp	-3.0772	0.0126389						Cnbp	1.97043	0.0197186										Nolc1	-2.56971	0.00497159
Urod	-3.07908	0.00523758						Ndufa10	1.96478	0.00669927										Map1lc3a	-2.58585	0.00614925
Uhrf1	-3.08053	0.00884482						Sf3a3	1.9639	0.0213786										Ddx49	-2.5911	0.00224292
Sec22b	-3.08685	0.00964431						Prdx5	1.96223	0.0134243										Slc39a4	-2.59191	0.0160256
Aco2	-3.08686	0.000775848						Pdhb	1.95458	0.0128528										Chek2	-2.59311	0.00870353
Ostf1	-3.09115	0.006417						Alas1	1.94966	0.00848723										Esco2	-2.60576	0.0261545
Haus5	-3.09119	0.0165634						Ppid	1.94834	0.0346812										Casp3	-2.64182	0.0409484
Hdlbp	-3.09315	0.0120063						Hist2h2aa1	1.94632	0.00448813										Cdan1	-2.6686	0.00858677
Pmpca	-3.0932	0.0403458						Otud6b	1.93493	0.0406685										Timd2	-2.67228	0.00262009
Stx17	-3.09592	0.0417892						Lmnb1	1.93392	0.014477										Tprn	-2.67742	0.00384609
Pik3c3	-3.09757	0.00741148						Gtf3c2	1.92985	0.00856356										Igf2r	-2.69808	0.00462648
Hyou1	-3.09795	0.00408973						Mrpl17	1.92969	0.0456983										Polr1e	-2.70542	0.012502
Gnb4	-3.10032	0.0378136						Herc4	1.92686	0.0133482										Eif5	-2.70749	0.00706745
Glrx	-3.10765	0.00173953						Csnk1a1	1.92086	0.035981										Gfpt1	-2.73367	0.00157855
Apoo	-3.11169	0.0270733						Ppp1ca	1.91476	0.013612										Glrx2	-2.75765	0.0369068
Tubg2	-3.11648	0.00854335						Med24	1.90676	0.00203298										Zmpste24	-2.78158	0.0242721
Ehd4	-3.12545	0.00567555						Esrrb	1.90292	0.0143799										Cth	-2.79552	0.00246988
Higd2a	-3.13329	0.0403219						Rpf1	1.9014	0.00299913										Kif22	-2.85312	0.0141877
Thop1	-3.13375	0.0498857						Sec24a	1.89742	0.0359171										Lamp2	-2.86644	0.00540755
Eaf1	-3.13379	0.0214667						Pnisr	1.89477	0.000733189										Kdm5b	-2.86989	0.0105587
Nono	-3.13537	0.00285824						Uvrag	1.89021	0.00534249										Ppm1a	-2.90353	0.0433439
Krt76	-3.13887	0.0463936						Urod	1.88811	0.0166928										Med23	-2.90681	0.00165965
Ywhab	-3.1443	0.0372949						Aplp2	1.88209	0.00285131										Wsb1	-2.91072	0.00360407
Calb1	-3.14491	0.0268048						Ppp1r7	1.88158	0.0118208										Pgm2l1	-2.92791	0.0342051
Smc1b	-3.1503	0.0388896						Zmym2	1.88155	0.0328944										Prkcd	-2.93903	0.00335926
Actl6a	-3.15705	0.0142063						Stag2	1.87974	0.0166329										Tma16	-2.94356	0.019447
Anxa6	-3.16662	8.57673e-05						Pla2g15	1.87908	0.0021711										Ctsc	-2.97218	0.0046868
Snip1	-3.16834	0.0233283						Dus2	1.87623	0.00301958										Gcsh	-2.9752	0.00113166
Spcs1	-3.16906	0.00430213						Lactb2	1.86237	0.00307143										Stmn3	-2.99455	0.0269436
Myh9	-3.17178	0.0227673						Nsa2	1.85953	0.0250373										Spns1	-2.99834	0.00146679
Yy1	-3.17375	0.035546						Eloc	1.85942	0.0180818										Cpne1	-3.00887	0.00578358
Ccdc86	-3.17486	0.0404701						Atp6ap1	1.8443	0.000395543										Trim43a	-3.0242	0.00116291
Dnaja1	-3.17728	0.00458729						Ddx42	1.84256	0.0024666										Pacs1	-3.02584	0.00203729
Prune1	-3.17735	0.00510032						Scyl1	1.83643	0.00270808										Ypel2	-3.08066	0.00516729
Lamc2	-3.17848	0.0392528						Tfap2c	1.82488	0.00296302										Ccdc117	-3.1329	0.0151069
Bicd2	-3.18103	0.000895529						Mat2a	1.82144	0.0062305										Tfpt	-3.17239	0.0219874
Slc12a7	-3.18793	0.00710137						Gspt1	1.8212	0.0223607										Snx16	-3.21112	0.00100237
Dnm2	-3.18862	0.00418496						Mrpl37	1.81082	0.0336734										Uap1	-3.24867	0.00408908
Tmem14c	-3.19354	0.0140713						Scamp3	1.80365	0.0111113										Larp4	-3.26413	0.00131242
Nop14	-3.19514	0.0230256						Nol6	1.8027	0.0146532										Pemt	-3.27745	0.00508038
Dnmt3a	-3.20158	0.00377931						Ccna2	1.79987	0.0119739										Impdh2	-3.29369	0.00037333
Idh3g	-3.20196	0.000909221						Actn4	1.79731	0.00622372										Ptpn21	-3.30138	0.011467
Ldhd	-3.20631	0.0159236						Txndc12	1.79593	0.0148554										Gpd1l	-3.30476	0.00884765
Aven	-3.20978	0.0372544						Cope	1.79361	0.0227402										Slc5a6	-3.46623	0.00146472
Pgk1	-3.2105	0.00595284						Mul1	1.79056	0.0277677										Rb1cc1	-3.46744	0.00178403
Pex14	-3.21353	0.0446047						Clybl	1.78725	0.00624855										Arrdc1	-3.48937	0.0235863
Psmc5	-3.21599	0.0226844						Gsr	1.78718	0.0343288										Vat1	-3.59452	0.0387154
Pgp	-3.2164	0.0139591						Usp33	1.78669	0.0126511										Entpd2	-3.59548	0.000302253
Uggt1	-3.21888	0.00502989						Lss	1.78193	0.0178728										Hspa2	-3.64311	0.00254575
Eml4	-3.21906	0.00312057						Smc4	1.7751	0.00840071										Nexn	-3.7236	0.00264668
Dop1a	-3.21916	0.00147842						Tprn	1.77296	0.027761										Retreg3	-3.74821	0.021854
Dhx40	-3.22181	0.00293723						Atxn3	1.76985	0.0135907										Rnf213	-3.75183	0.0336513
Chchd6	-3.22294	0.00828802						Lman2	1.76167	0.0202975										Sap30	-3.82679	0.00396205
Gstk1	-3.22656	0.00897599						Cog4	1.75171	0.0100649										Nanos2	-3.8328	0.00752733
Psmd2	-3.22893	0.0107873						Bag6	1.74984	0.00683999										Crnkl1	-3.8995	0.0160109
Ptprf	-3.23024	0.00324756						Wdr70	1.74742	0.00911377										Pdxk	-4.13775	0.00200127
Smc4	-3.23568	0.0220198						Rras2	1.74569	0.029163										Nt5c3b	-4.17913	0.00403898
Stxbp2	-3.23805	0.0148716						Mtdh	1.74178	0.0229225										Ypel5	-4.21784	0.0480868
Aprt	-3.23863	0.00508128						Pld3	1.74086	0.040993										Actr5	-4.37002	0.00447087
Phf5a	-3.2437	0.0155159						Eif2s2	1.72905	0.027649										Oosp1	-4.40758	0.000835787
Mecr	-3.24504	0.00273331						Prkcsh	1.72409	0.0235605										Abhd6	-4.51433	0.0125169
Pgam5	-3.24853	0.00334989						Map2k2	1.7237	0.0278371										Chka	-4.65187	0.000834818
Taf1b	-3.24943	0.0159957						Larp4	1.72318	0.00935548										Zp3	-4.67601	0.000143459
Cog4	-3.25531	0.00441735						Mcm6	1.71872	0.0180881										Rdh10	-4.71762	4.8157e-05
Igbp1	-3.25792	0.00793776						Ran	1.71583	0.028805										Slc12a2	-4.72634	0.00835456
Gatd1	-3.25832	0.0356138						Actr3	1.71527	0.0356077										Nin	-4.76081	0.00347161
Mto1	-3.26415	0.032608						Rad21	1.71408	0.011245										Dazl	-4.90093	0.0161703
Eif3f	-3.26758	0.0034303						Ube3a	1.71225	0.0171973										Tfrc	-5.11085	0.00601149
Nedd8	-3.26908	0.0150321						Nudt2	1.71223	0.0103685										Hspa1l	-5.25461	9.45026e-05
Ttc1	-3.27011	0.0026057						Psmc5	1.71141	0.0186688										Fbxl20	-5.31577	0.0228403
Gak	-3.27178	0.00980315						Usp5	1.69152	0.00202773										Ankrd10	-5.36172	0.0414973
Clybl	-3.27438	0.0119804						Cse1l	1.68604	0.0139088										Naalad2	-5.794	0.0469743
Specc1l	-3.27493	0.000216594						Tnpo2	1.68543	0.00128524										Anpep	-5.79796	0.00208874
Msrb1	-3.27523	0.0384971						Rbm47	1.68368	0.0100108										Hspa1b	-5.84099	0.00312801
Rrp12	-3.28253	0.00384131						Rrp1b	1.67754	0.0216131										Sardh	-6.14869	0.000625299
Csnk1a1	-3.28257	0.030065						Rbm22	1.67605	0.0220785										Sp110	-6.34232	0.0119842
Alg1	-3.28321	0.0179733						Copb2	1.67548	0.0293353										Aurkc	-6.57865	0.000611984
Syncrip	-3.28636	0.0227158						Rcor1	1.66981	0.0206933										Hspa1a	-6.73254	3.2119e-05
Cc2d1b	-3.29197	0.00115323						Bod1l	1.661	0.0209836										Cited1	-7.15171	0.00259019
Lig1	-3.29864	0.0115711						Topbp1	1.65505	0.00372332										Acsl4	-7.18458	0.00566819
Rfx2	-3.30019	0.0159065						Eif5b	1.65424	0.0245847										Klf17	-7.43467	0.000380847
Nap1l4	-3.30092	0.0157701						Safb	1.64748	0.00999345
Arpc2	-3.30162	0.00320838						Ppp2r2a	1.63989	0.0135918
Vps45	-3.3055	0.000898539						Dnmt3l	1.63237	0.00255889
Ms4a1	-3.30741	0.0287978						Ppp4c	1.63207	0.0366666
Esd	-3.30941	0.00421326						Bsdc1	1.6286	0.0127186
Tdrd3	-3.31012	0.00464517						Pgk1	1.61833	0.022801
Alad	-3.31589	0.00876115						Fis1	1.6097	0.0303098
Parp2	-3.31975	0.0190606						Selenot	1.6079	0.00678591
Psma6	-3.32015	0.00306133						Caprin1	1.59676	0.0302672
Pitpnb	-3.32333	0.0241217						Gpd1l	1.59549	0.00352172
Acox3	-3.32391	0.00445973						Gpr107	1.5817	0.0200264
Ift74	-3.33098	0.010403						Igf2bp2	1.57743	0.0154117
Ppp6r1	-3.33429	0.000724786						Vps4a	1.57641	0.0017843
Pdia4	-3.33863	0.00251673						Kif11	1.57226	0.0340581
Nop9	-3.35056	0.00192468						Srprb	1.56553	0.0398858
Cox6b1	-3.35207	0.0150457						Arcn1	1.56272	0.0287701
Paox	-3.35289	0.0120614						Pogz	1.56248	0.00504683
Eif2b4	-3.35298	0.0187506						Tmed9	1.56078	0.0152427
Ndufs4	-3.35452	0.00489823						Dym	1.55913	0.0141325
Hibadh	-3.35455	0.00896075						Imp4	1.54735	0.0141097
Hdgfl2	-3.35462	0.0250643						Ap4e1	1.54269	0.045642
Slc44a2	-3.35471	0.0171594						Hnrnpu	1.54217	0.0297488
Prkaa1	-3.35504	0.0231679						Med4	1.54066	0.0106408
Mvp	-3.36346	0.0283885						Eif4e	1.52169	0.0290306
Gpatch11	-3.36408	0.0120091						Sun1	1.51975	0.00127909
Fadd	-3.3686	0.0241984						Aldh2	1.51754	0.0216292
Coasy	-3.37124	0.0055452						Brca2	1.51558	0.0266445
Ctsd	-3.37384	0.0452691						Kif4	1.51417	0.0208629
Use1	-3.38262	0.0146884						Rad23b	1.51225	0.0412629
Clta	-3.38636	0.0492539						Arf3	1.51174	0.0178955
Rpl15	-3.38666	0.00205157						Kpna6	1.50869	0.0053684
Limk1	-3.38803	0.000202242						Vac14	1.50644	0.0196031
Mink1	-3.38828	0.00189374						Rtcb	1.49698	0.0010265
Psmb2	-3.39022	0.00604571						Srsf7	1.49497	0.034208
Madd	-3.39153	0.00295395						Pitrm1	1.49423	0.0211336
Pip4p1	-3.39205	0.00457177						Tssc4	1.49279	0.0349048
Golm1	-3.39334	0.0180563						Mau2	1.48561	0.0451227
Ubap2	-3.39826	0.0230276						Crebbp	1.48402	0.0469751
Nacc1	-3.3989	0.00455797						Nup155	1.48214	0.0280123
Ndufb7	-3.402	0.0399294						Dcaf11	1.47355	0.0117754
Srrt	-3.4053	0.00374905						Wdr5	1.47231	0.0101947
Dnajc19	-3.41153	0.0271561						Armc1	1.47109	0.0244115
Cox6c	-3.41155	0.00256914						Chmp7	1.46922	0.00699339
Gtf3c2	-3.41485	0.00203129						Tacc3	1.44976	0.00768354
Acp5	-3.41582	0.006702						Mcm5	1.44676	0.00160313
Trim24	-3.41864	0.009972						Smap2	1.44604	0.00879936
Qrich1	-3.42311	0.00884894						Trim71	1.44287	0.0375861
Drg1	-3.42356	0.01476						Ngdn	1.44227	0.00693176
Pdlim2	-3.42611	0.041849						Setx	1.44139	0.0131735
Efl1	-3.43024	0.0108839						Ahcyl1	1.44109	0.0191888
Enpp5	-3.44669	0.000495536						Minpp1	1.43452	0.019296
Psmc3	-3.45135	0.00937696						Ldb1	1.43165	0.0107447
Scamp2	-3.45378	0.00146592						Erp29	1.42983	0.00833796
Tpm4	-3.45581	0.000818295						Spata5	1.42031	0.0264172
Retreg3	-3.45614	0.00745373						Cyb5r3	1.41708	0.0397602
Psmc4	-3.45737	0.0223742						Nmt2	1.409	0.0453772
Ap2b1	-3.45867	0.00204429						Dhx40	1.40869	0.0406104
Dync1h1	-3.47257	0.022287						Cycs	1.40426	0.0312173
Uqcr11	-3.47347	0.010645						Cisd1	1.40371	0.0483698
Ddx42	-3.48103	0.0066615						Cttn	1.3963	0.034939
Arf3	-3.48238	0.00394						Usp8	1.38909	0.0154138
Churc1	-3.48282	0.0109787						Ulk1	1.38086	0.015228
Dctn3	-3.49244	0.00619775						Rtf2	1.38061	0.0243236
Dera	-3.49564	0.000930468						Ptpn11	1.37896	0.0441467
Snupn	-3.49728	0.0341136						Gon4l	1.37644	0.0116658
Zfand2b	-3.49963	0.00890282						Rab11fip1	1.37219	0.00597104
Ywhah	-3.50049	0.0104189						Klc1	1.36282	0.0142255
Actr3	-3.50352	0.0168803						Sf3b4	1.35983	0.0067128
Prmt7	-3.50794	0.042843						Pdcd2l	1.35864	0.00610756
Nsfl1c	-3.50922	0.0121769						Atf7ip	1.35743	0.0363235
Ipo7	-3.50967	0.00117737						Hnrnph2	1.35602	0.0370624
Rpa2	-3.51788	0.0031579						Zfand5	1.35216	0.0285311
Snx17	-3.52557	0.00301133						Rps2	1.34718	0.0363232
Npc2	-3.52854	0.0282548						Ubap2	1.34361	0.019608
Sptan1	-3.52856	0.0076589						Scp2	1.34094	0.0122385
Smarcc1	-3.53695	0.00357651						Nrbp1	1.33814	0.00111457
Clpb	-3.54118	0.0274419						Brd8	1.32653	0.00866494
Prdx3	-3.54135	0.0106849						Fbxl20	1.31556	0.00392289
Erp29	-3.54598	0.00561661						Cops4	1.31011	0.02723
Mgme1	-3.54776	0.0317348						Hdac6	1.30801	0.00236563
Vdac2	-3.54872	0.0446464						Nudc	1.30782	0.00139836
Lrrc47	-3.55162	0.00949924						Hmgb1	1.30313	0.0354033
Gstm5	-3.55525	0.0103798						Lima1	1.30062	0.0466883
Cd164l2	-3.55593	0.00864014						Samm50	1.29428	0.0267836
Cox17	-3.55595	0.0126839						Brms1l	1.29406	0.0140639
Txnrd3	-3.55755	0.00517275						Wnk1	1.2938	0.0141249
Stmn1	-3.56207	0.0158426						Rack1	1.29095	0.0282204
Gtf2h1	-3.56328	0.00375236						Fastkd5	1.28533	0.00861692
Ogfod3	-3.56737	0.0302596						Tjp2	1.28365	0.00829062
Cited1	-3.57945	0.0221749						Dnm2	1.28055	0.000780847
Dnaja2	-3.58381	0.0137751						Mmab	1.27034	0.0128118
Ppil1	-3.58805	0.0136002						Carnmt1	1.26848	0.00106846
Gcat	-3.58837	0.000489412						Rtel1	1.2596	0.0395921
Vgll4	-3.59596	0.00350842						Ate1	1.25791	0.00890073
Gigyf2	-3.59625	0.0143787						Arhgdia	1.25677	0.00895651
Mrs2	-3.59834	8.09322e-05						Snrnp70	1.24864	0.0129507
Oosp2	-3.5992	0.00661975						Acsf2	1.24355	0.0164849
Fbxo38	-3.6004	0.0083033						Ddx5	1.22794	0.0229815
Tsg101	-3.60456	0.0195934						Os9	1.22495	0.025101
Ap1m2	-3.60622	0.00581928						Arhgap1	1.22048	0.0279211
Rpl34	-3.60679	0.00524605						Zfand2a	1.213	0.00327172
Lsm6	-3.61034	0.00184296						Nup98	1.20665	0.0133086
Abcd3	-3.6113	0.00983008						Gtf2a1	1.20377	0.000687535
Nol7	-3.6117	0.00299422						Ddx6	1.19297	0.0183229
Aldoa	-3.61207	0.0257991						Hdlbp	1.18954	0.0172908
Psmb7	-3.6143	0.00680544						Trap1	1.18947	0.00789782
St13	-3.61632	0.010774						Vcpip1	1.18676	0.0429616
Bag6	-3.61819	0.0151003						Cd2bp2	1.1715	0.00574262
Aip	-3.61915	0.04862						Trim24	1.14005	0.00575899
Tdrd7	-3.61927	0.000675864						Trim28	1.13556	0.0113541
Prdx2	-3.62246	0.0158124						Ndufs1	1.13345	0.0149118
Pop5	-3.62318	0.00492923						Aen	1.13311	0.0242562
Hsp90aa1	-3.62617	0.00624992						Nploc4	1.12993	0.0104869
Lonp1	-3.62662	0.00428581						Atg5	1.12864	0.0346651
Dpysl3	-3.62965	0.0313462						Oga	1.12602	0.040416
Wbp2	-3.63072	0.00823031						Med8	1.1206	0.0466949
Tbc1d10b	-3.63152	0.00994389						Pacs1	1.1097	0.0291511
Akt1s1	-3.63383	0.000983829						Arl8b	1.10938	0.0174861
Ndufc2	-3.63404	0.0181295						Kif2a	1.10814	0.0076052
Dnajb6	-3.63818	0.0110523						Atg4b	1.10607	0.0190817
Rplp1	-3.63832	0.00487332						Psmd4	1.09755	0.00324593
Pcbd2	-3.63884	0.00121233						Pex19	1.09695	0.0108449
Sh3glb2	-3.64082	0.0257775						Ndrg3	1.09588	0.0396875
Eif4b	-3.64322	0.0065316						Ndel1	1.09438	0.00165965
Ptgr1	-3.64364	0.00174294						Tuba1b	1.09265	0.0032217
Cbx1	-3.6479	0.0049046						Khdc1c	1.08201	0.00419666
Adprh	-3.65063	0.00663533						Brix1	1.08061	0.0379893
Rpl7l1	-3.65188	0.0254595						Ythdc1	1.07459	0.0302521
Ddx49	-3.65196	0.00655311						Rab5c	1.07297	0.0276342
Map2k4	-3.65679	0.0390262						Cmc1	1.06276	0.0363467
Fbp2	-3.65845	0.0218291						Sptan1	1.04971	0.0331153
Rpa1	-3.65955	0.0140587						Zc3h15	1.04773	0.0460245
Mms19	-3.66326	0.00966487						Myl6	1.04437	0.0380214
Ftl1	-3.66374	0.0148432						Tuba1c	1.03932	0.00338522
Dbndd1	-3.66416	0.0159433						Ddx46	1.03718	0.00678963
Vat1	-3.6668	0.00781271						Pdia6	1.03139	0.0199886
Eif3c	-3.67264	0.00371862						Khdc1a	1.02877	0.00499707
Imp3	-3.67474	0.00316797						Rbbp4	1.02778	0.0408675
Mdh2	-3.68273	0.000603909						Mrpl13	1.01892	0.0491039
Wipi2	-3.68296	0.0384788						Tubg2	-1.00323	0.0268374
Pithd1	-3.68302	0.0167077						Ep400	-1.0115	0.0178251
Abcc1	-3.68638	0.00824377						Specc1l	-1.01286	0.0474584
Wdr74	-3.687	0.00507919						Acsl1	-1.01845	0.0431083
Ddx19a	-3.68898	0.014741						Acat1	-1.01903	0.0371678
Ddx52	-3.68972	0.00804316						Dap3	-1.02339	0.0358954
Map4k4	-3.69237	0.00591374						Rtn3	-1.03177	0.0410132
Rab11b	-3.69257	0.00797828						Mavs	-1.03575	0.00689093
Chchd4	-3.69471	0.00778579						Rhbdd1	-1.03968	0.0292673
Parl	-3.69579	0.00410568						Ezh1	-1.04432	0.0328251
Ubl7	-3.7024	0.0101424						Dbi	-1.0473	0.00375067
Ablim1	-3.70264	0.0184013						Snrpe	-1.05442	0.0224466
Ap1b1	-3.7032	0.00727568						Mrps16	-1.06127	0.0175052
Cxadr	-3.70932	0.0158512						Dhx36	-1.0634	0.0435698
Letm1	-3.70972	0.000155095						Add1	-1.06761	0.00362552
Entpd1	-3.71292	0.0256039						Snx9	-1.0719	0.00778337
Scyl1	-3.7133	0.00245609						Gch1	-1.07253	0.00178455
Dad1	-3.71624	0.00322447						Cul4b	-1.07341	0.0352552
Btrc	-3.71887	0.00717716						Ubp1	-1.07432	0.00813184
Psme2	-3.71936	0.0155693						Rcc2	-1.07543	0.000165548
Dynlrb1	-3.71965	0.00386101						Cnpy4	-1.07743	0.0285592
Sfswap	-3.72005	0.0016206						Pmf1	-1.07796	0.0259046
Fkbp4	-3.72392	0.028618						Cks2	-1.08282	0.0245139
Glo1	-3.72427	0.0159918						Ccnb1	-1.09411	0.0214458
Anapc13	-3.72628	0.0185999						Ppfibp1	-1.0985	0.0173394
Atp6v0c	-3.7279	0.00954532						Uchl3	-1.10462	0.00955721
Fbl	-3.72978	0.00448489						Prep	-1.11128	0.0490819
Ndufb6	-3.73088	0.00730981						Vil1	-1.11356	0.0351965
Ngef	-3.73111	0.00839989						Rbx1	-1.12232	0.0330825
Capn1	-3.7314	0.01581						Psmd3	-1.12873	0.00127604
Haus8	-3.73149	0.0180039						Rtraf	-1.12972	0.0035971
Arpc5l	-3.73808	0.0409949						Eed	-1.13479	0.0162969
Spc24	-3.73835	0.00377111						Opa1	-1.14473	0.017641
Igsf3	-3.73879	0.0104728						Gpatch8	-1.14483	0.0494212
Cyth2	-3.74032	0.0172455						G3bp2	-1.15386	0.00636477
Patl2	-3.74061	0.0231481						Afdn	-1.1561	0.0262161
Surf1	-3.74373	0.0047973						Ap3b1	-1.1585	0.017899
Paip2b	-3.74644	0.00433605						Eif4enif1	-1.18299	0.029758
Rps28	-3.74747	0.000276476						Ubl5	-1.18438	0.00575131
Hddc2	-3.75221	0.00611305						Ralgps2	-1.18881	0.0107862
Nub1	-3.75522	0.00229442						Arpc5l	-1.1892	0.0376616
Zw10	-3.75597	0.0162886						Srsf4	-1.19793	0.00942472
Fdft1	-3.76003	0.0201188						Dctd	-1.20233	0.00355371
Rpl27	-3.7605	0.00564788						Orc6	-1.2082	0.0336812
Rfc4	-3.76934	0.0347731						Fam53c	-1.20984	0.0259119
Cox7a2	-3.76964	0.00212712						Trappc3	-1.21014	0.0141701
Aldh4a1	-3.77435	0.0269943						Ndfip1	-1.21194	0.0357179
Map1lc3b	-3.77795	0.00543587						Ube4b	-1.21789	0.00930685
Psmd10	-3.77871	0.00215653						Akap12	-1.21801	0.0475708
Akr1a1	-3.77994	0.00472172						Syf2	-1.21848	0.00981047
Rln3	-3.78204	0.00680176						Sub1	-1.21893	0.0299302
Ubr4	-3.78215	0.0107999						Ptk2	-1.22488	0.0400353
M6pr	-3.78298	0.0441727						Mcm4	-1.22534	0.0303137
Coro1b	-3.78602	0.0178309						Cirbp	-1.2304	0.00691321
Emc8	-3.79254	0.00436258						Tpd52l2	-1.23714	0.01513
Atg2a	-3.79529	0.00367992						Dtx2	-1.24382	0.00994672
Rabac1	-3.79576	0.0149201						Kat7	-1.24406	0.0366208
Ubxn4	-3.79833	0.0294241						Rnf25	-1.24871	0.0053
Ap1s1	-3.80028	0.0199651						Arl3	-1.2647	0.0140802
Clic4	-3.80093	0.00946777						Epg5	-1.26624	0.0375146
Rnh1	-3.80134	0.000132759						Med10	-1.2683	0.00990868
Pym1	-3.80215	6.5142e-05						Hnrnph1	-1.27174	0.00940166
Hpcal1	-3.81293	0.00868648						Ppp1r12a	-1.27443	0.00851628
Capns1	-3.81387	0.00432862						Mtr	-1.28088	0.00800941
Agfg1	-3.81709	0.00635335						Chordc1	-1.28169	0.049792
Tacc3	-3.81771	0.00266036						Rab12	-1.29954	0.0117279
Ap3d1	-3.81801	0.00158823						Alg13	-1.30432	0.00165852
Psmb4	-3.82112	0.0185236						Ap2b1	-1.30555	0.043306
Riox2	-3.82255	0.0240735						Tm9sf4	-1.3064	0.0228354
Ndufa9	-3.82415	0.0283429						Ecpas	-1.31095	0.0266341
Itm2b	-3.82617	0.00145712						Raly	-1.31276	0.00267194
Tubb4b	-3.82659	0.0165274						Kctd5	-1.31285	0.0308591
Dnaja4	-3.82684	0.000281885						Cog5	-1.31317	0.0182384
Rangap1	-3.82712	0.0108301						Arf5	-1.31558	0.0136186
Akr1b8	-3.82844	0.0252325						Gnb2	-1.31845	0.00205201
Elac2	-3.83083	0.0206608						Rab2a	-1.32483	0.00579715
Pcyox1	-3.83455	0.00874244						Lztfl1	-1.32635	0.0388212
Scp2	-3.83561	0.0198367						Rab14	-1.32651	0.00400873
Dkc1	-3.83696	0.0123521						Spag1	-1.33017	0.0265587
Trmt1	-3.83715	0.0019478						Spag7	-1.33023	0.00290208
Rhbdf2	-3.84317	0.0286741						Dock9	-1.33482	0.00769026
Rpl32	-3.84787	0.00362456						Fyco1	-1.33804	0.00430337
Bpnt1	-3.84815	0.00462263						Mfn1	-1.34072	0.026252
Lrpprc	-3.85318	0.00124508						Ddx3x	-1.34214	0.0101486
Carhsp1	-3.85373	0.0101148						Abl2	-1.34384	0.000577181
Pabpc1	-3.85427	0.0213468						Kif14	-1.34516	0.032473
Cct5	-3.85689	0.00246507						Atg12	-1.34736	0.0150932
Iscu	-3.85899	0.0145719						Kdm2b	-1.34882	0.0290364
Rexo4	-3.86102	0.000117072						Api5	-1.34916	0.00296469
Gcn1	-3.86116	0.0076766						Akap7	-1.36642	0.0472451
Ddx1	-3.86118	0.01515						Sf3b3	-1.37199	0.046308
Psmf1	-3.86289	0.0250774						Gfm1	-1.37206	0.00300188
Vti1b	-3.86632	0.0245715						Gid8	-1.37322	0.0101312
Aldh9a1	-3.86967	0.0018617						Ankrd44	-1.37514	0.0120697
Eif4e1b	-3.87003	0.0107416						Ankrd17	-1.37815	0.0183548
Ninj1	-3.87015	0.0289322						Nhlrc2	-1.37823	0.033836
Vil1	-3.87044	0.00655068						Uchl4	-1.38459	0.0123985
Ppm1g	-3.87058	0.0126618						Slain2	-1.39586	0.00493779
Tom1l2	-3.87166	0.00968645						Eif4a1	-1.39748	0.00978987
Spr	-3.87256	0.0116582						Hspa4l	-1.39768	0.0233746
Eif2s3x	-3.87338	0.0206635						Tanc1	-1.39919	0.0291398
Aass	-3.87481	0.00930685						Lipt1	-1.41508	0.0185149
Izumo1r	-3.87602	0.0165563						Sdhc	-1.41631	0.016612
Atp9a	-3.8776	0.00354327						Rtn4ip1	-1.41646	0.0132822
Abr	-3.88117	0.0230623						Cops2	-1.41735	0.00927847
Cacybp	-3.88511	0.0397922						Sec23a	-1.4192	0.0320584
Rwdd1	-3.88602	0.0154073						Itpk1	-1.42587	0.0179765
Odr4	-3.88686	0.000673081						Sap30	-1.42649	0.0101323
Fam114a2	-3.88908	0.0228164						Rab8b	-1.42979	0.0187671
Slc25a10	-3.89722	0.00542838						Pdcd6ip	-1.43163	0.0105045
Cox6a1	-3.89816	0.0153406						Gdpd1	-1.43214	0.0367751
Hdgf	-3.89987	0.035424						Vps13a	-1.43299	0.0115869
Scamp5	-3.90455	0.00892034						Pole4	-1.44586	0.00219586
Tufm	-3.90502	0.0128926						Thoc2	-1.45061	0.0148893
Ndufb8	-3.90885	0.00837885						Scaf8	-1.457	0.00312567
Slc35b2	-3.91458	0.000456288						Itpr1	-1.45768	0.019206
Ndufa11	-3.91549	0.00137959						Nup62	-1.45842	0.00466896
Rrp8	-3.91773	0.0370439						Wfdc3	-1.47322	0.00822449
Myocos	-3.91805	0.00219181						Stambp	-1.47647	0.0261347
Lamp1	-3.92183	0.0227652						Klhl9	-1.47742	0.0140819
Ldlrap1	-3.92269	0.00206589						Hectd3	-1.4808	0.00144602
Uqcrh	-3.93162	0.0147979						Calcoco1	-1.48193	0.0200455
Glrx2	-3.93447	0.00373815						Rac1	-1.48275	0.00698611
C1qbp	-3.93533	0.00989652						Mark2	-1.48415	0.00764725
Hspd1	-3.939	0.000420542						Srp14	-1.48704	0.0127815
Lrrc41	-3.94047	0.00271147						Clint1	-1.4893	0.0079908
Uqcrq	-3.94294	0.0046752						Acadsb	-1.4916	0.029982
Cct7	-3.94779	0.00177933						Ndufab1	-1.49166	0.00419088
Usp14	-3.94958	0.00548209						Gnai3	-1.49177	0.0159904
Trir	-3.95053	0.0139154						Smyd3	-1.49434	0.0241946
Pa2g4	-3.95571	0.0041986						Map1b	-1.49521	0.0434005
Ska3	-3.95624	0.0100079						Ckap5	-1.49562	0.0240053
Glmn	-3.95656	0.0266155						Rps6ka6	-1.49959	0.0123056
Ddx27	-3.95832	0.0187526						Slc7a2	-1.49988	0.0461028
Mlycd	-3.95936	0.0196128						Klhdc2	-1.50119	0.00448457
Npm2	-3.95944	0.0353383						Ahsa1	-1.50553	0.0370373
Cox5b	-3.96387	0.0251302						Wbp2	-1.51242	0.0214924
Maco1	-3.96494	0.0016626						Ppfibp2	-1.51267	0.000513294
Wdr53	-3.96575	0.012396						Add3	-1.51381	0.0243436
Ldhb	-3.96684	0.0103105						Atp6v1h	-1.51407	0.0470535
Nubpl	-3.972	0.0340668						Gng12	-1.5154	0.0173646
Tmem72	-3.97536	0.0102827						Gtf2b	-1.51699	0.0292998
Pdzd11	-3.97836	0.00535497						Pcbd2	-1.51795	0.0249934
Atp6v1e1	-3.98044	0.0440753						Pik3r1	-1.51955	2.37409e-05
Rbpms2	-3.9811	0.0116373						Tbca	-1.52251	0.0153564
Hspa4	-3.98129	0.00440094						Mthfd1	-1.53334	0.0176806
Uchl1	-3.98674	0.00567081						Myl12b	-1.53576	0.0115667
Slc39a6	-3.99089	0.0071646						Usp9x	-1.53656	0.0104716
Slc9a3r1	-3.99292	0.0220309						Chn1	-1.54181	0.0220473
Osbp	-3.9941	0.0104808						Psmd2	-1.5422	0.00554095
Dmac2	-4.00061	0.00756249						B4galt2	-1.54278	0.00864907
Sec23ip	-4.00434	0.00131885						Abhd10	-1.54614	0.0288409
Hspa5	-4.0053	0.00407348						Ccdc186	-1.54693	0.00611596
Mrpl43	-4.00596	0.0194347						Sucla2	-1.54734	0.0270008
Sympk	-4.01231	0.000337178						Myocos	-1.54866	0.0233803
Mtdh	-4.01304	0.0186441						Bcas2	-1.54921	0.000314829
Ppie	-4.02004	0.0360194						Mat2b	-1.55024	0.0255504
Tkt	-4.02081	0.00378045						Scarb1	-1.55529	0.00279749
Arrdc1	-4.02184	0.029432						Prune1	-1.5592	0.00767312
Ncln	-4.02705	0.00115467						Pcyox1	-1.56101	0.0302768
Abcf1	-4.03252	0.0039582						Arpp19	-1.56354	0.0214792
Cstb	-4.0332	0.00207438						Vps35	-1.56976	0.0150845
Erlec1	-4.03619	0.0206926						Rnf220	-1.57205	0.0157812
Cdc16	-4.03731	0.0185184						Ywhag	-1.5749	0.0243186
Ndufaf5	-4.04358	0.00129897						Cenpx	-1.57624	0.0414122
Aimp2	-4.04609	0.0142248						Syvn1	-1.57824	0.00354616
Ruvbl2	-4.04851	0.0274282						Hsbp1	-1.58487	0.0301563
Serbp1	-4.04919	0.00534036						Swi5	-1.59795	0.0199311
Snd1	-4.05577	0.0226273						Atp6v1g1	-1.60475	0.00778069
Med28	-4.05975	0.000484529						Myo6	-1.6049	0.0113254
Dap3	-4.0748	0.0138239						Picalm	-1.60567	0.00324043
Hid1	-4.07721	0.00136217						Ubqln1	-1.60615	0.00884501
Chchd2	-4.07952	0.0013226						Thoc7	-1.60835	0.00136974
Atp5mpl	-4.08316	0.0248286						Actr1a	-1.60842	0.00210084
Lamtor4	-4.08452	0.0179747						Dusp12	-1.61021	0.0174915
Jpt1	-4.09289	0.00525687						Tmem14c	-1.61061	0.0278814
Krt12	-4.09305	4.16616e-05						Rfc5	-1.61137	0.0462818
Mrps36	-4.09517	0.0458772						Rcn2	-1.61212	0.00759684
Tmem147	-4.09829	0.0312882						Ssr3	-1.61715	0.00155317
Rps23	-4.09857	0.00420227						Npc1	-1.62081	0.0121196
Rnf7	-4.09884	0.0339055						Atxn2l	-1.62228	0.000818353
Pi4k2a	-4.09936	9.67751e-05						Tnks1bp1	-1.62289	0.0290123
Slc25a3	-4.10789	0.00105223						Clasp2	-1.62379	0.0181424
Bag4	-4.11231	0.00065508						Myo1c	-1.62433	0.0122271
Mrps30	-4.11299	0.00950275						Pik3r4	-1.62466	0.0272775
Pld3	-4.11393	0.00999146						Ctnnb1	-1.62571	0.000982883
Bloc1s5	-4.11681	0.0334883						Vps41	-1.62752	0.0191554
Eif3b	-4.1229	0.00612772						Med27	-1.62782	0.000162249
Ap3b1	-4.12576	0.00448919						Ddx3y	-1.62806	0.00539123
Get4	-4.12733	0.00676274						Igf2bp3	-1.62872	0.0379644
Ndufb4	-4.13022	0.00739988						Dnajc19	-1.63065	0.0180189
Fam25c	-4.13257	0.00621589						Fam241b	-1.63256	0.0210933
Lhpp	-4.13546	0.0211156						Magoh	-1.6326	0.0124785
Nup133	-4.1459	0.00176215						Cep78	-1.63571	0.0485292
Ube2o	-4.14893	0.00451976						Ctnna1	-1.63886	0.00648354
Myh11	-4.1641	0.0083421						Tiam1	-1.64203	0.0176863
Dcakd	-4.16442	0.00896301						Ddhd1	-1.65346	0.0333772
Commd8	-4.16502	0.0109503						Ndufa3	-1.65503	0.00281901
Gps1	-4.16519	0.00338238						Dcp2	-1.65589	0.0481199
Tle6	-4.17335	0.0028499						Brd7	-1.66073	0.0110159
Mrpl12	-4.18931	0.0296939						Yap1	-1.66262	0.000895047
Eif4h	-4.18958	0.0100717						Raver1	-1.67131	0.0215866
Hip1r	-4.19696	0.0112218						Mindy3	-1.67231	0.000114299
Prdx5	-4.19885	0.0271805						Actr2	-1.67291	0.0261089
Rhot2	-4.19903	0.00063878						Nr2c1	-1.67353	0.0411075
Ndufa13	-4.19933	0.00634812						Surf4	-1.6968	0.00154085
Gmps	-4.2013	0.0111564						Nudt14	-1.70973	0.0331527
Dctn1	-4.20315	0.00151917						Uso1	-1.71248	0.00921362
Dtd2	-4.20606	0.007923						Mapre1	-1.71574	0.00153843
Caprin2	-4.20806	0.000824361						Naa35	-1.72806	0.00917142
Fbxw15	-4.21261	0.00410326						Kntc1	-1.73386	0.0178041
Tfb1m	-4.21431	0.00240547						Pacsin2	-1.73392	0.00044709
Pecr	-4.22015	0.00861777						Psmb6	-1.73824	0.00963367
Zar1	-4.22044	0.00938276						Jak1	-1.75267	0.0161695
Pam16	-4.22219	0.0148939						Tiparp	-1.75383	0.0152333
Mycbp	-4.22277	0.0268787						Fam107b	-1.75731	0.0447223
Mmab	-4.22627	0.020374						Pter	-1.75977	0.0177921
Pgm2	-4.228	0.00613546						Pex5	-1.76254	0.00608413
Nop56	-4.22838	0.0288357						Smn1	-1.76397	0.00377596
Aplp2	-4.22967	0.000590469						Nceh1	-1.76644	0.0118038
Gon7	-4.23093	0.00106806						Jpt2	-1.76851	0.00234428
Lancl2	-4.23228	0.023472						Flcn	-1.77287	0.0103052
Pcca	-4.23299	0.00640532						Acox3	-1.77428	0.0250772
Poldip2	-4.23346	0.00062331						Nedd1	-1.7757	0.0315241
Nipsnap1	-4.23593	0.0274719						Mcm2	-1.77734	0.00557364
Cd9	-4.23638	0.0271299						Cmpk1	-1.7785	0.00136634
Atox1	-4.23685	0.0137967						Psma2	-1.77993	0.0295597
Plxnb2	-4.24589	0.00406063						Ptbp2	-1.78018	0.0118752
Cops7b	-4.24822	0.0169297						Ing5	-1.7875	0.00922939
Myo18a	-4.24835	0.0156296						Stx12	-1.79277	0.0112019
Ninj2	-4.24858	0.0151119						Carmil1	-1.79641	0.00605329
Os9	-4.25307	0.0309494						Psip1	-1.82065	0.000709888
Ano10	-4.25721	0.00964456						Paip2b	-1.8222	0.0259464
Hdac1	-4.27486	0.00132175						Fhod3	-1.82419	0.00135152
Atp6v1a	-4.27692	0.00675348						Copa	-1.83094	0.0197506
Ganab	-4.27967	0.0109979						Cpa1	-1.83963	0.0049454
Psmc2	-4.28145	0.024888						Sec16a	-1.84256	0.0106352
Vdac3	-4.28267	0.00537014						Wdr82	-1.84504	0.0103883
Ppia	-4.28313	0.00542575						Bmp15	-1.84695	0.0264562
Tnfaip8	-4.28389	0.0159346						Echdc3	-1.85192	0.00814923
Rad23b	-4.28785	0.0144636						Gda	-1.85452	0.034604
Ptges	-4.28864	0.0220861						Sin3b	-1.864	0.00584537
Fdx2	-4.29306	0.0159397						Cks1b	-1.86444	0.00110985
Psma3	-4.2946	0.00175954						Angel2	-1.8659	0.0117329
Iah1	-4.29571	0.00403162						Ccdc117	-1.86604	0.000717819
Gtsf1	-4.29886	0.0136511						Nup93	-1.87244	0.00831455
Ifi30	-4.29925	0.00237273						Kalrn	-1.87578	0.00645543
Ppp1ca	-4.30112	0.0112733						Maea	-1.87827	0.0148888
Tcp1	-4.30501	0.0145104						Dlst	-1.88301	0.0185971
Fabp5	-4.30512	0.029						Ywhaz	-1.88773	0.00542319
Dnajb1	-4.30617	0.0423855						Acbd3	-1.89169	0.0134144
Gins2	-4.30863	0.0338251						Anapc10	-1.8924	0.014759
Uqcrb	-4.31079	0.0103244						Polm	-1.8961	0.0117744
Eif3g	-4.31221	0.0054858						Bdh1	-1.89637	0.0163546
Psmd12	-4.31402	0.00329664						Nudt5	-1.89989	0.00634531
Ube2a	-4.31761	0.017242						Lrrfip1	-1.90539	0.00183878
Arhgdia	-4.31809	0.0295186						Ranbp9	-1.90742	0.0110517
Ccs	-4.32297	0.0241332						Tor1a	-1.91029	0.000294491
Dynll1	-4.32439	0.00997092						Cisd2	-1.91287	0.0216481
Zfand6	-4.33174	0.0163962						Tktl2	-1.91925	0.0397436
Me2	-4.33342	0.0241826						Eif4a2	-1.92468	0.012157
Sgta	-4.33526	0.00602205						Ninj1	-1.92829	0.0240556
Spcs3	-4.33663	0.00169861						Pdia5	-1.92845	0.0146219
Dlgap4	-4.33672	0.0236044						Rgs10	-1.92924	0.0338363
Arg2	-4.33888	0.00484394						Arf1	-1.92959	0.00265184
Rpl12	-4.33933	0.0350843						Stk25	-1.93098	9.15506e-05
Nlrp5	-4.34066	0.00579512						E2f5	-1.93982	0.0413376
Dync1li2	-4.3447	0.0108281						Cep95	-1.94023	0.00647827
Tubb2b	-4.34941	0.0192894						Washc2	-1.94126	0.0026493
Dync1li1	-4.35065	0.000834001						Ufm1	-1.95267	0.019101
Nsf	-4.3513	0.00143184						Fpgs	-1.96065	0.0026707
Ndufb5	-4.35352	0.0227558						Stoml2	-1.96257	0.0039718
Tom1l1	-4.35428	0.010429						Tnpo1	-1.96354	0.00884433
Fbxo7	-4.35545	0.00210287						Rdx	-1.96785	0.0184254
Park7	-4.36127	0.0253343						Selenof	-1.97134	0.0125421
C2cd2	-4.36272	3.40382e-05						Nek1	-1.975	0.0106532
Umps	-4.36427	0.0310613						Abi1	-1.97845	0.0071019
Uvrag	-4.3661	0.0142824						Kpna3	-1.97902	0.00935244
Cetn2	-4.36946	0.00926341						Snrpd3	-1.98542	0.00359804
Paqr6	-4.37077	0.000166114						Hirip3	-1.98725	0.00533898
Lamtor1	-4.38914	0.026627						Ppa2	-1.99108	0.0214811
Ckb	-4.39164	0.0091599						Pex1	-1.99389	0.00380233
B4galt2	-4.39327	0.0197322						Farsa	-1.996	0.0170505
Tpd52	-4.40207	0.00303996						Prkab1	-1.99643	0.00152884
Ap2m1	-4.40554	0.013524						Sec31a	-2.00006	0.008697
Cops7a	-4.41847	0.000446852						Tbc1d14	-2.0001	0.00902188
Pdcd2	-4.42008	0.00757077						Rictor	-2.00292	0.00869792
Sgsm1	-4.42025	0.0119363						Cfap97	-2.00922	0.000721497
Ccdc97	-4.42206	0.0382435						Stat3	-2.01123	0.0115517
Prkrip1	-4.42334	0.00114345						Stk24	-2.02101	0.0058769
Isyna1	-4.42604	0.00227484						Pdcl3	-2.02361	0.0251463
Gstm2	-4.42938	0.0418216						Pdhx	-2.02759	0.0262428
Micos13	-4.43279	0.00771461						Eif4e1b	-2.03135	0.00946341
Eef1d	-4.43572	0.00574782						Smagp	-2.03187	0.0114862
Optn	-4.43757	0.00196579						Tax1bp3	-2.03367	0.00304557
Vcp	-4.43881	0.00896576						Stxbp4	-2.03849	0.0189822
Cops3	-4.43926	0.00290285						Kdm6a	-2.04082	0.0353887
Rpp38	-4.4468	0.000490784						Tcl1b3	-2.05058	0.00456773
Rbms2	-4.44969	0.0266922						Zp2	-2.06728	0.0079409
Wnk2	-4.45072	0.00762836						Btf3l4	-2.06817	0.00706075
Cops6	-4.46053	0.00557469						Tardbp	-2.07536	0.0119217
Cnpy3	-4.46191	0.0410893						Fnta	-2.08359	0.0248892
Nrbp1	-4.46503	0.00191435						Pou2f1	-2.08789	0.0213607
Setd3	-4.46795	0.022041						Gle1	-2.08872	0.0203435
Naca	-4.47058	0.00381562						Psmg1	-2.09207	0.0181922
Ptpn11	-4.47108	0.00218792						Haus5	-2.09261	0.0196655
Etf1	-4.47195	0.0421252						Psmd9	-2.1081	0.00294513
Gns	-4.47237	0.0242046						Plaa	-2.10903	0.0328695
Rpl10	-4.47347	0.00187011						Dnm1l	-2.11753	0.021527
Srsf9	-4.47549	0.00505837						Adprh	-2.11798	0.00819307
Pitrm1	-4.47552	0.00153137						Dpy30	-2.11892	0.0238652
Kcmf1	-4.49276	0.0411456						Wdr1	-2.12487	0.0105689
Pdxdc1	-4.49948	0.00781703						Bmp2k	-2.12586	0.0278281
Rpl3	-4.49986	0.0105037						Mrpl3	-2.12788	0.00104902
Parp1	-4.50129	0.00540361						Angel1	-2.13199	0.0188918
Acot7	-4.50224	0.01242						Golga5	-2.13974	0.000711167
Phpt1	-4.50419	0.00804978						Heatr6	-2.13978	0.0265076
Tmem214	-4.50683	0.00390198						Ireb2	-2.1404	0.00982985
Puf60	-4.52042	0.00404681						Psmf1	-2.14322	0.0224743
Ddrgk1	-4.52093	0.00690468						G6pdx	-2.15008	0.014649
Eif4enif1	-4.52122	0.00260956						Dicer1	-2.1506	0.0108305
Dppa5a	-4.52232	8.2536e-06						Prkar2b	-2.15295	0.015329
Pdha1	-4.52613	0.00872253						Nlrp4e	-2.1571	0.0106193
Kctd3	-4.52657	0.00346009						Msh6	-2.15825	0.0112372
Oxct1	-4.52906	0.0148039						Cdc42se2	-2.15971	0.00378238
Ahcy	-4.5298	0.0219521						Ppip5k2	-2.16079	0.000729088
Eef2	-4.53004	0.000170598						Fmn2	-2.16446	0.00490639
Sdf4	-4.53027	0.0261791						Tdrd1	-2.16807	0.0148886
Pip4k2c	-4.53055	0.00584114						Ipo8	-2.17033	0.00122174
Ntpcr	-4.5329	0.0103526						Arhgap12	-2.17269	0.00418219
Gpn1	-4.54506	0.0050935						Nlrp4c	-2.17417	0.0117384
Eif3j2	-4.54636	0.0160001						Rpa1	-2.17537	0.0310212
Acbd6	-4.56146	0.049089						Tsfm	-2.17563	0.00828796
Calm3	-4.56444	0.0191332						Pak1	-2.17733	0.0246341
Fkbp8	-4.56774	0.00173059						Cul1	-2.178	0.00620219
Rps8	-4.57504	0.015693						Pcm1	-2.18782	0.0210464
Rgn	-4.57926	0.0118539						Mpst	-2.1895	0.0379969
Chid1	-4.5797	0.00282782						Mtus1	-2.18991	0.00177046
Gde1	-4.58059	0.00163366						Epb41l2	-2.19106	0.000381954
Csrp1	-4.58528	0.00921938						Slc18a2	-2.19302	0.0262581
Mrpl41	-4.58687	0.0143099						Gspt2	-2.19582	0.0447151
Impdh2	-4.59037	0.00203187						Khdc1b	-2.20024	0.00375262
Orc3	-4.60343	0.000187593						Ogt	-2.20344	0.0284923
Rab4a	-4.60529	0.0174791						Parl	-2.20468	0.0111663
Gtf2h5	-4.60901	0.000613203						Tcl1b4	-2.20601	0.0113497
Lrch4	-4.60931	0.0306047						Atad1	-2.20681	0.00587319
Ufc1	-4.60938	0.00432194						Nup85	-2.20809	0.00252238
Psmd13	-4.61246	0.0160802						Ptpn21	-2.20856	0.0345664
Timm44	-4.61538	0.0370575						Mastl	-2.21472	0.0113782
Map1lc3a	-4.62713	0.00703222						Gstm5	-2.21491	0.0481417
Otub1	-4.62824	0.000354928						Bin2	-2.21943	0.00438862
Uqcrc1	-4.63155	0.00141638						Hibadh	-2.22084	0.0224045
Cebpz	-4.63206	0.00256288						Rasa2	-2.22675	0.00753878
Aco1	-4.63245	0.0125198						Dazl	-2.23082	0.0330695
Ube2e3	-4.63582	0.00486702						Lsm14b	-2.23182	0.00356497
Rpl19	-4.64124	0.00109023						Vps26c	-2.23613	0.0138236
Ywhaq	-4.64618	0.0181658						Sec13	-2.24135	0.0153029
Sec61g	-4.64813	0.002018						Phf1	-2.24419	0.0076806
Myo10	-4.64992	0.00476851						Sdc1	-2.25032	0.00289649
Fcf1	-4.65125	0.00521256						Fbxo28	-2.2509	0.00441821
Vac14	-4.65518	0.00664034						Dlat	-2.25117	0.00200674
Rps21	-4.66161	0.00768402						Nsf	-2.25189	0.0266291
Rpl4	-4.66243	0.00182735						Ripk2	-2.25339	0.010698
Dnmt3l	-4.66673	0.0153078						Ankrd27	-2.25776	0.0427933
Hint1	-4.66783	0.0149127						Astl	-2.25937	0.0322893
Rps4x	-4.67006	0.001518						Herc2	-2.26575	0.0200152
Ndufs2	-4.67052	0.0032667						Ddb1	-2.27188	0.00988455
Szrd1	-4.68532	0.0225422						Btbd10	-2.27648	0.00166261
Grhpr	-4.69786	0.0317002						Dcun1d1	-2.27681	0.00713581
Taf10	-4.70538	0.00246959						Rab11a	-2.27789	0.00950146
Rbmxl1	-4.70699	0.0327201						Aplf	-2.28199	0.00630439
Sumo3	-4.70895	0.0243346						Pla2g4c	-2.28445	0.0102199
Rab3gap1	-4.71112	0.00462975						Heatr5a	-2.28484	0.029991
Pts	-4.71717	0.00173863						Ythdc2	-2.2853	0.00795414
Ltv1	-4.72378	0.0012066						Dhodh	-2.28568	0.0222814
Timm50	-4.72413	0.0113423						Snx4	-2.28822	0.0174625
Sap30bp	-4.72431	0.00221942						Snx12	-2.2892	0.000142342
Napa	-4.72537	0.0163627						Arfgap3	-2.29062	0.0194297
Rprd1a	-4.72653	4.64509e-05						Odf2	-2.2938	0.0032192
Stxbp6	-4.73297	0.0163432						Pole3	-2.29448	0.00107855
Zbtb8os	-4.73518	0.0023111						Slc6a7	-2.29566	0.0343619
Rbm42	-4.73685	0.000953638						Rsc1a1	-2.29606	0.0388364
Pdzk1	-4.73866	0.0294333						Naa30	-2.3035	0.0021716
Hint2	-4.74463	0.00114834						Cdkn2aipnl	-2.30921	0.00240188
Fdps	-4.74473	0.0247338						Trps1	-2.31148	0.0264978
Mrpl17	-4.74562	0.0475051						Ypel5	-2.31981	0.00315487
Arpc1a	-4.74721	0.000735019						Cdc42bpb	-2.33777	0.0124953
Gadd45gip1	-4.74987	0.0171778						Nup88	-2.34197	0.00694947
Crcp	-4.75222	0.0174884						Slc30a3	-2.34612	0.0441403
Rpl18	-4.75421	0.00490815						Usp19	-2.34815	0.00634452
Hgs	-4.75863	0.00679968						Synj1	-2.35478	0.0062798
Rpn2	-4.75922	0.00218527						Gstp1	-2.35682	0.0115306
Ooep	-4.76371	0.00617146						Lamb1	-2.35852	0.00290029
Pgls	-4.76539	0.00571676						Txndc5	-2.36744	0.00222063
Snx6	-4.76849	0.00949378						Diaph1	-2.37278	0.00305925
Tfam	-4.76943	0.0259626						Mtss1	-2.37627	0.0144509
Tmed3	-4.77011	0.0178859						Tulp3	-2.37797	0.0356986
Mrpl37	-4.77601	0.00681632						Ing3	-2.38527	0.0381877
Maea	-4.77698	0.00335887						Klhl8	-2.38552	0.0105786
Dstn	-4.7781	0.00889517						Sh3bp2	-2.3958	0.0121404
Eif1ax	-4.77813	0.0145418						Lsm14a	-2.40203	0.00032069
Prkcsh	-4.7797	0.00172008						Ppme1	-2.40552	0.0177
Prorsd1	-4.7808	0.0197053						Ifitm3	-2.41169	0.00592867
Nifk	-4.78248	0.0186094						Myo5b	-2.41223	0.00953143
Lsm4	-4.78979	0.0344114						Klhl13	-2.43336	0.0168841
Necap1	-4.79234	0.00744035						Ccnt2	-2.43737	0.0114002
Utp11	-4.7967	0.00395775						Tm7sf3	-2.43741	0.00194222
Synpo	-4.80283	0.00574027						Lars2	-2.43806	0.0214425
Mrps33	-4.80622	0.0119895						Wdr47	-2.43922	0.000290722
Nploc4	-4.80666	0.00644132						Apeh	-2.43997	0.0315584
Mtmr14	-4.80991	0.00442838						Bcl2l1	-2.44482	0.0212752
Mau2	-4.81163	0.0156216						Ermp1	-2.45837	0.00807333
Pigs	-4.81296	0.00165682						Tomm34	-2.46374	0.000385875
Mrpl52	-4.81964	0.00258625						Sec61b	-2.46718	0.0105609
Vamp4	-4.82192	0.011004						Mdh1	-2.47246	0.0256602
Fam83g	-4.82519	0.00210954						Adpgk	-2.47276	0.00211724
Uqcrc2	-4.82779	0.0247437						Tacc2	-2.47404	0.0133691
Borcs7	-4.82798	0.0124341						Ncstn	-2.47657	0.00861644
Ndufb3	-4.84166	0.0297233						Echs1	-2.48628	0.000254195
Ap1m1	-4.84388	0.00324157						Ngly1	-2.48926	0.0420159
Dppa4	-4.84475	0.000947376						Pak4	-2.49548	0.00464408
Vcpkmt	-4.84671	0.00743761						Rpe	-2.5051	0.00523844
Vps53	-4.86097	0.0199912						Hbs1l	-2.5056	0.00056244
Psmd1	-4.86216	0.01789						Trappc10	-2.50934	0.0338987
Nomo1	-4.86565	0.00268923						Ice1	-2.51046	0.00703434
Eif3h	-4.87391	0.00668189						Wdr11	-2.51153	0.0337079
Lrpap1	-4.87435	0.00195885						Lman1	-2.51384	0.0105538
Polr1d	-4.87796	0.00871786						Lgalsl	-2.51691	0.00199165
Tyms	-4.88094	0.0121236						Rragc	-2.51832	0.0147438
Rufy1	-4.88182	0.00123577						Polr2c	-2.52021	0.00137364
Tsn	-4.88367	0.000304773						Lrrc40	-2.52265	0.00377521
Psmd8	-4.88509	0.00217256						Kit	-2.52365	0.0319877
Gys1	-4.8858	0.00136132						Prdx1	-2.52394	0.0120036
Psmb5	-4.88708	0.00770204						Gdi1	-2.52395	0.00900205
Bcap29	-4.8907	0.0429286						Anp32a	-2.52659	0.0314762
Ubxn1	-4.8924	0.00810263						Sh3bgrl2	-2.52843	0.00134104
Hras	-4.8958	0.018658						Nt5dc1	-2.55247	0.0111232
Mrto4	-4.90872	0.0232019						Rchy1	-2.55264	0.012609
Reep5	-4.91627	0.0107073						Dock7	-2.55456	0.00210563
Rpl23a	-4.92112	0.00418852						Nup37	-2.55468	0.0259009
Fbp1	-4.92593	0.0252167						Slc12a9	-2.55591	0.00469553
Brcc3	-4.92771	0.031777						Tbl1xr1	-2.55987	0.0105313
Rimkla	-4.92805	0.00987053						Nfrkb	-2.5624	0.00514623
Sdhb	-4.92896	0.00206887						Gpat4	-2.56416	0.0175069
Dync1i2	-4.93623	0.00139357						Eef2k	-2.56524	0.0195991
Nme2	-4.94112	0.0199876						Rela	-2.56539	0.0407791
Arl2	-4.94882	0.000548641						Zbed3	-2.56911	0.0116494
Msra	-4.9568	0.000521716						Usp15	-2.57172	0.00269329
Pfdn5	-4.9583	0.00676997						Dnaaf5	-2.57943	0.00565719
Alkbh5	-4.96162	0.0327641						Casp8	-2.58019	0.0461761
Rps11	-4.96446	0.00679615						Ccdc112	-2.58451	0.0390948
Prdx4	-4.967	0.00446562						Eif2b1	-2.58777	0.00298855
Creld2	-4.96842	0.00873802						Strn	-2.58952	0.01552
Ccdc115	-4.97031	0.00526154						Arhgef1	-2.60592	0.0222397
Sh3bgrl3	-4.97196	0.010061						Naa11	-2.61102	0.00120801
Nudt9	-4.97439	0.0066763						Zp1	-2.61395	0.00247499
Ptpn18	-4.98055	0.00684635						Dynll2	-2.61921	0.00629616
Cct3	-4.98322	0.000428379						Btg4	-2.62286	0.00480165
Abhd6	-4.98911	0.0103758						Adk	-2.62577	0.0141247
Nucb1	-4.99697	0.00546968						Rbm38	-2.62583	0.00844038
Rgs10	-5.00047	0.0401416						Mrpl24	-2.63115	0.002417
Tubb2a	-5.01092	0.0169521						Amacr	-2.63817	0.0188201
Rpl27a	-5.01166	0.00998277						Cryl1	-2.64029	0.00304855
Eef1g	-5.01171	0.0160617						Wee2	-2.6405	0.0112664
Arpc1b	-5.0122	0.00011614						Ccndbp1	-2.64362	0.000218368
Fkbp3	-5.01517	0.00445486						Kdm1b	-2.64441	0.00748154
Ptrhd1	-5.01636	0.00869912						Ethe1	-2.65324	0.0083542
Cltb	-5.01697	0.0162173						Capn7	-2.65929	0.0462097
Prkcd	-5.0201	0.000558247						Ythdf3	-2.66113	0.00302716
Paip2	-5.03158	0.00405312						Gtf2a2	-2.6625	0.00862826
Cox4i1	-5.03182	0.0032937						Mdm4	-2.66252	0.0245337
Mif	-5.03246	0.00485369						Dipk2a	-2.66659	0.035537
Lamtor5	-5.0331	0.0345585						Foxk1	-2.66833	0.0207691
Cbx3	-5.03763	0.0283444						Tm9sf2	-2.6771	0.00430533
Cyb5r3	-5.04955	0.000475681						Fbxo3	-2.67747	0.0130935
Cyc1	-5.05524	0.000845543						Tle6	-2.70676	0.011347
Gnl2	-5.06312	0.00271627						Dhrs1	-2.70698	0.0146885
Grcc10	-5.06348	0.0187183						Med22	-2.71151	0.00818573
Camk2g	-5.06412	0.00140224						Vps50	-2.71513	0.00495251
Aimp1	-5.06487	0.00899199						Padi6	-2.71645	0.0315709
Pebp1	-5.06659	0.0165046						Stbd1	-2.72007	0.0120669
Mapk3	-5.07099	0.000829297						Cpeb1	-2.72036	0.0249866
Cog6	-5.07136	0.03982						Spats2	-2.72485	0.0189754
Pfdn1	-5.07391	0.028027						Mapre2	-2.72684	0.0128757
Vps4a	-5.07702	0.0044035						Snx2	-2.72816	0.00653438
Pisd	-5.07801	0.0101744						Cit	-2.73449	0.00796533
Dlst	-5.08069	0.0113903						Jag1	-2.7521	0.00203347
Birc5	-5.08236	0.0182256						Usp28	-2.7527	0.00127762
Adrm1	-5.08328	0.0132025						Sestd1	-2.75582	0.0164077
Atp6v0d1	-5.08375	0.0115718						Dop1b	-2.75795	0.0131119
Haus7	-5.09385	0.0240123						Mansc1	-2.75895	0.000738914
Tbcb	-5.09524	0.00503611						Atp2c1	-2.76351	0.00209177
Eno1	-5.10048	0.00128561						Sorbs1	-2.76588	0.0202468
Hint3	-5.10433	1.34598e-06						Msi2	-2.77651	0.0208357
Rfc2	-5.11302	0.00124124						Epb41l5	-2.77943	0.0384451
Rpl13	-5.13866	0.0180479						Plat	-2.80211	0.00285911
Rab1b	-5.14197	0.0374684						Camsap3	-2.80217	0.00445263
Eif1b	-5.14912	0.00184278						Ddx19a	-2.81819	0.00865521
Mrpl15	-5.16077	0.000271663						Magohb	-2.81902	0.00156215
Mpc2	-5.16236	0.0129014						Naa40	-2.82088	0.0389229
Rsl24d1	-5.17276	0.00832571						Hsf5	-2.82285	0.0282433
Mydgf	-5.17399	2.7689e-05						Pole2	-2.82389	0.000471088
Mrps11	-5.17777	1.09925e-05						Prpf6	-2.82773	0.010824
Eif3m	-5.18893	0.0141578						Map2k1	-2.8298	0.00617649
Cenps	-5.19502	0.0241757						Usp46	-2.83009	0.0436096
Cct6a	-5.20494	0.00503304						Cmpk2	-2.84106	0.0190385
Khdc3	-5.20846	0.0140278						Ppp2r1a	-2.84529	0.00650654
Ndufa2	-5.21972	0.0160351						Helq	-2.84561	0.00261664
Clptm1	-5.23692	0.0074425						Rpusd4	-2.84918	0.0250421
Mea1	-5.23969	0.0254182						Tusc3	-2.85127	0.0243557
Gatd3a	-5.24982	0.00593091						Sec22b	-2.85256	0.01502
Snw1	-5.25106	0.0056018						Pde3a	-2.85311	0.010195
Rps19bp1	-5.26891	0.0238251						Cenpj	-2.85408	0.00457427
Smap2	-5.27334	0.00641252						Rab3d	-2.85426	0.00459849
Ndufs8	-5.27448	0.0229219						Spcs2	-2.85447	0.0305987
Tcea3	-5.28749	0.00207392						Arhgap28	-2.86143	0.010604
Tbrg1	-5.28797	0.016044						Tdp1	-2.86686	0.00190706
Actb	-5.29249	0.00378927						Secisbp2l	-2.86789	0.00127554
Ddost	-5.2998	0.0101067						Rpa3	-2.8743	0.00316131
Lcp1	-5.30164	0.0235748						Eny2	-2.8877	0.00804342
Hsp90b1	-5.30436	0.00362612						Paox	-2.89027	0.0342518
Dnajc9	-5.31088	0.00907232						Lin28a	-2.89818	0.0227045
Rpl21	-5.31357	0.0468558						Pecr	-2.90115	0.0410329
Stub1	-5.31995	0.008808						Elmod2	-2.92626	0.019764
Rpl14	-5.33427	0.000388445						Ciao2b	-2.92853	0.00139482
Padi6	-5.33751	0.00730182						Htra2	-2.92876	0.00452843
Alyref	-5.33857	0.0197546						Uchl1	-2.93297	0.0101663
Fam98a	-5.34052	0.00503518						Nuf2	-2.93719	0.0293224
Mtfr1l	-5.34816	0.00167492						Ube2d3	-2.95201	0.000767248
Znrd2	-5.34893	0.0428581						Pls1	-2.96009	0.0279372
Chmp2a	-5.35247	0.0311771						Tmem135	-2.96373	0.0178388
Etfb	-5.36298	0.00035598						Dcaf8	-2.96732	0.00627116
Smim8	-5.36759	0.0150834						Nae1	-2.97255	0.0211909
Fam151a	-5.37202	0.00050192						Pld1	-2.97408	0.0124518
Men1	-5.38474	0.00182302						Mthfd2	-2.97497	0.00131352
Rpl17	-5.38946	0.0118776						Wdr20	-2.98033	0.00309057
Copb2	-5.39422	0.0151462						Cops8	-3.00614	0.0176581
Gfer	-5.39434	0.0104361						Pttg1	-3.01427	0.00214469
Rpl23	-5.40317	0.0132755						Tcl1b1	-3.01932	0.00304541
Rps14	-5.40352	0.00369199						Stx7	-3.04515	0.0014297
Hsd17b10	-5.40373	3.70434e-06						Pan2	-3.04623	0.00416294
Cdc25b	-5.40467	0.00115407						Mapk8	-3.05111	0.00847528
Rps27a	-5.40754	0.017802						Pigu	-3.05137	0.0138301
Eif3l	-5.41133	0.047286						Trim11	-3.05146	0.0103823
Sqstm1	-5.42809	0.00285446						Ampd3	-3.05208	0.00585683
Bud23	-5.42814	0.00022111						Mad2l1	-3.05319	0.00292692
Ipo9	-5.43099	0.00034978						Bscl2	-3.05509	0.0146096
Cd99l2	-5.431	0.00956468						Mllt10	-3.05792	0.0107345
Fam162a	-5.43601	0.00536696						Rab18	-3.06611	0.0356086
Glrx5	-5.44015	0.00823214						Phf6	-3.07578	0.0153495
Qdpr	-5.44324	0.0175184						Oosp1	-3.08522	0.0010505
Pcmt1	-5.44368	0.0355565						Gpx6	-3.09859	0.00862519
Nusap1	-5.44434	0.000677471						Baiap2l1	-3.0986	0.0191546
Lancl1	-5.46026	0.0146471						Aurkc	-3.11208	0.00427947
Ttc5	-5.46336	0.0206877						Cnot7	-3.11605	0.00237342
Polr2i	-5.46752	0.00377282						Supv3l1	-3.12785	0.00126561
Psma4	-5.46895	0.0219764						Mtfr2	-3.13176	0.00365462
Edf1	-5.47449	0.0297766						Rbbp7	-3.13438	0.00531272
Rpl6	-5.47603	0.00224745						Kdelr2	-3.139	0.000219733
Commd9	-5.4763	0.0241859						Patj	-3.14668	0.0108753
Ndufa5	-5.48001	0.0101998						Dab2	-3.14843	0.00464369
Dnajc7	-5.50697	0.00324658						Nit2	-3.16297	0.0406354
Slc25a4	-5.52742	0.0153467						Exoc1	-3.1756	0.0248904
Srm	-5.55482	0.00471851						Farsb	-3.17909	0.0147702
Pold3	-5.55629	0.0077538						Tdrp	-3.18271	0.0205672
Aarsd1	-5.55818	0.00103659						Ooep	-3.18787	0.0257074
Aspscr1	-5.562	0.00887304						Hsd17b4	-3.20205	0.0356319
Kpna2	-5.57003	0.0167281						Pdlim1	-3.20708	0.0047184
Uqcr10	-5.57026	0.00177077						Gmds	-3.2196	0.00851454
Mcee	-5.57127	0.0227112						Nipsnap2	-3.22824	0.0388639
Hspa8	-5.57617	0.0165313						Nlrp14	-3.23327	0.0147099
Tomm5	-5.582	0.0160133						Sin3a	-3.23668	0.0151777
Ldhc	-5.58958	0.0263941						Rnf34	-3.24108	0.00323718
Copz1	-5.59263	0.00880452						Smug1	-3.24391	0.00838308
Reep2	-5.60151	0.00758393						Cmtr2	-3.24629	0.0220637
Nme1	-5.62587	0.00745071						Rnf141	-3.24778	0.00402653
Nck1	-5.62682	0.000210188						Srsf3	-3.25487	0.00330274
Rpl24	-5.62738	0.014162						Arl6	-3.26405	0.0103862
Rpl7a	-5.63211	0.00123408						Mob4	-3.27655	0.00494943
Rps6	-5.63417	0.00652902						Itsn2	-3.27755	0.0151361
Slc25a1	-5.64808	0.00237408						Rnf114	-3.27883	0.00734203
Alkbh7	-5.64809	0.0393528						Ciapin1	-3.29565	0.00921828
Tmsb10	-5.64914	0.0103113						Edc4	-3.29895	0.00408932
Znhit6	-5.65208	0.0026028						Coro2b	-3.3031	0.0116166
Lpin2	-5.6553	0.0194559						Fnbp1l	-3.31728	0.0128505
Utp4	-5.66726	0.00288197						Kbtbd8	-3.32068	0.0203304
Calr	-5.67003	0.00564192						Copb1	-3.32465	0.0118073
Eif3k	-5.67268	0.0218642						Papss1	-3.33643	0.0317364
Rpl11	-5.67953	0.0229748						Susd3	-3.34588	0.0266466
Cct2	-5.69061	0.00555811						Rap1a	-3.35024	0.00326047
Ndufs5	-5.69671	0.00514444						Rrm2b	-3.37036	0.0183421
Mrpl54	-5.70552	0.000156953						Tbpl2	-3.37614	0.00838041
Pkm	-5.70836	0.0129294						Armc10	-3.3837	0.0113386
Ubl4a	-5.71709	0.0093787						Cobll1	-3.39615	0.00666803
Ift22	-5.7239	0.000578866						Uhrf1	-3.40009	0.0050355
Rpl31	-5.72953	0.0131742						Laptm4b	-3.41132	0.00632123
Gkap1	-5.74317	0.00491618						Zcchc8	-3.41511	0.0191718
Gpx4	-5.7461	0.000779993						Tcl1b2	-3.41588	0.000869931
Rps26	-5.74694	0.000671108						Nab2	-3.42629	0.000358593
Scg3	-5.75551	0.00592604						Diras2	-3.44656	0.0193184
Cbr1	-5.7566	0.00319549						Hpf1	-3.45026	0.00251395
Eef1a1	-5.75731	0.000166977						Degs1	-3.45985	0.00302935
Ptma	-5.75824	0.0209188						Ldhb	-3.46242	0.0402406
Sfr1	-5.75935	0.00997255						Mkln1	-3.48831	0.0431193
Psmc1	-5.77397	0.00106041						Copg2	-3.49873	0.00328973
Nobox	-5.77674	0.00188744						Abhd4	-3.50082	0.00379071
Vkorc1	-5.79099	0.00820566						Whamm	-3.50392	0.0141896
Cope	-5.80224	0.0188463						Trafd1	-3.50407	0.0173295
Coro1c	-5.84286	0.00678153						Hmces	-3.51003	0.00982166
Cdc37	-5.85564	0.00858999						Oog3	-3.52324	0.0120917
Rpsa	-5.86504	0.00449843						Bub1b	-3.5263	0.00601161
Dnaja3	-5.86504	0.00556742						Lyplal1	-3.53412	0.0237086
Rpl36a	-5.86933	0.00333587						Slc25a15	-3.5449	0.000840488
Rpl9	-5.87155	0.0151081						Nlrp9c	-3.55552	0.00915357
Acp1	-5.88584	6.14535e-05						Ggct	-3.56296	0.00325101
Rps13	-5.89608	0.00014819						Anxa7	-3.57787	0.0107681
Hadha	-5.89905	0.0124875						Zfyve21	-3.59651	0.0177839
Smap1	-5.9061	0.000101834						Atf6	-3.60407	0.00152935
Elob	-5.93182	0.00507035						Oog1	-3.60962	0.01926
Stx2	-5.9377	0.00446267						Pcbd1	-3.62128	0.0358542
Micu2	-5.94104	0.000771356						Senp8	-3.63318	0.0275702
Rpl7	-5.9719	0.00977193						Smad3	-3.63867	0.0364639
Ogdh	-5.97677	0.00181368						Nlrp4f	-3.64007	0.0153554
Ndufa10	-5.98373	0.00247805						Trim75	-3.65014	0.0317438
Grsf1	-5.98448	0.00607216						Fdx1	-3.66031	0.00095195
Dctpp1	-5.98983	0.0342282						Cbx2	-3.67348	0.0310102
Pafah1b3	-5.99575	2.24096e-05						Glod4	-3.67455	0.000746707
Ybx3	-5.99718	0.00442385						Birc3	-3.68578	0.0282561
Rps15	-6.00742	0.000539062						Rhpn2	-3.69085	0.0268324
Psmg4	-6.01178	0.0480484						Sdha	-3.69149	0.0154576
Rpl8	-6.02721	0.00935094						Stom	-3.72524	0.00693841
Bsg	-6.03451	0.0202934						Dnajb4	-3.7429	0.0189595
Ndufv2	-6.05755	0.0235263						Ccdc90b	-3.76928	0.00303332
Txndc12	-6.07143	0.0257389						Bpgm	-3.77652	0.0191983
Clns1a	-6.07784	0.00249173						Tmem109	-3.78371	0.0137777
Rps7	-6.08569	0.00676862						Cd55	-3.79357	0.00115886
Rpl38	-6.09164	0.00914985						Nlrp9a	-3.80015	0.00621057
Psmd6	-6.10238	0.0104117						Rab3gap2	-3.80141	0.00819349
Ndufb11	-6.15845	0.00627322						Pex13	-3.80242	0.00230926
Abhd12	-6.16848	0.0306278						Cep57l1	-3.80325	0.026814
Rpl36	-6.16925	0.0281231						Trim32	-3.80673	0.00158034
Rpl30	-6.18206	0.010414						Nanos2	-3.81282	0.0453697
Ndufb10	-6.20516	1.68482e-06						Ap3m1	-3.83378	0.0116755
Rpl26	-6.21225	3.77527e-05						Skap2	-3.86187	0.0144457
Rpl28	-6.23484	0.00402288						Kpna7	-3.87567	0.00175984
Capzb	-6.25262	0.015302						Cep55	-3.8892	0.0145084
Cdk1	-6.27	9.62189e-06						Msrb3	-3.89331	0.047181
Fxr2	-6.27788	0.00210199						Atl2	-3.91627	0.0102329
Snrpd2	-6.27808	0.00821214						Eif2ak4	-3.92643	0.00936524
Immt	-6.28792	0.00186875						Ninj2	-3.93423	0.0192626
Glrx3	-6.30615	0.00110358						Spin1	-3.96198	0.0392803
Actg1	-6.32371	0.00101249						Paip1	-3.97845	0.0251267
Limd2	-6.32388	0.0015417						Tubb3	-3.97929	0.0387946
[truncated: 46 more rows]

## Sheet: Table S4-rna
MII-vs-FGO				1C-vs-MII				2C-vs-1C				4C-vs-2C				8C-vs-4C				Blastocyst-vs-8C
gene	log2FC	pvalue		gene	log2FC	pvalue		gene	log2FC	pvalue		gene	log2FC	pvalue		gene	log2FC	pvalue		gene	log2FC	pvalue
Paip1	2.06108	0.0146001		Lrch4	5.04473	0.000684224		Gcsh	7.60337	0.000190393		Mrps31	3.32758	0.0271383		Ly6a	6.19436	0.000148365		Lgals1	10.6825	0.00103941
Myef2	2.01381	0.0220174		Arg2	4.60176	0.00277746		Trim43a	7.54896	5.66619e-05		Rpl3	3.09601	0.0141645		Gjb3	5.59904	0.00306402		Fabp3	8.44831	0.00286813
Cth	1.96399	0.0222155		Ckb	4.1393	0.00600131		Selenos	7.53888	0.000340217		Isyna1	2.96197	0.0115693		Crip2	5.46778	0.00702019		Tspan8	8.39635	4.42524e-05
Fam241b	1.90185	0.0108793		Tpi1	3.97688	0.00510323		Nme2	7.53493	0.0050081		Grn	2.82466	0.000757201		Reep1	4.63764	0.0139161		Krt8	8.04894	0.0027431
Rpa3	1.7242	0.0468524		Aven	3.8267	0.00498861		Cd63	7.24866	0.000987259		Naaa	2.79094	0.00599512		Cldn7	4.58547	0.00592162		Slc15a2	7.74364	0.000359485
Cks2	1.68095	0.0148313		Ada	3.64097	0.00260261		Mt1	7.01733	0.00478994		Gja1	2.70772	0.00651083		Ppfibp2	4.5213	0.00526024		S100a11	7.6047	0.00661256
Cnot7	1.64286	0.003162		Hist2h2aa1	3.5856	0.00707929		Npl	6.89768	0.000379644		Impdh2	2.70454	0.00671976		Hadh	4.35193	0.00249416		Akr1b8	7.14057	0.00675829
Orc6	1.61681	0.0195195		Atp6v0c	3.42039	0.00828429		Tomm5	6.7781	0.00333861		Srsf2	2.68247	0.00405513		Lasp1	4.04437	0.0111434		Rpl26	6.9232	0.0266395
Snrpd3	1.58254	0.0359986		Eef1a1	3.41048	0.00792155		Rpl9	6.70974	0.000489378		Trappc2l	2.65629	0.00833931		Acp5	3.9996	0.00133071		S100a10	6.55719	0.000161047
Anapc10	1.57094	0.0389679		Arhgdia	3.3641	0.0144202		Pramel7	6.62599	3.37517e-05		Impact	2.62825	0.049276		Smpdl3a	3.9911	0.00523828		Lcp1	6.49108	0.000459553
Rchy1	1.55044	0.0205793		Copz1	3.35038	0.00946793		Hexb	6.62591	0.000505336		Galk1	2.60446	0.0300033		Tpm4	3.95296	0.0201709		Pdzk1ip1	6.38797	0.00237489
Snrpg	1.51734	0.0363332		Eef2k	3.2814	0.000832538		Rps17	6.53198	0.00034583		Nt5c3b	2.59837	0.0499361		Gsto1	3.94703	0.00112985		Anxa2	5.97038	3.11173e-05
Sub1	1.5147	0.0271518		Psmc2	3.19865	0.00346853		Rnf11	6.45027	0.000140024		Lmbrd1	2.57731	0.00439708		Plcd1	3.94327	0.0112588		Mgst3	5.89429	0.00473408
Mgst3	1.50948	0.0349725		Psmb7	3.19163	0.0134647		Timd2	6.37626	0.00116031		Tmem159	2.53636	0.0124803		Arhgef16	3.87079	0.00495567		Ndufs5	5.78554	0.00857754
Picalm	1.49302	0.0116348		Tubb4b	3.1824	0.00717801		Stmn3	6.23515	5.78949e-05		Cers2	2.53151	0.0151779		Fam151a	3.80554	0.000810296		Ndufa3	5.78442	0.00165325
Magoh	1.48654	0.0356833		Sf3b3	3.15221	0.0177671		Rpl23a	6.16761	0.0054695		Rpl7	2.52385	0.0010238		Dap	3.80324	0.00241395		Prxl2a	5.71056	0.0019232
Nfrkb	1.48232	0.0125152		Dlst	3.13803	0.00702412		Mak16	6.1412	0.000563408		Psma6	2.51844	0.0105677		Cmtm7	3.72374	0.0122541		Crip1	5.5853	0.000395406
Med31	1.48227	0.00754225		Fxyd6	3.13321	0.000168005		Pdxk	5.81683	0.000277697		Usp10	2.51542	0.00108751		Khdc3	3.68308	0.00421034		Sdc4	5.52832	0.00392795
Tmem128	1.47247	0.0199165		Aldh2	3.1323	0.046016		Kpna1	5.79623	0.000504159		Fig4	2.48096	0.0135859		Fbp2	3.65944	0.00332049		Slc22a5	5.44168	0.00390002
Lsm14a	1.46739	0.00774475		Pex11b	3.06912	0.00388248		Slc34a2	5.75074	0.00085059		Ccnh	2.48004	0.0225828		Ccdc43	3.65846	0.0329456		Capg	5.43795	0.000579517
Ipo8	1.46249	0.0046525		Fam160a1	3.02716	0.0295285		Psat1	5.74404	0.000138253		Ankmy2	2.47926	0.0466021		Atp6v1f	3.59533	0.0298059		Rhoc	5.41922	0.000485687
Gtf2a2	1.45909	0.0125663		Nudc	3.02473	0.00521079		Calcoco2	5.73009	0.00143522		Elovl6	2.46451	0.0114089		Fgfr2	3.58389	0.00800365		Gsta4	5.40025	0.00295223
Rell1	1.44978	0.0305274		Rnaset2b	3.0171	0.0167642		Sord	5.69617	0.00225207		Wdr74	2.4156	0.017769		Hexa	3.56317	0.000825863		Hint2	5.36267	0.00770893
Rap1a	1.44416	0.0350683		Pdlim2	2.99288	0.0115688		Gabpa	5.68787	0.000864681		Rpl38	2.41309	0.0027489		Lrpap1	3.55339	0.00153298		Pltp	5.19686	0.000509103
Eny2	1.43531	0.0134233		Sgta	2.94977	0.00665378		Mt2	5.57404	0.0136417		Ndufa5	2.38707	0.0452518		Mfge8	3.54982	0.030882		Psmb9	5.10917	0.00913644
Fam199x	1.43127	0.00477647		Stxbp6	2.94497	0.00349306		Set	5.54664	0.00112447		Cwc27	2.37868	0.0174189		Slc46a1	3.41794	0.0211337		Slc9a3r1	5.05529	0.000310391
Tcl1b1	1.426	0.00561523		Eif4h	2.94043	0.0242907		Epcam	5.50485	0.000441643		Wdr61	2.37849	0.0098733		Ahcy	3.40009	0.00316834		Taf10	4.95269	0.00130897
Ypel5	1.3981	0.0458749		Aldoa	2.93401	0.0258706		Prdx4	5.49666	0.00238041		Uqcrb	2.37002	0.046081		Csrp1	3.38839	0.000178209		Lgals4	4.94543	0.00318503
Mob4	1.39737	0.0200825		Dnajc11	2.88471	0.0301389		Rps19	5.45966	0.00454838		Igbp1	2.34534	0.02978		Washc3	3.37019	0.00526097		Dpm3	4.91941	0.000247731
Yap1	1.39397	0.0104626		Ubap2	2.88045	0.0294346		Impdh2	5.45328	0.00244551		Rps18	2.32024	0.0141316		Gprc5a	3.32511	0.00176442		Lrrfip1	4.88617	0.000949843
Mad2l1	1.38145	0.0179258		Reep2	2.86154	0.0259759		Snapc2	5.36998	0.00154163		Snx1	2.31393	0.0245478		Gjb5	3.31189	0.00402171		Ndufb4	4.87321	0.00174654
Naa30	1.38111	0.0103513		Mms19	2.82878	0.0182117		Slc16a6	5.32146	0.000804209		Abce1	2.28887	0.0113653		Plp2	3.30356	0.00240679		Gpa33	4.8647	0.00424495
Btg4	1.37419	0.0358716		Chtop	2.82766	0.0112067		Nol11	5.24495	0.00190187		Map1s	2.28804	0.00415154		Capzb	3.28326	0.00658731		Tpi1	4.77048	0.0142461
Tcl1b2	1.36633	0.00853138		Gins4	2.80232	0.00911869		Ankrd10	5.23259	0.00191603		Cdc20	2.28267	0.000280476		Grn	3.27533	0.000599235		Gstm2	4.74928	0.00335703
Tcl1b3	1.36465	0.00790565		Fth1	2.79996	0.0149399		Cited1	5.22451	0.00527045		Eef1g	2.27709	0.00594774		Ndufa3	3.22495	0.0347179		Rac1	4.74034	0.0011125
Rheb	1.363	0.0328998		Psmd6	2.78714	0.00139019		C1qbp	5.222	0.00315436		Srsf6	2.27259	0.00325599		Vps41	3.19645	0.00761767		Trap1a	4.71852	0.0034253
Thoc7	1.36245	0.0296742		Ndufs2	2.78637	0.00361998		Vhl	5.20262	0.0019994		Mrps10	2.26219	0.0106056		Tbx3	3.17204	0.00136349		Fam162a	4.71792	0.000420232
Cep55	1.35934	0.0184314		Serhl	2.78631	0.0159029		Aprt	5.19352	0.00200058		Rpl14	2.26013	0.000602681		Ehd1	3.15818	0.00150582		Tacstd2	4.70994	0.00158201
Rasa2	1.34799	0.00513576		G6pdx	2.75459	0.0265659		Ctsc	5.18457	0.00626081		Lgals8	2.25729	0.0237757		Ctsd	3.09282	0.00191605		Spp1	4.64552	0.00169518
Pole2	1.34668	0.0283575		Zfpl1	2.7465	0.0215318		Zc3hc1	5.18008	4.36065e-05		Hspa8	2.2501	0.000745798		Tfcp2l1	3.06739	0.0113404		Pdzk1	4.6043	0.000866322
Ppp1r12a	1.34291	0.00728822		Vamp8	2.74604	0.0126494		Xpnpep1	5.13973	0.000311189		Frrs1	2.24146	0.0105403		Dnajc19	2.98187	0.0262746		Tmprss2	4.5918	0.00111039
Snrpf	1.34213	0.00503732		Psmf1	2.72667	0.0272745		Slc39a4	5.08393	0.000109894		Rack1	2.2233	0.00588115		Sfn	2.95615	0.00610871		Glrx	4.56115	0.00178919
Fmn2	1.33647	0.010531		Uba1	2.71187	0.000632366		Pin1	5.0051	0.00160458		Trip13	2.20394	0.0175665		Brcc3	2.94792	0.0275025		Myl12b	4.54471	0.00165046
Pld1	1.33367	0.0186702		Rpn2	2.70366	0.0175115		Tor1b	4.99575	0.00604872		Eif3e	2.1704	0.00571978		Cystm1	2.94759	0.0222571		Wdr1	4.49935	0.000884801
Oosp1	1.33266	0.0192578		Capzb	2.69977	0.00837052		Rpsa	4.96927	0.00339562		Wdr46	2.1687	0.0201052		Ndufs6	2.89873	0.00625124		Fxyd6	4.49229	0.00267944
Swi5	1.32749	0.0363383		Thop1	2.69647	0.0222727		Cul3	4.95847	0.00368049		Bcl2l14	2.16119	0.0342011		Rnaset2b	2.89308	0.00185691		Tpp1	4.49148	0.000400204
Efnb2	1.32645	0.019127		Mcm5	2.69551	0.0114365		Pitpnb	4.93232	0.00228053		Rrp15	2.15421	0.000853998		Klf5	2.82522	0.0369715		Anxa6	4.43029	0.0125262
Vdac1	1.31149	0.0389378		Kpna2	2.69053	0.0243361		Mta2	4.91098	4.04119e-05		Nudt9	2.1512	0.013199		Isyna1	2.82128	1.26754e-05		Rab17	4.42287	0.0106135
Mospd1	1.31061	0.00843949		Ganab	2.69003	0.0366519		F11r	4.8623	0.000635703		Sardh	2.13622	0.00879533		Cuta	2.77068	0.0200593		Ndufa7	4.41834	0.0204693
Rab14	1.30458	0.00874042		Rdh11	2.68778	0.00330941		Dnajb9	4.85918	4.70307e-05		Slc7a6	2.1311	0.03493		Rfc4	2.71138	0.0104318		Plin2	4.41486	0.00753581
Ccdc90b	1.3025	0.0398107		Ttk	2.68062	0.011758		Dppa4	4.85776	0.00380611		Nme1	2.12968	0.0259633		Cdh1	2.68304	0.0118687		Ptges	4.39273	0.000232654
Snrpe	1.29969	0.0175052		Psen1	2.6708	0.0389483		Pabpc1	4.84897	0.00143053		Eif3d	2.12923	0.0418266		Cds2	2.68109	0.00022859		Atp1b1	4.35389	0.00362053
Tcl1b4	1.29849	0.0136457		Lipt1	2.66711	0.0112404		Cct6a	4.80378	0.00258542		Ctsc	2.12284	0.0356979		Cox6c	2.66643	0.00327679		Gata3	4.3087	0.000888541
Tiam1	1.29528	0.0182345		Aimp2	2.66471	0.0058468		Cggbp1	4.74884	0.00166703		Ruvbl2	2.1025	0.00907641		Tyms	2.64333	0.00347878		Capn2	4.30317	4.0408e-06
Spin1	1.28706	0.0103118		Qrich1	2.66221	0.00869066		Fbxo6	4.72051	0.000184152		Acsl4	2.09802	0.0275516		Gata6	2.62676	0.0106487		Wfdc15a	4.2913	0.00245073
Strn	1.28686	0.00788322		Eef2	2.65905	0.0218851		Renbp	4.7055	0.00124003		Ndc1	2.09236	0.000985995		Fkbp8	2.62303	0.00974641		Arhgap8	4.27529	0.00548402
Rbbp7	1.28645	0.0314556		Trir	2.65608	0.0160236		Utp23	4.67825	0.000246765		Cct4	2.08087	0.00667758		Tfeb	2.59794	0.0305638		Ptgr1	4.26843	0.00493387
Evi5	1.2824	0.0077252		Mrpl55	2.65543	0.0225403		Ruvbl1	4.65528	0.000562806		Psat1	2.04871	0.00723499		Eef1g	2.59784	0.00558033		Mgmt	4.26089	0.00430589
Tet3	1.2754	0.00801646		Lrrc59	2.6443	0.0395968		Rps27a	4.63933	0.00290506		Calcoco2	2.04653	0.0122587		Galk1	2.58203	0.0161493		Tinagl1	4.2595	0.000225465
Psme4	1.27347	0.0052455		Rab3il1	2.63014	0.00831169		Uap1l1	4.615	0.00217161		Pinx1	2.04554	0.0372335		Rab1b	2.55239	0.0264878		Acaa2	4.24674	0.00271034
Nfya	1.27283	0.0215863		Nubp2	2.58721	0.00553186		Snrpd2	4.52467	0.0365187		Cmss1	2.04296	0.0207666		Gja1	2.50198	0.00181044		Anapc13	4.24152	8.81661e-05
Wapl	1.27048	0.00878775		Pdia4	2.58517	0.00410444		Syap1	4.4959	0.000839742		Psmc5	2.02186	0.00880479		Vrk2	2.49376	0.000436645		Efemp1	4.23122	7.78664e-05
Ppm1a	1.26823	0.0488456		Nifk	2.58305	0.0031768		Nhp2	4.44858	0.000219561		Cndp2	2.02068	0.020608		Tdrp	2.46679	0.00374896		Fhl2	4.20505	0.00282874
Cnot6l	1.26602	0.0199707		Eef1d	2.54897	0.0069496		Adi1	4.44542	0.000820378		Pdxk	2.02011	0.00278641		Eif3f	2.46021	0.00681463		Tdrp	4.19429	0.00137236
Rnft1	1.25023	0.0362557		Sart3	2.5487	0.00183568		Rps3	4.42779	0.000604364		Mtx1	2.01314	0.0060275		Ppa2	2.45781	0.00281801		Grcc10	4.11858	0.0200782
Gatad2b	1.2484	0.0104149		Aco2	2.5483	0.0382874		Rplp1	4.39746	0.00277754		Uap1	2.01021	0.0152961		Dnajc24	2.45558	0.00272391		Tsnax	4.10902	0.00184618
Ccndbp1	1.24411	0.0135806		Mrto4	2.53939	0.0140517		Tnpo3	4.39174	0.000734999		Slc12a2	2.00784	0.00572249		Cyb5a	2.45458	0.000496834		Blvra	4.10615	0.0370543
Dazl	1.24295	0.00720228		Pkm	2.51891	0.0143561		Tfrc	4.39116	0.00852181		Slc39a4	2.00389	0.000591014		Pdha1	2.44696	0.00186407		Pcbd2	4.08933	0.0168199
Gtf2a1	1.24155	0.00200263		Dcaf11	2.49165	0.0219774		Bcl2l14	4.37663	0.00371784		Rpl5	2.00299	0.00169245		Pold1	2.4323	0.00776301		Ptms	4.05697	0.0123429
Tox3	1.23788	0.0229565		Dcakd	2.48845	0.0089875		Zfp42	4.34835	0.00170004		Trappc13	1.99741	0.000594809		Ap3b1	2.43206	0.00145402		Ndufv3	4.05041	0.0016297
Rnmt	1.23498	0.0473796		Txndc12	2.47773	0.00950471		Gon7	4.34166	0.00182004		Rps3	1.99046	0.00259827		Syngr1	2.42164	0.00434087		Ddt	4.02497	0.00328023
Lamtor2	1.2316	0.0382854		Tuba4a	2.45322	0.0248338		Trap1a	4.33724	0.00209632		Tra2a	1.98848	0.00525824		Coa3	2.41792	0.0153522		Rps21	4.02274	0.000311119
Slain2	1.23014	0.00413119		Ddx39b	2.44989	0.0402369		Ppil1	4.3269	0.000320482		Rpl9	1.98672	0.000153598		Rap1a	2.4146	0.00921795		Elob	4.01701	0.000161903
Rad21	1.22815	0.0267884		M6pr	2.4487	0.00677486		Sesn2	4.31471	0.00406786		Atg3	1.98623	0.0326708		Suclg1	2.41324	0.00116692		Eomes	4.01117	0.0156988
Csad	1.22776	0.0208742		Eefsec	2.43809	0.0241075		Lamp2	4.2867	0.00353464		Zmpste24	1.97665	0.0256566		Glmp	2.40197	0.0344971		Ndufs4	4.00161	3.57728e-05
Taok3	1.22746	0.0488343		Ap1s1	2.4344	0.0233234		Elob	4.27478	0.0252548		Rpl34	1.96643	0.00217516		Rpl3	2.3896	0.0278409		Dab2	3.9982	0.00306946
Oog3	1.22325	0.00871153		Calcoco1	2.43392	0.0245453		Kdm5b	4.2502	0.00421672		Ddx10	1.96585	0.00770523		Chmp3	2.3819	0.014275		Cox6b1	3.99225	0.00239479
Klf17	1.21581	0.0113073		Ccno	2.43145	0.0217838		Chek2	4.24517	9.05311e-05		Timd2	1.96376	0.00689109		Rack1	2.38138	0.00238961		Chmp2b	3.99154	0.00717072
Mapre1	1.2147	0.0278228		Tcn2	2.4242	0.0177199		Ppcs	4.21465	0.00193279		Atg7	1.96218	0.0293396		Dctn2	2.3733	0.00742505		F2rl1	3.93246	0.00214647
Atl2	1.21375	0.00264724		Cct3	2.42019	0.00290765		Rpl38	4.21239	0.000853913		Tomm5	1.96002	0.0248426		Hist2h2aa1	2.35176	0.0163058		Gapdh	3.92887	0.000643428
Crk	1.2137	0.0163135		Nono	2.42018	0.00112282		Eif1a	4.20504	0.000176563		Tra2b	1.95991	0.00184776		Psmc6	2.34575	0.0121058		Camk1	3.88259	0.00166176
Hnrnpa2b1	1.21286	0.0438396		Eif2s3x	2.41737	0.0464128		Mcts2	4.19036	0.0113615		Mrpl15	1.95744	0.0376912		Echdc2	2.34094	0.000332631		Nudt14	3.85572	0.00733498
Angel2	1.21269	0.00547533		Btrc	2.41454	0.00795708		Hdac1	4.18096	0.000707881		Ctsb	1.94922	0.00284154		Aco2	2.32521	0.000963564		Epcam	3.85402	0.00136683
Mat2b	1.21108	0.00837684		Eif2b4	2.41095	0.0061328		Rbm10	4.17917	0.00104764		Psma7	1.947	0.0030886		Commd10	2.31458	0.0036808		Naga	3.84779	0.00246985
Ppm1b	1.21033	0.00856515		Cdk1	2.40656	0.0274416		Rnf7	4.17363	0.00262659		Ndufaf1	1.9348	0.00982831		Commd9	2.30987	0.029153		Pycard	3.84337	0.00277015
Psip1	1.20356	0.00682258		Park7	2.40647	0.0049736		Becn2	4.15543	0.00161137		Rps4x	1.93467	7.19077e-05		Slc12a7	2.30171	0.0468191		Nipsnap2	3.82425	0.00107412
Mad2l1bp	1.20096	0.0445844		Wdtc1	2.39282	0.0373541		Nob1	4.11833	0.00835761		Spty2d1	1.93432	0.00272927		Vamp8	2.29814	0.00118466		Gulp1	3.77357	0.00112984
Zbed3	1.20062	0.00739365		Cdk2	2.39138	0.0236235		Ntmt1	4.11787	0.000624353		Dppa2	1.9326	0.000998456		Aimp1	2.29596	0.00466827		Rpl36	3.75751	0.00233393
Prdx1	1.19654	0.0339342		Slc30a3	2.35671	0.036801		Wdr45b	4.11273	0.000796415		Cpsf3	1.9318	0.0443188		Cd9	2.27742	0.000843953		Phpt1	3.72394	0.00691989
Arl6	1.19606	0.0239905		Usp39	2.33711	0.012268		Pus1	4.10925	0.00785542		Mrpl12	1.92954	0.00321375		Rpl36a	2.26875	0.0158671		Ndufab1	3.72281	0.00934586
Kdm6a	1.19472	0.0390625		Eif4b	2.33326	0.00651685		Nop53	4.09094	0.00290941		Eftud2	1.9255	0.0194775		Dpp3	2.265	0.00276079		Slc37a2	3.71312	0.000238588
Esyt2	1.19416	0.00916507		Mkrn1	2.32991	0.0142603		Pgp	4.08949	0.000398618		Timm13	1.92493	0.0214688		Rbm47	2.25333	0.0238972		Pros1	3.70402	0.013581
Zdhhc20	1.19405	0.013249		Mat1a	2.32787	0.0163305		Slc5a6	4.08693	0.00287406		Timm22	1.91898	0.0153441		Map2k2	2.23735	0.0168002		Tbca	3.7006	0.00205606
Brd1	1.18642	0.000480372		Rpa2	2.32564	0.00499072		Mrpl43	4.07775	0.00665157		Pramel7	1.9177	0.023739		Rabggta	2.23281	0.0168086		Pon2	3.7004	0.0131271
Larp4	1.18125	0.0195879		Zw10	2.32559	0.0265769		Rabgef1	4.06816	0.000167183		Cactin	1.91499	0.00383728		Marcksl1	2.23163	0.000533059		Gng2	3.69412	0.013827
Wdr26	1.17996	0.0077504		Rrp7a	2.32363	0.00193065		Hmgcl	4.06377	0.00337432		Ufd1	1.91184	0.00477277		Chchd1	2.22522	0.00293816		Tmem258	3.6889	0.00314283
Wdr20	1.17969	0.0395879		Tmem214	2.31668	0.0415248		Rps26	4.06304	0.0185168		Gins3	1.90857	0.0188669		Igbp1	2.21134	0.0291299		Arf5	3.68751	0.0160309
Rab18	1.17929	0.0274505		Slc39a6	2.31372	0.0220337		Rpl21	4.05804	0.000362172		Psma5	1.90057	0.00629726		Hspa8	2.18947	0.00515551		Cops9	3.68518	0.00305474
Nckap1	1.17624	0.00366921		Zfp57	2.29963	0.00608224		Hspbp1	4.05522	0.000728621		Larp4	1.8998	0.0125782		Map1lc3a	2.18913	0.00392222		Faf1	3.67686	0.0137201
Ppig	1.1755	0.0173732		Elac2	2.27997	0.00098893		Gtf3c5	4.05145	0.000368225		Mrpl52	1.89978	0.0245871		Lrpprc	2.17243	0.00204127		Apoa1	3.65931	0.0443239
Rala	1.17403	0.0334784		Eps15l1	2.27974	0.0467403		Ier3ip1	4.03551	0.0043329		Psmc2	1.89125	0.0172057		Pld3	2.16506	0.0499746		Sh3bgrl2	3.65922	0.0106221
Gnb1	1.17228	0.0451379		Lhpp	2.27056	0.0146263		Clpp	4.03017	0.00374398		Tsn	1.89032	0.00296362		Cox7c	2.15848	0.00243199		Mdh1	3.64569	0.00592542
Rragc	1.16993	0.00075249		Elof1	2.27014	0.013161		Psmb5	4.00236	0.00123486		Crnkl1	1.88215	0.00590746		Scamp2	2.14129	0.0133458		Mrpl52	3.64179	0.00171056
Ifitm3	1.16905	0.00359832		Ywhaq	2.26925	0.0167513		Ebp	3.98058	0.00444636		Pum3	1.88206	0.00494262		Rpn1	2.14081	0.0153192		Clic3	3.63539	0.000540387
Fam117b	1.16867	0.0085122		Actn3	2.26379	0.0099835		Pgm3	3.97889	0.000744453		Ndufv2	1.87137	0.00213644		Hsp90ab1	2.13866	0.00368374		Uqcrq	3.62454	0.0027795
Nptn	1.16568	0.00462706		Dnaja3	2.2637	0.0118448		Wipi2	3.95374	0.00657279		Trap1	1.87094	0.0143796		Mettl26	2.1318	0.0130349		Actb	3.62129	0.00208298
Rcor1	1.16556	0.00860901		Snap47	2.24025	0.000739929		Snip1	3.93377	0.0147223		Tomm22	1.87082	0.00586561		Actb	2.12789	0.00224049		Praf2	3.60693	0.00848224
Aurkc	1.16463	0.0187441		Abcb9	2.23652	0.00298087		Spns1	3.92322	0.00390363		Rps27a	1.8697	0.00939671		Dnaja1	2.12696	0.00211638		Cmbl	3.60639	0.00623056
Ireb2	1.1641	0.00593901		Rrp8	2.2357	0.00567224		Dnpep	3.91638	0.000169354		Alg2	1.86605	0.0162338		Actg1	2.12258	0.00545108		Myh9	3.59812	0.000343828
Cdh2	1.16261	0.0190192		Nup214	2.23498	0.00943908		Chrac1	3.91295	0.00569513		Chchd4	1.86108	0.0461164		Acp1	2.11814	0.00356504		Lta4h	3.59804	0.00144017
Chek1	1.16063	0.00650073		Limk2	2.22117	0.0135964		Cndp2	3.91133	0.0058286		Mat2a	1.86057	0.0146625		Tmub2	2.11772	0.00778444		Asns	3.59577	0.0181977
Hirip3	1.16039	0.01721		Vdac3	2.21855	0.00170722		Syngr1	3.90757	0.00659453		Farsa	1.85723	0.0265613		Tbc1d17	2.0998	0.0155564		Erf	3.59271	0.0101366
Wdr92	1.1601	0.0113163		Aspscr1	2.21126	0.0257335		Abhd14b	3.89799	0.0069402		Ranbp1	1.85706	0.00114763		Micos13	2.09687	0.00581925		Entpd1	3.58514	9.08926e-05
Map4k5	1.15686	0.0145963		Sumo3	2.20662	0.0492599		Rpl24	3.89507	0.00831534		Use1	1.85328	0.0073603		Lgals8	2.09394	0.0228203		Txndc16	3.56235	0.0077489
Snx18	1.15678	0.0114245		Mrps18b	2.20519	0.0466123		Prmt6	3.87885	0.00532082		Set	1.83657	0.00306439		Myadm	2.0919	0.0119338		Cldn3	3.56234	0.0377053
Tbc1d15	1.15671	0.00419738		Eif3h	2.20502	0.0130283		Nol7	3.87717	0.00161246		Rrp1b	1.83151	0.0324269		Rab18	2.09184	0.0227003		Gstk1	3.55079	0.0214016
Ice1	1.15565	0.00519041		Plxna4	2.1984	0.0218342		Hccs	3.8727	0.000997612		Rps20	1.83105	0.00937542		Eef1a1	2.08052	0.00234533		Sfmbt2	3.53659	0.00804543
Itga6	1.15035	0.00336667		Rimkla	2.19811	0.032045		Prkcd	3.85716	0.00419842		Cth	1.8275	0.00279594		Vdac3	2.06859	0.0270067		Pfdn1	3.50777	0.000447239
Mansc1	1.14906	0.038052		Aldh3a2	2.19681	0.0280153		Cxadr	3.85632	0.0151129		Slc5a6	1.82399	0.0140703		Psmd2	2.0685	0.0010267		Ndufb8	3.49834	0.00336338
Brd4	1.14804	0.00484631		Pla2g15	2.19126	0.00112858		Cstb	3.85393	0.000100596		Actr6	1.81649	0.0369353		Hdac2	2.05501	0.0262594		Ndufb3	3.49539	0.00962111
Skap2	1.14689	0.0393658		Izumo1r	2.18315	0.0250265		Ak6	3.8311	0.0167812		Cox7c	1.80546	0.0285146		Mfn1	2.05347	0.00198707		Csrp2	3.49384	0.00139196
Ndufa4	1.14287	0.012818		Sgf29	2.1831	0.00366214		Pemt	3.82684	0.000349259		Eif3m	1.80471	0.00122528		Coro1c	2.05266	0.00928464		Cdc123	3.48592	0.00159881
Dkc1	1.14258	0.00730724		Xpo5	2.17564	0.00615035		Rpl12	3.82362	0.000204741		Etfa	1.80055	0.00358552		Rpl36	2.05179	0.0334214		Psap	3.48037	0.000960112
Ccdc18	1.1402	0.0152681		Fbp1	2.17061	0.00538888		Ptrh1	3.82251	0.00552329		Nudt4	1.79725	0.00226004		Ak4	2.04841	0.00180784		Mt2	3.47791	0.00129886
Blvra	1.13985	0.0278734		Orc2	2.16037	0.0208417		Mpc2	3.82247	0.00192311		Hsp90ab1	1.79674	0.0045605		Mzt2	2.0476	0.00199796		Epn3	3.44955	0.00751112
Tiparp	1.13724	0.0041563		Pex19	2.15172	0.00541999		Eci1	3.82236	0.00353412		Trmt6	1.79226	0.00102498		Usp48	2.04331	0.0171931		Ggta1	3.44815	0.00558331
Arl6ip1	1.13634	0.022864		Cdk5	2.14979	0.0367875		Rpl35	3.81711	0.00104945		Rps6	1.78778	0.00110056		Ckb	2.0371	0.00711304		Pgm2	3.44252	0.00642546
Srsf7	1.12752	0.0352165		Rtf2	2.14753	0.00139008		Marcksl1	3.81261	0.000981787		Elac2	1.78081	0.00258209		Itgb1	2.02885	0.0161812		Isoc1	3.40189	0.00719284
Csnk2a1	1.12729	0.0147642		Vps4a	2.14406	0.009814		Ppie	3.81	0.00423276		Tprn	1.77875	0.0129323		Psma1	2.02181	0.0411451		Glrx5	3.40063	0.0219364
Phactr4	1.12566	0.00354942		Tspan31	2.14194	0.00644312		Rrp9	3.80949	0.012301		Rpl6	1.77346	0.00469234		Cenpx	2.02101	0.037566		Actg1	3.40005	0.00179679
Dctd	1.11812	0.0158518		Dynll1	2.14151	0.0188403		Cox17	3.80681	0.0148624		Rpl12	1.7709	0.0125221		Arvcf	2.01946	0.0178138		Uqcr10	3.39968	0.0016189
Rrm2b	1.11703	0.0226324		Haus7	2.13716	0.0242813		Elp6	3.80404	0.00367452		Cox17	1.76815	0.0211204		Pafah1b3	2.0192	0.00222595		Nudt5	3.39566	0.0124281
Gata3	1.11649	0.0225781		Mthfd1	2.13346	0.00329681		Ppm1a	3.76433	0.00224813		Timm44	1.76778	0.00183763		Fdps	2.00535	0.013334		Rpl38	3.38999	0.000127887
Ncapg2	1.11492	0.042094		Hgs	2.12556	0.0145102		Uqcrc1	3.74501	0.00927025		Stam2	1.76491	0.000662187		Fbxo6	2.00498	0.000213384		Calm1	3.38948	0.00529309
Eif4a2	1.11434	0.00359374		Ankrd27	2.12415	0.0495727		Gla	3.7393	0.00477194		Por	1.76127	0.0403948		Mrps31	1.99457	0.0497808		Uqcr11	3.38208	0.00436563
Hsbp1	1.11402	0.0395587		Cog4	2.12332	0.0251971		Cacybp	3.73543	0.0017062		Tma16	1.75828	0.0259839		Slc25a4	1.9793	0.0481763		Hspe1	3.38165	0.00116788
Sf3b1	1.1133	0.0117434		Calr	2.12315	0.0457107		Fam76a	3.69894	0.00112071		Ccdc58	1.75802	0.00100736		Ssr4	1.97624	0.00303786		Capns1	3.37884	0.00291354
Hells	1.1103	0.0039084		Serpinb12	2.11894	0.0199216		Zpr1	3.65467	0.00564618		Psmd6	1.75373	0.046241		Fbxl20	1.97311	0.00577404		Hint3	3.37724	0.00928824
Ccnb1	1.10933	0.00193062		Immt	2.11571	0.0266404		Psme1	3.64876	0.00676944		Sf3b1	1.75365	0.0123866		Fkbp2	1.97238	0.0228827		Slc44a1	3.36799	0.00494473
Sephs2	1.1056	0.0409993		Sgsm1	2.10336	0.0187153		Sco2	3.6392	0.00620278		Mtrr	1.75311	0.00797846		Rpl8	1.9713	0.0011765		Fam107b	3.36732	0.00577587
Nt5dc1	1.10363	0.0323266		Prkag1	2.10243	0.0314062		Rps15	3.63682	0.000786564		Usp14	1.7511	0.0214459		Dnph1	1.96916	0.0419907		Cdx2	3.36017	0.01492
Map2k1	1.09887	0.0079682		Tdrd1	2.09779	0.0364672		Rpl18	3.61602	0.00140049		Ddx39b	1.75048	0.0423907		Psmg2	1.96885	0.0153597		Etfb	3.35959	0.000439234
Mapk8	1.09817	0.0110091		Eif1ax	2.09177	0.0152748		Tagln2	3.59413	0.00860076		Hdac1	1.74882	0.00401027		Fabp5	1.94938	0.00623133		Alpl	3.3383	0.0374839
Nip7	1.09648	0.0116944		Actg1	2.08224	0.0310566		Rpl23	3.58658	0.00028719		Rab5a	1.74818	0.0461281		Vps50	1.93867	0.00581585		Hddc2	3.33767	0.0250329
Pstpip2	1.09595	0.00549916		Rad23b	2.08088	0.000796134		Fkbp4	3.5833	0.0209164		Pdia3	1.74359	0.00605539		Abcb10	1.93585	0.035993		Gss	3.32889	0.00607932
Psmd1	1.09403	0.0210684		Xrcc6	2.07914	0.0115915		Ppm1g	3.57696	0.00182858		Bcat1	1.74333	0.00300943		Cd151	1.91879	0.0409833		Fuca2	3.32729	0.0038667
Tardbp	1.09349	0.00978954		Rtcb	2.07422	0.0278022		Acyp1	3.57525	0.0312057		Slc25a3	1.74305	2.23632e-05		Xpo5	1.91403	0.0082352		Laptm4b	3.3216	0.0110284
Cmas	1.09154	0.000625215		Aspm	2.07031	0.016792		Dis3	3.57452	0.000678621		Ube2l3	1.74003	0.00934307		Rpl5	1.91036	0.00216078		Tmsb10	3.31705	0.00043294
Hnrnph1	1.0909	0.0131864		Cyb5a	2.06133	0.0212287		Nans	3.55986	0.00765422		Hnrnpm	1.73867	0.0178657		Sf3b3	1.90946	0.00927772		Iqgap1	3.3033	0.000111463
Zc3h6	1.08819	0.0429566		Pdzk1	2.05935	0.00655483		Dr1	3.55309	0.000695463		Atp6v1d	1.73786	0.00523416		Mtch2	1.90909	0.00490334		Cstb	3.29408	0.00355286
Ndufa10	1.0871	0.0248782		Timm44	2.05036	0.00573794		Ubxn1	3.5494	0.0166974		Polr3c	1.73423	0.0228798		Myl6	1.89261	0.0235352		Arpp19	3.28365	0.00498682
Rab6a	1.08618	0.0272417		Pfn2	2.04387	0.00879267		Ppp1r2	3.52538	0.000470371		Npl	1.73259	0.00609735		Trmt1l	1.88504	0.000630219		Idh3a	3.28044	0.0029521
Ubqln1	1.08526	0.00175322		Itpk1	2.04333	0.00404413		Dusp6	3.51755	0.0135445		Ndc80	1.72578	0.00109382		Srm	1.88104	0.00565379		Gstp1	3.26365	0.00480893
Mtpn	1.08482	0.0378346		Gdi2	2.03412	0.00615311		Utp14b	3.51692	0.00257281		Wdr89	1.72467	0.0305443		Szrd1	1.87925	0.00470492		Tagln2	3.26052	0.000952404
Prkar2a	1.08447	0.0131044		Wdr73	2.03391	0.00118861		Esf1	3.4886	0.00146372		Eif3g	1.72144	0.0138594		Zfand2b	1.87537	0.015159		Gak	3.25609	0.00391681
Pcm1	1.08366	0.00140288		Nsf	2.03345	0.0225088		Isg20l2	3.48799	0.00557654		Ctsa	1.71965	0.00452988		Rps4x	1.8696	0.00119036		Ooep	3.23988	0.0126331
Rnf34	1.08291	0.00747623		Ruvbl2	2.02538	0.0267938		Wdr74	3.47268	0.0159594		Nup133	1.71956	0.0033866		Sdha	1.86448	0.0088145		Slc38a4	3.22603	0.00138841
Ppip5k2	1.08029	0.0269413		Eif3d	2.02128	0.00398256		Syncrip	3.46309	0.000349705		Gcsh	1.71533	0.000405223		Hbs1l	1.86262	0.0428499		Slc6a14	3.2153	0.00258971
Nek1	1.08	0.00768515		Scnm1	2.01634	0.0126313		Pdcd2	3.4573	0.00243992		Rpl23a	1.71137	9.91379e-05		Slc13a2	1.8497	0.0140538		Abhd14b	3.19427	0.00193883
Clasp2	1.07342	0.00448717		Ptbp1	2.0109	0.00210668		Ctsa	3.44708	0.00873946		Rpl35a	1.71095	0.00369166		Lpcat3	1.84175	0.0261691		Naxe	3.17839	6.76919e-05
Igsf3	1.07316	0.0205395		Arrdc1	1.99767	0.0248544		Rps23	3.44159	0.00975404		Lsm5	1.70808	0.00742373		Psap	1.83732	0.00386424		Dtd2	3.17541	0.0305468
Gnpda2	1.07183	0.00493924		Ndufv1	1.99566	0.00756924		Sec61a2	3.43969	0.00500392		Ndufs3	1.70776	0.00343712		Atic	1.82746	0.00290888		Nagk	3.17137	0.00084848
Naa35	1.07157	0.00658065		Plekhg3	1.98565	0.0417324		Timm22	3.43594	0.000381686		Psmd12	1.7076	0.00435532		Ctsa	1.82725	0.00399968		Rpl35a	3.15456	0.000367333
Fignl1	1.07109	0.0122436		Vps33b	1.98114	0.00356888		Tsen15	3.42547	0.0217514		Hspbap1	1.70749	0.029285		Eif1ax	1.82585	0.0100838		Coro7	3.1535	0.00389497
Cep57l1	1.06326	0.0126548		Acot7	1.97959	0.010598		Bola2	3.40686	0.0218167		Pop5	1.70571	0.00153738		Rpl7a	1.82148	0.00558169		Ndufaf3	3.14714	0.00997881
Akt1	1.0591	0.0379238		Bag4	1.9723	0.0265426		Lias	3.40598	0.00156694		Paip2	1.70537	0.0016974		Sord	1.81908	0.000498184		Dusp6	3.13687	0.0209355
Btbd10	1.0551	0.0154908		Cpsf3	1.96145	0.000645831		Chchd4	3.40035	0.00469511		Clpx	1.70277	0.00217309		Nt5c3b	1.81729	0.0339835		Apoe	3.13224	0.00798997
Rock1	1.05386	0.0220148		Cand1	1.95804	0.00436577		Edf1	3.39322	0.015086		Ppm1g	1.70135	0.00557418		Slc25a5	1.81469	0.0187535		Lamp1	3.13187	0.00806032
Secisbp2l	1.05306	0.00129939		Mto1	1.94005	0.0297866		Terf2ip	3.37723	0.00304143		Hmgb1	1.70053	0.0068053		Lypla2	1.81378	0.0226862		Lamtor2	3.12708	0.000964887
Ppih	1.05092	0.0321063		Ttc4	1.93465	0.00925044		Rps25	3.37644	0.0395799		Cfdp1	1.70037	0.0093835		Abcb6	1.81211	0.0169958		Cd55	3.12369	0.00641705
Pex13	1.04941	0.00182745		Tom1l2	1.9311	0.008576		Chka	3.37105	0.00365465		Stmn3	1.69932	0.0200965		Adprh	1.80255	0.019332		Vps29	3.10951	0.00111796
Siah2	1.04737	0.0187705		Gspt2	1.93105	0.00947686		Tdh	3.36691	0.0433549		Yme1l1	1.69708	0.011547		Mrpl30	1.8009	0.0132853		Selenoh	3.10849	0.0106759
Nup35	1.04735	0.0162725		Nucb1	1.92795	0.0302389		Casp3	3.36595	0.0018654		Pfn1	1.69683	0.00477672		Tsta3	1.79556	0.0494717		Cox6a1	3.09036	0.000645031
Kif2a	1.04721	0.0118982		Parp1	1.92631	0.0239577		Tox4	3.35664	0.00150246		Clpp	1.69648	0.0060432		Mcm5	1.79366	0.0334901		Sec61b	3.088	0.00261552
Stx7	1.04592	0.0231147		Arnt	1.92042	0.00477628		Gtpbp3	3.35078	0.00280619		Pttg1ip	1.69564	0.00635068		Mrpl14	1.77937	0.0272191		Sdhb	3.06917	0.00115913
Tm9sf2	1.04518	0.0451127		Vti1b	1.91482	0.0103324		Mad2l1bp	3.33556	3.58819e-05		Emc3	1.68964	0.00382232		Prmt3	1.76817	0.00490853		Hsd17b6	3.06707	0.0158831
Ankrd17	1.0409	0.00215332		Tdrd3	1.91426	0.0330032		Gpx1	3.33031	0.000107022		Sgta	1.68741	0.00404343		Rpl10	1.76658	0.00358182		Clic4	3.06524	0.00762352
Pdlim1	1.04073	0.0373495		Cdo1	1.90152	0.0167507		Rps13	3.31661	0.00471361		Eif2s2	1.68274	0.00507057		Mrps18b	1.76001	0.00292734		Ube2m	3.06444	0.0383524
Ctnnd1	1.03926	0.0249376		Pex14	1.90111	0.0117889		Kti12	3.30523	0.000684863		Snx3	1.67903	0.00674034		Eftud2	1.7595	0.00680361		Sdhc	3.06437	0.00966429
Rab10	1.03873	0.00756563		Txndc9	1.89803	0.00994756		Mrpl49	3.30119	0.00163964		Gadd45gip1	1.67403	0.0460974		Alg1	1.75212	0.0459755		Alkbh6	3.06341	0.0216251
Rps6ka6	1.0372	0.0239124		Ubl7	1.8943	0.0282302		Mdh2	3.29053	0.00167315		Cnbp	1.67374	0.00131852		Ppp6r3	1.75139	0.00843356		Lamtor4	3.04767	0.00692668
Snx16	1.03697	0.0179558		Slc26a6	1.89143	0.0445508		Gpx4	3.26696	0.0123495		Guk1	1.67084	0.0119428		Eif2b5	1.74403	0.00816783		Smagp	3.04067	0.0405808
Add1	1.03636	0.0155512		Echdc3	1.88806	0.00706611		Pmpca	3.25693	0.00405775		Map1lc3b	1.66726	0.00263847		Snx2	1.74067	0.0176726		Zfyve21	3.03794	0.0182402
Oas1d	1.03293	0.0234461		Clybl	1.88571	0.00143268		Srsf1	3.25075	0.00425817		Rpl11	1.66492	0.00236001		Psmc4	1.73359	0.0182965		Rpl36a	3.03402	0.00331184
Aebp2	1.03265	0.0449534		Cdca5	1.88478	0.00280483		Pfdn6	3.24904	0.00111526		Pik3c3	1.66371	0.0165566		Cct5	1.72803	0.00585801		Ugp2	3.03048	0.00346762
Ergic2	1.03204	0.0164478		Chdh	1.88419	0.0355003		Eif3f	3.24714	0.0142125		Pitrm1	1.66229	0.0490066		Rpl18	1.72034	0.0122111		Get4	3.0182	2.1974e-05
Klhl9	1.03194	0.0324652		Pak1	1.87943	0.0463744		Coq4	3.23425	0.000124398		Pex19	1.65958	0.015825		Tkt	1.71539	0.00491365		Reep5	3.01674	0.00740968
Nufip2	1.02567	0.00214072		Cnot9	1.87698	0.00490505		Polr2h	3.22709	0.00602091		Prdx3	1.6585	0.0233653		Rps12	1.71256	0.00689383		Ndufa12	3.01279	0.00259328
Prkar2b	1.02356	0.0373269		Nusap1	1.87366	0.0151472		Ldha	3.21217	0.0292494		Smyd5	1.65832	0.0223706		Rpl13a	1.70946	0.00300057		Rbpms	2.99814	0.00697385
Adam10	1.02281	0.0105348		Ciao1	1.87123	0.0044947		Hspb1	3.20371	0.0474021		Nub1	1.65821	0.00161876		Haus1	1.70803	0.0386943		Esd	2.98642	0.0210063
Dph6	1.02185	2.60505e-05		Actr1a	1.8696	0.02087		Mars2	3.20094	0.00189793		Mien1	1.65788	0.0160779		Rpl12	1.70718	0.014077		Arhgdib	2.98065	0.0299478
Wasl	1.02131	0.0166913		Otub2	1.86293	0.0222792		Fkbp3	3.18883	0.00980951		Rpl32	1.65748	0.00480939		Coprs	1.70702	0.00460447		Mrps36	2.96129	0.00616425
Sestd1	1.02031	0.00579285		Ints4	1.86168	0.00437848		Tmed5	3.18143	0.00269192		Rpl27	1.64609	0.00537166		Fdx2	1.70686	0.0104967		Ninj1	2.95106	0.0017108
Kmt2c	1.02008	0.0073422		Atg4b	1.86017	0.0248931		Rbmxl1	3.16226	0.00255588		Wdr18	1.64587	0.00948733		Arpc4	1.69933	0.00319838		Echs1	2.94611	0.0170447
Atp6v1a	1.01953	0.0362493		Optn	1.85844	0.0137831		Bola1	3.15653	0.028535		Urod	1.64236	0.00845941		Ptgis	1.69912	0.0106438		Myh10	2.93323	0.00111565
Cpox	1.01612	0.0425002		Psmc5	1.8527	0.0212783		Eif2b5	3.15491	0.00971686		Acot8	1.64189	0.00501943		Slc2a8	1.69608	0.0134128		Apool	2.93285	0.00594917
Gnai1	1.01607	0.0176132		Eif6	1.85127	0.0333341		Fmr1nb	3.15243	0.00858332		Rpl30	1.63399	0.000224204		C1qbp	1.69429	0.00817742		Cenpv	2.921	0.00969281
Lrrc17	1.0154	0.00956574		Tfe3	1.84868	0.0109061		Wsb1	3.15081	0.00164633		Eif4h	1.63256	0.0125823		Hsp90aa1	1.68998	0.0103145		Tmem147	2.90382	0.00248889
Rab8b	1.01275	0.00536562		Flad1	1.8473	0.0255377		Mrpl41	3.15064	0.000164387		Rpl24	1.63244	0.0104097		Atg2a	1.68441	0.00606455		Eno1	2.90123	0.0038454
Lamtor3	1.0123	0.0042257		Nobox	1.84218	0.0462891		Rbm5	3.11069	0.00207288		Mtx2	1.63155	0.000528947		Rab2a	1.68138	0.0161984		Rala	2.89587	0.0123918
Dclre1a	1.01212	0.010189		Abcf3	1.83785	0.0231477		Rpl10a	3.10854	0.00169075		Ddx1	1.63103	0.000693328		Erlin2	1.68106	0.00810486		Uqcc2	2.88595	0.0167829
Brd2	1.00599	0.0269671		Hsd17b4	1.83536	0.00782192		Map1lc3a	3.10641	0.0109345		Ctsd	1.63096	0.0157947		Mydgf	1.67485	0.0261994		Cnn3	2.88336	0.000583087
Sf3a1	-1.00638	0.039048		Kdm2b	1.8291	0.0171224		Rpl7l1	3.09302	0.00266517		Eif4a2	1.62755	0.00488548		Srsf3	1.66968	0.00717174		Rnaset2a	2.8657	0.010241
Cops3	-1.00961	0.0450159		Bcl2l1	1.82256	0.00424948		Gpkow	3.09254	0.00930594		Rpl13	1.62508	0.00364861		Dph6	1.66227	0.0348121		Fabp5	2.86054	0.00206925
Vdac2	-1.01293	0.00888129		Ski	1.81941	0.0316811		Dcun1d5	3.08511	0.00100897		Rpl31	1.62476	0.00468268		Psmg4	1.66105	0.00530804		Tfb1m	2.84535	0.0111159
Actl6a	-1.01359	0.00658964		Clic4	1.81401	0.0395391		Fscn1	3.07542	0.0135595		Ndufs7	1.62386	0.0124552		Rabac1	1.66077	0.0179075		Rpl27a	2.83981	0.000167627
Dnm2	-1.01724	0.0361606		Vps41	1.81317	0.0421806		Cyc1	3.07513	0.00399824		Emg1	1.62184	0.00586947		Lamtor5	1.66067	0.0196572		Rps26	2.83723	2.15912e-05
Oosp2	-1.02112	0.000210509		Psmd2	1.80564	0.00399263		Mrps30	3.06733	0.000610646		Ebna1bp2	1.62011	0.00844416		Hspd1	1.65845	0.0040882		Snx2	2.83366	0.00365605
Rap2b	-1.03326	0.0126809		Nipsnap1	1.80372	0.0226905		Hnrnpab	3.05687	0.00400064		Btrc	1.61931	0.00826181		Ndufb3	1.65622	0.0419381		Dpm1	2.80997	0.0262283
Naa11	-1.0354	0.0214419		Ppil2	1.79881	0.0313273		Nudcd2	3.05192	0.00989969		Eef1d	1.61307	0.00810089		Gba	1.64742	0.00604327		Cdk5	2.7997	0.00533406
Cwc27	-1.03926	0.0327791		Mad1l1	1.7951	0.00377276		Prorsd1	3.0504	0.0052805		Psmd7	1.61291	0.00742996		Slc25a12	1.64681	0.0140037		Cpped1	2.79488	0.00144383
Crbn	-1.04228	0.0198854		Mvp	1.78432	0.00531077		Rps20	3.04233	0.00689838		Rpl7a	1.61156	0.00663455		Rpl7	1.64311	0.00100329		Rpl31	2.77446	0.000610085
Phf5a	-1.04595	0.0087211		Fam162a	1.78325	0.0495342		Tmem50b	3.0351	0.010245		Itgb5	1.60636	0.0366001		Bccip	1.64295	0.0151453		Npepl1	2.76754	0.00175115
Ndufaf4	-1.05261	0.0277524		Sf1	1.78221	0.0234476		Hmbs	3.03497	0.0141473		Nop56	1.60479	0.030649		Eif2s2	1.63418	0.0126146		Rps15a	2.76154	0.0010173
Trim24	-1.05615	0.0163855		Srp68	1.77674	0.0206974		Rb1cc1	3.01936	0.00158802		Ipo5	1.60395	0.00568327		Bin2	1.63408	0.0420715		Glipr2	2.75119	0.026517
Apeh	-1.05799	0.0255934		Dhx40	1.77422	0.00410227		Commd5	3.01268	0.0270033		Rab3il1	1.60217	0.0132837		Smc5	1.62426	0.00142516		Pcbd1	2.74322	0.0442863
Nedd8	-1.05857	0.0220164		Cops4	1.76535	0.00610062		Sdf4	3.00905	0.00627055		Rps19bp1	1.60131	0.00835576		Actn4	1.61802	0.029452		Elavl1	2.73813	0.000486952
Sucla2	-1.06366	0.00876777		Ccdc97	1.7564	0.0102598		Ubtf	3.00453	0.0136742		Ubtf	1.59701	0.0118437		Eif3d	1.61785	0.00907		Trappc2l	2.71489	0.0290217
Ostf1	-1.06796	0.0185841		Os9	1.74944	0.0324981		Tsen34	3.00289	0.0117392		Npc2	1.59569	0.0100157		Pex5	1.61586	0.0413703		Gjb5	2.71107	0.00741241
Cfdp1	-1.07211	0.0359095		Zwilch	1.74756	0.0141078		Nop9	2.99589	0.00666634		Ppia	1.59371	0.0146049		Snapin	1.61542	0.00929675		Ppib	2.68792	0.00246104
Mrps2	-1.0769	0.00319354		Pold3	1.73884	0.0221125		Dck	2.96948	0.000583307		Surf2	1.59225	0.0309159		Chchd5	1.61423	0.0190816		Tbl1x	2.685	0.00467007
Psmd5	-1.07872	0.0129402		Bub1	1.73517	0.0264086		Rplp0	2.96438	0.000508085		Cul2	1.59205	0.0379066		Dus3l	1.61322	0.0436727		Ap2a2	2.68305	0.00162967
Ndufs4	-1.07962	0.0024208		Fkbp8	1.73006	0.0229206		Rpl8	2.91961	0.00558974		Psma4	1.59165	0.000892525		Mthfd1	1.61115	0.00308733		Slc7a6	2.67987	0.00328793
Snd1	-1.0841	0.000934353		Maea	1.72807	0.00878482		Adsl	2.90985	0.00581242		Nasp	1.59159	0.000639577		Eif3l	1.61087	0.00139971		Pgls	2.67972	0.000130357
Tdp2	-1.08586	0.000559829		Acot13	1.72798	0.0258679		Grb2	2.90439	0.00196021		Aprt	1.59098	0.00734291		Rps28	1.60619	0.0036673		Ndufs6	2.67823	0.00676881
Rtca	-1.08625	0.00386596		Snrnp200	1.72657	0.0149482		Polr1e	2.89889	0.00126303		Mrps24	1.5903	0.00850846		Gmppb	1.60545	0.0146103		Jup	2.6779	0.0208577
Nelfcd	-1.08786	0.0030393		Vil1	1.72396	0.00978911		Mtch2	2.89347	0.00289997		Ptma	1.58843	0.000761054		Ldb1	1.60441	0.0191162		Ndufb5	2.67257	0.00432835
Uba1	-1.08823	0.00393435		Nck1	1.72249	0.0476309		Wdr18	2.88605	0.00272241		Rpp38	1.58679	0.0176825		Hspe1	1.60254	0.00111089		Cmtm7	2.66538	0.00566593
Lclat1	-1.09457	0.00999968		Ubap2l	1.71602	0.0322217		Arih2	2.88597	0.000553583		Bud23	1.58593	0.0081274		Uqcrb	1.59826	0.018985		Carhsp1	2.66319	0.00624805
Arpc5l	-1.09704	0.0298659		Dnajc17	1.71577	0.00153292		Qtrt1	2.88246	0.0200336		Rwdd1	1.58572	0.00769574		Rps27a	1.59567	0.00317286		Cyb5r3	2.65846	1.86727e-06
Shb	-1.10442	0.0330115		Cstf3	1.70718	0.0183962		Ccdc124	2.85997	0.038282		Afmid	1.5852	0.0360111		Agpat2	1.59295	0.00179236		Smim8	2.65726	0.0195534
Usp30	-1.10659	0.0209311		Aco1	1.70713	0.0187499		Sbno1	2.85599	0.00138467		Cd63	1.58057	0.0201938		Mrpl55	1.59145	0.0322122		Mrpl42	2.65669	0.00339422
Mrpl24	-1.11196	0.0452714		Tbrg1	1.7012	0.00716169		Cox7c	2.84947	0.0232862		Rrp36	1.57775	0.0165431		Spns1	1.58897	0.0122562		Slc29a1	2.65411	0.00482707
Pgk1	-1.11853	0.0329319		Ap2m1	1.69847	0.0380758		Necap2	2.84207	0.00168373		Phb2	1.57202	0.00455723		Glod4	1.58706	0.0254526		Glud1	2.64617	0.0116467
Otub1	-1.12162	0.028579		Cd2bp2	1.69527	0.00575773		Taf10	2.83576	0.00215039		Aatf	1.57177	0.0256699		Hdlbp	1.58374	0.00087754		Psip1	2.64362	0.00565848
Gorasp2	-1.13255	0.022957		Bnip1	1.69224	0.00829865		Pttg1ip	2.82733	0.00641369		Atg12	1.57108	0.0195466		Rpl15	1.58291	0.0143101		Apeh	2.63222	0.0209847
Stmn1	-1.14515	0.0473043		Pccb	1.69115	0.013235		Sf3b5	2.81663	0.000159068		Tbrg1	1.57074	0.0345665		Eif4a1	1.57786	0.0097526		Dstn	2.63094	0.0216025
Cmpk2	-1.16143	0.0353242		Hmgn1	1.69103	0.0152039		Cstf2t	2.8045	0.00186632		Cct6a	1.56808	0.00637404		Ccdc90b	1.57629	0.0371385		Rps27l	2.62865	0.0138867
Rpl15	-1.16745	0.0135143		Gigyf2	1.68734	0.0165295		Rpl34	2.80167	0.00311185		Slc25a20	1.56296	0.00808161		Sgf29	1.57292	0.0020938		Tmem14c	2.62845	0.0251196
Ccdc86	-1.16791	0.0192388		Dstn	1.68684	0.0201367		Ndufb10	2.79392	0.0350874		Mrto4	1.56116	0.000736028		Rpl34	1.5713	0.00210101		Sh3bgrl3	2.62399	0.00820316
Eloc	-1.18145	0.0187471		Sptan1	1.68576	0.0147682		Lsm8	2.78416	0.0333499		Mrm3	1.55817	0.0342968		Lrrc41	1.57085	0.00795073		Mrps14	2.61521	0.0027121
Aifm1	-1.19045	0.0376498		Pcca	1.68427	0.00421606		Arpc1a	2.77568	0.00412681		Nif3l1	1.55812	0.025436		Ap2m1	1.56928	0.0171533		Txndc5	2.61343	0.0018857
Commd10	-1.19625	0.0231334		Pik3c3	1.68121	0.0145835		Nme1	2.74789	0.0211084		Sugt1	1.55755	0.00376222		Calcoco2	1.56399	0.0106058		Dctn3	2.60967	0.00159548
Nubpl	-1.19674	0.0136852		Nrf1	1.67267	0.00904439		Gss	2.73072	0.00778697		Chek2	1.55697	0.00172055		Npm1	1.56136	0.00106127		Rnf141	2.60825	0.00972068
Coa3	-1.20042	0.00374547		Mcm3	1.67262	0.0249995		Mdp1	2.72988	0.00329135		Usp33	1.55639	0.0040153		Tom1	1.56068	0.00343089		Rps18	2.60785	0.000945661
Gspt2	-1.20103	0.0382623		Nanos2	1.66903	0.000193194		Poglut1	2.72691	0.00386492		Tmem87a	1.55607	0.00442267		Vamp3	1.55943	0.0342369		Cnpy2	2.60325	0.00211176
Cfap36	-1.20401	0.0293853		Styk1	1.66784	0.0106261		Ppia	2.71579	0.00528962		Fam234a	1.5542	0.0287548		Psmc3	1.5594	0.0051475		Ezr	2.59288	0.0345639
Lamp1	-1.20501	0.0452453		Nlrp9b	1.66578	0.0128424		Denr	2.71405	0.00144283		Chchd1	1.5523	0.00250129		Chordc1	1.55688	0.00793741		Dap	2.58428	0.00583657
Plpp3	-1.20555	0.0175415		Slc11a2	1.66511	0.0156364		Atg3	2.70902	0.0188761		Dppa4	1.55205	0.00741744		Psma7	1.55478	0.00744264		Cpne8	2.56313	0.00669968
Nop56	-1.20693	0.0428798		Sf3a1	1.66443	0.0151613		Tor2a	2.70594	0.0100287		Rps7	1.55186	0.00403458		Rps9	1.55219	0.0021744		Ostf1	2.56057	0.0259722
Cab39l	-1.20742	0.0197007		Ube2v1	1.66423	0.00650613		Rab1a	2.68946	0.00247541		Gins4	1.55035	0.00592312		Rpl30	1.54891	0.00124212		Uqcrb	2.55986	0.00755384
Nrf1	-1.20909	0.0122651		Twf2	1.66271	0.00432786		Rpl7	2.68819	0.00851548		Tars2	1.54867	0.0240226		Ciao2b	1.54882	0.0288536		Snrpg	2.55414	0.00270069
Pno1	-1.22759	0.0374018		Tubb5	1.65347	0.0308332		Mrps24	2.66955	0.00453593		Cox4i1	1.5483	0.0208872		Ybx3	1.54759	0.0157368		Mt1	2.54913	0.0130197
Cpeb1	-1.22854	0.00933117		Cct2	1.64929	0.0279929		Rangap1	2.65714	0.00166706		Ppid	1.54306	0.010616		Capza2	1.54243	0.000392734		Tpm1	2.53156	0.00112717
Crip2	-1.23321	0.0382249		Parl	1.64576	0.00523113		Pak2	2.65603	0.0135374		Stag2	1.54275	0.0241103		Guk1	1.53839	0.0150913		Abhd12	2.52361	0.00398583
Rwdd1	-1.23364	0.0455012		Rps7	1.64553	0.0204296		Rpl6	2.65478	0.000951939		Psmd1	1.53836	0.0295719		Ndufs7	1.5359	0.00244301		Lxn	2.51831	0.0118355
Itm2b	-1.23895	0.0146461		Calu	1.6438	0.03053		Mier3	2.65017	0.00172127		Kif22	1.53403	0.0102355		Alkbh7	1.531	0.0280366		Rpl22	2.51124	0.00144435
Gkap1	-1.23923	0.0316077		Ube2w	1.64331	0.0387848		Cdk9	2.65015	0.000966316		Pafah1b2	1.53295	0.00981397		Ywhab	1.52678	0.0105816		Gsto1	2.50715	0.00606606
Cand1	-1.24122	0.0335147		Tom1l1	1.63869	0.00330625		Ube2o	2.64577	0.00273663		Nup155	1.52856	0.0361951		Gins1	1.52525	0.0145267		Mcee	2.50184	0.00709592
Chic2	-1.24258	0.00828291		Acox3	1.63298	0.0369851		Smyd5	2.64549	0.0114073		Mt1	1.52691	0.0149572		Sqstm1	1.51979	0.00354112		Prdx2	2.49642	0.0027166
Dld	-1.25071	0.00572948		Ltv1	1.63196	0.00244938		Knop1	2.64152	0.0110782		Rps14	1.52661	0.0096117		Amt	1.51624	0.0415524		Pls3	2.4957	0.0165526
Pwp2	-1.25283	0.0420382		Cfl2	1.62693	0.0101368		Dgke	2.6368	0.0024994		Stip1	1.52604	0.00135179		Ddost	1.51418	0.00766063		Aktip	2.49168	0.000715841
Anapc4	-1.26392	0.00844353		Ubxn7	1.62551	0.00714624		Alyref	2.62645	0.00343399		Cct7	1.52383	0.0192814		Atn1	1.51322	0.000148976		Rpl28	2.49085	0.00157586
Rsl24d1	-1.26441	0.0124214		Ahsa2	1.62285	0.00172577		Clpx	2.62552	0.00108425		Dnaja1	1.51791	0.0137609		Tpd52	1.51009	0.0341781		Polr2i	2.48153	0.00127901
Adprh	-1.27024	0.0167855		Rpl6	1.61434	0.00646654		Hmmr	2.62326	0.0110258		Pank3	1.51784	0.00695287		Naca	1.50926	0.00914214		Stx8	2.4772	0.0208256
C1qbp	-1.27378	0.0158817		Sap30bp	1.61339	0.0221964		Arf4	2.61803	0.0011354		Ran	1.51374	0.00135699		Ranbp1	1.50752	0.00631966		Adh5	2.47428	0.0130859
Ddx47	-1.2743	0.00208866		Fastkd5	1.61143	0.0357821		Rps16	2.60268	0.00293437		Taf1b	1.51179	0.0247912		Timm8a1	1.50492	0.0135881		Tet2	2.47043	0.000832035
Pam16	-1.27442	0.0411504		Psma6	1.61127	0.00459872		Rps28	2.60256	0.000847591		Cops5	1.51109	0.0280851		Rpl4	1.50333	0.00348102		Sparc	2.46818	0.00886828
Eif3c	-1.27963	0.0211523		Rps6	1.60161	0.00832761		Rpl13	2.60153	0.00270816		Rpa2	1.51062	0.00311252		Ufsp2	1.50235	0.0411315		Mrpl54	2.46373	0.00724438
Ppan	-1.28053	0.0184358		Abr	1.60111	0.0181624		Rab3ip	2.59265	0.00912456		Sord	1.50885	0.000526044		Uqcc1	1.49918	0.0341805		Itm2b	2.46328	0.00478003
Gde1	-1.28493	0.00621542		Spry4	1.59889	0.034396		Cotl1	2.57864	0.00445576		Riox2	1.50872	0.0265652		Cdc25b	1.49761	0.005754		Stambp	2.45902	0.047269
Srp68	-1.28497	0.0318865		Akr1a1	1.59592	0.00485777		Polr3e	2.55462	0.0131089		Lactb2	1.50455	0.0208019		Rps3	1.4971	0.00136418		Atp6v1f	2.45606	0.0110732
Psmd12	-1.2937	0.0142223		Stx17	1.58113	0.00851149		Haus1	2.54959	0.000116133		Uqcrc1	1.50442	0.0333051		Bcat1	1.49297	0.00194323		Tfcp2l1	2.45516	0.0213974
Lzic	-1.30668	0.00867369		Gsta4	1.57841	0.0345685		Rprd1a	2.54803	0.00035073		Ipo7	1.50046	0.00434723		P4ha1	1.49226	0.00245715		Rps23	2.45267	0.00510316
Nudt2	-1.31418	0.00836759		Ap1m1	1.57722	0.0285064		Ola1	2.54616	0.0268915		Copb2	1.4989	0.0185441		Btrc	1.49133	0.0228516		Rtn3	2.45217	0.00964279
Uchl5	-1.31421	0.0256793		St13	1.57134	0.0168348		Slc1a1	2.54082	0.0200724		Rpl19	1.49833	0.00334865		Trim43a	1.48937	0.00919355		Hsbp1	2.44382	0.0085691
Tmem199	-1.31663	0.0124684		Hjurp	1.56626	0.0309067		Necap1	2.52585	0.000677699		Znrd2	1.49767	0.0417301		Ddx1	1.48256	0.00262995		Ptpra	2.43405	0.0136241
Mcm6	-1.32172	0.0226811		Imp4	1.56493	0.0259149		Hspa2	2.50688	0.00781643		Srp19	1.49547	0.00888457		Ewsr1	1.48212	0.0151662		Rpl21	2.43297	0.00145679
Pfn2	-1.32219	0.0313729		Clns1a	1.56336	0.00106565		Timm13	2.50347	0.013429		Hikeshi	1.49527	0.0108521		Eef2	1.47947	0.0133757		Rbx1	2.42993	0.0115222
Uqcc1	-1.32465	0.0231304		Spc25	1.56124	0.000213041		Mif	2.50197	0.0292818		Pin4	1.49269	0.0416824		Washc2	1.47573	0.0199511		Coa3	2.42966	0.0117375
Prdx2	-1.32494	0.0181311		Grhl1	1.56064	0.0253984		Tor1aip1	2.50044	0.00398709		Rps11	1.49174	0.00202649		Sf3b4	1.47548	0.00219929		Snap47	2.42625	0.0274312
Eef2k	-1.33143	0.00155237		Enpp5	1.5539	0.0307748		Psme2	2.48961	0.0120911		Tsr1	1.48733	0.0083592		Rps2	1.47493	0.0057933		Rpl27	2.41711	0.000473298
Dad1	-1.33216	0.0292363		Pigs	1.54963	0.0373942		Pank3	2.48431	0.00384416		Strap	1.48721	0.00571978		Acot9	1.47186	0.0291771		Ppp2r5c	2.41467	0.00680333
Krr1	-1.33473	0.0194663		Stip1	1.54696	0.0171117		Cab39	2.47703	0.000703873		Smg8	1.48546	0.00593755		Eif3k	1.47111	0.0187607		Dbi	2.41346	0.00277355
Vbp1	-1.33955	0.000552157		Rpa1	1.54599	0.00705288		Timm8a1	2.47327	0.044692		Rps23	1.48482	0.0474895		Rabggtb	1.46844	0.0269003		Mrpl14	2.41124	0.0332905
Dnajc19	-1.34277	0.0290437		Cops7a	1.54488	0.0177393		Pa2g4	2.46792	0.000572069		Retreg3	1.48076	0.0311625		Rps18	1.4662	0.00224297		Chmp4b	2.40986	0.0252253
Emc3	-1.34657	0.00296559		Mrrf	1.5441	0.0357884		Fcf1	2.44653	0.00326453		Cdc16	1.47785	0.00906682		Lsm5	1.46523	0.023559		Churc1	2.40929	0.00776253
Rad23b	-1.34674	0.0031381		Wdr43	1.54302	0.0242509		Ctsb	2.43249	0.00189759		Rpl27a	1.47158	0.00313073		Lsm4	1.46417	0.00534996		Ier3ip1	2.40879	0.000174441
Mrps21	-1.35068	0.0288468		Gkap1	1.53489	0.00202892		Rpl19	2.43003	0.00114084		Ndufs1	1.47114	0.0474574		Exosc4	1.4634	0.0164074		Rps17	2.40682	0.00074872
Nsmce1	-1.35253	0.0289769		Caprin1	1.53215	0.0422519		Cystm1	2.422	0.0181418		Spata5	1.4693	0.0219242		Aldoa	1.46252	0.00860842		Lamtor5	2.38248	0.00958745
Pold3	-1.36175	0.0312145		Rela	1.52395	0.0192534		Rpl27a	2.42196	0.0097658		Vhl	1.46784	0.00878145		Zmpste24	1.46135	0.000383773		Gltp	2.38071	0.00917999
Fip1l1	-1.36253	0.0374085		Rab3a	1.52359	0.0198028		Ndufa11	2.41802	0.0042376		Rpl4	1.46688	0.00475148		Pdcd5	1.45767	0.0244219		Prkag2	2.37311	0.0368299
Camsap3	-1.36987	0.0486862		Pdia3	1.52328	0.00499116		Nudt4	2.41066	0.00550904		Pwp2	1.46653	0.0164199		Uqcr11	1.45574	0.0103199		Kdelr1	2.37238	0.00160135
Pigk	-1.37294	0.00653414		Surf1	1.51368	0.0447293		Rpl3	2.41056	0.00211773		Msh6	1.46167	0.00342492		Rpl13	1.45566	0.00565819		Ywhaz	2.36661	0.00393986
Clpx	-1.37392	0.022266		Ddx50	1.50975	0.0308431		Map1lc3b	2.40779	0.00163577		Nmd3	1.46047	0.00690756		Rpl32	1.45467	0.0110818		Tcn2	2.34951	0.00756665
Setd3	-1.37969	0.0166002		Scg3	1.50697	0.00938351		Dtymk	2.39642	0.00465835		Atp1b3	1.45943	0.0273129		Rab3il1	1.45442	0.0171746		Grsf1	2.3469	0.00268389
Dnajb11	-1.38151	0.0131537		Nelfcd	1.50623	0.00926261		Hmgn5	2.39092	0.0218852		Spns1	1.45883	0.022889		Naalad2	1.45393	0.0307478		Marcks	2.34153	0.00338694
Sec23ip	-1.38601	0.0164438		Myh11	1.50569	0.0362311		Timm17b	2.38972	0.00228768		Gsr	1.45868	0.00532215		Pdia5	1.45328	0.00811201		Lsm7	2.33833	0.0102386
Enpp5	-1.38651	0.040678		Eftud2	1.50527	0.0396898		Tefm	2.38935	0.0156829		Kif18b	1.45459	0.00220163		Farsb	1.45172	0.0190588		Rab2a	2.3375	0.00689824
Dusp12	-1.38928	0.0153165		Med23	1.50448	0.0018832		Odc1	2.38549	0.00715015		Dhx33	1.45451	0.0199133		Ube2i	1.45088	1.86897e-05		Prep	2.33095	0.0247591
Nup43	-1.3904	0.034403		Dnajc5	1.50353	0.0488487		Rps19bp1	2.37781	0.0028425		Srsf3	1.45431	0.00444618		Pdlim5	1.44781	0.0199388		Arpc4	2.32831	0.00128449
Fam83g	-1.39384	0.00474418		Eif4enif1	1.50125	0.0103283		Nfyb	2.377	0.00591349		Tefm	1.4523	0.00345625		Ripor1	1.44717	0.0486998		Bscl2	2.32754	0.0376221
Rgn	-1.40004	0.00792932		Coro1b	1.50093	0.0228327		Utp11	2.37442	0.00332233		Lmna	1.452	0.00142295		Spg21	1.442	0.0034044		Agpat4	2.3243	0.0026789
Rab4a	-1.41052	0.0159653		Nolc1	1.49152	0.00142001		Tomm22	2.35784	0.0221274		Gart	1.45104	0.0141643		Rfk	1.43702	0.0375254		Ndufb9	2.32403	0.00779995
Rmdn3	-1.41552	0.00563898		Ociad1	1.48318	0.00791921		Znrd2	2.35741	0.0155143		Gba	1.44981	0.00923604		Bpnt1	1.43562	0.00956148		Dag1	2.32215	0.00165181
Zfp57	-1.41758	0.0230061		Usp14	1.48054	0.0488746		Taf5l	2.35484	0.0117461		Eif4e	1.44674	0.00551321		Mrps21	1.43112	0.000509742		Ndufa8	2.31791	0.00268005
Nudt5	-1.42072	0.048519		Rbm42	1.46906	0.0308333		Cbx3	2.34492	0.024816		Ypel2	1.44405	0.00740759		Dnajc11	1.42146	0.0310809		Cisd1	2.30148	0.0141162
Pemt	-1.42336	0.0168441		Dbndd1	1.46807	0.00543652		Rps18	2.34352	0.0248828		Ufc1	1.44381	0.0352923		Cct7	1.42049	0.0220632		Gins2	2.29013	0.0195802
Cdo1	-1.425	0.0162084		Smarca2	1.46672	0.00128779		Ipo7	2.34318	0.00204547		Rps24	1.44361	0.00629498		Rpl27a	1.41896	0.00237923		Pdlim7	2.28931	0.0477472
Tmem14c	-1.42564	0.0274449		Cs	1.44756	0.012324		Rps11	2.33149	0.000787209		Eef2	1.44228	0.000838978		Armc8	1.41466	0.00038104		Carnmt1	2.28293	0.0466076
Rpl34	-1.42971	0.0341947		Gon4l	1.44744	0.011386		Gart	2.32797	0.00770958		Gpkow	1.43673	0.0417963		Rpl31	1.41378	0.00330403		Sh3bp1	2.27723	0.00857376
Dnajb1	-1.43033	0.0381618		Chchd3	1.44413	0.00902841		Yme1l1	2.31774	0.000172295		Xab2	1.43602	0.0140817		Pmf1	1.4127	0.0127517		Sdr39u1	2.27721	0.0134419
Pex19	-1.44178	0.0088874		Trap1	1.44152	0.0125953		Tbcc	2.31564	0.00426412		Coro1b	1.43535	0.0431467		Hnrnpa2b1	1.41266	0.036276		Suclg1	2.2765	2.04852e-05
Dnajb9	-1.44433	0.00227199		Cmpk2	1.43201	0.0350341		Tmpo	2.31097	0.0030071		Vps4b	1.43358	0.0390372		Nme1	1.40914	7.30524e-05		Cox4i1	2.27645	0.00205234
Cd2bp2	-1.44509	0.0144626		Aldh4a1	1.43112	0.0218372		Xpo1	2.30794	0.00738106		Metap1	1.43321	0.0112607		Sms	1.40817	0.00907827		Rai14	2.27365	0.00495592
Tmem19	-1.44638	0.0161946		Prune1	1.42655	0.0480521		Dctpp1	2.29842	0.0271869		Vps18	1.42998	0.0129248		Tle4	1.40759	0.0396155		Hsd17b10	2.26745	0.0067557
Gps1	-1.45497	0.00984861		Trappc13	1.42325	0.0139258		Rwdd1	2.27702	0.00829821		Parp1	1.42975	0.0376129		Rpl18a	1.40679	0.00394985		Psme2	2.2654	0.000509745
Lmna	-1.45713	0.0304833		Snupn	1.41612	0.0333607		Plin2	2.27533	0.00111467		Dnajb6	1.42874	0.00037643		Akt1s1	1.39761	0.0248777		Rps19	2.26404	0.00374778
Scamp3	-1.46	0.029249		Spcs1	1.41367	0.00507396		Baz1a	2.27156	0.00518273		Rps5	1.42838	0.00153338		Rps16	1.39749	0.00576913		Rplp2	2.26157	0.00288586
Trappc6b	-1.46716	0.00370392		Nasp	1.40746	0.0478478		Fem1c	2.27008	0.00767416		Adrm1	1.42655	0.00363613		Fig4	1.39448	0.0312941		Hadh	2.26124	0.00846191
Samhd1	-1.46976	0.0110307		Lin28a	1.40418	0.0307744		Srsf6	2.24886	0.00893167		Psmd14	1.42646	0.0275265		Timm50	1.39344	0.00615827		Ndufs7	2.25289	0.0018508
Pccb	-1.47326	0.0166491		Ttc27	1.40041	0.00369014		Rad21	2.24801	0.00147328		Pemt	1.42329	0.00104065		Map2k1	1.39081	0.0146262		Hibadh	2.24807	0.00628769
Dnajb6	-1.47702	0.00719995		Prdx5	1.40041	0.00817567		Polr1b	2.24761	0.0126913		Nop14	1.42262	0.00031355		Banf1	1.3907	0.00158073		Fbxo3	2.24658	0.00614845
Pdha1	-1.4796	0.0186684		Casp8	1.39627	0.0146221		Pdcd10	2.24517	0.00170242		Wdr45b	1.42235	0.000811084		Trmt1	1.38949	0.0131298		Pin4	2.24278	0.000834747
Ybx3	-1.48385	0.0110622		Ctnnb1	1.39115	0.00128279		Surf2	2.22797	0.00602325		Eloc	1.42047	0.000717445		Wdr4	1.38696	0.00060722		Prkci	2.23914	0.0203259
Tma16	-1.48531	0.013486		Ap1g1	1.38769	0.00944708		Psmb4	2.2267	0.0176621		Cops3	1.42043	0.00097516		Arih2	1.38605	0.00723222		Ndufa4	2.22369	0.00335125
Riox2	-1.48941	0.0129308		Pdha1	1.38766	0.0222807		Taldo1	2.22471	0.0109769		Cse1l	1.41994	0.00998775		Rab8a	1.3848	0.0272		Rab11a	2.22198	0.0118725
Ftl1	-1.49089	0.0322258		Myo1c	1.3863	0.0030735		Nom1	2.21808	0.014214		Rpl8	1.41641	0.00201448		Ndufb7	1.38439	0.0254187		Aldh6a1	2.214	0.0107119
Polr2g	-1.49165	0.0248092		Ndufs3	1.38503	0.0134644		Anp32e	2.21615	0.0343226		Immt	1.41529	0.0222062		Kxd1	1.38404	0.036599		Rps14	2.19931	0.00223033
Myocos	-1.4932	0.0230806		Mindy1	1.38249	0.00525433		Trip13	2.21489	0.0170866		Srsf7	1.41418	0.0114078		Erp44	1.38371	0.0463564		Abhd4	2.19814	0.0263615
Rida	-1.50222	0.0388641		Clta	1.38168	0.00275694		Rps9	2.21395	0.000443609		Abcf1	1.41413	0.0136901		Pdlim1	1.3829	0.0463126		Lsm3	2.18489	0.00701167
Bcl2l1	-1.50383	0.009609		Wbp2	1.37558	0.0292108		Bzw1	2.20788	0.00363632		Psmc4	1.41376	0.0376135		Vps52	1.38219	0.0102184		Ppp2ca	2.18437	0.0111708
Grpel1	-1.50775	0.0075236		Triap1	1.37471	0.0134945		Hic2	2.20726	0.000580027		Itpa	1.41356	0.0315116		Mrpl17	1.3815	0.00780048		Tubb5	2.17489	0.0162784
Lsm3	-1.51079	0.00524038		Nlrp4e	1.37397	0.00653192		Herc4	2.20177	0.00227969		Psmb4	1.41301	0.0120625		Cdk4	1.37975	0.02982		Bola1	2.17352	0.0332294
Vipas39	-1.51319	0.00719076		Arhgap17	1.37062	0.0382744		Kdm3a	2.19833	0.0100076		Wdr3	1.41272	0.0221985		Rpl17	1.37832	0.0040502		Jpt2	2.17082	0.00292794
Cycs	-1.51454	0.010868		Ensa	1.36939	0.0289481		Tomm6	2.19584	0.00493792		Rexo4	1.41226	0.0330291		Casp6	1.37622	0.0174836		Tjp2	2.1644	0.000120024
Acd	-1.51455	0.0268262		C1qb	1.36436	0.0292967		Idh3g	2.19012	0.00886089		Ciao2a	1.41038	0.00790977		Mrps35	1.37543	0.0317251		Snrpd2	2.1618	0.00266533
Map2k2	-1.52347	0.0233804		Dnajb1	1.36202	0.0347921		Tbcb	2.18066	0.00821645		Tardbp	1.41019	0.00408295		Vapa	1.37522	0.0136094		Apip	2.15595	0.00587202
Mocs2	-1.52672	0.0236151		Specc1l	1.36034	0.0473638		Eif3g	2.18038	0.0379291		Park7	1.40863	0.0387497		Iscu	1.37306	0.0169611		Rps24	2.15202	0.000804913
Ensa	-1.52811	0.0181288		Hspd1	1.34778	0.00800624		Sp3	2.17315	0.000948226		Sbds	1.40848	0.0115474		Cops5	1.37181	0.00136207		Cox7c	2.14393	0.00439443
Dnajc17	-1.52959	0.0231429		Spag7	1.34716	0.0261077		Wdr55	2.16694	3.30459e-05		Umps	1.40666	0.0366165		Rps19	1.36962	0.00404594		Gnb1	2.13923	0.000294968
Nmt1	-1.52965	0.0103695		Csnk1a1	1.3461	0.0456509		Ap1s1	2.16175	0.00667209		Rps15	1.40444	0.0073971		Timd2	1.36786	0.00972061		Slc28a3	2.13472	0.020032
Farsa	-1.53208	0.0223634		Usp8	1.34601	0.048867		Rps24	2.15811	0.00196078		Isg20l2	1.40154	0.0341373		Psmc1	1.3672	0.0216373		Stxbp2	2.1306	0.00244767
Scg3	-1.53213	0.0125005		Vps4b	1.3412	0.00821205		Dync1li1	2.15781	0.00453241		Gfpt1	1.39992	0.0237647		Pemt	1.36667	0.000776692		Hspb1	2.12823	0.0269405
Nop14	-1.53669	0.0292495		Rtca	1.34084	0.00393432		Trmt10c	2.15649	0.00605039		Tfip11	1.39853	0.0373219		Rpl14	1.36651	0.0129019		Coro1b	2.12646	0.0106124
Limk2	-1.53837	0.0240692		Kdsr	1.33917	0.000249385		Psmd14	2.14201	0.0133111		Prkcd	1.3983	0.0100272		Rps7	1.36158	0.00178826		Rpa3	2.12248	0.0148966
Mtmr7	-1.5385	0.0015801		Dpcd	1.33905	0.00587723		Ssbp1	2.13329	0.00706635		Nelfcd	1.39827	0.00373114		Uggt1	1.36144	0.0376226		Mras	2.12197	0.0105962
Rbm8a	-1.53927	0.0138295		Pgk1	1.33653	0.0225112		Rrp15	2.12359	0.003465		Rpl18	1.39642	0.0188928		Tarbp2	1.35425	0.00325163		Ptgr2	2.12105	0.0101106
Ndufaf7	-1.5407	0.0125506		Coro2b	1.3364	0.0165018		Abhd6	2.12344	0.013231		Lap3	1.39597	0.00682484		Tomm40	1.35228	0.00298158		Rps15	2.11807	0.00114082
Ints4	-1.54172	0.00453671		Mrpl4	1.33538	0.00339027		Gtf2h4	2.1174	0.0098336		Rps8	1.39477	0.00446368		Ndufb9	1.3466	0.0454788		Soat1	2.11589	0.0178935
Stx17	-1.55061	0.0130358		Kat7	1.33529	0.00225316		G3bp1	2.11681	0.000415957		Nolc1	1.39412	0.00103934		Ap2a2	1.34423	0.00633217		Gnas	2.11147	0.00360215
Fut11	-1.55743	0.0189341		Rpl19	1.33522	0.0439683		Rps4x	2.11554	0.0146357		Hnrnph1	1.3941	9.76224e-05		Dnmt3l	1.34312	0.0258933		Aldoa	2.11143	0.00947417
Me2	-1.55937	0.00796597		Cope	1.32914	0.0283471		Rpl36a	2.11343	0.0166137		Thoc1	1.3928	0.00461926		Rps5	1.34221	0.00396977		Slc20a1	2.09311	0.0147042
Vps33b	-1.5618	0.00556314		Ubr7	1.32271	0.0448434		Smarcc1	2.10583	0.00419866		Nsfl1c	1.39213	0.0264059		Stag2	1.34044	0.0121165		Pnpo	2.0832	0.00760661
Copg1	-1.5624	0.00672751		Nap1l4	1.3199	0.00106095		Ranbp2	2.10367	0.00469564		Myo1b	1.38954	0.0116627		Gpd1l	1.33961	0.00387377		Gtf2a2	2.08266	0.00247835
Txnrd3	-1.56447	0.0154837		Sec23ip	1.31901	0.0173211		Rps10	2.10223	0.00432192		Pam16	1.38617	0.000158986		Api5	1.33876	0.012311		Gdi1	2.08068	0.00896142
Lsm2	-1.5737	0.0231718		Pcmt1	1.31264	0.022767		Arglu1	2.0878	0.0232852		Nme2	1.38594	0.0029618		Ifi30	1.33852	0.0260699		Ppp4r1	2.07612	0.0285274
Timm17b	-1.5742	0.0493567		Rab3gap2	1.29964	0.00526056		Tma16	2.0856	0.0342123		Ppan	1.38516	0.00162121		Eef1d	1.3376	0.0127108		Isca1	2.07445	0.0122895
Slc25a4	-1.57656	0.00824773		Dcaf8	1.29353	0.0212898		Ndufs8	2.08451	0.0310199		Fam118b	1.3849	0.00465667		Sirt6	1.33439	0.020782		Ndufa13	2.07197	0.00532344
Rpp38	-1.5799	0.00458468		Tmem19	1.2932	0.017752		Psmb1	2.08302	0.00731002		Utp3	1.38433	0.0283202		Rps25	1.33222	0.00878927		Magohb	2.06788	0.00135769
Psma4	-1.58607	0.0209731		Gda	1.29316	0.0191225		Rbsn	2.08278	0.0104309		Dnajb9	1.37922	0.00541724		Nudcd2	1.3282	0.00136762		Sec61g	2.0522	0.00354446
Ppp1ca	-1.59062	0.0125919		Ywhag	1.2925	0.0240032		Eif3b	2.08254	0.00809262		Eif3a	1.37812	0.0144705		Rpl27	1.32686	0.00128014		Rps25	2.04369	0.0054262
Rab3a	-1.59716	0.0230583		Epn2	1.2903	0.0182147		Pbdc1	2.07396	0.00815881		Fcf1	1.37558	0.00052086		Tead4	1.32351	0.0441408		Ifi30	2.04249	0.0118798
Dhx40	-1.60215	0.00820885		Dcp2	1.28949	0.0457651		Etf1	2.0665	0.000349182		Psap	1.37387	0.0398257		Mapre1	1.32257	0.0159845		Ndufb10	2.04153	0.00774837
Aspm	-1.60751	0.0213466		Chmp2a	1.27705	0.00999892		Thoc5	2.06344	0.0107914		Crcp	1.36919	0.00473422		Cnnm4	1.3138	0.0226516		Tpm4	2.03905	4.51339e-05
Styk1	-1.6092	0.0417046		Cast	1.27406	0.0154248		Tomm40	2.0542	0.0203859		Pfdn6	1.36869	0.034223		Rpl38	1.31168	0.000561392		Vdac2	2.03666	0.00174893
Top3b	-1.60965	0.000867345		Gpd1l	1.27278	0.00103842		Nub1	2.05229	0.00127782		Polr2h	1.36763	0.0282992		Ctnna1	1.31086	0.0315011		Mea1	2.03485	0.00365115
Slc35b2	-1.61091	0.0371184		Spty2d1	1.27225	0.00798945		Ptma	2.04811	0.0132154		Rpl10a	1.36759	0.00243536		Eif4h	1.30987	0.0348259		Brk1	2.03408	0.00772999
Birc5	-1.61224	0.0210679		Nsd1	1.27097	0.0345031		Rplp2	2.03987	0.0255244		Atg4b	1.36667	0.000375985		Uba1	1.30848	0.00659238		Fau	2.00792	0.00523454
Mob2	-1.61472	0.0375617		Txn2	1.2618	0.0281017		Atxn3	2.03256	0.00947651		Gpx4	1.36536	0.023718		Snx1	1.30838	0.00478872		Ncor1	2.00297	0.0167161
Tom1l1	-1.62071	0.00236017		Ammecr1l	1.25993	0.0131556		Ebna1bp2	2.03082	0.0055782		Bub1b	1.36466	0.000919632		Copg1	1.30678	0.0066774		U2af1l4	1.99902	0.0206465
Ubap2l	-1.62424	0.0367236		Slc16a1	1.25906	0.0154221		Rpl28	2.02857	0.000135755		Rps13	1.36417	0.00132314		Acd	1.3063	0.0326862		Commd6	1.99385	0.0210368
Grhl1	-1.6261	0.00583808		Atp6v0d1	1.24988	0.00594209		Chmp2a	2.0215	0.00696573		Utp23	1.36237	0.00284074		Rpl35a	1.30582	0.00640347		Mrps35	1.98729	0.0240181
Echdc1	-1.62946	0.0309812		Sh3bgrl3	1.24712	0.00302171		Rsrc2	2.01245	0.0110971		Mthfd1	1.36086	0.00484804		Ndufa9	1.30496	0.045749		Arpc2	1.97015	0.00221776
Zwilch	-1.63163	0.00694535		Atp6ap1	1.24484	0.0380725		Pgam1	2.00273	0.00561145		Gtf2h4	1.35976	0.0334006		Me1	1.30391	0.0131127		Ubqln1	1.96918	0.00656842
Sar1a	-1.63641	0.0249484		Scamp3	1.24451	0.0336784		Rpl27	1.9987	0.00730769		Csnk1e	1.35796	0.00502151		Dppa5a	1.29897	0.0389528		Arl2	1.96204	0.0426755
Hpcal1	-1.64503	0.0393214		Mcm6	1.24031	0.0316337		Rps14	1.99746	0.0191813		Atg16l1	1.35765	0.00655485		Rad23b	1.29817	0.0159958		Ndufc2	1.9565	0.00318388
Ndufb3	-1.64861	0.00309986		Erich5	1.23856	0.028152		Imp3	1.99622	0.0161909		Hspa4	1.35643	0.00558889		Idh3g	1.2942	0.00751152		Gpx4	1.95256	0.010076
Med28	-1.64877	0.0188732		Naca	1.23802	0.0199485		Cfdp1	1.9878	0.00286277		Qtrt1	1.35564	0.0444519		Mgme1	1.29276	0.0262723		Trappc5	1.95207	0.00574573
Galm	-1.64924	0.0473057		Rmdn3	1.23629	0.0135816		Rps6	1.98696	0.00606125		Glrx3	1.35467	0.0215292		Psmc5	1.29275	0.0073319		Anp32a	1.94719	0.046042
Fastkd5	-1.66137	0.0477047		Dnm2	1.23516	0.0351647		Rps7	1.97787	0.0154347		Xpo1	1.35464	0.00215604		Rps20	1.29049	0.0027177		Rpl11	1.94346	0.0059459
Ndufs1	-1.66416	0.00477934		Nup62	1.23254	0.0386481		Tdp2	1.9726	0.00738746		Rbmxl1	1.35447	0.0127174		Mkrn1	1.29019	0.000718665		Map2k4	1.93509	0.010613
Gpatch11	-1.67432	0.0199661		Fip1l1	1.21863	0.0454967		Mbd3	1.9712	0.0100537		Snx2	1.35445	0.0475579		Fkbp1a	1.28583	0.0482038		Atp6v1g1	1.92297	0.00541784
Dap3	-1.67876	0.0216558		Drg1	1.21792	0.0162048		Rps5	1.96928	0.000624203		Uqcr10	1.35308	0.00135265		Dmac2	1.28198	0.00466382		Sh3d21	1.90906	0.010111
Med8	-1.68032	0.0447579		Aifm1	1.21597	0.032362		Ints5	1.95741	0.000875779		Ppcs	1.35281	0.0287836		Ndufa12	1.28127	0.0211822		Nit2	1.9088	0.021172
Hmga1	-1.68049	0.000561402		Ddb1	1.21483	0.00397385		Mpc1	1.95541	0.000463254		Tcp1	1.35174	0.0083474		Ndufs2	1.28115	0.0373929		Eny2	1.89993	1.82795e-05
Vkorc1	-1.68147	0.0481463		Ppp6r3	1.21065	0.0367124		Metap1	1.95206	0.000376222		Pla2g15	1.35134	0.0224298		Cpsf1	1.28111	0.0110189		Pdcl3	1.89948	0.00509498
Ppp1r7	-1.68739	0.012361		Ttc1	1.20402	0.0317783		Rps12	1.94383	0.0254105		Cct8	1.34869	0.00775889		Rpn2	1.27395	0.0332474		Nudt2	1.89716	0.0378156
Vil1	-1.6896	0.0100989		Snap29	1.19458	0.0139872		Hspa4	1.94265	0.0296124		Hint1	1.34796	0.0207659		Usp5	1.27183	0.0391875		Ndufa5	1.89642	0.0159648
Mrps16	-1.69162	0.0204937		Golga2	1.19423	0.0095947		Itpa	1.94093	0.00264895		Hexb	1.34623	0.000259847		Ppp5c	1.2692	0.024702		Snx17	1.89519	0.0135153
Rpl11	-1.69676	0.0365012		Cdt1	1.19395	0.0435909		Fdps	1.94083	0.0030084		Ranbp2	1.34622	0.0257102		Pfn1	1.26919	0.00746059		Anp32b	1.89054	0.000341062
Hsd17b4	-1.70236	0.00803112		Eif4e1b	1.19277	0.0401291		Ube2c	1.93222	0.0141082		Ndufa10	1.34535	0.00268568		Ipo7	1.268	0.00995453		Rps10	1.88779	0.000675164
Sart3	-1.70464	0.00536899		Snd1	1.19113	0.000623788		Pym1	1.92913	0.008534		Serbp1	1.34506	0.00312789		Rps6	1.26202	0.00582422		Rras2	1.87794	0.0122464
Tuba1b	-1.70909	0.0413198		Haus8	1.18836	0.0122113		Rpl35a	1.92464	0.00267372		Rpap3	1.34465	0.00218634		Ppp2r1a	1.26078	0.00126157		Amdhd2	1.8724	0.0307622
Mrpl42	-1.72085	0.0356072		Dclk2	1.18133	0.000251654		Cers2	1.91763	0.0276364		Eif5b	1.34286	0.0164966		Tardbp	1.26033	0.00149807		Sephs2	1.87233	0.0227247
Coasy	-1.7218	0.00136698		Fbxw15	1.17854	0.0055089		Ddx47	1.91349	0.0112159		Eif3l	1.34204	0.0283203		Impdh2	1.25978	0.00819086		Smap1	1.87128	0.016428
Rab1a	-1.72208	0.0296957		Nub1	1.1733	0.049987		Lyar	1.91022	0.00348454		Papola	1.34202	0.00600864		Aaas	1.25831	0.0415266		Cystm1	1.86496	0.00685111
Syce2	-1.72766	0.0387591		Ddx46	1.17037	0.00307454		Tigar	1.90948	0.00501819		Ube2e3	1.34112	0.00778297		Prdx3	1.2578	0.000506106		Actr3	1.85724	0.00606487
Dera	-1.73017	0.0129218		Txndc2	1.16899	0.0404501		Ist1	1.90765	0.00287501		Tubb5	1.3406	0.00449169		Pole2	1.25732	0.033106		Pgk1	1.85298	0.0138307
Clic4	-1.73348	0.0350985		Jpt2	1.16487	0.010428		Rab2b	1.89661	0.00733437		Sar1a	1.34007	0.022796		Mcrip2	1.25606	0.0387867		Pithd1	1.84825	0.0168486
Wbp2	-1.73351	0.0042553		Abcb7	1.1641	0.0182585		Rps21	1.8941	0.0357244		Plaa	1.33652	0.0152558		Ncln	1.25599	0.0189027		Psmb3	1.8457	0.00569446
Maea	-1.73713	0.00968645		Rnf25	1.1579	0.000241396		Lars2	1.8879	0.00663759		Psma3	1.33635	0.0138055		Naa10	1.25563	0.00277911		Lima1	1.84491	0.00610514
Eno1	-1.74503	0.0413337		Copg1	1.15307	0.010814		Ndufa13	1.88486	0.0104295		Ssr1	1.33154	0.0260657		Cap1	1.25164	0.0274895		Wasf2	1.84454	0.00250428
Calu	-1.74719	0.0312061		Sod1	1.14572	0.0278252		Rexo4	1.88449	0.0200985		Sae1	1.32974	0.0168127		Rpsa	1.25044	0.00903376		Rap1b	1.84419	0.0104737
Cstf3	-1.74818	0.0129993		Actl6a	1.14461	0.00603313		Ndufa2	1.88183	0.017851		Serinc1	1.32681	0.0490252		Rab10	1.24722	0.0121594		Ndufa10	1.84331	0.0148723
Nlrp9b	-1.75554	0.0115112		Fcf1	1.13904	0.0282509		Clta	1.87539	0.00979645		Wsb1	1.32632	0.0110425		Timm10b	1.23899	0.0393671		Calm3	1.84242	0.0225176
Stub1	-1.7563	0.0190828		Rnf214	1.13503	0.0249098		Glb1	1.86697	0.00783268		Bcas3	1.32624	0.00317653		Sec13	1.23539	0.000248478		Fkbp3	1.84036	0.014465
Acot3	-1.76121	0.00440139		Commd10	1.13205	0.00413402		Rbm45	1.85733	0.0449393		Psma2	1.32599	0.00563303		Ube2v1	1.23412	0.0119753		Ptbp3	1.83628	0.0204399
Aass	-1.76236	0.0487727		Stau1	1.13163	0.00419055		Psap	1.85583	0.0222035		Lbr	1.32509	0.00869101		Ddb1	1.23276	3.29344e-06		Armc10	1.8361	0.0236882
Alg1	-1.76461	0.0289555		Adrm1	1.13107	0.0296448		Ndufb7	1.84939	0.0199071		Pitpnb	1.32281	0.00274574		Renbp	1.23183	0.0385911		Cryzl1	1.83395	0.00311392
Vac14	-1.77046	0.00792238		Dnm1l	1.1288	0.0438823		Sae1	1.84699	0.0170821		Clns1a	1.3227	0.0379589		Psmg1	1.2315	0.0385145		Cbx1	1.83147	0.0299916
Pdxdc1	-1.77771	0.0363347		Mavs	1.11578	0.0211095		Atox1	1.84683	0.0125004		Lamp2	1.32205	0.0320289		Psmb7	1.2312	0.00670324		Rpl32	1.82857	0.00586398
Pik3c3	-1.78503	0.0184861		Hspa8	1.11184	0.0495306		Parp2	1.84645	0.00631623		Wdr43	1.31971	0.00483788		Zfp42	1.23088	0.00575824		Ybx1	1.82209	0.00634738
Kxd1	-1.78805	0.0151026		Nlrp4f	1.11178	0.00533381		Fth1	1.83694	0.0227814		Cct2	1.31896	0.0383702		Bcas2	1.23076	0.0214843		Commd10	1.81967	0.00550132
Acbd6	-1.79013	0.0391327		Hspa9	1.11149	0.00314231		Gpn1	1.83574	0.00827945		Brix1	1.31808	0.00136845		Tsen34	1.2266	0.0104227		Serhl	1.81094	0.0403241
Smarca2	-1.79164	0.0136812		Psmc4	1.10831	0.0356771		Selenot	1.83411	0.00211651		Luc7l	1.3176	0.0468432		Bcl7b	1.22428	0.0189156		Cox5a	1.80978	0.00615774
Dctn6	-1.79319	0.0148763		Gys1	1.09944	0.0118066		Kin	1.83021	0.00421676		Psmc1	1.31587	0.025621		Cope	1.22201	0.0291874		Leprot	1.80277	0.0228669
Cct4	-1.80391	0.0320549		Psmd4	1.09577	0.0228068		Ube2v1	1.83	0.00793328		Scfd2	1.31585	0.000985273		Parp1	1.22103	0.0282378		Rpl17	1.80225	0.00271434
Cdca5	-1.8085	0.0024463		Farsa	1.09301	0.00341535		Trir	1.82747	0.0301414		Pno1	1.31467	0.000586979		Dbnl	1.21776	0.0273225		Elovl1	1.8016	0.0025633
Rpl32	-1.80918	0.00816064		Sae1	1.09139	0.0423391		Psmd7	1.82593	0.0123349		Zpr1	1.31268	0.0290118		Hnrnph1	1.21166	0.00613186		Pdia6	1.79128	0.00130761
Spc25	-1.80971	0.000165064		Rab4a	1.09125	0.0214447		Lgmn	1.82492	0.0278668		Napa	1.31117	0.0247095		Nup37	1.21086	0.0323967		Ciao2b	1.78888	0.00529004
Sirt6	-1.80993	0.0174652		Scp2	1.09045	0.0209877		Rpl32	1.82092	0.00504625		Nsun2	1.31067	0.00949559		Odr4	1.20916	0.0407943		Hmgn5	1.78316	0.0141061
Wdr53	-1.81345	0.00668951		Nrbp1	1.08654	0.0361549		Znhit6	1.81649	0.0100715		Thrap3	1.31017	0.00838477		Cct2	1.20908	0.0294313		Ndufb6	1.77661	0.000558039
Dctn5	-1.81457	0.00328933		Ndufs6	1.08284	0.00123387		Nol12	1.80934	0.0264704		Cdk7	1.3091	0.00126847		Churc1	1.20486	0.0403639		Dynlrb1	1.77499	0.0167975
Aimp1	-1.8201	0.0212912		Ddx28	1.07983	0.0371672		Ube2f	1.80151	0.00286124		Psmd4	1.30894	0.00515932		Sec61g	1.20425	0.00232179		Pgm1	1.77454	0.0334548
Dctpp1	-1.82023	0.0103752		Cr1l	1.07727	0.0144193		Emg1	1.79733	0.00444681		Rpl23	1.30826	0.00120168		Eif5a	1.19828	0.00157734		Hadha	1.77088	0.014419
Parp2	-1.82325	0.0165485		Edc4	1.0765	0.00753586		Cbll1	1.79431	0.0122112		Vcp	1.30786	0.00694499		Prkab1	1.19767	0.0116509		Ybx3	1.76701	0.000505367
Usp14	-1.82538	0.033274		Caprin2	1.07623	0.0345699		Tmed2	1.77861	0.00384547		Gtf2h5	1.30408	0.00413127		Ptma	1.19672	0.00387158		Sin3b	1.7639	0.00512663
Get4	-1.8283	0.0209316		Dctn4	1.07172	0.0114		Ddx49	1.77801	0.00310303		Cope	1.30397	0.0245446		Ddx39b	1.19656	0.019433		Rpl24	1.76247	0.00800541
Psme2	-1.82969	0.0124848		Uchl1	1.07037	0.00438742		Med9	1.77305	0.0175526		Ppp6c	1.30238	0.0161182		Alg13	1.19597	0.0233401		Syce2	1.75999	0.0273401
Aldh3a2	-1.83141	0.0353166		Tfpt	1.06834	0.0132477		Nampt	1.77184	0.0103714		Ddx49	1.30137	0.00131419		Lsm7	1.19534	0.0199898		Pitrm1	1.75917	0.0173502
Vps29	-1.83546	0.010843		Mapre2	1.06739	0.0435443		Phf23	1.77121	0.00167717		Eaf1	1.30122	0.029145		Sucla2	1.19093	0.026794		Galt	1.74776	0.000931412
Eif3k	-1.83725	0.0145396		Ppfibp2	1.06465	0.0208143		Uap1	1.76227	0.0291284		Rb1cc1	1.30027	0.0159847		Cdc42ep4	1.18845	0.0109976		Rpl18	1.74776	0.0128853
Aco1	-1.84166	0.00494649		Tmem135	1.06423	0.0389894		Rpp14	1.75072	0.00439289		Mcm7	1.29913	0.00216732		Surf2	1.18837	0.0452082		Gnai2	1.74726	0.00528548
Mrps33	-1.84268	0.0120055		Chchd6	1.06422	0.0134531		Tsr1	1.75046	0.0182686		Psmd8	1.29626	0.0129515		Eif5	1.18682	0.0320131		Acaa1a	1.74719	0.00453769
Rpl13a	-1.84415	0.00399337		Gapdh	1.06285	0.00730482		Rbm8a	1.74896	0.00314729		Tpp2	1.29609	0.0446658		Tuba1c	1.18186	0.00564733		Stat3	1.74665	0.00686164
Rpa1	-1.85016	0.00627535		Lmna	1.06236	0.043538		Tmem59	1.7489	0.00315815		Racgap1	1.29554	0.000117131		Wbp2	1.18014	0.014837		Dcakd	1.74235	0.0463276
Rpp30	-1.85017	0.00795362		Ppa1	1.05639	0.00251052		Cops6	1.74551	0.00255762		Rps19	1.29491	0.0227118		Nemf	1.17351	0.0195191		Cox5b	1.73523	0.000860314
Rfc4	-1.85428	0.0187064		Sfswap	1.04959	0.00984512		Nelfe	1.73012	0.0331463		Sde2	1.29458	0.0124947		Ctu2	1.17349	0.0143939		Cyb5r1	1.73306	0.0148743
Ap1m1	-1.85938	0.0236852		Ipo5	1.04939	0.024659		Slc25a4	1.72288	0.0016764		Kdm5a	1.29188	0.0064967		Rpl23a	1.17116	0.00308506		Capzb	1.72996	0.00149964
Ptrh2	-1.86005	0.0255496		Nop56	1.04195	0.0442958		Cct4	1.72169	0.0246447		Eif3k	1.29	0.0307543		Dctn5	1.17088	0.0436021		Pacsin2	1.7257	0.0180809
Eif4b	-1.86423	0.00900734		Sirt6	1.03654	0.0355042		Iscu	1.72068	0.0126023		Ankrd10	1.28738	0.00102064		Cad	1.16614	0.042106		Atp6v1h	1.72132	0.01474
Serpinc1	-1.86581	0.00536982		Etf1	1.03564	0.0398927		Wdr3	1.7173	0.0112024		Eif2s1	1.28543	0.00679431		Ppp6c	1.16393	0.0155156		Pepd	1.71912	0.00319678
Pum3	-1.8664	0.0145717		Rubcn	1.02945	0.0263944		Txndc15	1.71356	0.0384719		Rnmt	1.28476	0.0199733		Rps8	1.16316	0.000489507		Nfu1	1.71341	0.00286085
Dctn3	-1.86709	0.0121816		Usp10	1.02687	0.0267438		Sdf2l1	1.70655	0.0193398		Atp6ap1	1.28423	0.0181851		Mta3	1.15925	0.0211765		Hnrnpab	1.71339	0.000112715
Glmn	-1.86715	0.0030606		Stom	1.02457	0.0318479		Naa15	1.69844	0.0141111		Gnl2	1.28344	0.031084		Coa7	1.15767	0.00239912		Hmgcl	1.71263	0.0342801
Eif2s1	-1.86763	0.0258899		Naa11	1.01205	0.0204102		Eif3a	1.68985	0.00879181		Fkbp4	1.28205	0.024196		Tmem186	1.1562	0.027868		Ubl5	1.70967	0.000387317
Ntpcr	-1.87254	0.0047995		Txndc16	1.011	0.0236406		Otud6b	1.68272	0.00567729		Atp6v0d1	1.28188	0.0156549		Atp13a1	1.15616	0.0499668		Rsrc1	1.70424	0.045595
Dnaja1	-1.87566	0.0447639		Acsl1	1.01075	0.0443736		Med7	1.68192	0.0205192		Becn2	1.28108	0.0336469		Rps13	1.15436	0.00168901		Mrps18c	1.69221	0.00181035
Exoc3	-1.88017	0.041283		Ranbp1	1.00943	0.0250392		Hnrnpm	1.68176	0.0209163		Rbbp4	1.28058	0.00980889		Ywhah	1.15223	0.0164634		Mtm1	1.68963	0.00687147
Tdrd5	-1.88422	0.0396194		Ube4b	1.00854	0.00162031		Lsm2	1.68025	0.0266085		Slu7	1.28051	0.0143938		Vti1b	1.14939	0.0322108		Tuba1c	1.68524	0.04177
Tcea3	-1.88927	0.021885		Ehd4	1.00193	0.0449391		Pop5	1.67249	0.0345		Smc4	1.27791	0.00555334		Cdc34	1.14898	0.0147506		Ap1b1	1.67131	0.00110271
Ubl7	-1.90343	0.0372109		Sil1	1.0004	0.0345148		Micos10	1.67049	0.00408495		Lclat1	1.27676	0.0116279		Rpl10a	1.14785	0.0034283		Pfn1	1.66629	0.0040093
Faf1	-1.90468	0.00312784		Gata3	-1.00211	0.0372077		Mob1a	1.66921	0.000717425		Gtf2h2	1.27519	0.0344068		Golga7	1.14603	0.0372847		Clasp2	1.65704	0.010069
Nub1	-1.91363	0.0198647		Grn	-1.00377	0.0061603		Gde1	1.66032	0.0297203		Psmb7	1.27425	0.00471089		Rps11	1.14549	0.00634007		Adk	1.65672	0.0486167
Rps19bp1	-1.91485	0.0483856		Prkar2a	-1.01696	0.0142503		Rngtt	1.65181	0.016194		Rpn2	1.27326	0.00615337		Arl6ip1	1.14434	0.00814435		Sod2	1.65159	0.0140514
Stip1	-1.91553	0.00644724		Wdr26	-1.02354	0.00972146		Actr6	1.64954	0.0488974		Tpr	1.27174	0.010387		Rmc1	1.14331	0.0121649		Snrnp70	1.64429	0.0410304
Npm2	-1.91592	0.0226698		Ppm1a	-1.02718	0.0384955		Taf6l	1.64811	0.00152786		Rpl15	1.2717	0.00893829		Rplp1	1.14282	0.00151501		Ube4a	1.64312	0.0313977
Ndufa11	-1.9178	0.0356582		Twf1	-1.02768	0.00439446		Mrto4	1.6448	0.0319179		Ccdc86	1.2713	0.00247831		Hnrnpl	1.13895	0.0243699		Glo1	1.63825	0.0254153
Phb	-1.91872	0.0446823		Tmem109	-1.03427	0.0209641		Eif3l	1.64275	0.0242436		Hmox2	1.26962	0.00173917		Prkaa1	1.13821	0.0113054		Nedd8	1.63087	0.0209008
Eef2	-1.91996	0.0264419		Pdcd2l	-1.03434	0.0291642		Ska3	1.64209	0.00875691		Polr1b	1.26817	0.0210575		Lsm3	1.13691	0.0243767		Copb1	1.63011	0.0183826
Tbc1d10a	-1.92272	0.0298986		Papola	-1.03636	0.00648238		Rangrf	1.64008	0.0350569		Ncl	1.26807	0.00143356		Pdcl3	1.13662	0.00971634		Flii	1.6239	0.0230876
Ddx50	-1.92278	0.0227966		Mansc1	-1.03847	0.0483678		Mcfd2	1.63958	0.0254907		Tnpo3	1.26784	0.000470275		Aprt	1.13625	0.00581966		Txndc17	1.6237	0.000226698
Mthfd1	-1.92566	0.00370873		Dazl	-1.04117	0.0204241		Ska1	1.63476	0.000551684		Pgam1	1.26635	0.0217651		Pgs1	1.13243	0.00604521		Chchd3	1.62338	0.0245967
Atp6v1f	-1.92568	0.0286943		Rack1	-1.04229	0.0172567		Ttc1	1.63438	0.0113559		Snx16	1.26578	0.00381788		Usp14	1.13063	0.0029455		Ak2	1.62302	0.0153904
Atp13a1	-1.92823	0.0268886		Wdr61	-1.04241	0.0344384		Eif3c	1.63005	0.00524089		Rpsa	1.26576	0.00706592		Npc2	1.12975	0.00494189		Dgat1	1.61831	0.00509347
Cetn2	-1.92866	0.049612		Uso1	-1.04301	0.0248705		Fau	1.62884	0.00598345		Actb	1.26569	0.025671		Ruvbl2	1.12948	0.00639413		Rpl19	1.6118	0.0100405
Fkbp3	-1.93054	0.0359005		Ccdc18	-1.04364	0.0432735		Tpm3	1.62629	0.000837204		Npm1	1.26522	0.000936827		Rps15	1.12706	0.0119061		Fez2	1.60888	0.00867816
Pcmt1	-1.93121	0.005693		Dnaaf5	-1.0438	0.0469817		Ddhd2	1.62541	0.000980457		Nip7	1.26405	0.00107713		Dnajc7	1.12322	0.0210866		Atp1a1	1.6038	0.020542
Mvp	-1.93262	0.0204255		Rcor1	-1.04668	0.0260743		Fbl	1.62323	0.0231195		Med20	1.26381	0.027081		Fnta	1.1201	0.00182397		Acadvl	1.59922	0.0186214
Spata5	-1.93358	0.0288137		Nsmce3	-1.05076	0.0241425		Hdac2	1.61638	0.00120015		Rpf1	1.26096	0.028099		Gtf2h2	1.11788	0.0161069		Cetn2	1.5966	0.024106
Clns1a	-1.9395	0.000663837		Clasp2	-1.05472	0.00652071		Eif3h	1.61276	0.0298457		Nudt2	1.26045	0.0454633		Nsfl1c	1.11198	0.0187309		Tubb2a	1.59625	0.0451522
Reep5	-1.94867	0.0142467		Chmp5	-1.05772	0.00170607		Ccnt1	1.6108	0.00883833		Psmb2	1.2597	0.00030943		Rps10	1.10216	0.00623226		Rps12	1.5933	0.00960299
Ssbp1	-1.95074	0.00403702		Fam3c	-1.06015	0.00899555		Tprn	1.60426	0.011585		Psmb6	1.25924	0.0112184		Rpl6	1.10071	0.0130154		Bsg	1.58517	0.0147671
Nme1	-1.9529	0.0365737		Rpp38	-1.0634	0.0348558		Minpp1	1.60199	0.0361757		Gins1	1.25905	0.0317908		Lamp1	1.1007	0.0009886		Dnajc19	1.57497	0.0370474
Rpl13	-1.95424	0.0258		Ssna1	-1.06444	0.0192499		Mkrn1	1.58635	0.00191244		Nol6	1.25529	0.0235149		Ndufa8	1.09971	0.0104736		Cyb5a	1.57434	0.0477488
Echdc3	-1.95659	0.00908273		Psma1	-1.06987	0.0266572		Riok2	1.58635	0.00334442		Ostc	1.25517	0.0384497		Bsg	1.09911	0.0307068		Clptm1l	1.56537	0.000508861
Nusap1	-1.9611	0.00758797		Hus1	-1.07311	0.0179203		Rps8	1.58578	0.00507774		Snupn	1.25508	0.00853635		Gsr	1.09714	0.00558858		Sub1	1.56494	0.024578
Mtmr9	-1.96375	0.0492518		Haus3	-1.07715	0.0271304		Bcl7c	1.5829	0.0390517		Sun1	1.25298	0.0310326		Mpc2	1.09673	0.0446077		Odf2	1.5615	0.00550383
Nono	-1.96561	0.00084011		Gorasp2	-1.08858	0.0260753		Srsf5	1.58285	0.00392285		Rpl10	1.25291	0.0119952		Ppia	1.09417	0.0358647		Czib	1.55413	0.0341744
Triap1	-1.98237	0.0183168		Lpgat1	-1.09073	0.0112025		Grsf1	1.581	0.0342364		Scp2	1.25214	0.00904838		Atp6ap1	1.09388	0.0242008		Ssbp1	1.54137	0.0300536
Orc3	-1.98676	0.0182144		Tdp2	-1.09702	0.022141		Polr2i	1.57842	0.000256695		Timm9	1.2512	0.0340842		Txndc15	1.09363	0.0294994		Mrpl30	1.53984	0.0185739
Vps41	-1.99159	0.034645		Zfp120	-1.09909	0.00792078		Uqcr11	1.57491	0.0475884		Pgd	1.25066	0.0227983		Bud23	1.09076	0.0178112		Rfc2	1.53216	0.0044353
Cyb561d2	-1.99196	0.00962865		Stbd1	-1.10272	0.00152821		Chchd2	1.5684	0.0341349		Eif3b	1.24906	0.00547556		Xab2	1.08847	0.0211452		Swi5	1.53098	0.013474
Nans	-1.99204	0.0346152		Zdhhc20	-1.11588	0.0181131		Rpl31	1.55855	0.00455961		Puf60	1.24882	0.0195176		Plin3	1.08746	0.0158812		Pdcd5	1.52905	0.021471
Elac2	-1.99503	0.000335606		Gnpda2	-1.11921	0.0104975		Tssc4	1.55422	0.00341062		Sap30bp	1.24694	0.00345993		Ubxn1	1.08343	0.011042		Mien1	1.51638	0.0290182
Ap2m1	-2.00085	0.0104448		Ndufc2	-1.12487	0.0243596		Sar1a	1.5537	0.0199762		Utp15	1.24422	0.00109866		Cox5b	1.08255	0.0361784		Chchd5	1.51609	0.00999196
Mrpl27	-2.00225	0.0154666		Fmn2	-1.12714	0.0219206		Drg1	1.55234	0.0158032		Glb1	1.24334	0.0211339		Atp5mpl	1.08116	0.0169212		Cdc34	1.50492	0.0156144
Gmps	-2.00366	0.00945529		Micu2	-1.12875	0.0362707		Atp5mpl	1.54987	0.000296411		Mt2	1.24317	0.029601		Gch1	1.07926	0.00117019		Atp5mpl	1.49948	0.0172994
Znhit6	-2.0041	0.00418369		Wdr1	-1.12974	0.0230262		Ufc1	1.54824	0.0472386		Sf3b3	1.24312	0.0192648		Cdc37	1.07692	0.0120256		Hscb	1.49157	0.00416173
Ranbp1	-2.0099	0.044457		Dtymk	-1.13131	0.0140605		Ddx52	1.54074	0.0355936		Ugdh	1.24267	0.0435684		Rbm39	1.07321	0.0390289		Cap1	1.49128	0.0137335
Erp29	-2.01137	0.0195744		Prc1	-1.13592	0.00415336		Ndufv2	1.53957	0.0112953		Pa2g4	1.24014	0.000649258		Timm23	1.07297	0.000813064		Bola2	1.48932	0.0179445
Immt	-2.01316	0.0299218		Slc3a2	-1.13738	0.0243978		Atp6ap2	1.53942	0.014398		Mier3	1.23944	0.0057158		Mrpl27	1.0708	0.0112337		Dap3	1.48634	0.0115098
Rps12	-2.02018	0.0169266		Aurkc	-1.13767	0.020652		Uqcrfs1	1.53685	0.0161159		Cbx3	1.23746	0.0397455		Stoml2	1.07073	0.00482437		Alyref	1.48582	0.0177935
Cct2	-2.02054	0.0188146		Fam117b	-1.1415	0.0157258		Cttn	1.53477	0.0158363		Dcaf13	1.23578	0.0142786		Prpf8	1.06841	0.0223693		Ahsa2	1.48556	0.00231595
Cox5b	-2.02134	0.0163535		Degs1	-1.14796	0.0157575		Sde2	1.53141	0.0106545		Cct5	1.23561	0.00937088		Cttn	1.06769	0.00244114		Tom1l1	1.48178	0.0299531
Mad1l1	-2.02916	0.0069708		Carhsp1	-1.14797	0.0407246		Prdx5	1.53064	0.00341514		Ppil2	1.23372	0.0231067		Psat1	1.06765	0.0266649		Iah1	1.47981	0.00506392
Mrps11	-2.03515	0.0228625		Ubp1	-1.14938	0.00179503		Rpl5	1.53061	0.00217163		Cdc37	1.23307	0.00297691		Rpl11	1.06555	0.0064088		Pias2	1.47274	0.00936732
Spc24	-2.03595	0.0384024		Sfpq	-1.15076	0.0198477		Utp3	1.52588	0.0308587		Grpel1	1.23223	0.013247		Med25	1.06533	0.0228012		Ywhah	1.46228	0.00328099
Glo1	-2.03788	0.0161478		Fignl1	-1.15759	0.0141842		Dnajb11	1.52265	0.00460471		Kpna2	1.23212	0.00842148		Actr1a	1.06394	0.019833		Dera	1.46069	0.0193605
Ube2w	-2.0405	0.0148986		Nmd3	-1.15874	0.00901476		Rps2	1.52142	0.00423038		Akap1	1.232	0.0146274		Phb	1.06347	0.0311755		Skap2	1.45932	0.00713384
Plxna4	-2.05736	0.0307508		Rock1	-1.16145	0.0236524		Tcp1	1.51833	0.00846543		Hsp90aa1	1.2316	0.00425224		Nono	1.06148	0.0226834		Rtraf	1.45819	0.0243532
Taf6l	-2.06412	0.0396148		Gpx1	-1.16347	0.00548569		Larp4	1.51786	0.0258613		Rnf11	1.22834	0.0119175		Cops7a	1.0609	0.00424437		Rpl10a	1.45594	0.000400146
Mrpl13	-2.06654	0.00890491		Gtf2h2	-1.16409	0.00455213		Sh3gl1	1.51109	0.00724663		Drg1	1.22794	0.0145954		Atp6ap2	1.05997	0.0125287		Park7	1.4524	0.013035
Timm8a1	-2.07141	0.000236579		Trmt10c	-1.16881	0.020133		Cwc22	1.50573	0.0113444		Thoc7	1.22662	0.0113538		Tmem87a	1.05242	0.0227751		Trappc3	1.45178	0.0159476
Eif4a3	-2.07212	0.00611724		Secisbp2l	-1.16951	0.0125861		Pip4k2c	1.50173	0.0296944		Zdhhc20	1.22451	0.0355246		Cited1	1.05098	0.0425027		Vapa	1.44529	0.0214213
Ogfod3	-2.07265	0.0110931		Fbxo3	-1.17518	8.45274e-05		Pgd	1.50111	0.00692902		Arih2	1.22269	0.00740421		Psma5	1.05033	0.0177011		Rps5	1.43952	0.00548812
Srprb	-2.07687	0.019796		Ipo8	-1.17596	0.0142609		Pno1	1.47943	0.000872554		Gak	1.22192	0.000317877		Fbl	1.04796	0.00194281		Cmc1	1.43518	0.0382224
Haus8	-2.07774	0.00800985		Cpa1	-1.17782	0.0299372		Rpa2	1.47794	0.0123701		Tomm40	1.21848	0.0284426		Snrnp200	1.04739	0.0328877		Calm2	1.43295	0.0202561
Isca1	-2.07784	0.0177287		Mier3	-1.18724	0.0370049		Rrp7a	1.4699	0.00762271		Fdps	1.2137	0.0208345		Cd63	1.04654	0.0091206		Ndufv2	1.4327	0.0136705
Pstpip1	-2.07803	0.00965203		Nemf	-1.18836	0.0131386		Ipo5	1.46832	0.0118716		Ints4	1.21283	0.0332827		Bend3	1.0464	0.00547674		Ndufa11	1.42952	0.0118521
Chchd3	-2.07809	0.00699662		Actn1	-1.19861	0.036819		Prdx6	1.46366	0.00899132		Nubp2	1.21232	0.00510218		Rpl9	1.04531	0.00362394		Ciao2a	1.42934	0.0147131
Ahsa2	-2.09627	0.0010965		Klhl9	-1.20549	0.0127492		Ube2l3	1.46	0.0100293		Atp6v1c1	1.212	0.0196446		Lonp1	1.04521	0.0111741		Rpl13a	1.42385	0.0102937
Nsfl1c	-2.10129	0.0209804		Med31	-1.20751	0.0124692		Snrpa1	1.45436	0.0128561		Actl6a	1.21195	0.0121071		Ganab	1.04443	0.0116544		Ate1	1.42249	0.0104371
Psmd10	-2.10147	0.00177951		Smap1	-1.21385	0.010778		Mrpl42	1.4541	0.00661633		Eif5	1.21166	0.00228301		Rpl28	1.04355	0.0258789		Dnpep	1.41292	0.0128559
Txn2	-2.1018	0.0105947		Stoml2	-1.21441	0.0254444		Aip	1.44202	0.0483859		Stub1	1.20985	0.0223478		Stx12	1.04293	0.0407414		Uqcrh	1.41189	0.000662017
Lsm6	-2.10306	0.0464997		Slain2	-1.21606	0.0207208		Ciao2a	1.44183	0.0200854		Nup107	1.20899	0.00495548		Prkcz	1.04126	4.53177e-05		Mtpn	1.40856	0.00511174
Rps21	-2.10564	0.0153308		Txndc5	-1.22999	0.0492103		Hypk	1.43679	0.011183		Melk	1.20808	0.0346139		Msh6	1.03764	0.0201069		Bloc1s5	1.40462	0.0133687
Tufm	-2.10641	0.00118422		Mdh1	-1.23112	0.0271024		Kif18b	1.43181	0.0497151		Mdh2	1.20669	0.000565793		Ola1	1.03635	0.036243		Odc1	1.40158	0.00531944
Tdrd1	-2.10782	0.028304		Oosp2	-1.24077	0.015336		Lap3	1.43128	0.0197141		Gskip	1.20513	0.0198303		Txndc17	1.03377	8.51808e-05		Rplp1	1.40152	0.00437566
Cfl2	-2.11123	0.000260846		Gtf2h5	-1.24082	0.00829921		Gtf2h5	1.42664	0.00591167		Xylb	1.20476	0.00415226		Fau	1.03377	0.0348096		Rps6ka1	1.3924	0.00237666
Tdrd3	-2.11302	0.0233224		Lsm1	-1.24199	0.0256789		Lsm5	1.42599	0.0445654		Cct3	1.20391	0.00277331		Atp9a	1.03364	0.0219116		Paip2b	1.3913	0.00499378
Gdi2	-2.11448	0.00735277		Orc6	-1.24285	0.0447266		Cox7a2	1.42226	0.00602406		Rps25	1.20043	0.00688015		Ccdc124	1.02869	0.00198892		Dppa5a	1.39	0.0113929
Pak1	-2.11516	0.0314241		Wdr70	-1.24748	0.0264162		Lbr	1.42079	0.0080401		Fbxo22	1.19979	0.0469371		Vdac1	1.02261	0.0490909		Bnip1	1.38821	0.022589
Wipi2	-2.12216	0.00962428		Rbm26	-1.25041	0.00152855		Ilf2	1.41615	0.0134572		Nle1	1.19643	0.0031582		Psmd1	1.02261	0.0164891		Chid1	1.38626	0.0168005
Pcca	-2.12221	0.000382855		Atox1	-1.25431	0.0261755		Rpl18a	1.41459	0.0120841		Snx6	1.19444	0.0112174		Rplp2	1.01869	0.0075846		Ndufb7	1.38139	0.0023219
Tdrkh	-2.12234	0.00841452		Slc25a17	-1.25715	0.0143342		Lclat1	1.41449	0.00854018		Gpx1	1.19309	8.67406e-05		Frrs1	1.01713	0.0279679		Actr2	1.37863	0.000114107
Mpc2	-2.12494	0.0167791		Rabggtb	-1.25839	0.0160002		P4hb	1.41098	0.0328441		Hspbp1	1.19233	0.0110469		Pgam5	1.01677	0.0227457		Chmp2a	1.37342	0.0180868
Pycr2	-2.1271	0.00584145		Cnot6l	-1.25901	0.018504		Snrpg	1.41066	0.044009		Crlf3	1.18904	0.0245423		Arhgap1	1.01568	0.0284436		Cks1b	1.36942	0.0170736
Cops5	-2.12807	0.00660344		Rhot1	-1.25959	0.0319694		Rpl22	1.40537	0.0163621		F11r	1.18896	0.0106723		Eif3i	1.01332	0.0232624		Rdx	1.36902	0.0120658
Zw10	-2.12947	0.0281881		Ppm1b	-1.26133	0.0106817		Rbm17	1.4021	0.046637		Tfrc	1.18838	0.033998		Rpl19	1.01039	0.0141503		Mff	1.36691	0.0105607
Slc9a3r1	-2.13673	0.0220001		Vma21	-1.26661	0.0284037		Raly	1.40179	0.00517913		Ssr4	1.18807	0.0262156		Prpf6	1.0072	0.0240418		Mrpl27	1.36443	0.005025
Parl	-2.13824	0.00277545		Srsf4	-1.27057	0.0193563		Snupn	1.40168	0.0192345		Mettl16	1.18751	0.00636333		Ipo5	1.00665	0.00351509		Cd2ap	1.36209	0.00460381
Cpsf3	-2.14012	0.00080424		Ergic2	-1.27302	0.0201679		Aimp2	1.39832	0.0197457		Znhit6	1.18647	0.00866465		Slc25a20	1.00591	0.0120062		Micos10	1.35415	0.00114847
Tfpt	-2.14211	0.0265605		Naa20	-1.27645	0.0076821		Dynll2	1.39802	0.0307312		Cip2a	1.18291	0.0430388		Ncl	1.00468	0.016609		Eif3f	1.34898	0.0238309
Anxa6	-2.14531	0.0213196		Rps12	-1.27684	0.0420651		Sec23b	1.3924	0.0158903		Trim43a	1.18231	0.00119802		Mrfap1	1.00452	0.00104163		Mrpl13	1.34283	0.0129933
Uchl1	-2.14593	0.0154777		Hsbp1	-1.27742	0.0378276		Trim28	1.39038	0.0428373		Atpaf2	1.17914	0.0279251		Sarnp	1.00376	0.036525		Dnmt3l	1.33988	0.00711012
Rpl10	-2.1577	0.00425614		Siah2	-1.28088	0.00775969		Dppa2	1.37901	0.00108924		Cdk1	1.1781	0.0410992		Cers2	1.00355	0.0040562		Dlst	1.33752	0.0399182
Dnajb12	-2.16114	0.0466518		Ppia	-1.28178	0.0127831		Eif2a	1.3783	0.0110934		Rpl7l1	1.17782	0.00144425		Arhgap29	-1.01156	0.0419893		Naa20	1.33685	0.0209541
Rtf2	-2.16325	0.0128975		Kif2a	-1.28212	0.00972434		Ccdc86	1.37388	0.00993054		Ide	1.1761	0.0013176		Pex19	-1.02419	0.0100969		Sod1	1.3363	0.00931005
Apoo	-2.16751	0.000289064		Nat14	-1.28802	0.0282687		Umps	1.37127	0.0141372		Rps26	1.17365	0.000610681		Ep300	-1.02686	0.00307148		Pdap1	1.33231	0.00388838
Itpk1	-2.16752	0.00318283		Hnrnpa3	-1.28862	0.0170678		U2af1	1.37085	0.00639387		Selenot	1.17306	0.00703709		Nrf1	-1.03091	0.00467913		Rpl10	1.33121	0.0222592
Ndufa12	-2.16879	0.00674364		Afg3l2	-1.2947	0.00486114		Ndufb6	1.3649	0.0432401		Rangap1	1.17132	0.0198574		Magoh	-1.0321	0.0166015		Vcl	1.32501	0.0419129
Agr3	-2.16886	0.00203751		Dnajc19	-1.29748	0.0218327		Eif6	1.35157	0.0142085		Naalad2	1.1705	0.041181		Isg20l2	-1.04071	0.0499339		Ap2b1	1.32321	0.0221421
Dtymk	-2.17327	0.00745159		Rragc	-1.30877	0.0222795		Anp32b	1.3507	0.0122524		Cyth2	1.1677	0.0261917		Ccndbp1	-1.04086	0.0310482		Capza1	1.31491	0.0140131
Snx17	-2.17607	0.00789345		Srp19	-1.31106	0.0112052		Ppih	1.34633	0.0155655		Tor2a	1.16714	0.014454		Nup214	-1.04522	0.0337891		Adi1	1.30794	0.0266344
Bub1	-2.17655	0.0137616		Atp2b1	-1.32095	0.0223831		Sap30	1.33717	0.0281603		Rps9	1.16652	0.00416015		Rps19bp1	-1.04622	0.018445		Ndufa2	1.30666	0.00615274
Fez2	-2.17763	0.0120867		Ccdc6	-1.32183	0.0262792		Eif3j2	1.3317	0.00551363		Rrm1	1.16403	0.00872381		Polr3e	-1.05089	0.0222378		Slc6a8	1.30316	0.00741527
Cog4	-2.18135	0.0241304		Dnajb11	-1.32591	0.00660596		Lrpap1	1.3305	0.0162068		Aimp2	1.16352	0.00691366		Rrp9	-1.05826	0.00860825		Slc5a11	1.30299	0.0131045
Cenps	-2.18166	0.029924		Arl8b	-1.32705	0.00799769		Rpp30	1.32162	0.0194257		Tdp2	1.16192	0.00316593		Paip2b	-1.06164	0.0471902		Rps16	1.30073	0.00402725
Cnot9	-2.18167	0.00851373		Ywhab	-1.32972	0.00805107		Cdr2	1.32129	7.05041e-05		Pgm3	1.16004	0.00982073		Pcyt1a	-1.06848	0.0109317		Myl6	1.28912	0.00668772
Polr1d	-2.18239	0.0157779		Dppa3	-1.33398	0.0369683		Polr2j	1.32046	0.0110546		Wipi2	1.15796	0.00166054		Fubp1	-1.07063	0.0111838		Lap3	1.28769	0.0307391
Rps14	-2.18413	0.0218907		Inpp4a	-1.33455	0.0453182		Rmc1	1.32026	0.0450265		Chchd2	1.15565	0.00207196		Plrg1	-1.07355	0.00664608		Llgl2	1.28734	0.01521
Ube2a	-2.18619	0.0378597		Ninj1	-1.33908	0.0133557		Acat2	1.31818	0.0224483		Ddx5	1.15462	0.00239732		Epcam	-1.07422	0.00759796		Vdac3	1.2864	0.0132376
Slc26a6	-2.18702	0.0337378		Ndufa13	-1.35207	0.0195608		Ddx27	1.3171	0.00666105		Psmd11	1.15357	0.00378485		Hmox2	-1.07713	0.00341988		Ndufs2	1.28307	0.0348805
Coq3	-2.19352	0.00748452		Cdk7	-1.35262	0.00695938		Abcf1	1.31171	0.0176107		Ptpa	1.15226	0.00629302		Clk3	-1.07941	0.0223559		Clybl	1.28164	0.0238585
Etfb	-2.19447	0.0108638		Smg8	-1.35587	0.0240498		Ahctf1	1.30215	0.000908803		Sike1	1.14856	0.0189412		Iah1	-1.07978	0.025938		Ethe1	1.28043	0.0104094
Rrp15	-2.20417	0.0399828		Srsf7	-1.35588	0.0227097		Pum3	1.29923	0.0225728		Tfam	1.14838	0.037198		Spata5	-1.08133	0.00277165		Rab1b	1.27293	0.0137029
Coro1b	-2.20826	0.0132322		Pbdc1	-1.35914	0.0125831		Eif3m	1.299	0.00514797		Eif3c	1.14732	0.0224271		Calm2	-1.08313	0.0411424		Mrps16	1.26911	0.0164298
Rbm42	-2.21077	0.00937935		Micos10	-1.36204	0.00225534		Slc25a3	1.29849	9.7607e-06		Ilf2	1.14625	0.0242238		Ppa1	-1.08354	0.0143998		Gca	1.25653	0.0204337
Atp6v0d1	-2.21952	0.00456381		Rps2	-1.36418	0.0235613		Evi5	1.29373	0.00402799		Fam207a	1.14317	0.00112124		Rdx	-1.08826	0.0206924		Ppp2r1a	1.24581	0.0168801
Bag4	-2.22126	0.0217827		Thoc7	-1.37243	0.025014		Snu13	1.28399	0.00451801		Nup35	1.13867	0.0398305		Dhx32	-1.09268	0.0185619		Naxd	1.24152	0.0268534
Sgsm1	-2.22263	0.0169028		Wapl	-1.3807	0.00987308		Acot13	1.27334	0.0164652		Ndufs8	1.13719	0.017823		Sin3a	-1.09418	0.0413067		Lsm5	1.2338	0.025956
Sil1	-2.22913	0.00799882		Fgfr2	-1.40401	0.00861		Rpl14	1.26703	0.0260781		Aebp2	1.13636	0.00661128		Map1s	-1.09582	0.010111		Limk2	1.23317	0.0454234
Tmed3	-2.22989	0.0236503		Zcchc10	-1.41067	0.0203286		Nop14	1.26085	0.0126549		Lman2	1.13571	0.0165416		Ddx52	-1.10156	0.0493161		Cox7a2	1.22678	0.00131621
Fbp2	-2.23426	0.0196553		Sec62	-1.4116	0.0475777		Hmgb2	1.25475	0.0142413		Tomm6	1.13556	0.00708227		Kdm5a	-1.10365	0.000666017		Lig1	1.22625	0.0117299
Tmem258	-2.23907	0.0229679		Snrpd3	-1.41606	0.0433006		Atad2	1.25095	0.0261841		Wdr70	1.13512	0.0291127		Utp11	-1.10744	0.00641315		Crip2	1.22363	0.0310839
Med9	-2.23917	0.0149604		Ndufb6	-1.41924	0.0247262		Kif2a	1.24087	0.0286093		Rnf7	1.13462	0.00211789		Lmna	-1.10961	0.00463799		Borcs7	1.22205	0.0238444
Smim8	-2.24201	0.0411629		Ggct	-1.4252	0.0198214		Ssr4	1.23931	0.0334841		Eif2s3x	1.13416	0.0334705		Kyat3	-1.11012	0.0187919		Sec22b	1.21901	0.019655
Chchd1	-2.24222	0.0137077		Klhl18	-1.42564	0.011649		Rnf115	1.23656	0.00878928		Plk1	1.13193	0.0441733		Dynll1	-1.12109	0.0189926		Hint1	1.21285	0.0308048
Taf1b	-2.24891	0.000153989		Nudt14	-1.42717	0.0109236		Nde1	1.23645	0.024949		Kif11	1.1316	0.0135764		Lgmn	-1.12387	0.0189639		Ugdh	1.20999	0.00897215
Rbmxl1	-2.2561	0.0042595		Psip1	-1.4334	0.0122644		Diablo	1.23416	0.00986349		Nol11	1.13079	0.0265794		Aktip	-1.12499	0.0193524		Rpl35	1.20841	0.0114707
Psmd4	-2.25838	0.0142248		Nufip2	-1.43378	0.0115941		Acot8	1.23405	0.0236196		Hspa9	1.13043	0.000618154		Cnot8	-1.12503	0.0195832		Ndufa9	1.20827	0.0231817
Bcap29	-2.25883	0.00154726		Rad21	-1.43386	0.0155186		Mat2a	1.22397	0.0337697		Gpd1l	1.13034	0.00614692		Spty2d1	-1.12832	0.00731823		Atxn7l3b	1.20463	0.0305126
Tuba3a	-2.26018	0.0188884		Nit2	-1.43596	0.0327779		Med24	1.22074	0.00431805		Gfm1	1.1275	0.00953458		Spag5	-1.13014	0.0203629		Gatc	1.19622	0.0332506
Phb2	-2.26163	0.00646792		Zar1	-1.44129	0.00578584		Rpl13a	1.22053	0.0284466		Hspa5	1.12655	0.00113		Tubb5	-1.13161	0.0371034		Rpl13	1.16695	0.00738796
Tbcb	-2.26738	0.0266076		Gnb1	-1.44297	0.0284802		Xylb	1.21434	0.0130086		Pbdc1	1.12585	0.00976874		Dnajc3	-1.13171	0.0274831		Nutf2	1.16302	0.0147514
Ppp2ca	-2.27513	0.0126811		Rps8	-1.44513	0.0101579		Emc3	1.20912	0.0109391		Slc1a5	1.12512	0.0414442		Med31	-1.13663	0.0135795		Sdha	1.15951	0.0229836
Rangrf	-2.27664	0.0207511		Evi5	-1.44558	0.00695941		Nip7	1.19333	0.0103052		Eif3j2	1.12494	0.0173777		Npl	-1.13764	0.0108226		Rps28	1.15732	0.00647485
Nploc4	-2.27873	0.0382897		Hscb	-1.44725	0.0479582		Tbpl1	1.1915	0.0060547		Pex14	1.12398	0.0365453		Mdp1	-1.14348	0.0448281		Alad	1.14722	0.0467799
Rrp8	-2.27897	0.000499035		Mapk1	-1.46813	0.0366187		Psma3	1.17015	0.0172936		Cab39l	1.12076	0.0121307		Kif18b	-1.15498	0.00243277		Rps20	1.14043	0.00175409
Anxa2	-2.28117	0.00127578		Kctd5	-1.47392	0.00275354		Suz12	1.1685	0.0198718		Bud31	1.12041	0.00615763		Pttg1	-1.15763	0.0465562		Cycs	1.13738	0.0450344
Polr1e	-2.28787	0.0215259		Tfb1m	-1.47473	0.000806834		Acox1	1.16755	0.00387261		Necap1	1.12037	0.0357978		Terf2ip	-1.16293	0.010763		Ptpa	1.13093	0.0287414
Rpl4	-2.28813	0.00114545		Efnb2	-1.4759	0.0253029		Tpt1	1.1674	0.0105495		Ntmt1	1.11956	0.0105714		Mcfd2	-1.1649	0.0479712		Arpc3	1.13076	0.0313247
Cpt2	-2.29722	0.00649482		Nfyb	-1.47982	0.0230781		Ube2e1	1.16441	0.0260284		Ist1	1.11929	0.00470254		Gatad2b	-1.16777	0.0244101		Ubl4a	1.12985	0.00586418
Pdzd11	-2.29952	0.00575436		Naa30	-1.48021	0.0163015		Ythdf2	1.16201	0.00111641		Ltv1	1.11899	0.00624716		Sco2	-1.17166	0.0181918		Napa	1.11992	0.000330211
Hmgn1	-2.30459	0.0107017		Eloc	-1.48109	0.0115795		Mrfap1	1.15904	0.0345757		Cdk5rap3	1.1162	0.0183016		Aip	-1.18181	0.0398787		Kdelr2	1.11251	0.0128983
Kif22	-2.30629	0.00261631		Ppih	-1.4818	0.0279492		Nsun2	1.15788	0.0278391		Neu1	1.1137	0.00736407		Prmt6	-1.19113	0.00751662		Uqcrc1	1.10437	0.00379214
Txndc2	-2.31136	0.0123205		Dnajc3	-1.4881	4.81336e-05		Ccna2	1.15603	0.018013		Lgmn	1.11202	0.042231		Mat2b	-1.19179	0.0128448		Ppm1b	1.10243	0.0102827
Wdr73	-2.31416	0.00124339		Mob4	-1.51394	0.0236779		Dhx8	1.15278	0.0219028		Rrp12	1.11035	0.0116143		Ap1m1	-1.19298	0.00161689		Chmp5	1.09657	0.0421956
G6pdx	-2.31533	0.0375101		Glud1	-1.51563	0.0209373		Riox2	1.14804	0.041377		Cops6	1.11011	0.01372		Ube2h	-1.21308	0.00146011		Polr2g	1.09175	0.0165822
Optn	-2.31555	0.0132352		Cops3	-1.51706	0.0246877		Wapl	1.14556	0.00871309		Naca	1.10999	0.0119608		Tacc3	-1.21461	0.0298284		Mrps24	1.08814	0.00226131
Ltv1	-2.31556	0.00161821		Myef2	-1.52198	0.0104507		Nckap1	1.13834	0.0237442		Rmc1	1.10978	0.0455128		Orc6	-1.21501	0.0180274		Syvn1	1.07806	0.0440834
Lhpp	-2.32323	0.0134392		Atp1b3	-1.52206	0.0163329		Dek	1.13782	0.0139285		Imp4	1.10904	0.00317978		Atf7ip	-1.21679	0.0371486		Pdlim5	1.07528	0.037576
Slc11a2	-2.3336	0.00684595		Ppa2	-1.52407	0.00880696		Bud31	1.13376	0.00222321		Thop1	1.10274	0.00274743		Gapdh	-1.22199	0.0321473		Rpsa	1.07517	0.0249909
Hmbs	-2.34046	0.00359922		Mrps16	-1.53867	0.0078215		Ybx1	1.13265	0.01469		Edf1	1.10268	0.0268215		Padi6	-1.23042	0.00930502		Prdx1	1.07248	0.0231515
Trappc13	-2.34379	0.000322783		Arl8a	-1.54461	0.00972092		Eif4a3	1.12605	0.0041696		Arpc1a	1.10218	0.0128444		Tnpo3	-1.23084	0.00959556		Naca	1.06805	0.0128134
Uqcr10	-2.34448	0.0160747		Rb1cc1	-1.5496	0.00994226		Srp9	1.1237	0.00434882		Ruvbl1	1.10177	0.0135633		Mob1b	-1.23242	0.0179149		Tsfm	1.06297	0.0249901
Capzb	-2.34728	0.0267816		Psmb3	-1.55195	0.00883628		Mrpl4	1.12208	0.00221013		Spc25	1.10101	0.0067461		Tuba3a	-1.23902	0.00757035		Rpl23a	1.05562	0.00566381
Grcc10	-2.35374	0.0392434		Med21	-1.55893	0.00499691		Manf	1.12144	0.00335084		Bnip3l	1.10055	0.000877481		Tsc22d1	-1.23932	0.0052559		Snrpd3	1.04799	0.0287928
Nudcd2	-2.35755	0.00219057		Picalm	-1.58836	0.00377096		Eif4g1	1.11858	0.0263393		Stoml2	1.10043	0.045021		Osbpl8	-1.23936	0.0222016		Psmb5	1.04592	0.0217127
Sars2	-2.3609	0.00372665		Rbm17	-1.59635	0.0316		Sap30bp	1.11788	0.0396624		Smn1	1.09827	0.0243001		Rdh10	-1.23979	0.0125983		Tmem109	1.04379	0.0365434
Fam160a1	-2.36273	0.0372939		Atp6v1h	-1.60016	0.0262638		Stip1	1.11642	0.0326161		Nf2	1.09777	0.0215671		Dbi	-1.24079	0.0350397		Fbp2	1.04139	0.0224544
Gtf2h5	-2.36509	0.00373593		Cox7a2	-1.60581	0.00169759		Strap	1.11457	0.0111882		Eef1a1	1.0977	0.00260856		Fpgs	-1.24238	0.00447952		Stk24	1.03797	0.0348846
Nrbp1	-2.3655	0.0117034		Serpini1	-1.61607	0.00293557		Kif5b	1.11414	0.00421601		Snap23	1.09761	0.000355165		Ncapg2	-1.24733	0.00787841		Acat1	1.03586	0.0329627
Ntmt1	-2.36587	0.00154803		Ifitm3	-1.61996	0.0155426		Zbtb11	1.11162	0.0100789		Surf6	1.09611	0.0404094		Ythdc1	-1.24812	0.00427813		Gcat	1.03196	0.0185345
Uqcrfs1	-2.36695	0.000998538		Stt3a	-1.62002	0.00378784		Eif3k	1.11119	0.0242332		Dnajb12	1.09489	0.0226487		Camk2g	-1.25598	0.0229062		Ptges2	1.02889	0.00747026
Acot8	-2.36826	0.0140474		Lsm3	-1.62071	0.00490317		Pafah1b2	1.10619	0.0232937		Ddx31	1.09443	0.00342714		Utp15	-1.26717	0.00157118		Psma2	1.02324	0.0193708
Msra	-2.37548	0.0485076		Rsc1a1	-1.62438	0.0344967		Polr3d	1.09681	0.0252997		Rpl13a	1.089	0.00710399		Smg8	-1.26732	0.0116167		Mdp1	1.02019	0.0167851
Atp6v1d	-2.37797	0.00365224		Bod1l	-1.62709	0.00409297		Chtop	1.08545	0.0448937		Zfpl1	1.08843	0.0403716		Mindy3	-1.26764	0.0333176		Sarnp	1.01806	0.0349429
Elovl1	-2.38576	0.0242133		P4hb	-1.63201	0.0209219		Nubp2	1.08061	0.0120559		Rrp7a	1.08683	0.00547539		Mier2	-1.27273	0.0349844		Arf1	1.01801	0.0145428
Tbrg1	-2.38742	0.00395558		Whamm	-1.63564	0.011577		Dcaf13	1.07786	0.0196837		Smc3	1.08664	0.00389998		Uchl1	-1.27921	0.0288789		Cgn	1.01234	0.0481948
Glrx	-2.3908	0.00217672		Klhl8	-1.64067	0.00147155		Xpo6	1.0759	0.0149978		Ndufb5	1.08477	0.0143164		Rbm5	-1.27959	0.02407		Ppa2	1.01114	0.00661933
Cr1l	-2.40552	0.00217215		Atp6ap2	-1.64402	0.00893006		Ndufb11	1.0719	0.0455315		Nop53	1.08409	0.0400523		Dcun1d1	-1.28344	0.00188004		Brd1	1.01069	0.0184633
Lgmn	-2.40841	0.0116784		Ap3s1	-1.65233	0.0125419		Nedd8	1.0509	0.0491306		Txlna	1.08404	0.0199594		Ddx50	-1.28392	0.0149871		Hadhb	1.00859	0.0294564
Cnot10	-2.41234	0.0138713		Myl6	-1.68627	0.0496646		M6pr	1.04789	0.0173859		Ccnb1	1.08198	0.00996408		Ska3	-1.28851	0.0273945		Mrps30	1.0067	0.0372692
Actn3	-2.4211	0.00822939		U2af1	-1.69681	0.0302082		Mfn2	1.04766	0.0461044		Esf1	1.08105	0.0184259		Lsm14a	-1.29203	0.0111115		Ptges3	-1.00472	0.0151953
Vps37c	-2.42626	0.00936402		Oosp1	-1.70638	0.0191348		Hikeshi	1.04715	0.0282709		Nono	1.08031	0.0388543		Slc25a15	-1.29263	0.0441935		Exoc3	-1.00624	0.0108523
Hspa4	-2.42828	0.0253784		Ndufb3	-1.7068	0.00404318		Cnnm4	1.04697	0.0232687		Lsm8	1.08002	0.0276315		Wdr26	-1.29744	0.00448986		Psme3	-1.01942	0.0059101
M6pr	-2.44085	0.00362104		Dipk2a	-1.71004	0.00167879		Wnk1	1.04376	0.00340407		Rplp1	1.07968	0.00347437		Nup35	-1.30287	0.0290941		Acot8	-1.02169	0.00162589
Os9	-2.44252	0.0244238		Cks1b	-1.71367	0.0297139		Dimt1	1.04206	0.0230093		Spag7	1.07962	0.026539		Spast	-1.30589	0.00108133		Polr2c	-1.0229	0.00745677
Dnaja3	-2.44354	0.00985265		Spcs2	-1.71372	0.03299		Gtpbp4	1.03209	0.0186065		Rrm2	1.07661	0.0301044		Mars2	-1.30633	0.0353527		Riok3	-1.0245	0.00638447
Rimkla	-2.44745	0.0423717		Nedd8	-1.71441	0.0229452		Utp6	1.0312	0.00326104		Wdr55	1.07564	0.0227879		Ranbp2	-1.30742	0.0200923		Alg13	-1.02535	0.003799
Lrwd1	-2.44775	0.0104539		Coprs	-1.71717	0.0167648		Cox4i1	1.02103	0.0445693		Cisd1	1.07545	0.00889588		Mak16	-1.31376	0.00526562		Tollip	-1.026	0.0409798
Acyp1	-2.45167	0.0147785		Rab2a	-1.71807	0.00645714		Vapa	1.01912	0.006569		Arl8b	1.07526	0.00419755		Sdf2l1	-1.31781	0.0197818		Psma6	-1.02628	0.00818528
Rps26	-2.45194	0.0488613		Kdelr2	-1.72052	0.031293		Ckb	1.01442	0.0316512		Hnrnph2	1.073	0.00432973		Mapkap1	-1.326	0.00941488		Srsf1	-1.03033	0.0384051
Eftud2	-2.46107	0.0162484		Ypel5	-1.72154	0.0382137		Hnrnpa3	1.01122	0.014945		Nup93	1.07284	0.0124312		Ppm1b	-1.32653	0.00898153		Tmem59	-1.03105	0.0027085
Trim71	-2.47383	0.0149915		Tdrd5	-1.7219	0.0448065		Hdgf	1.01057	0.0267629		Tarbp2	1.0679	0.0107026		Nampt	-1.32692	0.00693302		Eif2s3x	-1.03172	0.00816687
Gfer	-2.47686	0.0189305		Cobll1	-1.72263	0.00604074		Klhdc2	-1.00155	0.0073183		Hnrnpc	1.06675	0.00701279		Actr6	-1.33096	0.0410228		Thoc5	-1.03352	0.00260786
Dppa5a	-2.47825	0.0444062		Brap	-1.73379	0.018893		Actg1	-1.00339	0.0149773		Gpcpd1	1.06582	0.00958308		Brd1	-1.33711	0.0335377		Ppp6r3	-1.03542	0.0255423
Utp11	-2.48021	0.0343774		Dclre1a	-1.73746	0.00790482		Ankrd44	-1.00569	0.00552216		Cand1	1.06563	0.00732148		Cdca5	-1.33945	0.00868092		Wdr61	-1.03776	0.00244105
Uqcrb	-2.48082	0.00596544		Rpl27	-1.73873	0.0051005		Luc7l3	-1.00852	0.0348745		Bsg	1.06488	0.0351575		Brd4	-1.34586	0.00771463		Bub1b	-1.03816	0.0124805
Aldh7a1	-2.48344	0.0376971		Pdia6	-1.75703	0.010909		Nexn	-1.00935	0.0395961		Wdr92	1.05928	0.0181278		Tor1b	-1.346	0.00270906		Lpcat3	-1.03888	0.0486858
Ctsb	-2.48469	0.0171094		Fmr1nb	-1.76115	0.0307918		Ube2g1	-1.0098	0.000440655		Ubxn1	1.05864	0.0234045		Rngtt	-1.34778	0.0250808		Isy1	-1.03992	0.0238906
Actg1	-2.48703	0.0219652		Ythdc1	-1.77238	0.0125055		Prpf8	-1.01083	0.00942705		Tax1bp1	1.05831	0.0421797		Pebp1	-1.3501	0.0126325		Ruvbl2	-1.04016	0.004811
Psma3	-2.49173	0.00129994		Ciao2b	-1.77477	0.0263144		Map1b	-1.01377	0.0115123		Rps10	1.05722	0.0117667		Gde1	-1.35444	0.0329263		Acot9	-1.04071	0.0111702
Ttk	-2.49233	0.011286		Pcbd1	-1.78483	0.0274467		Hmgn1	-1.01493	0.00677641		Utp4	1.05714	0.0141056		Pds5a	-1.35529	0.0194228		Emg1	-1.04144	0.0217761
Nck1	-2.49475	0.020694		Cox6a1	-1.79071	0.0490945		Rab14	-1.01572	0.00182822		Clta	1.05562	0.0275832		Riox2	-1.35613	0.0266431		Clptm1	-1.04165	0.000515232
Spcs1	-2.49574	0.000685261		Clint1	-1.79234	0.0122173		Smc4	-1.01722	0.00397695		Cnot1	1.05559	0.00991077		Necap2	-1.35974	0.00714895		Abcf3	-1.04806	0.0264058
Ccs	-2.49716	0.0158553		Nptn	-1.79318	0.0179066		Ypel5	-1.02073	0.0242371		Psmb1	1.0541	0.0131944		Tor1a	-1.36209	0.00130568		Mrps18b	-1.0489	0.00097977
Txndc15	-2.49856	0.0194316		Trim28	-1.79609	0.0307363		Vps4a	-1.02231	0.0223712		Myef2	1.05324	0.0128431		Cstf2t	-1.37054	0.0363712		Tox4	-1.05758	0.0214543
Rps16	-2.50228	0.0142056		Itga6	-1.80702	0.0025917		Vil1	-1.02749	0.0237728		Nsa2	1.05003	0.0179006		Phf23	-1.37204	0.0384611		Rpl7l1	-1.05867	0.00924788
Reep2	-2.50886	0.0344189		Mrps31	-1.83207	0.0309234		Hspa9	-1.0277	0.00389631		Nob1	1.04797	0.0210228		Scfd2	-1.37595	0.0033948		Mrpl4	-1.06186	0.00112661
Kpna2	-2.51199	0.017597		Gltp	-1.83457	0.011816		Tuba4a	-1.02786	0.0461452		Plrg1	1.04695	0.00689976		Aldh9a1	-1.37654	0.0286727		Txlna	-1.07082	0.0112479
Drg1	-2.51742	0.001597		Prdx1	-1.85551	0.0156759		Pdcd2l	-1.02865	0.00507483		Syap1	1.04504	0.0147968		Ahctf1	-1.38845	0.00689272		Celf1	-1.07256	0.0105306
Pigs	-2.51953	0.0114413		Rbx1	-1.86533	0.00837076		Ccdc117	-1.03461	0.0290741		Exosc1	1.04482	0.0217985		Rbsn	-1.39187	0.00362732		Hspbp1	-1.07387	0.00723607
Mto1	-2.52404	0.0197132		Map4k5	-1.86544	0.0106121		Golga2	-1.0353	0.0151526		Paics	1.04294	0.00183829		Polr2d	-1.39354	0.00518494		Cbl	-1.07531	0.049877
Vps4a	-2.52439	0.00945031		Psma2	-1.86633	0.00128869		Dcakd	-1.03659	0.0298679		Dimt1	1.04262	0.0458049		Dicer1	-1.39354	0.00650233		Nup93	-1.07807	0.0133039
Fam118b	-2.52531	0.00335605		Bet1	-1.87173	0.00430872		Vps35	-1.04001	0.0170574		Uqcrfs1	1.04028	0.0289806		Tdp2	-1.39517	0.00137966		Rbbp7	-1.07834	0.0226394
Clybl	-2.52909	0.00889551		Smn1	-1.87294	0.0336169		Cfap97	-1.04201	0.00970164		Eif3h	1.04024	0.0152909		Wdr37	-1.3964	0.00809401		Psmd11	-1.08053	0.027108
Tle6	-2.54332	0.0318559		Cmas	-1.88739	0.00678459		Farsa	-1.04338	0.0265956		Sumo1	1.03729	0.00590876		Cdca8	-1.39983	0.00305017		Zfand6	-1.08068	0.000374681
Mrrf	-2.54954	0.0156693		Snx18	-1.89056	0.00625632		Pan2	-1.04687	0.0331178		Ddx47	1.03629	0.000853653		Acot13	-1.40151	0.0310804		Dgcr8	-1.0812	0.000948141
Mea1	-2.55466	0.0158279		Smc4	-1.90096	0.0010195		Wdr47	-1.04698	0.00131245		Chka	1.036	0.0364557		Chd1	-1.40478	0.00107653		Arhgdia	-1.08352	0.00720221
Shcbp1	-2.56126	0.00235941		Rcn2	-1.90935	0.00656274		Bet1	-1.04729	0.0164454		Rpl17	1.03564	0.0060623		Tbc1d13	-1.40675	0.0158928		Tmem159	-1.08686	0.0451318
Ska3	-2.56184	0.0417153		Parp12	-1.90982	0.00404524		Ergic2	-1.04923	0.0259397		Bcap31	1.03457	0.0340731		Hic2	-1.40787	0.0106906		Dnajc7	-1.08932	0.0297173
Pgls	-2.5652	0.00454663		Rab6a	-1.91085	0.00515106		Gle1	-1.05019	0.00655678		Dgcr8	1.03434	0.015774		Polr1e	-1.41112	0.00152916		Rpl30	-1.09434	0.00238617
Fbxw15	-2.57114	0.00324039		Mrpl14	-1.91137	0.00543233		Mapkap1	-1.05625	0.000280839		Ppm1a	1.03112	0.00027497		Tubg2	-1.41604	0.00262742		Spata5	-1.09458	0.0344533
Ccnh	-2.57198	0.000802209		Ddi2	-1.91286	0.000572237		Mllt10	-1.05645	0.000522553		Mta2	1.03075	0.00417297		Arl15	-1.4291	0.00400696		Rbm14	-1.09586	0.0062558
Stn1	-2.57218	0.00990059		Pam16	-1.91787	0.0128752		Smad3	-1.05707	0.0371894		Cycs	1.02447	0.00995054		Cdk9	-1.43112	0.0337736		Rnf11	-1.09651	0.00803422
Pisd	-2.57346	0.00199024		Ubqln1	-1.91935	0.00808853		Hnrnph1	-1.05872	0.000500815		Srprb	1.02435	0.000429817		Flcn	-1.43618	0.0385311		Wdr18	-1.0969	0.00352146
Serpinb12	-2.58429	0.00212263		Rbpms	-1.92309	0.00445174		Copg1	-1.06317	0.0304165		Safb	1.02373	0.00220547		Fem1b	-1.44875	0.0432948		Setx	-1.10171	0.000220535
Ndufc2	-2.58751	0.00355949		Hnrnpab	-1.92371	0.0097522		Sec61a1	-1.06329	0.0169753		Ddx27	1.02349	0.00642811		Utp23	-1.45534	0.000188399		M6pr	-1.10189	0.00955239
Prdx3	-2.58753	0.0405802		Magohb	-1.93741	0.0440646		Srpk1	-1.06649	0.00866192		Orc4	1.02291	0.0125561		Ireb2	-1.4561	0.00692061		Dcaf1	-1.103	0.0251061
Psmd14	-2.59236	0.00802751		Actr2	-1.93812	0.0228446		Cisd2	-1.07188	0.000641863		P4hb	1.02074	0.0268946		Hectd1	-1.46201	0.00821782		Edc4	-1.1031	0.0447898
Aip	-2.59526	0.0415601		Arcn1	-1.93881	0.00258211		Klf17	-1.07522	0.0248296		Tfap2c	1.01949	0.0107969		Taf7	-1.46669	0.00344285		Cdc37	-1.1043	0.00902879
Umps	-2.59863	0.0118227		Ube2t	-1.94845	0.0366388		Mta3	-1.0757	0.00728456		Ndufa11	1.01864	0.0224726		Nans	-1.47225	0.00830241		Eif1ax	-1.10521	0.018713
Abcf3	-2.60154	0.00863369		Susd3	-1.95463	0.00767148		Rab11a	-1.08005	0.0156886		Tacc3	1.0185	0.0157695		Bpgm	-1.47365	0.00697482		Eftud2	-1.10737	0.013159
Rpl17	-2.60348	0.0304507		Fbxo28	-1.97557	0.00205272		Mtmr9	-1.082	0.00961674		Psmb5	1.01838	0.0240904		Esf1	-1.47616	0.00808214		Galk1	-1.10929	0.00281616
Urod	-2.60468	0.0144447		Hat1	-1.97675	0.0261971		Gnpat	-1.08418	0.00173054		Abhd6	1.01823	0.00136272		Dido1	-1.47973	0.00258421		Usp48	-1.11243	0.0277319
Nipsnap1	-2.60497	0.0131815		Atg16l1	-1.98991	0.00467396		Mrpl3	-1.08924	0.040482		Selenos	1.01788	0.0050485		Tsen15	-1.48213	0.0270692		Naa16	-1.11585	0.0128468
Patl2	-2.60612	0.000191395		Scaf4	-1.99621	0.0261383		Kbtbd8	-1.09071	0.0126313		Rpl18a	1.01618	0.008691		Atad2	-1.48427	0.000336753		Sugt1	-1.11722	0.0264417
Ube2f	-2.60956	0.000268896		Arf5	-1.99771	0.00673385		Dnmt3l	-1.0932	0.00912318		Pip4k2c	1.01388	0.0143903		Mad2l1bp	-1.48454	0.00350122		Exosc10	-1.12104	0.0355236
Sf3b3	-2.61077	0.023491		Snrpd1	-1.99994	0.0171645		Cdc42se2	-1.09328	0.0331588		Prkag1	1.01281	0.0400113		Ncbp3	-1.48742	0.0225734		Cfdp1	-1.12446	0.0144009
Cdc37	-2.61112	0.0178386		Tor2a	-2.01615	0.0140361		Nt5c2	-1.09415	0.00178806		Ccdc124	1.01193	0.00184543		Cd164l2	-1.49015	0.00634287		Cnot7	-1.1279	0.0169896
Mrps10	-2.61408	0.000479403		Pttg1ip	-2.0162	0.0106969		Rab18	-1.09475	0.0387648		Taf6l	1.00962	0.038088		Sbno1	-1.49215	0.00682181		Aprt	-1.13412	0.00606396
Fau	-2.61547	0.00656906		Gnrh1	-2.01995	0.0243869		Bag4	-1.09984	0.00489461		Ubap2l	1.00865	0.000887658		Bod1l	-1.49378	0.030183		Xab2	-1.13451	0.0224764
Timm44	-2.61588	0.00243324		Adam10	-2.0202	0.00253871		Paip1	-1.10077	0.0330303		Tpm3	1.006	0.00296602		Kif2a	-1.50999	0.00560192		Hcfc1	-1.14016	0.0217053
Fadd	-2.61626	0.00718089		Polr2d	-2.05392	0.00584198		Tmem199	-1.10156	0.0413144		Rnf115	1.00359	0.0453266		Pgm3	-1.52317	0.0359583		Ptma	-1.1412	0.00663243
Emc8	-2.62163	0.0236684		Eny2	-2.0696	0.00603393		Vps41	-1.10202	0.0282841		Fau	1.00298	0.0473798		Cog4	-1.52419	0.00397822		Ergic2	-1.14568	0.0229939
Timm9	-2.62591	0.0100165		Por	-2.06996	0.000742613		Ganab	-1.10455	0.011028		Dck	1.00129	0.0457809		Myorg	-1.52942	0.0161454		Herc4	-1.14606	0.0124426
Ube2v1	-2.63634	0.00417799		Rpl34	-2.0732	0.0145593		Sod1	-1.10559	0.0348535		Ddx52	1.00067	0.00448103		Dcaf7	-1.53011	0.0132822		Rad21	-1.14935	0.00653403
Ywhah	-2.63856	0.00363839		Apoe	-2.07597	0.0299746		Magoh	-1.10619	0.000146363		Uqcrh	1.00064	0.0458418		Pias1	-1.53911	0.0070509		Gtf2h2	-1.14974	0.0150695
Arrdc1	-2.64433	0.0116505		Cnot11	-2.08191	0.00183879		Cdca2	-1.10743	0.00755861		Hspe1	-1.00286	0.0276305		Rabgef1	-1.54358	0.0233151		Mak16	-1.15022	0.0152874
Pdzk1	-2.64588	0.00202697		Dnajc10	-2.08324	0.00256842		Mapre1	-1.10907	0.00446347		Zp1	-1.01452	0.0153643		Sec16a	-1.5522	0.0291385		Tbcc	-1.15315	0.0373928
Clpb	-2.64629	0.00935777		Gtf2a2	-2.0857	0.00690874		Ctsd	-1.11312	0.0410021		Rab11a	-1.01715	0.0160266		Rsc1a1	-1.55774	0.0184122		Sbds	-1.15434	0.00940201
Pfdn1	-2.64767	0.0100011		Ndufab1	-2.08573	0.00176311		Usp10	-1.11587	0.00510556		Tle6	-1.03446	0.0395293		Dnaaf5	-1.55907	0.0267153		Syncrip	-1.15765	0.0284427
Pdia4	-2.65337	0.0047155		Nudt2	-2.09416	0.00311675		Nucb1	-1.11685	0.0227201		Wdr47	-1.03515	0.0145645		Cwc22	-1.57821	0.0208983		Dhx15	-1.15867	0.0136875
Psmd8	-2.65979	0.00350513		Hdac2	-2.10471	0.0112199		Sf3a3	-1.11802	0.0312143		Ccno	-1.03586	0.0133889		Tor1aip1	-1.58072	6.54569e-05		Cog4	-1.1587	0.00196641
Exosc4	-2.66077	0.00451919		Lamtor3	-2.11502	0.0182479		Med18	-1.12054	0.0423913		Uvrag	-1.03608	0.00965577		Wapl	-1.58527	0.00678959		Polr3c	-1.15957	0.000699677
Aspscr1	-2.67959	0.0319976		Txndc17	-2.11902	0.00337851		Ahsa1	-1.12205	0.00777372		Tomm34	-1.04122	0.0074708		Llgl2	-1.58837	0.00829946		Nadk	-1.16482	0.00154956
Uqcrh	-2.68438	0.0134532		Rheb	-2.12214	0.0129804		Ywhaz	-1.1273	0.0308144		Ubp1	-1.04922	0.0329487		Arpc1a	-1.58999	0.00550587		Nudc	-1.16794	0.0274127
Ppil2	-2.68706	0.013432		Astl	-2.1241	0.00509014		Brix1	-1.12908	0.00976369		Psme3	-1.04968	0.0349783		Ivd	-1.60452	0.0185423		Stt3b	-1.17827	0.0107582
Ttc1	-2.6963	0.00413647		Strip1	-2.13021	0.0119402		Rpe	-1.1296	0.0325249		Rad23b	-1.05103	0.0292978		Tle6	-1.60979	0.0285806		Natd1	-1.18113	0.00257101
Zfyve19	-2.70282	0.0118275		Gdf9	-2.13701	0.00691595		Arpc3	-1.13103	0.0193149		Haus1	-1.06676	0.00388032		Hmgn5	-1.61193	0.0309362		Chp1	-1.18702	0.0053254
Mydgf	-2.71051	0.00926934		Rdx	-2.14855	0.00977717		Ubap2	-1.13461	0.0216001		Tfe3	-1.06869	0.00795534		Fbxo30	-1.61943	0.0307914		Atpaf2	-1.18753	0.0169934
Ndufb9	-2.72135	0.0268096		Rpa3	-2.1561	0.0321855		Mindy3	-1.13855	0.002458		Ube2s	-1.07251	0.0451123		Tbp	-1.62389	0.00441471		Rrp7a	-1.1904	0.0283518
Imp4	-2.72177	0.00854338		Pcbp2	-2.16057	0.0068921		Hells	-1.13896	0.0228961		Crebbp	-1.07604	0.0129512		Atp6v0a2	-1.62774	0.00280501		Eif5a	-1.19113	0.00211756
Timm50	-2.7235	0.0148724		Rap1b	-2.17791	0.00196131		Dpysl3	-1.14018	0.020119		Stt3b	-1.08093	0.013143		Fastkd5	-1.63284	0.0164435		Pgp	-1.19629	0.0205109
Cyc1	-2.72676	0.00261507		Alkbh5	-2.18262	0.00139299		Tm7sf3	-1.14163	0.00818514		Lhpp	-1.11091	0.0102043		Ptpn11	-1.63964	0.00993941		Kif5b	-1.19904	0.00359526
Sirt5	-2.72884	0.027118		Upf1	-2.18576	0.0295567		Spry4	-1.144	0.0237046		Sorbs1	-1.11129	0.0417054		Gon7	-1.67118	0.00299483		Atg12	-1.19929	0.0038645
Mrpl30	-2.73647	0.00730127		Ccdc117	-2.18671	0.00716775		Ssr1	-1.14522	0.0391325		Slain2	-1.11315	0.0188602		Laptm4b	-1.67273	0.0093053		Hmgb1	-1.20365	0.00310714
Bloc1s5	-2.73894	0.0124752		Tmem258	-2.18757	0.0489997		Lamtor5	-1.14872	0.0403343		Slc25a15	-1.11357	0.0426734		Kin	-1.7068	0.0250413		Tbc1d23	-1.2041	0.0145042
Eefsec	-2.73963	0.0132991		Mrpl32	-2.19963	0.00189759		Lancl1	-1.14928	0.00319333		Polr2c	-1.13734	0.042811		Med4	-1.7167	0.017301		Sumo3	-1.20495	0.00359154
Mat1a	-2.7466	0.00107827		Cox17	-2.20112	0.0390183		Epn2	-1.15107	0.00674729		Ankrd17	-1.13851	0.019168		Susd3	-1.71802	0.0171983		Cdv3	-1.20632	0.00604311
Fdx2	-2.75177	0.0124159		Gclm	-2.20161	0.0179177		Snx16	-1.15204	0.00844676		Fam53c	-1.15424	0.0155798		Noct	-1.71989	0.016396		Gtf2h4	-1.20971	0.0181696
Eps15l1	-2.7558	0.0314982		Hspe1	-2.20833	0.000955472		Nsmce1	-1.15295	0.0113947		Polr2g	-1.16215	0.044091		Klf17	-1.72064	0.00717006		Rbm34	-1.21083	0.0103493
Ttc5	-2.75808	0.0111083		Klhdc2	-2.21007	0.00261559		Pgm1	-1.15314	0.0279317		Actr3	-1.16442	0.00864095		Ube2t	-1.72678	0.000381467		Cdc16	-1.21285	0.0434972
Rpl27	-2.75824	0.00387061		Sall4	-2.21631	0.0158533		Dym	-1.15425	0.0122549		Mrpl24	-1.16776	0.00998431		Med7	-1.73211	0.0461702		Hdgfl2	-1.21734	0.0233677
Fdps	-2.76089	0.0055643		Ctbs	-2.21892	0.00728305		Sdc1	-1.15889	0.0258946		Osbpl8	-1.16883	0.0226886		Jpt2	-1.74567	0.00476451		Npc2	-1.22032	0.0112791
Cltb	-2.76232	0.0232711		Gtf2a1l	-2.22116	0.0236074		Arpc5l	-1.16744	0.0053239		Rnf126	-1.17363	0.0132016		Haus3	-1.75288	0.0220976		Timm23	-1.22282	0.000651557
Cops7a	-2.76414	0.00151118		Carnmt1	-2.22533	0.00535105		Jagn1	-1.16786	0.00559172		Cs	-1.17424	0.0127561		Acat1	-1.75608	0.010953		Arl8b	-1.22759	0.0120047
Ddx1	-2.76778	0.00491571		Pla2g12a	-2.23801	0.00483216		Ciao1	-1.16887	0.0302758		Eps15	-1.18044	0.0335063		Prkcd	-1.76522	0.00491186		Psmd4	-1.22876	0.000229004
Ska1	-2.77362	0.00483795		Rpl13	-2.24061	0.0038407		Mphosph10	-1.17024	0.00392478		Mtpn	-1.18846	0.0454754		Mllt10	-1.76593	0.00116272		Riox2	-1.22957	0.0220867
Dppa4	-2.77478	0.00942557		Npc1	-2.24915	0.0135189		Bsg	-1.17089	0.0490027		Pacsin2	-1.19577	0.0131424		Atp2a2	-1.79177	0.0190028		Smarcc1	-1.23459	0.011676
Manf	-2.77599	0.0178148		Lactb	-2.25525	0.00471736		Cgn	-1.17293	0.0108445		Arih1	-1.19619	0.00173889		Sec24a	-1.79541	0.00119588		Tbp	-1.23593	0.0141368
Sumf2	-2.77939	0.00788131		Rpl35a	-2.2682	0.00235294		Cops5	-1.17298	0.0453126		Armc8	-1.20022	0.00389841		Sdc1	-1.7957	0.0353852		Nfs1	-1.2395	0.0108987
Otub2	-2.78232	0.00947365		Ube2h	-2.27696	0.035132		Efcab14	-1.17447	0.015335		Swi5	-1.20898	0.00591294		Cltb	-1.79749	0.0117618		Rnps1	-1.24497	0.0239023
Ywhaq	-2.78233	0.0103692		Txndc11	-2.27766	0.0319903		Vti1b	-1.1748	0.0153352		Rcn2	-1.2167	0.0392419		Oat	-1.79909	0.0304218		Cnot3	-1.24711	0.00282141
Calr	-2.79317	0.0270435		Tm7sf3	-2.27956	0.00482499		Rrm2b	-1.18136	0.0236859		Rnf114	-1.2234	0.0280518		Ube3a	-1.80361	0.000712776		Nptn	-1.24734	0.00545451
Nxf1	-2.79458	0.0463079		Cox6b1	-2.29117	0.0229364		Cip2a	-1.18526	0.0213921		Specc1l	-1.23007	0.00593256		Rock1	-1.80498	0.0298489		Eef2	-1.24741	0.0247849
Tcp1	-2.79907	0.0184069		Gstm5	-2.31356	0.0187267		Nudt5	-1.18709	0.0211605		Slc9a3r1	-1.23759	0.0265696		Arhgap12	-1.80719	0.0155315		Mettl16	-1.24909	0.0118442
Tomm22	-2.80209	0.0123469		Ndfip1	-2.32764	0.00357975		Atp6v1b2	-1.18715	0.00603732		Trip12	-1.25684	0.00119105		Evi5	-1.80744	0.0013754		Bcl7b	-1.25195	0.00928783
Tsta3	-2.8026	0.0115905		Tmem128	-2.32945	0.0334144		Banf1	-1.18838	0.0263527		Fsd1	-1.25745	0.0443042		Cyb5r3	-1.80866	0.0421669		Orc4	-1.25346	0.0171607
Mrs2	-2.80644	0.0112299		Srsf2	-2.36686	0.00735975		Shb	-1.18856	0.0018304		Helq	-1.26252	0.00623227		Map4k5	-1.80882	0.0155391		Eif4b	-1.25477	0.0204671
Cbr1	-2.80916	0.0122083		Odc1	-2.37174	0.00826491		Specc1l	-1.18982	0.000342741		Ing3	-1.26571	0.0328784		Phf20	-1.81095	0.00724896		Utp15	-1.25581	0.0154425
Tbcc	-2.81034	0.0292668		Snrpe	-2.39337	0.00530594		Chchd1	-1.19274	0.00437732		Setd3	-1.27149	0.0478406		Coq4	-1.81908	0.00728839		Rbmxl1	-1.26036	0.0048607
Ybx2	-2.81201	0.0499365		Wfdc15a	-2.39628	0.0375327		Ep400	-1.19537	0.0104725		Ep400	-1.27437	0.0122438		Ezh1	-1.81923	0.0438696		Hnrnpdl	-1.26119	0.0248655
Tubb5	-2.81737	0.00665636		Mrpl42	-2.40497	0.0204698		Spcs2	-1.19926	0.0106988		Spats2	-1.27584	0.00486327		Snapc2	-1.84719	0.024063		Dis3	-1.2621	0.0209339
Adrm1	-2.81787	0.00858555		Smagp	-2.41408	0.0185466		Srsf3	-1.20325	0.0186471		Epb41	-1.29244	0.00369252		Kbtbd8	-1.85272	0.0253815		Cggbp1	-1.26332	0.0276158
Lamtor5	-2.81848	0.0178084		Noct	-2.43458	0.00177015		Echs1	-1.20653	0.000216249		Ube2w	-1.30973	0.00254484		Hspa5	-1.85956	0.00965201		Nol7	-1.26458	0.0284604
Twf2	-2.82194	0.00413174		Elavl1	-2.44937	0.0012302		Clybl	-1.20763	0.00223264		Ythdf3	-1.31208	0.0228763		Spdl1	-1.86194	0.00824512		Krr1	-1.26513	0.00182816
Trmt1	-2.82371	0.00514995		Sf3b5	-2.52401	0.00685602		U2surp	-1.21035	0.0486304		Dnmt3l	-1.31463	0.0278062		Fem1c	-1.86822	0.016167		Wdr48	-1.26686	0.0320814
Ppif	-2.83504	0.00149305		Bin2	-2.5483	0.00532455		Bcl2l1	-1.21341	0.00928267		Gtf2b	-1.31495	0.0240142		Cdc42bpb	-1.88972	0.00506623		Rbm39	-1.26764	0.0222894
Cactin	-2.84289	0.00532294		Dcun1d5	-2.55483	0.000234141		Chordc1	-1.21346	0.0260983		Mindy3	-1.31948	0.0079852		Gins3	-1.8969	0.0108949		Eps15	-1.26887	0.00254789
Mrpl41	-2.85234	0.00194948		Tex2	-2.56019	0.00173701		Ncapd3	-1.21372	0.0113601		Actr1a	-1.32497	0.0254134		Katna1	-1.91133	0.00280797		Ppp1r2	-1.26899	0.0233749
Dlst	-2.85808	0.0106089		Esyt2	-2.57917	0.0215587		Tor1a	-1.21793	0.00663472		Abl2	-1.32608	0.0316918		Strip1	-1.93202	0.00280228		Hnrnpm	-1.27283	0.0120433
Mul1	-2.86297	0.00309606		Ubl5	-2.58535	0.0364223		Bora	-1.21912	0.000586307		Mtus1	-1.32843	0.038925		Minpp1	-1.93568	0.0222761		Rnf14	-1.27525	0.0297499
Stx18	-2.87496	0.00899451		Mia2	-2.60279	0.0041365		Glod4	-1.22223	0.0261222		Stk25	-1.33226	0.0214541		Dr1	-1.93787	0.0279029		Arfgap2	-1.27573	0.00100847
Arhgef16	-2.87594	0.0207891		Atp5mpl	-2.61129	0.0343687		Dnajb1	-1.22279	0.00170552		Ube2i	-1.33814	0.0141241		Afg3l2	-1.9439	0.00645188		Scpep1	-1.28052	0.0370142
Pld3	-2.87599	0.00993696		Ybx1	-2.62582	0.00750082		Rab4a	-1.22423	0.0101284		Anp32b	-1.34653	0.00573255		Npm2	-1.95283	0.00119918		Kif11	-1.28151	0.0348262
Haus7	-2.88206	0.00502172		Gdpd1	-2.65708	0.00104231		Cdc123	-1.22477	0.0226341		Rab3ip	-1.35041	0.0381896		Snupn	-1.95741	0.0103638		Fnta	-1.28209	0.00320505
Lonp1	-2.88646	0.0187494		Rps21	-2.66213	0.0111683		Snw1	-1.22552	0.00596767		Noct	-1.35125	0.00165036		Tiparp	-1.97291	0.0463469		Eci1	-1.28226	0.0371988
Clpp	-2.8895	0.0208441		Pdcl3	-2.68259	0.0129584		Clip1	-1.22833	0.00513973		Jpt2	-1.35188	0.0140132		Dnajb9	-1.98158	0.0024211		Trir	-1.29055	0.000130391
Dynlrb1	-2.88968	0.00365212		Bub1b	-2.7025	0.00331179		Jpt2	-1.22882	0.0151223		Arf3	-1.36129	0.0166723		Hmces	-1.99488	0.0245781		Ccdc124	-1.29097	0.0149462
Rgs10	-2.8928	0.0114022		Rps27l	-2.77241	0.0243189		Acsl3	-1.22955	0.0159564		Btbd10	-1.36909	0.00680195		Miox	-1.99734	0.0189018		Etf1	-1.29228	0.0179127
Atp8a2	-2.89421	0.00204256		Rpl32	-2.77241	0.00193266		Dad1	-1.22971	0.00403658		Rrm2b	-1.37307	0.00802245		Clybl	-1.99775	0.0100568		Sdf4	-1.29653	0.00922951
Ssr4	-2.89644	0.0261578		Taldo1	-2.80895	0.0172308		Angel1	-1.23098	0.00562315		Gins2	-1.37573	0.0112388		Slc34a2	-1.99797	0.0162015		Ahctf1	-1.29923	0.01023
Qrich1	-2.89743	0.0012292		Sarnp	-2.81971	0.0258225		Jak1	-1.23207	0.0065777		Gtf2a2	-1.37589	0.00305835		Sephs2	-2.00549	0.0285322		Ckb	-1.29952	0.0178321
Pex14	-2.90912	0.00538105		Smc3	-2.82114	3.16931e-05		Cnn3	-1.23233	0.0321608		Wapl	-1.37684	0.00743259		Sec61a2	-2.017	0.0180955		Dbnl	-1.30181	0.0271926
Fkbp4	-2.90975	0.00631253		Ndufb4	-2.83281	0.00107202		Ndfip1	-1.23247	0.0261153		Ccdc6	-1.38717	0.0336664		Gtf3c5	-2.01926	0.0193254		Pramel7	-1.30525	0.0123369
Dcaf13	-2.9164	0.00203314		Rplp2	-2.83422	0.0251486		Gmps	-1.23483	0.0072413		Mdm4	-1.3886	0.0257163		Nlrp5	-2.02288	0.0220522		Serbp1	-1.30693	0.00503896
Hist2h2aa1	-2.91857	0.0235633		Rps15a	-2.84286	0.00318454		Phf1	-1.23939	0.0106381		Agps	-1.39174	0.00606925		Wwc2	-2.02825	0.0201931		Nup107	-1.30701	0.014499
Ccno	-2.92072	0.0158589		Mrps14	-2.84632	0.0103397		Psmb2	-1.24055	0.0192564		Dhrs1	-1.39203	0.0230797		Ska1	-2.03877	0.0102666		Smc3	-1.3084	0.00864501
Stxbp6	-2.92224	0.000939513		Atg3	-2.87208	0.00556305		Kdelr2	-1.24061	0.0381825		Hnrnpul2	-1.39366	0.0231497		Ppcs	-2.05852	0.0114336		Rsl24d1	-1.30903	0.00759959
Gtsf1	-2.92373	0.00345619		Sap30	-2.90093	0.007377		Pdcd4	-1.24063	0.0227512		Wdr82	-1.4038	0.00300865		Slc25a31	-2.06271	0.0212867		Eri1	-1.30906	0.0202603
Hras	-2.92771	0.00457808		Tbca	-2.93036	0.00864365		Nap1l4	-1.24149	0.00985808		Nlrp5	-1.40716	0.0197325		Pus1	-2.06687	0.0208597		Ppil1	-1.31411	0.00092566
Dbndd1	-2.93424	0.00262939		Hmgb2	-2.96521	0.000458488		Phf20	-1.24465	0.00616031		Atg5	-1.4094	0.00890244		Spry4	-2.06804	0.0307711		Pgrmc1	-1.31422	0.0115351
Tmem214	-2.93976	0.0227688		Polr2j	-2.98327	0.00419966		Pik3cd	-1.24497	0.000885862		Ddx19a	-1.41134	0.0372897		Nexn	-2.10095	0.0108151		Tardbp	-1.316	0.00113832
Dynll1	-2.94115	0.00535379		Icmt	-2.98352	0.00232315		Dnaja1	-1.24546	0.0204801		Zp2	-1.41347	0.0401089		Brca2	-2.14158	0.0078596		Cops7a	-1.31804	0.000823912
Gins2	-2.94132	0.0140198		Cops9	-3.04076	0.000996147		Serpinc1	-1.24872	0.0257224		Yap1	-1.42528	0.0179593		Nceh1	-2.14677	0.0115513		Orc2	-1.32283	0.0111308
Rplp0	-2.94276	0.0101105		Tmem59	-3.04257	0.0107187		Txndc2	-1.25222	0.0136649		Npm2	-1.43178	0.00730616		Naa30	-2.16397	0.00385405		Rpf1	-1.3246	0.0159608
Vdac3	-2.95002	0.00404877		Glce	-3.0879	0.00995799		Zcchc10	-1.25808	0.00686293		Gdf9	-1.43436	0.0286355		Znhit6	-2.17073	0.00284277		Khdc1a	-1.32716	0.0216127
Thoc5	-2.95239	0.000206388		Rala	-3.10857	0.00936918		Uchl3	-1.26041	0.00211197		Rab6a	-1.43702	0.00544635		Snap47	-2.1725	0.0381159		Tex2	-1.32805	0.0179675
Hps6	-2.95283	0.00825446		Sec61b	-3.13884	0.00140999		Zswim3	-1.26193	0.0375404		Ice1	-1.44044	0.000897787		Ermp1	-2.17287	0.0297077		Exosc4	-1.33235	0.00320426
Atg4b	-2.95385	0.00974086		Rac1	-3.14075	0.013712		Dmac2	-1.26501	0.00136844		Ldhb	-1.44454	0.0166158		Gtf2a1	-2.18379	0.00756831		Sf3b1	-1.3324	0.0133153
Tspan31	-2.95567	0.00799332		Pithd1	-3.16677	0.000643271		Mindy1	-1.26503	0.00463026		Wwc2	-1.44635	0.0422051		Nlrp14	-2.2366	0.00907073		Ddhd2	-1.33434	0.016557
[truncated: 731 more rows]
